# Supplementary material for: Genomic dissection of an extended phenotype: Oak galling by a cynipid gall wasp
Source: PLoS Genet. 2019 Nov 4;15(11):e1008398. doi: 10.1371/journal.pgen.1008398 (PMC6855507; doi:10.1371/journal.pgen.1008398)
Supplement: S1 File — Each section is separated by “##” and explanatory text: 1) importing Salmon alignment results and conversion to gene counts, 2) gall wasp larvae DESeq2 script, 3) gall tissue DESeq2 script, 4) normal bud tissue DESeq2 script, and 5) TopGO script to identify enriched GO terms. DESeq2 scripts differ in blocking for fungal infection and parasitoid load in gall wasp tests and fungal infection only for gall tissues. (TXT) [file pgen.1008398.s001.txt]

##Script to import Salmon alignment results and convert them into gene counts

#!/usr/bin/env Rscript 

library(tximport)
library(tximportData)
library(readr)
library(DESeq2)
library(ggplot2)
library(IHW)
library(RColorBrewer)
library(gplots)
library(hexbin)
library(pheatmap)
library(vsn)

args <- commandArgs(trailingOnly = TRUE)
GeneMapFile = args[1]

samples <- Sys.glob("./*.quants")
files <- file.path(samples, "quant.sf")
names <- gsub("./", "",samples)
names <- gsub(".quants", "",names)
names(files) <-  names
tx2gene<-read.table(GeneMapFile)
txi <- tximport(files, type = "salmon", tx2gene = tx2gene)
names(txi)
head(txi$counts)
write.csv(txi$counts,file="Trinity.salmon.matrix.csv")
## DESeq2 script for identifying differential gene expression between gall wasp larvae from the three stages of gall development

library(tximport)
library(tximportData)
library(readr)
library(DESeq2)
library(ggplot2)
library(IHW)
library(RColorBrewer)
library(gplots)
library(hexbin)
library(pheatmap)
library(vsn)
library(apeglm) 

Genes<-as.matrix(read.csv("Biorhiza.Trinity.salmon.matrix.csv",row.names="Galler"))
colnames(Genes) <- sub ("X", "", colnames(Genes))
colnames(Genes) <- sub (".Galls", "", colnames(Genes))
coldata <- read.csv("Galls.coldata", sep="\t", row.names=1)

all(rownames(coldata) %in% colnames(Genes))
all(rownames(coldata) == colnames(Genes))

Genes<-round(Genes,0)

##Level is Early for comparisons
dds <- DESeqDataSetFromMatrix(countData = Genes, colData = coldata, design = ~ Fungi + Parasitoids + Stage)

keep <- rowSums(counts(dds)) >= 10
dds <- dds[keep,]

dds<-DESeq(dds)

resGvsE <- lfcShrink(dds, coef="Stage_Growth_vs_Early", type="apeglm", lfcThreshold=1)
resGvsEOrdered<-resGvsE[order(resGvsE$svalue),]
resMvsE <- lfcShrink(dds, coef="Stage_Mature_vs_Early", type="apeglm", lfcThreshold=1)
resMvsEOrdered<-resMvsE[order(resMvsE$svalue),]

resGvsESig <- subset(resGvsEOrdered, svalue < 0.005)
resMvsESig <- subset(resMvsEOrdered, svalue < 0.005)

write.csv(as.data.frame(resGvsESig),file="Biorhiza.GvsE.apeglm.Sig005.csv")
write.csv(as.data.frame(resMvsESig),file="Biorhiza.MvsE.apeglm.Sig005.csv")

##Re-level to test Growth versus Mature

ddM <- DESeqDataSetFromMatrix(countData = Genes, colData = coldata, design = ~ Fungi + Parasitoids + Stage)
keep <- rowSums(counts(ddM)) >= 10
ddM <- ddM[keep,]
ddM$Stage <- relevel(ddM$Stage, ref = "Mature")
ddM<-DESeq(ddM)
resultsNames(ddM) 

resGvsM <- lfcShrink(ddM, coef="Stage_Growth_vs_Mature", type="apeglm", lfcThreshold=1)
resGvsMOrdered<-resGvsM[order(resGvsM$svalue),]
resGvsMSig <- subset(resGvsMOrdered, svalue < 0.005)
write.csv(as.data.frame(resGvsMSig),file="Biorhiza.GvsM.apeglm.Sig005.csv")

rld <- rlog(dds, blind=FALSE)
pdf("PCA.pdf")
data <- plotPCA(rld, intgroup="Stage", returnData=TRUE)
percentVar <- round(100 * attr(data, "percentVar"))
ggplot(data, aes(PC1, PC2, color=Stage)) + geom_point(size=3) + xlab(paste0("PC1: ",percentVar[1],"% variance")) + ylab(paste0("PC2: ",percentVar[2],"%variance")) + theme_bw() + theme(panel.border = element_blank(), panel.grid.major = element_blank(),panel.grid.minor = element_blank(), axis.line = element_line(colour = "black")) + coord_fixed(ratio=1) 
dev.off()

write.csv(round((counts(dds, normalized=TRUE)),0),file="Biorhiza.Trinity.salmon.matrix.normalised.csv")

## DESeq2 script for identifying differential gene expression between the three stages of gall development

library(tximport)
library(tximportData)
library(readr)
library(DESeq2)
library(ggplot2)
library(IHW)
library(RColorBrewer)
library(gplots)
library(hexbin)
library(pheatmap)
library(vsn)
library(apeglm) 

Genes<-as.matrix(read.csv("GallTissues.Trinity.salmon.matrix.csv",row.names="Oak"))
colnames(Genes) <- sub ("X", "", colnames(Genes))
colnames(Genes) <- sub (".Galls", "", colnames(Genes))
coldata <- read.csv("GallTissues.coldata", sep="\t", row.names=1)

all(rownames(coldata) %in% colnames(Genes))
all(rownames(coldata) == colnames(Genes))

Genes<-round(Genes,0)

dds <- DESeqDataSetFromMatrix(countData = Genes, colData = coldata, design = ~ Fungi + Stage)
keep <- rowSums(counts(dds)) >= 10
dds <- dds[keep,]
dds$Stage <- relevel(dds$Stage,ref="Early")
dds<-DESeq(dds)

resGvsE <- lfcShrink(dds, coef="Stage_Growth_vs_Early", type="apeglm", lfcThreshold=1)
resGvsEOrdered<-resGvsE[order(resGvsE$svalue),]
resMvsE <- lfcShrink(dds, coef="Stage_Mature_vs_Early", type="apeglm", lfcThreshold=1)
resMvsEOrdered<-resMvsE[order(resMvsE$svalue),]

resGvsESig <- subset(resGvsEOrdered, svalue < 0.005)
resMvsESig <- subset(resMvsEOrdered, svalue < 0.005)

write.csv(as.data.frame(resGvsESig),file="GallTissues.GvsE.apeglm.Sig005.csv")
write.csv(as.data.frame(resMvsESig),file="GallTissues.MvsE.apeglm.Sig005.csv")

##Re-level to test Growth versus Mature

ddM <- DESeqDataSetFromMatrix(countData = Genes, colData = coldata, design = ~ Fungi + Stage)
keep <- rowSums(counts(ddM)) >= 10
ddM <- ddM[keep,]
ddM$Stage <- relevel(ddM$Stage, ref = "Mature")
ddM<-DESeq(ddM)
resultsNames(ddM) 

resGvsM <- lfcShrink(ddM, coef="Stage_Growth_vs_Mature", type="apeglm", lfcThreshold=1)
resGvsMOrdered<-resGvsM[order(resGvsM$svalue),]
resGvsMSig <- subset(resGvsMOrdered, svalue < 0.005)
write.csv(as.data.frame(resGvsMSig),file="GallTissues.GvsM.apeglm.Sig005.csv")


rld <- rlog(dds, blind=FALSE)

resultsNames(dds)


pdf("Oak.PCA.pdf")
data <- plotPCA(rld, intgroup="Stage", returnData=TRUE)
percentVar <- round(100 * attr(data, "percentVar"))
ggplot(data, aes(PC1, PC2, color=Stage)) + geom_point(size=3) + xlab(paste0("PC1: ",percentVar[1],"% variance")) + ylab(paste0("PC2: ",percentVar[2],"%variance")) + theme_bw() + theme(panel.border = element_blank(), panel.grid.major = element_blank(),panel.grid.minor = element_blank(), axis.line = element_line(colour = "black")) + coord_fixed(ratio=1) 
dev.off()

write.csv(round((counts(dds, normalized=TRUE)),0),file="GallTissues.Trinity.salmon.matrix.normalised.csv")

## DESeq2 script for identifying differential gene expression between the stages of bud development

library(tximport)
library(tximportData)
library(readr)
library(DESeq2)
library(ggplot2)
library(IHW)
library(RColorBrewer)
library(gplots)
library(hexbin)
library(pheatmap)
library(vsn)
library(apeglm) 

Genes<-as.matrix(read.csv("BudsLeafs.Trinity.salmon.matrix.csv",row.names="Oak"))
colnames(Genes) <- sub ("X", "", colnames(Genes))
coldata <- read.csv("BudsLeafs.coldata", sep="\t", row.names=1)

all(rownames(coldata) %in% colnames(Genes))
all(rownames(coldata) == colnames(Genes))

Genes<-round(Genes,0)

dds <- DESeqDataSetFromMatrix(countData = Genes, colData = coldata, design = ~ Stage)
keep <- rowSums(counts(dds)) >= 10
dds <- dds[keep,]
dds$Stage <- relevel(dds$Stage,ref="S0")
dds<-DESeq(dds)

resS1S0 <- lfcShrink(dds, coef="Stage_S1_vs_S0", type="apeglm", lfcThreshold=1)
resS1S0<-resS1S0[order(resS1S0$svalue),]
resS1S0Sig<- subset(resS1S0, svalue < 0.005)
write.csv(as.data.frame(resS1S0Sig),file="BudLeaf.S0S1.apeglm.Sig005.csv")

resS3S0 <- lfcShrink(dds, coef="Stage_S3_vs_S0", type="apeglm", lfcThreshold=1)
resS3S0<-resS3S0[order(resS3S0$svalue),]
resS3S0Sig<- subset(resS3S0, svalue < 0.005)
write.csv(as.data.frame(resS3S0Sig),file="BudLeaf.S0S3.apeglm.Sig005.csv")

resS4S0 <- lfcShrink(dds, coef="Stage_S4_vs_S0", type="apeglm", lfcThreshold=1)
resS4S0<-resS4S0[order(resS4S0$svalue),]
resS4S0Sig<- subset(resS4S0, svalue < 0.005)
write.csv(as.data.frame(resS4S0Sig),file="BudLeaf.S0S4.apeglm.Sig005.csv")

resLeafS0 <- lfcShrink(dds, coef="Stage_Leaf_vs_S0", type="apeglm", lfcThreshold=1)
resLeafS0<-resLeafS0[order(resLeafS0$svalue),]
resLeafS0Sig<- subset(resLeafS0, svalue < 0.005)
write.csv(as.data.frame(resLeafS0Sig),file="BudLeaf.S0Leaf.apeglm.Sig005.csv")

dds$Stage <- relevel(dds$Stage, ref = "S1")
dds<-DESeq(dds)
resultsNames(dds)

resS3S1 <- lfcShrink(dds, coef="Stage_S3_vs_S1", type="apeglm", lfcThreshold=1)
resS3S1<-resS3S1[order(resS3S1$svalue),]
resS3S1Sig<- subset(resS3S1, svalue < 0.005)
write.csv(as.data.frame(resS3S1Sig),file="BudLeaf.S1S3.apeglm.Sig005.csv")

resS4S1 <- lfcShrink(dds, coef="Stage_S4_vs_S1", type="apeglm", lfcThreshold=1)
resS4S1<-resS4S1[order(resS4S1$svalue),]
resS4S1Sig<- subset(resS4S1, svalue < 0.005)
write.csv(as.data.frame(resS4S1Sig),file="BudLeaf.S1S4.apeglm.Sig005.csv")

resLeafS1 <- lfcShrink(dds, coef="Stage_Leaf_vs_S1", type="apeglm", lfcThreshold=1)
resLeafS1<-resLeafS1[order(resLeafS1$svalue),]
resLeafS1Sig<- subset(resLeafS1, svalue < 0.005)
write.csv(as.data.frame(resLeafS1Sig),file="BudLeaf.S1Leaf.apeglm.Sig005.csv")

dds$Stage <- relevel(dds$Stage, ref = "S3")
dds<-DESeq(dds)
resultsNames(dds)

resS4S3 <- lfcShrink(dds, coef="Stage_S4_vs_S3", type="apeglm", lfcThreshold=1)
resS4S3<-resS4S3[order(resS4S3$svalue),]
resS4S3Sig<- subset(resS4S3, svalue < 0.005)
write.csv(as.data.frame(resS4S3Sig),file="BudLeaf.S3S4.apeglm.Sig005.csv")

resLeafS3 <- lfcShrink(dds, coef="Stage_Leaf_vs_S3", type="apeglm", lfcThreshold=1)
resLeafS3<-resLeafS3[order(resLeafS3$svalue),]
resLeafS3Sig<- subset(resLeafS3, svalue < 0.005)
write.csv(as.data.frame(resLeafS3Sig),file="BudLeaf.S3Leaf.apeglm.Sig005.csv")

dds$Stage <- relevel(dds$Stage, ref = "S4")
dds<-DESeq(dds)
resultsNames(dds)

resLeafS4 <- lfcShrink(dds, coef="Stage_Leaf_vs_S4", type="apeglm", lfcThreshold=1)
resLeafS4<-resLeafS4[order(resLeafS4$svalue),]
resLeafS4Sig<- subset(resLeafS4, svalue < 0.005)
write.csv(as.data.frame(resLeafS4Sig),file="BudLeaf.S4Leaf.apeglm.Sig005.csv")


rld <- rlog(dds, blind=FALSE)

resultsNames(dds)


pdf("BudsLeafs.PCA.pdf")
data <- plotPCA(rld, intgroup="Stage", returnData=TRUE)
percentVar <- round(100 * attr(data, "percentVar"))
ggplot(data, aes(PC1, PC2, color=Stage)) + geom_point(size=3) + xlab(paste0("PC1: ",percentVar[1],"% variance")) + ylab(paste0("PC2: ",percentVar[2],"%variance")) + theme_bw() + theme(panel.border = element_blank(), panel.grid.major = element_blank(),panel.grid.minor = element_blank(), axis.line = element_line(colour = "black")) + coord_fixed(ratio=1) 
dev.off()

##TopGO script used to identify enriched GO terms among differential expressed genes

library("topGO")
args <- commandArgs(trailingOnly = TRUE)
universeFile = args[1]
interestingGenesFile = args[2]
algorithm = args[3]

geneID2GO <- readMappings(file= universeFile)
geneNames <- names(geneID2GO)

myInterestingGenes <- readLines(interestingGenesFile)
geneList <- factor(as.integer(geneNames %in% myInterestingGenes))

names(geneList) <- geneNames

GOdataBP <- new("topGOdata", ontology="BP",allGenes=geneList,annot=annFUN.gene2GO, gene2GO=geneID2GO, nodeSize = 5)
GOdataMF <- new("topGOdata", ontology="MF",allGenes=geneList,annot=annFUN.gene2GO, gene2GO=geneID2GO, nodeSize = 5)
GOdataCC <- new("topGOdata", ontology="CC",allGenes=geneList,annot=annFUN.gene2GO, gene2GO=geneID2GO, nodeSize = 5)

resultFisherBP <- runTest(GOdataBP, algorithm = algorithm, statistic = "fisher")
resultFisherMF <- runTest(GOdataMF, algorithm = algorithm, statistic = "fisher")
resultFisherCC <- runTest(GOdataCC, algorithm = algorithm, statistic = "fisher")

mysummaryBP <- summary(attributes(resultFisherBP)$score <= 0.01)
as.matrix(mysummaryBP)
length(mysummaryBP)
#numsignifBP <- as.integer(mysummaryBP[[3]])
	
mysummaryMF <- summary(attributes(resultFisherMF)$score <= 0.01)
as.matrix(mysummaryMF)
length(mysummaryMF)
#numsignifMF <- as.integer(mysummaryMF[[3]])

mysummaryCC <- summary(attributes(resultFisherCC)$score <= 0.01)
matrixCC = as.matrix(mysummaryCC)
length(mysummaryCC)
length(matrixCC)
is.matrix(matrixCC)

#mysummaryCC <- as.integer(mysummaryCC[[3]])

if(length(mysummaryCC) == 3) {
	numsignifCC <- as.integer(mysummaryCC[[3]])
	allResCC <- GenTable(GOdataCC, weight01=resultFisherCC, orderBy=algorithm, topNodes = numsignifCC)
	output_fileCC = paste(interestingGenesFile,algorithm,"CC.txt", sep=".")
        write.table(allResCC, file=output_fileCC, row.names=FALSE)
	printGraph(GOdataCC, resultFisherCC, firstSigNodes = numsignifCC, fn.prefix = paste(interestingGenesFile,algorithm,"CC", sep="."), useInfo = "all", pdfSW = FALSE)
	printGraph(GOdataCC, resultFisherCC, firstSigNodes = numsignifCC, fn.prefix = paste(interestingGenesFile,algorithm,"CC", sep="."), useInfo = "all", pdfSW = TRUE)
	GO.CC<-allResCC$GO.ID
	mygenes.CC <- genesInTerm(GOdataCC,GO.CC)
	GOTab.CC<-NULL
	for (i in 1:length(GO.CC))
		{
		myterm <- GO.CC[i]
		mygenesforterm <- mygenes.CC[myterm][[1]]
		mygenesforterm <- paste(mygenesforterm, collapse=',')
		output_fileGO.CC = paste(interestingGenesFile,algorithm,"CC.GO2genes.txt", sep=".")
		GOTab.CC <-rbind(GOTab.CC,paste(myterm,mygenesforterm, collapse=','))
		}
	write.table(GOTab.CC,file= output_fileGO.CC, row.names=FALSE,col.names=FALSE)
	} else {
	print ("TRUE in mysummaryCC does not exist!")
	}

if(length(mysummaryBP) == 3) {
        numsignifBP <- as.integer(mysummaryBP[[3]])
	allResBP <- GenTable(GOdataBP, weight01=resultFisherBP, orderBy=algorithm, topNodes = numsignifBP)
	output_fileBP = paste(interestingGenesFile,algorithm,"BP.txt", sep=".")
	write.table(allResBP, file=output_fileBP, row.names=FALSE)
	printGraph(GOdataBP, resultFisherBP, firstSigNodes = numsignifBP, fn.prefix = paste(interestingGenesFile,algorithm,"BP", sep="."), useInfo = "all", pdfSW = FALSE)
	printGraph(GOdataBP, resultFisherBP, firstSigNodes = numsignifBP, fn.prefix = paste(interestingGenesFile,algorithm,"BP", sep="."), useInfo = "all", pdfSW = TRUE)
	GO.BP<-allResBP$GO.ID
	mygenes.BP <- genesInTerm(GOdataBP,GO.BP)
	GOTab.BP<-NULL
		for (i in 1:length(GO.BP))
		{
		myterm <- GO.BP[i]
		mygenesforterm <- mygenes.BP[myterm][[1]]
		mygenesforterm <- paste(mygenesforterm, collapse=',')
		output_fileGO.BP = paste(interestingGenesFile,algorithm,"BP.GO2genes.txt", sep=".")
		GOTab.BP <-rbind(GOTab.BP,paste(myterm,mygenesforterm, collapse=','))
		}
	write.table(GOTab.BP,file=output_fileGO.BP, row.names=FALSE,col.names=FALSE)
	} else {
        print ("TRUE in mysummaryBP does not exist!")
        }

if(length(mysummaryMF) == 3) {
        numsignifMF <- as.integer(mysummaryMF[[3]])
	allResMF <- GenTable(GOdataMF, weight01=resultFisherMF, orderBy=algorithm, topNodes = numsignifMF)
	output_fileMF = paste(interestingGenesFile,algorithm,"MF.txt", sep=".")
	write.table(allResMF, file=output_fileMF, row.names=FALSE)
	printGraph(GOdataMF, resultFisherMF, firstSigNodes = numsignifMF, fn.prefix = paste(interestingGenesFile,algorithm,"MF", sep="."), useInfo = "all", pdfSW = FALSE)
	printGraph(GOdataMF, resultFisherMF, firstSigNodes = numsignifMF, fn.prefix = paste(interestingGenesFile,algorithm,"MF", sep="."), useInfo = "all", pdfSW = TRUE)
	GO.MF<-allResMF$GO.ID
	mygenes.MF <- genesInTerm(GOdataMF,GO.MF)
	GOTab.MF<-NULL
	for (i in 1:length(GO.MF))
		{
		myterm <- GO.MF[i]
		mygenesforterm <- mygenes.MF[myterm][[1]]
		mygenesforterm <- paste(mygenesforterm, collapse=',')
		output_fileGO.MF = paste(interestingGenesFile,algorithm,"MF.GO2genes.txt", sep=".")
		GOTab.MF <-rbind(GOTab.MF,paste(myterm,mygenesforterm, collapse=','))
		}
	write.table(GOTab.MF,file= output_fileGO.MF, row.names=FALSE,col.names=FALSE)
	} else {
        print ("TRUE in mysummaryMF does not exist!")
        }
