# Supplementary material for: Genomic dissection of an extended phenotype: Oak galling by a cynipid gall wasp
Source: PLoS Genet. 2019 Nov 4;15(11):e1008398. doi: 10.1371/journal.pgen.1008398 (PMC6855507; doi:10.1371/journal.pgen.1008398)
Supplement: S2 File — Annotations for transcripts included in the differential analysis experiments created with the Trinotate pipeline. File contains transcripts TRINITY_DN0_c0_g1 to TRINITY_DN63911_c3_g1. (CSV) [file pgen.1008398.s002.csv]

TRINITY_DN0_c0_g1	TRINITY_DN0_c0_g1_i1	.	.	TRINITY_DN0_c0_g1_i1.p1	3-536[+]	.	PF00096.25^zf-C2H2^Zinc finger, C2H2 type^2-20^E:0.0044`PF00096.25^zf-C2H2^Zinc finger, C2H2 type^26-48^E:0.00024`PF13894.5^zf-C2H2_4^C2H2-type zinc finger^26-48^E:0.00074`PF13912.5^zf-C2H2_6^C2H2-type zinc finger^26-45^E:0.11`PF12874.6^zf-met^Zinc-finger of C2H2 type^26-45^E:0.013`PF00096.25^zf-C2H2^Zinc finger, C2H2 type^54-76^E:9.5e-05`PF13894.5^zf-C2H2_4^C2H2-type zinc finger^54-76^E:0.00097`…	.	.	.	.	.	GO:0003676^molecular_function^nucleic acid binding	.	.
TRINITY_DN80_c0_g2	TRINITY_DN80_c0_g2_i1	.	.	TRINITY_DN80_c0_g2_i1.p1	130-528[-]	.	.	sigP:1^24^0.476^YES	.	.	.	.	.	.	.
TRINITY_DN6_c0_g1	TRINITY_DN6_c0_g1_i1	.	.	TRINITY_DN6_c0_g1_i1.p1	39-470[-]	.	.	.	.	.	.	.	.	.	.
TRINITY_DN43_c0_g1	TRINITY_DN43_c0_g1_i1	.	.	TRINITY_DN43_c0_g1_i1.p1	2-559[+]	.	.	.	.	.	.	.	.	.	.
TRINITY_DN130_c0_g1	TRINITY_DN130_c0_g1_i1	.	.	TRINITY_DN130_c0_g1_i1.p1	3-533[+]	.	.	.	ExpAA=21.30^PredHel=1^Topology=i21-38o	.	.	.	.	.	.
TRINITY_DN186_c0_g1	TRINITY_DN186_c0_g1_i1	.	.	TRINITY_DN186_c0_g1_i1.p1	29-472[-]	.	.	.	ExpAA=27.12^PredHel=1^Topology=i16-38o	.	.	.	.	.	.
TRINITY_DN156_c0_g1	TRINITY_DN156_c0_g1_i1	STK11_RAT^STK11_RAT^Q:690-232,H:267-436^30.6%ID^E:5.6e-12^RecName: Full=Serine/threonine-protein kinase STK11;^Eukaryota; Metazoa; Chordata; Craniata; Vertebrata; Euteleostomi; Mammalia; Eutheria; Euarchontoglires; Glires; Rodentia; Myomorpha; Muroidea; Muridae; Murinae; Rattus	.	TRINITY_DN156_c0_g1_i1.p1	223-690[-]	.	.	.	.	.	.	.	.	.	.
TRINITY_DN147_c0_g1	TRINITY_DN147_c0_g1_i1	.	.	TRINITY_DN147_c0_g1_i1.p1	2-1060[-]	.	PF09262.10^PEX-1N^Peroxisome biogenesis factor 1, N-terminal^42-115^E:1.9e-16	.	.	.	.	.	GO:0005524^molecular_function^ATP binding`GO:0007031^biological_process^peroxisome organization`GO:0005777^cellular_component^peroxisome	.	.
TRINITY_DN133_c0_g1	TRINITY_DN133_c0_g1_i1	YTX2_XENLA^YTX2_XENLA^Q:15-947,H:360-664^29.6%ID^E:2.4e-29^RecName: Full=Transposon TX1 uncharacterized 149 kDa protein;^Eukaryota; Metazoa; Chordata; Craniata; Vertebrata; Euteleostomi; Amphibia; Batrachia; Anura; Pipoidea; Pipidae; Xenopodinae; Xenopus; Xenopus	.	TRINITY_DN133_c0_g1_i1.p1	573-950[+]	.	PF00078.26^RVT_1^Reverse transcriptase (RNA-dependent DNA polymerase)^2-126^E:2.9e-19	.	.	.	.	.	.	.	.
TRINITY_DN272_c0_g1	TRINITY_DN272_c0_g1_i1	.	.	TRINITY_DN272_c0_g1_i1.p1	1-531[+]	.	.	.	.	.	.	.	.	.	.
TRINITY_DN248_c0_g1	TRINITY_DN248_c0_g1_i1	YVRE_BACSU^YVRE_BACSU^Q:96-269,H:198-254^48.3%ID^E:5.8e-08^RecName: Full=Putative sugar lactone lactonase YvrE;^Bacteria; Firmicutes; Bacilli; Bacillales; Bacillaceae; Bacillus	.	TRINITY_DN248_c0_g1_i1.p1	3-365[+]	YVRE_BACSU^YVRE_BACSU^Q:32-89,H:198-254^48.3%ID^E:5.8e-08^RecName: Full=Putative sugar lactone lactonase YvrE;^Bacteria; Firmicutes; Bacilli; Bacillales; Bacillaceae; Bacillus	PF08450.11^SGL^SMP-30/Gluconolaconase/LRE-like region^32-90^E:5.8e-10	.	.	COG3386^SMP-30 gluconolaconase LRE domain protein	KEGG:bsu:BSU33200`KO:K14274	GO:0005737^cellular_component^cytoplasm`GO:0005576^cellular_component^extracellular region`GO:0005509^molecular_function^calcium ion binding`GO:0004341^molecular_function^gluconolactonase activity`GO:0019853^biological_process^L-ascorbic acid biosynthetic process	.	.	.
TRINITY_DN248_c0_g1	TRINITY_DN248_c0_g1_i2	Y1674_SULAC^Y1674_SULAC^Q:96-359,H:192-267^38.6%ID^E:3.7e-07^RecName: Full=Uncharacterized protein Saci_1674;^Archaea; Crenarchaeota; Thermoprotei; Sulfolobales; Sulfolobaceae; Sulfolobus	.	TRINITY_DN248_c0_g1_i2.p1	3-440[+]	YVRE_BACSU^YVRE_BACSU^Q:32-89,H:198-254^44.8%ID^E:5.9e-07^RecName: Full=Putative sugar lactone lactonase YvrE;^Bacteria; Firmicutes; Bacilli; Bacillales; Bacillaceae; Bacillus	PF08450.11^SGL^SMP-30/Gluconolaconase/LRE-like region^32-90^E:5.3e-09	.	.	COG3386^SMP-30 gluconolaconase LRE domain protein	KEGG:bsu:BSU33200`KO:K14274	GO:0005737^cellular_component^cytoplasm`GO:0005576^cellular_component^extracellular region`GO:0005509^molecular_function^calcium ion binding`GO:0004341^molecular_function^gluconolactonase activity`GO:0019853^biological_process^L-ascorbic acid biosynthetic process	.	.	.
TRINITY_DN292_c0_g1	TRINITY_DN292_c0_g1_i1	.	.	TRINITY_DN292_c0_g1_i1.p1	2-736[+]	.	.	.	ExpAA=22.90^PredHel=1^Topology=o218-240i	.	.	.	.	.	.
TRINITY_DN222_c0_g2	TRINITY_DN222_c0_g2_i1	.	.	TRINITY_DN222_c0_g2_i1.p1	3-776[+]	.	.	.	.	.	.	.	.	.	.
TRINITY_DN260_c0_g1	TRINITY_DN260_c0_g1_i1	.	.	TRINITY_DN260_c0_g1_i1.p1	95-598[-]	.	PF00098.22^zf-CCHC^Zinc knuckle^136-152^E:3.7e-06`PF14392.5^zf-CCHC_4^Zinc knuckle^137-152^E:0.028	.	.	.	.	.	GO:0003676^molecular_function^nucleic acid binding`GO:0008270^molecular_function^zinc ion binding	.	.
TRINITY_DN346_c0_g1	TRINITY_DN346_c0_g1_i1	CUL1_HUMAN^CUL1_HUMAN^Q:248-2467,H:18-776^52.6%ID^E:1e-220^RecName: Full=Cullin-1;^Eukaryota; Metazoa; Chordata; Craniata; Vertebrata; Euteleostomi; Mammalia; Eutheria; Euarchontoglires; Primates; Haplorrhini; Catarrhini; Hominidae; Homo	.	TRINITY_DN346_c0_g1_i1.p1	197-2470[+]	CUL1_HUMAN^CUL1_HUMAN^Q:18-757,H:18-776^52.6%ID^E:9.3e-221^RecName: Full=Cullin-1;^Eukaryota; Metazoa; Chordata; Craniata; Vertebrata; Euteleostomi; Mammalia; Eutheria; Euarchontoglires; Primates; Haplorrhini; Catarrhini; Hominidae; Homo	PF00888.21^Cullin^Cullin family^23-651^E:1.8e-171`PF10557.8^Cullin_Nedd8^Cullin protein neddylation domain^687-748^E:1.7e-24	.	.	COG5647^cullin 1	KEGG:hsa:8454`KO:K03347	GO:0031461^cellular_component^cullin-RING ubiquitin ligase complex`GO:0005829^cellular_component^cytosol`GO:0005654^cellular_component^nucleoplasm`GO:1990452^cellular_component^Parkin-FBXW7-Cul1 ubiquitin ligase complex`GO:0019005^cellular_component^SCF ubiquitin ligase complex`GO:0031625^molecular_function^ubiquitin protein ligase binding`GO:0004842^molecular_function^ubiquitin-protein transfera…	GO:0031625^molecular_function^ubiquitin protein ligase binding`GO:0006511^biological_process^ubiquitin-dependent protein catabolic process	.	.
TRINITY_DN329_c0_g1	TRINITY_DN329_c0_g1_i1	.	.	TRINITY_DN329_c0_g1_i1.p1	350-733[-]	.	PF00096.25^zf-C2H2^Zinc finger, C2H2 type^31-49^E:0.0016`PF13913.5^zf-C2HC_2^zinc-finger of a C2HC-type^33-50^E:0.23`PF00096.25^zf-C2H2^Zinc finger, C2H2 type^104-127^E:0.0001`PF13894.5^zf-C2H2_4^C2H2-type zinc finger^104-127^E:0.00029	.	.	.	.	.	GO:0003676^molecular_function^nucleic acid binding	.	.
TRINITY_DN329_c0_g1	TRINITY_DN329_c0_g1_i2	.	.	TRINITY_DN329_c0_g1_i2.p1	350-841[-]	.	PF00096.25^zf-C2H2^Zinc finger, C2H2 type^69-88^E:0.00038`PF00096.25^zf-C2H2^Zinc finger, C2H2 type^111-131^E:0.022`PF00096.25^zf-C2H2^Zinc finger, C2H2 type^140-163^E:6.4e-05`PF13894.5^zf-C2H2_4^C2H2-type zinc finger^140-163^E:0.00045	.	.	.	.	.	GO:0003676^molecular_function^nucleic acid binding	.	.
TRINITY_DN328_c0_g1	TRINITY_DN328_c0_g1_i1	.	.	TRINITY_DN328_c0_g1_i1.p1	44-520[+]	.	.	sigP:1^21^0.901^YES	.	.	.	.	.	.	.
TRINITY_DN382_c0_g1	TRINITY_DN382_c0_g1_i1	CAC1A_APIME^CAC1A_APIME^Q:649-173,H:327-485^84.3%ID^E:4.4e-75^RecName: Full=Voltage-dependent calcium channel type A subunit alpha-1;^Eukaryota; Metazoa; Ecdysozoa; Arthropoda; Hexapoda; Insecta; Pterygota; Neoptera; Holometabola; Hymenoptera; Apocrita; Aculeata; Apoidea; Apidae; Apis	.	TRINITY_DN382_c0_g1_i1.p1	2-649[-]	CAC1A_APIME^CAC1A_APIME^Q:1-159,H:327-485^84.3%ID^E:4.4e-75^RecName: Full=Voltage-dependent calcium channel type A subunit alpha-1;^Eukaryota; Metazoa; Ecdysozoa; Arthropoda; Hexapoda; Insecta; Pterygota; Neoptera; Holometabola; Hymenoptera; Apocrita; Aculeata; Apoidea; Apidae; Apis	PF00520.30^Ion_trans^Ion transport protein^40-128^E:1.1e-22	.	ExpAA=45.12^PredHel=2^Topology=i63-85o95-117i	COG1226^PotAssium voltage-gated channel	KEGG:ame:408764	GO:0005891^cellular_component^voltage-gated calcium channel complex`GO:0005509^molecular_function^calcium ion binding`GO:0005245^molecular_function^voltage-gated calcium channel activity`GO:0034765^biological_process^regulation of ion transmembrane transport	GO:0005216^molecular_function^ion channel activity`GO:0006811^biological_process^ion transport`GO:0055085^biological_process^transmembrane transport`GO:0016020^cellular_component^membrane	.	.
TRINITY_DN360_c0_g1	TRINITY_DN360_c0_g1_i1	.	.	TRINITY_DN360_c0_g1_i1.p1	157-555[-]	.	PF13456.5^RVT_3^Reverse transcriptase-like^37-117^E:4.8e-10	.	.	.	.	.	GO:0003676^molecular_function^nucleic acid binding`GO:0004523^molecular_function^RNA-DNA hybrid ribonuclease activity	.	.
TRINITY_DN360_c0_g1	TRINITY_DN360_c0_g1_i2	.	.	TRINITY_DN360_c0_g1_i2.p1	100-498[-]	.	PF13456.5^RVT_3^Reverse transcriptase-like^37-117^E:4.8e-10	.	.	.	.	.	GO:0003676^molecular_function^nucleic acid binding`GO:0004523^molecular_function^RNA-DNA hybrid ribonuclease activity	.	.
TRINITY_DN453_c0_g1	TRINITY_DN453_c0_g1_i1	.	.	TRINITY_DN453_c0_g1_i1.p1	179-553[-]	.	.	.	.	.	.	.	.	.	.
TRINITY_DN433_c0_g1	TRINITY_DN433_c0_g1_i1	.	.	TRINITY_DN433_c0_g1_i1.p1	1-393[+]	.	.	.	.	.	.	.	.	.	.
TRINITY_DN433_c0_g1	TRINITY_DN433_c0_g1_i2	.	.	TRINITY_DN433_c0_g1_i2.p1	2-304[-]	.	.	.	.	.	.	.	.	.	.
TRINITY_DN477_c0_g1	TRINITY_DN477_c0_g1_i1	.	.	TRINITY_DN477_c0_g1_i1.p1	2-322[-]	.	.	sigP:1^23^0.835^YES	.	.	.	.	.	.	.
TRINITY_DN439_c0_g1	TRINITY_DN439_c0_g1_i1	RNHX1_ARATH^RNHX1_ARATH^Q:569-15,H:158-332^24.6%ID^E:2e-10^RecName: Full=Putative ribonuclease H protein At1g65750;^Eukaryota; Viridiplantae; Streptophyta; Embryophyta; Tracheophyta; Spermatophyta; Magnoliophyta; eudicotyledons; Gunneridae; Pentapetalae; rosids; malvids; Brassicales; Brassicaceae; Camelineae; Arabidopsis	.	TRINITY_DN439_c0_g1_i1.p1	3-572[-]	.	PF13966.5^zf-RVT^zinc-binding in reverse transcriptase^107-187^E:1.6e-10	.	.	.	.	.	.	.	.
TRINITY_DN459_c0_g1	TRINITY_DN459_c0_g1_i1	.	.	TRINITY_DN459_c0_g1_i1.p1	567-1070[+]	.	.	.	.	.	.	.	.	.	.
TRINITY_DN513_c0_g1	TRINITY_DN513_c0_g1_i1	.	.	TRINITY_DN513_c0_g1_i1.p1	3-311[-]	.	.	.	.	.	.	.	.	.	.
TRINITY_DN693_c0_g1	TRINITY_DN693_c0_g1_i1	.	.	TRINITY_DN693_c0_g1_i1.p1	380-1423[+]	.	.	.	.	.	.	.	.	.	.
TRINITY_DN686_c0_g1	TRINITY_DN686_c0_g1_i1	POL4_DROME^POL4_DROME^Q:4-531,H:1055-1233^30.6%ID^E:2.7e-19^RecName: Full=Retrovirus-related Pol polyprotein from transposon 412;^Eukaryota; Metazoa; Ecdysozoa; Arthropoda; Hexapoda; Insecta; Pterygota; Neoptera; Holometabola; Diptera; Brachycera; Muscomorpha; Ephydroidea; Drosophilidae; Drosophila; Sophophora	.	TRINITY_DN686_c0_g1_i1.p1	1-561[+]	.	.	.	.	.	.	.	.	.	.
TRINITY_DN602_c0_g1	TRINITY_DN602_c0_g1_i1	RUBIC_HUMAN^RUBIC_HUMAN^Q:2-406,H:54-191^33.8%ID^E:2.6e-10^RecName: Full=Run domain Beclin-1-interacting and cysteine-rich domain-containing protein {ECO:0000312|HGNC:HGNC:28991};^Eukaryota; Metazoa; Chordata; Craniata; Vertebrata; Euteleostomi; Mammalia; Eutheria; Euarchontoglires; Primates; Haplorrhini; Catarrhini; Hominidae; Homo	.	TRINITY_DN602_c0_g1_i1.p1	2-769[+]	.	.	.	.	.	.	.	.	.	.
TRINITY_DN730_c0_g1	TRINITY_DN730_c0_g1_i1	.	.	.	.	.	.	.	.	.	.	.	.	.	.
TRINITY_DN730_c0_g1	TRINITY_DN730_c0_g1_i2	ALP1_ARATH^ALP1_ARATH^Q:474-136,H:106-217^28.1%ID^E:4.6e-07^RecName: Full=Protein ANTAGONIST OF LIKE HETEROCHROMATIN PROTEIN 1 {ECO:0000303|PubMed:26642436};^Eukaryota; Viridiplantae; Streptophyta; Embryophyta; Tracheophyta; Spermatophyta; Magnoliophyta; eudicotyledons; Gunneridae; Pentapetalae; rosids; malvids; Brassicales; Brassicaceae; Camelineae; Arabidopsis	.	TRINITY_DN730_c0_g1_i2.p2	1-321[-]	.	.	.	.	.	.	.	.	.	.
TRINITY_DN826_c0_g1	TRINITY_DN826_c0_g1_i1	.	.	TRINITY_DN826_c0_g1_i1.p1	2-976[+]	.	.	.	.	.	.	.	.	.	.
TRINITY_DN886_c0_g1	TRINITY_DN886_c0_g1_i1	.	.	TRINITY_DN886_c0_g1_i1.p1	2-535[+]	.	.	.	.	.	.	.	.	.	.
TRINITY_DN925_c0_g1	TRINITY_DN925_c0_g1_i1	.	.	TRINITY_DN925_c0_g1_i1.p1	1-732[+]	.	.	.	.	.	.	.	.	.	.
TRINITY_DN1015_c0_g1	TRINITY_DN1015_c0_g1_i1	.	.	TRINITY_DN1015_c0_g1_i1.p1	1-417[+]	.	.	.	.	.	.	.	.	.	.
TRINITY_DN1021_c0_g1	TRINITY_DN1021_c0_g1_i1	COPIA_DROME^COPIA_DROME^Q:616-20,H:213-403^39.4%ID^E:1.6e-26^RecName: Full=Copia protein;^Eukaryota; Metazoa; Ecdysozoa; Arthropoda; Hexapoda; Insecta; Pterygota; Neoptera; Holometabola; Diptera; Brachycera; Muscomorpha; Ephydroidea; Drosophilidae; Drosophila; Sophophora	.	TRINITY_DN1021_c0_g1_i1.p1	260-628[-]	COPIA_DROME^COPIA_DROME^Q:5-120,H:213-322^37%ID^E:2.2e-10^RecName: Full=Copia protein;^Eukaryota; Metazoa; Ecdysozoa; Arthropoda; Hexapoda; Insecta; Pterygota; Neoptera; Holometabola; Diptera; Brachycera; Muscomorpha; Ephydroidea; Drosophilidae; Drosophila; Sophophora	.	.	.	.	.	GO:0004190^molecular_function^aspartic-type endopeptidase activity`GO:0005524^molecular_function^ATP binding`GO:0003676^molecular_function^nucleic acid binding`GO:0008270^molecular_function^zinc ion binding`GO:0015074^biological_process^DNA integration	.	.	.
TRINITY_DN1186_c0_g1	TRINITY_DN1186_c0_g1_i1	.	.	TRINITY_DN1186_c0_g1_i1.p1	1-363[+]	.	PF12259.7^Baculo_F^Baculovirus F protein^6-120^E:1.9e-06	.	.	.	.	.	.	.	.
TRINITY_DN1150_c0_g1	TRINITY_DN1150_c0_g1_i1	.	.	TRINITY_DN1150_c0_g1_i1.p1	255-857[+]	.	.	.	.	.	.	.	.	.	.
TRINITY_DN1263_c0_g1	TRINITY_DN1263_c0_g1_i1	.	.	TRINITY_DN1263_c0_g1_i1.p1	3-779[+]	.	.	.	.	.	.	.	.	.	.
TRINITY_DN1214_c0_g1	TRINITY_DN1214_c0_g1_i1	.	.	TRINITY_DN1214_c0_g1_i1.p1	2-1024[+]	.	.	.	ExpAA=19.99^PredHel=1^Topology=i35-54o	.	.	.	.	.	.
TRINITY_DN1332_c0_g1	TRINITY_DN1332_c0_g1_i1	ZN236_HUMAN^ZN236_HUMAN^Q:70-318,H:38-121^56%ID^E:2.3e-22^RecName: Full=Zinc finger protein 236;^Eukaryota; Metazoa; Chordata; Craniata; Vertebrata; Euteleostomi; Mammalia; Eutheria; Euarchontoglires; Primates; Haplorrhini; Catarrhini; Hominidae; Homo	.	TRINITY_DN1332_c0_g1_i1.p1	1-999[+]	ZN236_HUMAN^ZN236_HUMAN^Q:24-106,H:38-121^56%ID^E:2.3e-22^RecName: Full=Zinc finger protein 236;^Eukaryota; Metazoa; Chordata; Craniata; Vertebrata; Euteleostomi; Mammalia; Eutheria; Euarchontoglires; Primates; Haplorrhini; Catarrhini; Hominidae; Homo	PF00096.25^zf-C2H2^Zinc finger, C2H2 type^24-45^E:0.0043`PF00096.25^zf-C2H2^Zinc finger, C2H2 type^51-73^E:0.00066`PF00096.25^zf-C2H2^Zinc finger, C2H2 type^79-100^E:4.3e-05`PF00096.25^zf-C2H2^Zinc finger, C2H2 type^139-160^E:0.0013`PF12874.6^zf-met^Zinc-finger of C2H2 type^139-158^E:0.0065`PF13913.5^zf-C2HC_2^zinc-finger of a C2HC-type^180-202^E:0.19`PF00096.25^zf-C2H2^Zinc finger, C2H2 type^181…	.	.	COG5048^Zinc finger protein	KEGG:hsa:7776	GO:0005634^cellular_component^nucleus`GO:0003677^molecular_function^DNA binding`GO:0046872^molecular_function^metal ion binding`GO:0000981^molecular_function^DNA-binding transcription factor activity, RNA polymerase II-specific`GO:0071333^biological_process^cellular response to glucose stimulus`GO:0006351^biological_process^transcription, DNA-templated	GO:0003676^molecular_function^nucleic acid binding	.	.
TRINITY_DN1332_c0_g1	TRINITY_DN1332_c0_g1_i2	.	.	TRINITY_DN1332_c0_g1_i2.p1	82-837[+]	.	PF00096.25^zf-C2H2^Zinc finger, C2H2 type^58-79^E:0.0009`PF12874.6^zf-met^Zinc-finger of C2H2 type^58-77^E:0.0046`PF13913.5^zf-C2HC_2^zinc-finger of a C2HC-type^99-121^E:0.13`PF00096.25^zf-C2H2^Zinc finger, C2H2 type^100-122^E:4.8e-06`PF13894.5^zf-C2H2_4^C2H2-type zinc finger^100-122^E:0.0018`PF12874.6^zf-met^Zinc-finger of C2H2 type^100-120^E:0.0039`PF13912.5^zf-C2H2_6^C2H2-type zinc finger^100-…	.	.	.	.	.	GO:0003676^molecular_function^nucleic acid binding	.	.
TRINITY_DN1353_c0_g1	TRINITY_DN1353_c0_g1_i1	POLR1_ARATH^POLR1_ARATH^Q:85-396,H:605-708^52.9%ID^E:9.7e-28^RecName: Full=Retrovirus-related Pol polyprotein from transposon RE1;^Eukaryota; Viridiplantae; Streptophyta; Embryophyta; Tracheophyta; Spermatophyta; Magnoliophyta; eudicotyledons; Gunneridae; Pentapetalae; rosids; malvids; Brassicales; Brassicaceae; Camelineae; Arabidopsis	.	TRINITY_DN1353_c0_g1_i1.p1	2-328[+]	.	.	.	.	.	.	.	.	.	.
TRINITY_DN1456_c0_g1	TRINITY_DN1456_c0_g1_i1	.	.	TRINITY_DN1456_c0_g1_i1.p1	364-675[-]	.	.	.	.	.	.	.	.	.	.
TRINITY_DN1427_c0_g1	TRINITY_DN1427_c0_g1_i1	NDOR1_XENLA^NDOR1_XENLA^Q:23-610,H:31-233^45.1%ID^E:1.5e-45^RecName: Full=NADPH-dependent diflavin oxidoreductase 1 {ECO:0000255|HAMAP-Rule:MF_03178};^Eukaryota; Metazoa; Chordata; Craniata; Vertebrata; Euteleostomi; Amphibia; Batrachia; Anura; Pipoidea; Pipidae; Xenopodinae; Xenopus; Xenopus	.	TRINITY_DN1427_c0_g1_i1.p1	50-610[+]	NDOR1_XENLA^NDOR1_XENLA^Q:1-187,H:40-233^46.7%ID^E:2.7e-44^RecName: Full=NADPH-dependent diflavin oxidoreductase 1 {ECO:0000255|HAMAP-Rule:MF_03178};^Eukaryota; Metazoa; Chordata; Craniata; Vertebrata; Euteleostomi; Amphibia; Batrachia; Anura; Pipoidea; Pipidae; Xenopodinae; Xenopus; Xenopus	PF00258.24^Flavodoxin_1^Flavodoxin^1-106^E:1.1e-22	.	.	.	KEGG:xla:431801	GO:0005829^cellular_component^cytosol`GO:0048471^cellular_component^perinuclear region of cytoplasm`GO:0010181^molecular_function^FMN binding`GO:0003958^molecular_function^NADPH-hemoprotein reductase activity`GO:0008219^biological_process^cell death`GO:0036245^biological_process^cellular response to menadione	GO:0010181^molecular_function^FMN binding	.	.
TRINITY_DN1427_c0_g2	TRINITY_DN1427_c0_g2_i1	NDOR1_DANRE^NDOR1_DANRE^Q:4-1635,H:47-594^44.3%ID^E:3e-128^RecName: Full=NADPH-dependent diflavin oxidoreductase 1 {ECO:0000255|HAMAP-Rule:MF_03178};^Eukaryota; Metazoa; Chordata; Craniata; Vertebrata; Euteleostomi; Actinopterygii; Neopterygii; Teleostei; Ostariophysi; Cypriniformes; Cyprinidae; Danio	.	TRINITY_DN1427_c0_g2_i1.p1	1-1638[+]	NDOR1_DANRE^NDOR1_DANRE^Q:2-545,H:47-594^44.3%ID^E:3e-128^RecName: Full=NADPH-dependent diflavin oxidoreductase 1 {ECO:0000255|HAMAP-Rule:MF_03178};^Eukaryota; Metazoa; Chordata; Craniata; Vertebrata; Euteleostomi; Actinopterygii; Neopterygii; Teleostei; Ostariophysi; Cypriniformes; Cyprinidae; Danio	PF00258.24^Flavodoxin_1^Flavodoxin^3-100^E:6.6e-21`PF00667.19^FAD_binding_1^FAD binding domain^185-374^E:3.6e-29`PF00175.20^NAD_binding_1^Oxidoreductase NAD-binding domain^403-508^E:1.8e-11	sigP:1^19^0.505^YES	.	COG0369^Component of the sulfite reductase complex that catalyzes the 6-electron reduction of sulfite to sulfide. This is one of several activities required for the biosynthesis of L- cysteine from sulfate. The flavoprotein component catalyzes the electron flow from NADPH - FAD - FMN to the hemoprotein component (By similarity)	KEGG:dre:393621	GO:0005829^cellular_component^cytosol`GO:0048471^cellular_component^perinuclear region of cytoplasm`GO:0010181^molecular_function^FMN binding`GO:0003958^molecular_function^NADPH-hemoprotein reductase activity`GO:0008219^biological_process^cell death`GO:0036245^biological_process^cellular response to menadione	GO:0010181^molecular_function^FMN binding`GO:0016491^molecular_function^oxidoreductase activity`GO:0055114^biological_process^oxidation-reduction process	.	.
TRINITY_DN1432_c0_g1	TRINITY_DN1432_c0_g1_i1	.	.	TRINITY_DN1432_c0_g1_i1.p1	3-563[+]	.	.	.	.	.	.	.	.	.	.
TRINITY_DN1406_c0_g1	TRINITY_DN1406_c0_g1_i1	.	.	TRINITY_DN1406_c0_g1_i1.p1	51-635[-]	.	PF05585.11^DUF1758^Putative peptidase (DUF1758)^10-168^E:1e-16	.	.	.	.	.	.	.	.
TRINITY_DN1406_c0_g1	TRINITY_DN1406_c0_g1_i2	.	.	TRINITY_DN1406_c0_g1_i2.p1	8-604[-]	.	PF05585.11^DUF1758^Putative peptidase (DUF1758)^10-168^E:1.2e-16	.	.	.	.	.	.	.	.
TRINITY_DN1484_c0_g1	TRINITY_DN1484_c0_g1_i1	.	.	TRINITY_DN1484_c0_g1_i1.p1	1-549[+]	.	.	.	.	.	.	.	.	.	.
TRINITY_DN1413_c0_g1	TRINITY_DN1413_c0_g1_i1	POL_FFV^POL_FFV^Q:342-704,H:828-945^32.3%ID^E:1.4e-10^RecName: Full=Pro-Pol polyprotein;^Viruses; Ortervirales; Retroviridae; Spumaretrovirinae; Felispumavirus	.	TRINITY_DN1413_c0_g1_i1.p1	2-337[+]	.	.	.	.	.	.	.	.	.	.
TRINITY_DN1452_c0_g1	TRINITY_DN1452_c0_g1_i1	.	.	TRINITY_DN1452_c0_g1_i1.p1	267-668[-]	.	.	.	.	.	.	.	.	.	.
TRINITY_DN1488_c0_g1	TRINITY_DN1488_c0_g1_i1	PIGG_HUMAN^PIGG_HUMAN^Q:575-33,H:793-982^31.4%ID^E:1e-17^RecName: Full=GPI ethanolamine phosphate transferase 2;^Eukaryota; Metazoa; Chordata; Craniata; Vertebrata; Euteleostomi; Mammalia; Eutheria; Euarchontoglires; Primates; Haplorrhini; Catarrhini; Hominidae; Homo`PIGG_HUMAN^PIGG_HUMAN^Q:1002-664,H:552-708^29.4%ID^E:1.8e-06^RecName: Full=GPI ethanolamine phosphate transferase 2;^Eukaryota; Met…	.	TRINITY_DN1488_c0_g1_i1.p2	15-524[-]	PIGG_HUMAN^PIGG_HUMAN^Q:3-164,H:817-982^33.3%ID^E:5.1e-18^RecName: Full=GPI ethanolamine phosphate transferase 2;^Eukaryota; Metazoa; Chordata; Craniata; Vertebrata; Euteleostomi; Mammalia; Eutheria; Euarchontoglires; Primates; Haplorrhini; Catarrhini; Hominidae; Homo	.	.	ExpAA=83.70^PredHel=4^Topology=i21-38o62-84i105-127o137-159i	COG1524^type i phosphodiesterase nucleotide pyrophosphatase	KEGG:hsa:54872`KO:K05310	GO:0005783^cellular_component^endoplasmic reticulum`GO:0005789^cellular_component^endoplasmic reticulum membrane`GO:0030176^cellular_component^integral component of endoplasmic reticulum membrane`GO:0016020^cellular_component^membrane`GO:0051267^molecular_function^CP2 mannose-ethanolamine phosphotransferase activity`GO:0016780^molecular_function^phosphotransferase activity, for other substituted …	.	.	.
TRINITY_DN1570_c0_g1	TRINITY_DN1570_c0_g1_i1	.	.	TRINITY_DN1570_c0_g1_i1.p1	3-524[+]	.	PF03732.16^Retrotrans_gag^Retrotransposon gag protein^35-103^E:1.9e-05	.	.	.	.	.	.	.	.
TRINITY_DN1537_c0_g1	TRINITY_DN1537_c0_g1_i1	POL2_DROME^POL2_DROME^Q:6-395,H:450-582^42.9%ID^E:5.2e-20^RecName: Full=Retrovirus-related Pol polyprotein from transposon 297;^Eukaryota; Metazoa; Ecdysozoa; Arthropoda; Hexapoda; Insecta; Pterygota; Neoptera; Holometabola; Diptera; Brachycera; Muscomorpha; Ephydroidea; Drosophilidae; Drosophila; Sophophora	.	TRINITY_DN1537_c0_g1_i1.p1	3-380[+]	M860_ARATH^M860_ARATH^Q:2-59,H:75-132^56.9%ID^E:3.4e-11^RecName: Full=Uncharacterized mitochondrial protein AtMg00860;^Eukaryota; Viridiplantae; Streptophyta; Embryophyta; Tracheophyta; Spermatophyta; Magnoliophyta; eudicotyledons; Gunneridae; Pentapetalae; rosids; malvids; Brassicales; Brassicaceae; Camelineae; Arabidopsis	.	.	.	COG2801^Retrotransposon protein	KEGG:ath:ArthMp075	GO:0005739^cellular_component^mitochondrion	.	.	.
TRINITY_DN1523_c0_g1	TRINITY_DN1523_c0_g1_i1	.	.	TRINITY_DN1523_c0_g1_i1.p1	3-347[+]	.	.	.	.	.	.	.	.	.	.
TRINITY_DN1585_c0_g1	TRINITY_DN1585_c0_g1_i1	.	.	TRINITY_DN1585_c0_g1_i1.p1	1-444[+]	.	.	.	.	.	.	.	.	.	.
TRINITY_DN1601_c0_g1	TRINITY_DN1601_c0_g1_i1	.	.	TRINITY_DN1601_c0_g1_i1.p1	1-300[+]	.	.	.	ExpAA=47.25^PredHel=2^Topology=o20-42i63-85o	.	.	.	.	.	.
TRINITY_DN1607_c1_g1	TRINITY_DN1607_c1_g1_i1	POL3_DROME^POL3_DROME^Q:5-304,H:534-633^42%ID^E:1.1e-11^RecName: Full=Retrovirus-related Pol polyprotein from transposon 17.6;^Eukaryota; Metazoa; Ecdysozoa; Arthropoda; Hexapoda; Insecta; Pterygota; Neoptera; Holometabola; Diptera; Brachycera; Muscomorpha; Ephydroidea; Drosophilidae; Drosophila; Sophophora	.	TRINITY_DN1607_c1_g1_i1.p1	2-607[+]	.	.	.	.	.	.	.	.	.	.
TRINITY_DN1607_c0_g1	TRINITY_DN1607_c0_g1_i1	POL_SFV3L^POL_SFV3L^Q:4-438,H:802-942^30.3%ID^E:8e-12^RecName: Full=Pro-Pol polyprotein;^Viruses; Ortervirales; Retroviridae; Spumaretrovirinae; Spumavirus	.	TRINITY_DN1607_c0_g1_i1.p1	1-438[+]	.	PF09337.9^zf-H2C2^His(2)-Cys(2) zinc finger^15-50^E:1.6e-05	.	.	.	.	.	.	.	.
TRINITY_DN1685_c0_g1	TRINITY_DN1685_c0_g1_i1	.	.	TRINITY_DN1685_c0_g1_i1.p1	2-343[-]	.	.	.	.	.	.	.	.	.	.
TRINITY_DN1622_c0_g1	TRINITY_DN1622_c0_g1_i1	.	.	TRINITY_DN1622_c0_g1_i1.p1	3-599[+]	.	.	sigP:1^30^0.672^YES	.	.	.	.	.	.	.
TRINITY_DN1622_c0_g1	TRINITY_DN1622_c0_g1_i2	.	.	TRINITY_DN1622_c0_g1_i2.p1	2-568[+]	.	.	.	.	.	.	.	.	.	.
TRINITY_DN1642_c0_g1	TRINITY_DN1642_c0_g1_i1	TMTC1_HUMAN^TMTC1_HUMAN^Q:665-183,H:366-527^51.9%ID^E:3.5e-38^RecName: Full=Transmembrane and TPR repeat-containing protein 1;^Eukaryota; Metazoa; Chordata; Craniata; Vertebrata; Euteleostomi; Mammalia; Eutheria; Euarchontoglires; Primates; Haplorrhini; Catarrhini; Hominidae; Homo	.	TRINITY_DN1642_c0_g1_i1.p1	3-677[-]	TMTC1_HUMAN^TMTC1_HUMAN^Q:5-165,H:366-527^51.9%ID^E:3.4e-38^RecName: Full=Transmembrane and TPR repeat-containing protein 1;^Eukaryota; Metazoa; Chordata; Craniata; Vertebrata; Euteleostomi; Mammalia; Eutheria; Euarchontoglires; Primates; Haplorrhini; Catarrhini; Hominidae; Homo	PF13432.5^TPR_16^Tetratricopeptide repeat^168-203^E:0.0034`PF00515.27^TPR_1^Tetratricopeptide repeat^186-217^E:1.5e-06`PF13181.5^TPR_8^Tetratricopeptide repeat^186-217^E:1.7e-06`PF07719.16^TPR_2^Tetratricopeptide repeat^186-217^E:6.9e-06`PF13174.5^TPR_6^Tetratricopeptide repeat^187-216^E:0.0023	.	ExpAA=63.10^PredHel=3^Topology=o23-45i52-74o79-98i	COG0457^repeat-containing protein	KEGG:hsa:83857	GO:0016021^cellular_component^integral component of membrane`GO:0006396^biological_process^RNA processing	GO:0005515^molecular_function^protein binding	.	.
TRINITY_DN1642_c0_g2	TRINITY_DN1642_c0_g2_i1	TMTC2_MOUSE^TMTC2_MOUSE^Q:22-813,H:46-317^44%ID^E:3.7e-47^RecName: Full=Transmembrane and TPR repeat-containing protein 2;^Eukaryota; Metazoa; Chordata; Craniata; Vertebrata; Euteleostomi; Mammalia; Eutheria; Euarchontoglires; Glires; Rodentia; Myomorpha; Muroidea; Muridae; Murinae; Mus; Mus	.	TRINITY_DN1642_c0_g2_i1.p1	1-816[+]	TMTC3_HUMAN^TMTC3_HUMAN^Q:5-271,H:48-327^41.7%ID^E:4.9e-47^RecName: Full=Transmembrane and TPR repeat-containing protein 3;^Eukaryota; Metazoa; Chordata; Craniata; Vertebrata; Euteleostomi; Mammalia; Eutheria; Euarchontoglires; Primates; Haplorrhini; Catarrhini; Hominidae; Homo	PF08409.10^DUF1736^Domain of unknown function (DUF1736)^203-271^E:1.1e-29	.	ExpAA=105.63^PredHel=3^Topology=o95-117i182-204o219-241i	COG0457^repeat-containing protein	KEGG:hsa:160418	GO:0005783^cellular_component^endoplasmic reticulum`GO:0016021^cellular_component^integral component of membrane`GO:1901800^biological_process^positive regulation of proteasomal protein catabolic process`GO:0034976^biological_process^response to endoplasmic reticulum stress	.	.	.
TRINITY_DN1849_c0_g1	TRINITY_DN1849_c0_g1_i1	GON1_CAEEL^GON1_CAEEL^Q:1-267,H:1016-1088^37.1%ID^E:1.6e-10^RecName: Full=A disintegrin and metalloproteinase with thrombospondin motifs gon-1 {ECO:0000305};^Eukaryota; Metazoa; Ecdysozoa; Nematoda; Chromadorea; Rhabditida; Rhabditoidea; Rhabditidae; Peloderinae; Caenorhabditis	.	TRINITY_DN1849_c0_g1_i1.p1	1-363[+]	ATS19_HUMAN^ATS19_HUMAN^Q:42-113,H:956-1022^37%ID^E:2e-08^RecName: Full=A disintegrin and metalloproteinase with thrombospondin motifs 19;^Eukaryota; Metazoa; Chordata; Craniata; Vertebrata; Euteleostomi; Mammalia; Eutheria; Euarchontoglires; Primates; Haplorrhini; Catarrhini; Hominidae; Homo	PF00090.18^TSP_1^Thrombospondin type 1 domain^68-102^E:0.00045	.	.	ENOG410XPKZ^ADAM metallopeptidase with thrombospondin type 1, motif	KEGG:hsa:171019`KO:K08633	GO:0005576^cellular_component^extracellular region`GO:0046872^molecular_function^metal ion binding`GO:0004222^molecular_function^metalloendopeptidase activity	.	.	.
TRINITY_DN1844_c0_g1	TRINITY_DN1844_c0_g1_i1	.	.	TRINITY_DN1844_c0_g1_i1.p1	3-737[-]	.	PF05335.12^DUF745^Protein of unknown function (DUF745)^57-232^E:1e-39	.	.	.	.	.	.	.	.
TRINITY_DN1829_c0_g1	TRINITY_DN1829_c0_g1_i1	PGBD4_HUMAN^PGBD4_HUMAN^Q:1348-737,H:92-296^22.5%ID^E:2.9e-09^RecName: Full=PiggyBac transposable element-derived protein 4;^Eukaryota; Metazoa; Chordata; Craniata; Vertebrata; Euteleostomi; Mammalia; Eutheria; Euarchontoglires; Primates; Haplorrhini; Catarrhini; Hominidae; Homo	.	TRINITY_DN1829_c0_g1_i1.p1	77-1276[-]	.	PF13843.5^DDE_Tnp_1_7^Transposase IS4^2-214^E:2.9e-38`PF13843.5^DDE_Tnp_1_7^Transposase IS4^219-274^E:5.4e-07`PF13842.5^Tnp_zf-ribbon_2^DDE_Tnp_1-like zinc-ribbon^347-375^E:0.00014	.	.	.	.	.	.	.	.
TRINITY_DN1866_c0_g1	TRINITY_DN1866_c0_g1_i1	.	.	TRINITY_DN1866_c0_g1_i1.p1	2-409[+]	.	.	.	.	.	.	.	.	.	.
TRINITY_DN1804_c0_g1	TRINITY_DN1804_c0_g1_i1	PTF1A_MOUSE^PTF1A_MOUSE^Q:120-1,H:157-196^85%ID^E:9.6e-12^RecName: Full=Pancreas transcription factor 1 subunit alpha;^Eukaryota; Metazoa; Chordata; Craniata; Vertebrata; Euteleostomi; Mammalia; Eutheria; Euarchontoglires; Glires; Rodentia; Myomorpha; Muroidea; Muridae; Murinae; Mus; Mus	.	TRINITY_DN1804_c0_g1_i1.p1	1-402[-]	PTF1A_MOUSE^PTF1A_MOUSE^Q:95-134,H:157-196^85%ID^E:9.6e-12^RecName: Full=Pancreas transcription factor 1 subunit alpha;^Eukaryota; Metazoa; Chordata; Craniata; Vertebrata; Euteleostomi; Mammalia; Eutheria; Euarchontoglires; Glires; Rodentia; Myomorpha; Muroidea; Muridae; Murinae; Mus; Mus	PF00010.25^HLH^Helix-loop-helix DNA-binding domain^99-131^E:7.8e-11	.	.	ENOG411227D^Transcription factor	KEGG:mmu:19213`KO:K09073	GO:0005737^cellular_component^cytoplasm`GO:0005829^cellular_component^cytosol`GO:0005622^cellular_component^intracellular`GO:0005654^cellular_component^nucleoplasm`GO:0005634^cellular_component^nucleus`GO:0005667^cellular_component^transcription factor complex`GO:0003682^molecular_function^chromatin binding`GO:0003677^molecular_function^DNA binding`GO:0070888^molecular_function^E-box binding`GO:0…	GO:0046983^molecular_function^protein dimerization activity	.	.
TRINITY_DN1908_c0_g1	TRINITY_DN1908_c0_g1_i1	.	.	TRINITY_DN1908_c0_g1_i1.p1	1-390[+]	.	.	.	.	.	.	.	.	.	.
TRINITY_DN2168_c0_g1	TRINITY_DN2168_c0_g1_i2	C6A21_DROME^C6A21_DROME^Q:6-563,H:147-335^38.4%ID^E:2.2e-30^RecName: Full=Probable cytochrome P450 6a21;^Eukaryota; Metazoa; Ecdysozoa; Arthropoda; Hexapoda; Insecta; Pterygota; Neoptera; Holometabola; Diptera; Brachycera; Muscomorpha; Ephydroidea; Drosophilidae; Drosophila; Sophophora	.	TRINITY_DN2168_c0_g1_i2.p1	3-563[+]	C6A21_DROME^C6A21_DROME^Q:2-187,H:147-335^38.4%ID^E:2.2e-30^RecName: Full=Probable cytochrome P450 6a21;^Eukaryota; Metazoa; Ecdysozoa; Arthropoda; Hexapoda; Insecta; Pterygota; Neoptera; Holometabola; Diptera; Brachycera; Muscomorpha; Ephydroidea; Drosophilidae; Drosophila; Sophophora	PF00067.21^p450^Cytochrome P450^2-187^E:3.4e-23	.	.	COG2124^Cytochrome p450	KEGG:dme:Dmel_CG10247`KO:K14999	GO:0005789^cellular_component^endoplasmic reticulum membrane`GO:0031090^cellular_component^organelle membrane`GO:0020037^molecular_function^heme binding`GO:0005506^molecular_function^iron ion binding`GO:0004497^molecular_function^monooxygenase activity`GO:0016491^molecular_function^oxidoreductase activity`GO:0016705^molecular_function^oxidoreductase activity, acting on paired donors, with incorpo…	GO:0005506^molecular_function^iron ion binding`GO:0016705^molecular_function^oxidoreductase activity, acting on paired donors, with incorporation or reduction of molecular oxygen`GO:0020037^molecular_function^heme binding`GO:0055114^biological_process^oxidation-reduction process	.	.
TRINITY_DN2143_c0_g1	TRINITY_DN2143_c0_g1_i1	OTOP_DROME^OTOP_DROME^Q:574-2,H:890-1094^58%ID^E:4.5e-53^RecName: Full=Proton channel OtopLc {ECO:0000305};^Eukaryota; Metazoa; Ecdysozoa; Arthropoda; Hexapoda; Insecta; Pterygota; Neoptera; Holometabola; Diptera; Brachycera; Muscomorpha; Ephydroidea; Drosophilidae; Drosophila; Sophophora	.	TRINITY_DN2143_c0_g1_i1.p1	2-1051[-]	OTOP_DROME^OTOP_DROME^Q:160-350,H:890-1094^58%ID^E:4.5e-53^RecName: Full=Proton channel OtopLc {ECO:0000305};^Eukaryota; Metazoa; Ecdysozoa; Arthropoda; Hexapoda; Insecta; Pterygota; Neoptera; Holometabola; Diptera; Brachycera; Muscomorpha; Ephydroidea; Drosophilidae; Drosophila; Sophophora	PF03189.12^Otopetrin^Otopetrin^271-350^E:8.3e-31	.	ExpAA=88.24^PredHel=4^Topology=i162-184o199-219i269-291o306-328i	ENOG410XVS5^Otopetrin	KEGG:dme:Dmel_CG42265	GO:0016021^cellular_component^integral component of membrane`GO:0005886^cellular_component^plasma membrane`GO:0015252^molecular_function^proton channel activity`GO:1902600^biological_process^proton transmembrane transport	.	.	.
TRINITY_DN2130_c0_g1	TRINITY_DN2130_c0_g1_i1	.	.	TRINITY_DN2130_c0_g1_i1.p1	133-1035[-]	.	.	.	.	.	.	.	.	.	.
TRINITY_DN2191_c0_g1	TRINITY_DN2191_c0_g1_i1	.	.	TRINITY_DN2191_c0_g1_i1.p1	181-735[-]	.	PF01607.23^CBM_14^Chitin binding Peritrophin-A domain^96-147^E:6.3e-11	.	ExpAA=20.63^PredHel=1^Topology=i7-26o	.	.	.	GO:0008061^molecular_function^chitin binding`GO:0006030^biological_process^chitin metabolic process`GO:0005576^cellular_component^extracellular region	.	.
TRINITY_DN2188_c0_g1	TRINITY_DN2188_c0_g1_i1	ACYP2_HORSE^ACYP2_HORSE^Q:200-481,H:6-99^46.8%ID^E:2e-22^RecName: Full=Acylphosphatase-2;^Eukaryota; Metazoa; Chordata; Craniata; Vertebrata; Euteleostomi; Mammalia; Eutheria; Laurasiatheria; Perissodactyla; Equidae; Equus	.	TRINITY_DN2188_c0_g1_i1.p1	173-484[+]	ACYP2_HORSE^ACYP2_HORSE^Q:10-103,H:6-99^46.8%ID^E:9.4e-23^RecName: Full=Acylphosphatase-2;^Eukaryota; Metazoa; Chordata; Craniata; Vertebrata; Euteleostomi; Mammalia; Eutheria; Laurasiatheria; Perissodactyla; Equidae; Equus	PF00708.17^Acylphosphatase^Acylphosphatase^14-100^E:2.2e-20	.	.	ENOG41126ER^acylphosphatase	.	GO:0003998^molecular_function^acylphosphatase activity	.	.	.
TRINITY_DN2188_c0_g1	TRINITY_DN2188_c0_g1_i2	.	.	.	.	.	.	.	.	.	.	.	.	.	.
TRINITY_DN2238_c0_g1	TRINITY_DN2238_c0_g1_i1	NCL1_ORYSJ^NCL1_ORYSJ^Q:884-12,H:91-389^42.8%ID^E:2e-62^RecName: Full=Sodium/calcium exchanger NCL1 {ECO:0000305};^Eukaryota; Viridiplantae; Streptophyta; Embryophyta; Tracheophyta; Spermatophyta; Magnoliophyta; Liliopsida; Poales; Poaceae; BOP clade; Oryzoideae; Oryzeae; Oryzinae; Oryza; Oryza sativa	.	TRINITY_DN2238_c0_g1_i1.p1	3-884[-]	NCL1_ORYSJ^NCL1_ORYSJ^Q:1-291,H:91-389^42.8%ID^E:2e-62^RecName: Full=Sodium/calcium exchanger NCL1 {ECO:0000305};^Eukaryota; Viridiplantae; Streptophyta; Embryophyta; Tracheophyta; Spermatophyta; Magnoliophyta; Liliopsida; Poales; Poaceae; BOP clade; Oryzoideae; Oryzeae; Oryzinae; Oryza; Oryza sativa	PF13405.5^EF-hand_6^EF-hand domain^212-236^E:2.9e-05`PF13499.5^EF-hand_7^EF-hand domain pair^212-274^E:1.9e-08`PF13202.5^EF-hand_5^EF hand^212-235^E:7.6e-07	.	ExpAA=90.17^PredHel=4^Topology=o33-55i68-90o124-146i153-175o	ENOG410ZVKW^Calcium-binding EF hand family protein	KEGG:osa:4325568	GO:0016021^cellular_component^integral component of membrane`GO:0005886^cellular_component^plasma membrane`GO:0005509^molecular_function^calcium ion binding`GO:0005432^molecular_function^calcium:sodium antiporter activity`GO:0055074^biological_process^calcium ion homeostasis	GO:0005509^molecular_function^calcium ion binding	.	.
TRINITY_DN2232_c0_g1	TRINITY_DN2232_c0_g1_i1	.	.	TRINITY_DN2232_c0_g1_i1.p1	219-1097[+]	.	.	sigP:1^20^0.568^YES	.	.	.	.	.	.	.
TRINITY_DN2259_c0_g1	TRINITY_DN2259_c0_g1_i1	SAHH_NICSY^SAHH_NICSY^Q:2-331,H:376-485^95.5%ID^E:7.4e-58^RecName: Full=Adenosylhomocysteinase;^Eukaryota; Viridiplantae; Streptophyta; Embryophyta; Tracheophyta; Spermatophyta; Magnoliophyta; eudicotyledons; Gunneridae; Pentapetalae; asterids; lamiids; Solanales; Solanaceae; Nicotianoideae; Nicotianeae; Nicotiana	.	TRINITY_DN2259_c0_g1_i1.p1	2-334[+]	SAHH_NICSY^SAHH_NICSY^Q:1-110,H:376-485^95.5%ID^E:7.3e-58^RecName: Full=Adenosylhomocysteinase;^Eukaryota; Viridiplantae; Streptophyta; Embryophyta; Tracheophyta; Spermatophyta; Magnoliophyta; eudicotyledons; Gunneridae; Pentapetalae; asterids; lamiids; Solanales; Solanaceae; Nicotianoideae; Nicotianeae; Nicotiana	PF00670.20^AdoHcyase_NAD^S-adenosyl-L-homocysteine hydrolase, NAD binding domain^1-28^E:2e-05`PF05221.16^AdoHcyase^S-adenosyl-L-homocysteine hydrolase^29-109^E:5.6e-37	.	.	.	KEGG:nsy:104246750`KO:K01251	GO:0004013^molecular_function^adenosylhomocysteinase activity`GO:0051287^molecular_function^NAD binding`GO:0006730^biological_process^one-carbon metabolic process`GO:0019510^biological_process^S-adenosylhomocysteine catabolic process	.	.	.
TRINITY_DN2282_c0_g1	TRINITY_DN2282_c0_g1_i1	SNPF_CAMFO^SNPF_CAMFO^Q:449-144,H:1-102^57.3%ID^E:4e-24^RecName: Full=Short neuropeptide F {ECO:0000303|PubMed:25641051};^Eukaryota; Metazoa; Ecdysozoa; Arthropoda; Hexapoda; Insecta; Pterygota; Neoptera; Holometabola; Hymenoptera; Apocrita; Aculeata; Formicoidea; Formicidae; Formicinae; Camponotus	.	TRINITY_DN2282_c0_g1_i1.p1	123-557[-]	SNPF_CAMFO^SNPF_CAMFO^Q:37-138,H:1-102^57.3%ID^E:4.1e-24^RecName: Full=Short neuropeptide F {ECO:0000303|PubMed:25641051};^Eukaryota; Metazoa; Ecdysozoa; Arthropoda; Hexapoda; Insecta; Pterygota; Neoptera; Holometabola; Hymenoptera; Apocrita; Aculeata; Formicoidea; Formicidae; Formicinae; Camponotus	.	.	.	.	KEGG:cfo:105253009	GO:0005576^cellular_component^extracellular region`GO:0007218^biological_process^neuropeptide signaling pathway	.	.	.
TRINITY_DN2248_c0_g1	TRINITY_DN2248_c0_g1_i1	.	.	TRINITY_DN2248_c0_g1_i1.p1	204-782[-]	.	PF10536.8^PMD^Plant mobile domain^1-78^E:1.7e-21	.	.	.	.	.	.	.	.
TRINITY_DN2364_c0_g1	TRINITY_DN2364_c0_g1_i1	.	.	TRINITY_DN2364_c0_g1_i1.p1	14-463[-]	.	PF14223.5^Retrotran_gag_2^gag-polypeptide of LTR copia-type^2-58^E:4.9e-12	.	.	.	.	.	.	.	.
TRINITY_DN2367_c0_g1	TRINITY_DN2367_c0_g1_i1	.	.	TRINITY_DN2367_c0_g1_i1.p1	3-812[-]	.	.	.	.	.	.	.	.	.	.
TRINITY_DN2378_c0_g1	TRINITY_DN2378_c0_g1_i1	POLX_TOBAC^POLX_TOBAC^Q:402-16,H:522-651^36.9%ID^E:8.9e-18^RecName: Full=Retrovirus-related Pol polyprotein from transposon TNT 1-94;^Eukaryota; Viridiplantae; Streptophyta; Embryophyta; Tracheophyta; Spermatophyta; Magnoliophyta; eudicotyledons; Gunneridae; Pentapetalae; asterids; lamiids; Solanales; Solanaceae; Nicotianoideae; Nicotianeae; Nicotiana	.	TRINITY_DN2378_c0_g1_i1.p1	1-402[-]	.	PF00665.25^rve^Integrase core domain^2-71^E:3.2e-13`PF13683.5^rve_3^Integrase core domain^45-83^E:3.1e-06	.	.	.	.	.	GO:0015074^biological_process^DNA integration	.	.
TRINITY_DN2313_c0_g1	TRINITY_DN2313_c0_g1_i1	CHN_DROME^CHN_DROME^Q:851-285,H:303-518^37.8%ID^E:9.8e-32^RecName: Full=Protein charlatan;^Eukaryota; Metazoa; Ecdysozoa; Arthropoda; Hexapoda; Insecta; Pterygota; Neoptera; Holometabola; Diptera; Brachycera; Muscomorpha; Ephydroidea; Drosophilidae; Drosophila; Sophophora	.	TRINITY_DN2313_c0_g1_i1.p1	3-1373[-]	CHN_DROME^CHN_DROME^Q:175-363,H:303-518^37.8%ID^E:9.8e-32^RecName: Full=Protein charlatan;^Eukaryota; Metazoa; Ecdysozoa; Arthropoda; Hexapoda; Insecta; Pterygota; Neoptera; Holometabola; Diptera; Brachycera; Muscomorpha; Ephydroidea; Drosophilidae; Drosophila; Sophophora	.	.	.	COG5048^Zinc finger protein	KEGG:dme:Dmel_CG11798	GO:0005634^cellular_component^nucleus`GO:0046872^molecular_function^metal ion binding`GO:0043565^molecular_function^sequence-specific DNA binding`GO:0003705^molecular_function^transcription factor activity, RNA polymerase II distal enhancer sequence-specific binding`GO:0001078^molecular_function^proximal promoter DNA-binding transcription repressor activity, RNA polymerase II-specific`GO:0048813^…	.	.	.
TRINITY_DN2388_c0_g1	TRINITY_DN2388_c0_g1_i1	.	.	TRINITY_DN2388_c0_g1_i1.p1	1-705[-]	.	.	.	.	.	.	.	.	.	.
TRINITY_DN2321_c0_g1	TRINITY_DN2321_c0_g1_i1	YVRE_BACSU^YVRE_BACSU^Q:484-966,H:109-254^34.2%ID^E:1.9e-17^RecName: Full=Putative sugar lactone lactonase YvrE;^Bacteria; Firmicutes; Bacilli; Bacillales; Bacillaceae; Bacillus	.	TRINITY_DN2321_c0_g1_i1.p1	1-1209[+]	RGN_DANRE^RGN_DANRE^Q:223-352,H:161-289^28.2%ID^E:4.4e-12^RecName: Full=Regucalcin;^Eukaryota; Metazoa; Chordata; Craniata; Vertebrata; Euteleostomi; Actinopterygii; Neopterygii; Teleostei; Ostariophysi; Cypriniformes; Cyprinidae; Danio	PF08450.11^SGL^SMP-30/Gluconolaconase/LRE-like region^59-322^E:6.5e-23	sigP:1^17^0.456^YES	.	COG3386^SMP-30 gluconolaconase LRE domain protein	KEGG:dre:403070`KO:K01053	GO:0005737^cellular_component^cytoplasm`GO:0005576^cellular_component^extracellular region`GO:0005634^cellular_component^nucleus`GO:0005509^molecular_function^calcium ion binding`GO:0030234^molecular_function^enzyme regulator activity`GO:0004341^molecular_function^gluconolactonase activity`GO:0008270^molecular_function^zinc ion binding`GO:0006874^biological_process^cellular calcium ion homeostasi…	.	.	.
TRINITY_DN2409_c0_g1	TRINITY_DN2409_c0_g1_i2	CP4C1_BLADI^CP4C1_BLADI^Q:217-1278,H:26-388^31%ID^E:1.8e-48^RecName: Full=Cytochrome P450 4C1;^Eukaryota; Metazoa; Ecdysozoa; Arthropoda; Hexapoda; Insecta; Pterygota; Neoptera; Polyneoptera; Dictyoptera; Blattodea; Blaberoidea; Blaberidae; Blaberinae; Blaberus	.	TRINITY_DN2409_c0_g1_i2.p1	82-1278[+]	CP4C3_DROME^CP4C3_DROME^Q:23-398,H:31-416^27.4%ID^E:1.3e-40^RecName: Full=Cytochrome P450 4c3;^Eukaryota; Metazoa; Ecdysozoa; Arthropoda; Hexapoda; Insecta; Pterygota; Neoptera; Holometabola; Diptera; Brachycera; Muscomorpha; Ephydroidea; Drosophilidae; Drosophila; Sophophora	PF00067.21^p450^Cytochrome P450^58-398^E:3.2e-55	.	ExpAA=36.98^PredHel=2^Topology=o15-37i50-72o	COG2124^Cytochrome p450	KEGG:dme:Dmel_CG1438`KO:K15001	GO:0005789^cellular_component^endoplasmic reticulum membrane`GO:0031090^cellular_component^organelle membrane`GO:0020037^molecular_function^heme binding`GO:0005506^molecular_function^iron ion binding`GO:0004497^molecular_function^monooxygenase activity`GO:0016705^molecular_function^oxidoreductase activity, acting on paired donors, with incorporation or reduction of molecular oxygen	GO:0005506^molecular_function^iron ion binding`GO:0016705^molecular_function^oxidoreductase activity, acting on paired donors, with incorporation or reduction of molecular oxygen`GO:0020037^molecular_function^heme binding`GO:0055114^biological_process^oxidation-reduction process	.	.
TRINITY_DN2564_c0_g1	TRINITY_DN2564_c0_g1_i1	.	.	TRINITY_DN2564_c0_g1_i1.p1	259-1107[-]	.	PF00089.25^Trypsin^Trypsin^45-260^E:8e-11	sigP:1^19^0.881^YES	ExpAA=20.86^PredHel=1^Topology=i5-27o	.	.	.	GO:0004252^molecular_function^serine-type endopeptidase activity`GO:0006508^biological_process^proteolysis	.	.
TRINITY_DN2580_c0_g1	TRINITY_DN2580_c0_g1_i1	.	.	TRINITY_DN2580_c0_g1_i1.p1	1-561[+]	.	.	.	.	.	.	.	.	.	.
TRINITY_DN2583_c0_g1	TRINITY_DN2583_c0_g1_i1	.	.	TRINITY_DN2583_c0_g1_i1.p1	65-538[-]	.	.	sigP:1^21^0.766^YES	.	.	.	.	.	.	.
TRINITY_DN2583_c0_g1	TRINITY_DN2583_c0_g1_i2	.	.	TRINITY_DN2583_c0_g1_i2.p1	81-782[-]	.	.	sigP:1^21^0.766^YES	.	.	.	.	.	.	.
TRINITY_DN2554_c0_g1	TRINITY_DN2554_c0_g1_i1	AVT1I_ARATH^AVT1I_ARATH^Q:1169-90,H:39-399^52.9%ID^E:8.1e-104^RecName: Full=Amino acid transporter AVT1I {ECO:0000305};^Eukaryota; Viridiplantae; Streptophyta; Embryophyta; Tracheophyta; Spermatophyta; Magnoliophyta; eudicotyledons; Gunneridae; Pentapetalae; rosids; malvids; Brassicales; Brassicaceae; Camelineae; Arabidopsis	.	TRINITY_DN2554_c0_g1_i1.p1	81-1169[-]	AVT1I_ARATH^AVT1I_ARATH^Q:1-360,H:39-399^52.9%ID^E:7.6e-104^RecName: Full=Amino acid transporter AVT1I {ECO:0000305};^Eukaryota; Viridiplantae; Streptophyta; Embryophyta; Tracheophyta; Spermatophyta; Magnoliophyta; eudicotyledons; Gunneridae; Pentapetalae; rosids; malvids; Brassicales; Brassicaceae; Camelineae; Arabidopsis	PF01490.17^Aa_trans^Transmembrane amino acid transporter protein^1-352^E:1.4e-54	.	ExpAA=211.97^PredHel=10^Topology=o5-27i55-74o94-116i121-143o163-185i198-220o240-257i278-300o305-327i334-356o	COG0814^amino acid transport	KEGG:ath:AT3G28960`KO:K15015	GO:0016021^cellular_component^integral component of membrane`GO:0005774^cellular_component^vacuolar membrane`GO:0015171^molecular_function^amino acid transmembrane transporter activity`GO:0003333^biological_process^amino acid transmembrane transport	.	.	.
TRINITY_DN2544_c0_g1	TRINITY_DN2544_c0_g1_i1	RNHX1_ARATH^RNHX1_ARATH^Q:316-591,H:13-104^46.7%ID^E:1.8e-19^RecName: Full=Putative ribonuclease H protein At1g65750;^Eukaryota; Viridiplantae; Streptophyta; Embryophyta; Tracheophyta; Spermatophyta; Magnoliophyta; eudicotyledons; Gunneridae; Pentapetalae; rosids; malvids; Brassicales; Brassicaceae; Camelineae; Arabidopsis	.	TRINITY_DN2544_c0_g1_i1.p1	1-594[+]	RNHX1_ARATH^RNHX1_ARATH^Q:106-197,H:13-104^46.7%ID^E:1.8e-19^RecName: Full=Putative ribonuclease H protein At1g65750;^Eukaryota; Viridiplantae; Streptophyta; Embryophyta; Tracheophyta; Spermatophyta; Magnoliophyta; eudicotyledons; Gunneridae; Pentapetalae; rosids; malvids; Brassicales; Brassicaceae; Camelineae; Arabidopsis	PF00078.26^RVT_1^Reverse transcriptase (RNA-dependent DNA polymerase)^16-83^E:1.4e-07	.	.	.	.	GO:0046872^molecular_function^metal ion binding`GO:0003676^molecular_function^nucleic acid binding`GO:0004523^molecular_function^RNA-DNA hybrid ribonuclease activity	.	.	.
TRINITY_DN2544_c0_g1	TRINITY_DN2544_c0_g1_i2	.	.	TRINITY_DN2544_c0_g1_i2.p1	1-396[+]	.	PF00078.26^RVT_1^Reverse transcriptase (RNA-dependent DNA polymerase)^16-83^E:5.1e-08	.	.	.	.	.	.	.	.
TRINITY_DN2592_c0_g1	TRINITY_DN2592_c0_g1_i1	.	.	TRINITY_DN2592_c0_g1_i1.p1	50-1267[+]	.	PF02958.19^EcKinase^Ecdysteroid kinase^47-319^E:9.4e-47`PF07914.10^DUF1679^Protein of unknown function (DUF1679)^116-355^E:6e-11`PF01636.22^APH^Phosphotransferase enzyme family^233-309^E:1.1e-07	.	.	.	.	.	.	.	.
TRINITY_DN2534_c0_g1	TRINITY_DN2534_c0_g1_i1	HHT1_ARATH^HHT1_ARATH^Q:262-1068,H:162-418^28.3%ID^E:2.4e-28^RecName: Full=Omega-hydroxypalmitate O-feruloyl transferase;^Eukaryota; Viridiplantae; Streptophyta; Embryophyta; Tracheophyta; Spermatophyta; Magnoliophyta; eudicotyledons; Gunneridae; Pentapetalae; rosids; malvids; Brassicales; Brassicaceae; Camelineae; Arabidopsis	.	TRINITY_DN2534_c0_g1_i1.p1	223-816[+]	HST_TOBAC^HST_TOBAC^Q:15-196,H:132-304^27.9%ID^E:2.8e-12^RecName: Full=Shikimate O-hydroxycinnamoyltransferase;^Eukaryota; Viridiplantae; Streptophyta; Embryophyta; Tracheophyta; Spermatophyta; Magnoliophyta; eudicotyledons; Gunneridae; Pentapetalae; asterids; lamiids; Solanales; Solanaceae; Nicotianoideae; Nicotianeae; Nicotiana	PF02458.14^Transferase^Transferase family^12-196^E:2e-22	.	.	.	KEGG:nta:107796658`KO:K13065	GO:0047172^molecular_function^shikimate O-hydroxycinnamoyltransferase activity	GO:0016747^molecular_function^transferase activity, transferring acyl groups other than amino-acyl groups	.	.
TRINITY_DN2529_c0_g1	TRINITY_DN2529_c0_g1_i1	.	.	TRINITY_DN2529_c0_g1_i1.p1	2-541[+]	.	.	.	.	.	.	.	.	.	.
TRINITY_DN2625_c0_g1	TRINITY_DN2625_c0_g1_i1	GLYT5_ARATH^GLYT5_ARATH^Q:1171-2,H:77-464^61.6%ID^E:7.3e-145^RecName: Full=Probable glycosyltransferase At5g20260;^Eukaryota; Viridiplantae; Streptophyta; Embryophyta; Tracheophyta; Spermatophyta; Magnoliophyta; eudicotyledons; Gunneridae; Pentapetalae; rosids; malvids; Brassicales; Brassicaceae; Camelineae; Arabidopsis	.	TRINITY_DN2625_c0_g1_i1.p1	2-1174[-]	GLYT5_ARATH^GLYT5_ARATH^Q:2-391,H:77-464^61.6%ID^E:7.3e-145^RecName: Full=Probable glycosyltransferase At5g20260;^Eukaryota; Viridiplantae; Streptophyta; Embryophyta; Tracheophyta; Spermatophyta; Magnoliophyta; eudicotyledons; Gunneridae; Pentapetalae; rosids; malvids; Brassicales; Brassicaceae; Camelineae; Arabidopsis	PF03016.14^Exostosin^Exostosin family^62-343^E:9.2e-57	.	.	ENOG410XTFH^Exostosin	KEGG:ath:AT5G20260	GO:0000139^cellular_component^Golgi membrane`GO:0016021^cellular_component^integral component of membrane`GO:0016757^molecular_function^transferase activity, transferring glycosyl groups`GO:0071555^biological_process^cell wall organization`GO:0006486^biological_process^protein glycosylation	GO:0016757^molecular_function^transferase activity, transferring glycosyl groups`GO:0006486^biological_process^protein glycosylation	.	.
TRINITY_DN2694_c0_g1	TRINITY_DN2694_c0_g1_i1	.	.	TRINITY_DN2694_c0_g1_i1.p1	2-451[+]	.	.	.	.	.	.	.	.	.	.
TRINITY_DN2622_c0_g1	TRINITY_DN2622_c0_g1_i1	NAAT1_DROWI^NAAT1_DROWI^Q:26-517,H:460-623^44.5%ID^E:9.6e-38^RecName: Full=Sodium-dependent nutrient amino acid transporter 1 {ECO:0000250|UniProtKB:Q9W4C5};^Eukaryota; Metazoa; Ecdysozoa; Arthropoda; Hexapoda; Insecta; Pterygota; Neoptera; Holometabola; Diptera; Brachycera; Muscomorpha; Ephydroidea; Drosophilidae; Drosophila; Sophophora	.	TRINITY_DN2622_c0_g1_i1.p1	2-565[+]	NAAT1_DROWI^NAAT1_DROWI^Q:9-172,H:460-623^44.5%ID^E:8.4e-38^RecName: Full=Sodium-dependent nutrient amino acid transporter 1 {ECO:0000250|UniProtKB:Q9W4C5};^Eukaryota; Metazoa; Ecdysozoa; Arthropoda; Hexapoda; Insecta; Pterygota; Neoptera; Holometabola; Diptera; Brachycera; Muscomorpha; Ephydroidea; Drosophilidae; Drosophila; Sophophora	PF00209.17^SNF^Sodium:neurotransmitter symporter family^2-124^E:2.2e-25	.	ExpAA=67.71^PredHel=3^Topology=o20-42i62-84o99-121i	COG0733^Transporter	KEGG:dwi:Dwil_GK25473`KO:K05038	GO:0005887^cellular_component^integral component of plasma membrane`GO:0005283^molecular_function^amino acid:sodium symporter activity`GO:0042943^molecular_function^D-amino acid transmembrane transporter activity`GO:0015179^molecular_function^L-amino acid transmembrane transporter activity`GO:0005328^molecular_function^neurotransmitter:sodium symporter activity`GO:0015175^molecular_function^neutr…	GO:0005328^molecular_function^neurotransmitter:sodium symporter activity`GO:0006836^biological_process^neurotransmitter transport`GO:0016021^cellular_component^integral component of membrane	.	.
TRINITY_DN2698_c0_g1	TRINITY_DN2698_c0_g1_i1	.	.	TRINITY_DN2698_c0_g1_i1.p1	144-611[-]	.	.	sigP:1^21^0.572^YES	.	.	.	.	.	.	.
TRINITY_DN2613_c0_g1	TRINITY_DN2613_c0_g1_i1	.	.	TRINITY_DN2613_c0_g1_i1.p1	298-939[+]	.	.	sigP:1^19^0.54^YES	.	.	.	.	.	.	.
TRINITY_DN2613_c0_g1	TRINITY_DN2613_c0_g1_i2	.	.	TRINITY_DN2613_c0_g1_i2.p1	298-939[+]	.	.	sigP:1^19^0.54^YES	.	.	.	.	.	.	.
TRINITY_DN2656_c0_g1	TRINITY_DN2656_c0_g1_i1	.	.	TRINITY_DN2656_c0_g1_i1.p1	183-536[-]	.	.	.	.	.	.	.	.	.	.
TRINITY_DN2687_c0_g1	TRINITY_DN2687_c0_g1_i1	A37C_DROLE^A37C_DROLE^Q:51-203,H:57-107^47.1%ID^E:3.8e-07^RecName: Full=Protein anon-37Cs;^Eukaryota; Metazoa; Ecdysozoa; Arthropoda; Hexapoda; Insecta; Pterygota; Neoptera; Holometabola; Diptera; Brachycera; Muscomorpha; Ephydroidea; Drosophilidae; Scaptodrosophila	.	.	.	.	.	.	.	.	.	GO:0005737^cellular_component^cytoplasm`GO:0016491^molecular_function^oxidoreductase activity	.	.	.
TRINITY_DN2687_c0_g1	TRINITY_DN2687_c0_g1_i2	PAOX_MOUSE^PAOX_MOUSE^Q:63-1439,H:7-482^34.6%ID^E:9.1e-74^RecName: Full=Peroxisomal N(1)-acetyl-spermine/spermidine oxidase;^Eukaryota; Metazoa; Chordata; Craniata; Vertebrata; Euteleostomi; Mammalia; Eutheria; Euarchontoglires; Glires; Rodentia; Myomorpha; Muroidea; Muridae; Murinae; Mus; Mus	.	TRINITY_DN2687_c0_g1_i2.p1	3-1559[+]	PAOX_MOUSE^PAOX_MOUSE^Q:21-479,H:7-482^34.6%ID^E:6.9e-74^RecName: Full=Peroxisomal N(1)-acetyl-spermine/spermidine oxidase;^Eukaryota; Metazoa; Chordata; Craniata; Vertebrata; Euteleostomi; Mammalia; Eutheria; Euarchontoglires; Glires; Rodentia; Myomorpha; Muroidea; Muridae; Murinae; Mus; Mus	PF13450.5^NAD_binding_8^NAD(P)-binding Rossmann-like domain^24-79^E:1.8e-11`PF01593.23^Amino_oxidase^Flavin containing amine oxidoreductase^29-485^E:3.6e-76	.	.	ENOG410XQW0^Polyamine oxidase	KEGG:mmu:212503`KO:K00308	GO:0005782^cellular_component^peroxisomal matrix`GO:0052899^molecular_function^N(1),N(12)-diacetylspermine:oxygen oxidoreductase (3-acetamidopropanal-forming) activity`GO:0052904^molecular_function^N1-acetylspermidine:oxygen oxidoreductase (3-acetamidopropanal-forming) activity`GO:0052903^molecular_function^N1-acetylspermine:oxygen oxidoreductase (3-acetamidopropanal-forming) activity`GO:0046592^…	GO:0016491^molecular_function^oxidoreductase activity`GO:0055114^biological_process^oxidation-reduction process	.	.
TRINITY_DN2606_c0_g1	TRINITY_DN2606_c0_g1_i1	.	.	TRINITY_DN2606_c0_g1_i1.p1	397-735[-]	.	.	.	.	.	.	.	.	.	.
TRINITY_DN2673_c0_g1	TRINITY_DN2673_c0_g1_i1	.	.	TRINITY_DN2673_c0_g1_i1.p1	1-381[+]	.	.	.	.	.	.	.	.	.	.
TRINITY_DN2634_c0_g2	TRINITY_DN2634_c0_g2_i1	.	.	TRINITY_DN2634_c0_g2_i1.p1	207-656[-]	.	.	.	.	.	.	.	.	.	.
TRINITY_DN2758_c0_g1	TRINITY_DN2758_c0_g1_i1	CMIP_HUMAN^CMIP_HUMAN^Q:1926-562,H:180-709^38.5%ID^E:9.6e-102^RecName: Full=C-Maf-inducing protein;^Eukaryota; Metazoa; Chordata; Craniata; Vertebrata; Euteleostomi; Mammalia; Eutheria; Euarchontoglires; Primates; Haplorrhini; Catarrhini; Hominidae; Homo	.	TRINITY_DN2758_c0_g1_i1.p1	367-1926[-]	CMIP_HUMAN^CMIP_HUMAN^Q:1-455,H:180-709^38.5%ID^E:7.8e-102^RecName: Full=C-Maf-inducing protein;^Eukaryota; Metazoa; Chordata; Craniata; Vertebrata; Euteleostomi; Mammalia; Eutheria; Euarchontoglires; Primates; Haplorrhini; Catarrhini; Hominidae; Homo	.	.	.	ENOG410XSJQ^c-Maf inducing protein	KEGG:hsa:80790	GO:0005829^cellular_component^cytosol`GO:0005654^cellular_component^nucleoplasm	.	.	.
TRINITY_DN2731_c0_g1	TRINITY_DN2731_c0_g1_i1	.	.	TRINITY_DN2731_c0_g1_i1.p1	1-471[+]	.	.	.	.	.	.	.	.	.	.
TRINITY_DN2703_c0_g1	TRINITY_DN2703_c0_g1_i1	RGS20_CHICK^RGS20_CHICK^Q:743-360,H:82-209^71.9%ID^E:9.4e-50^RecName: Full=Regulator of G-protein signaling 20;^Eukaryota; Metazoa; Chordata; Craniata; Vertebrata; Euteleostomi; Archelosauria; Archosauria; Dinosauria; Saurischia; Theropoda; Coelurosauria; Aves; Neognathae; Galloanserae; Galliformes; Phasianidae; Phasianinae; Gallus	.	TRINITY_DN2703_c0_g1_i1.p1	270-1223[-]	RGS20_CHICK^RGS20_CHICK^Q:161-288,H:82-209^71.9%ID^E:5.5e-50^RecName: Full=Regulator of G-protein signaling 20;^Eukaryota; Metazoa; Chordata; Craniata; Vertebrata; Euteleostomi; Archelosauria; Archosauria; Dinosauria; Saurischia; Theropoda; Coelurosauria; Aves; Neognathae; Galloanserae; Galliformes; Phasianidae; Phasianinae; Gallus	PF00615.18^RGS^Regulator of G protein signaling domain^171-285^E:1.9e-35	.	.	ENOG410YMJD^Regulator of G-protein signaling	KEGG:gga:395646`KO:K16449	GO:0031410^cellular_component^cytoplasmic vesicle`GO:0005634^cellular_component^nucleus`GO:0005886^cellular_component^plasma membrane`GO:0005096^molecular_function^GTPase activator activity`GO:0009968^biological_process^negative regulation of signal transduction	.	.	.
TRINITY_DN2761_c0_g1	TRINITY_DN2761_c0_g1_i1	.	.	TRINITY_DN2761_c0_g1_i1.p1	2-484[+]	.	.	.	.	.	.	.	.	.	.
TRINITY_DN2732_c0_g1	TRINITY_DN2732_c0_g1_i2	ZMYM1_HUMAN^ZMYM1_HUMAN^Q:6-935,H:633-946^22.9%ID^E:5.5e-18^RecName: Full=Zinc finger MYM-type protein 1;^Eukaryota; Metazoa; Chordata; Craniata; Vertebrata; Euteleostomi; Mammalia; Eutheria; Euarchontoglires; Primates; Haplorrhini; Catarrhini; Hominidae; Homo	.	TRINITY_DN2732_c0_g1_i2.p1	3-938[+]	.	PF14291.5^DUF4371^Domain of unknown function (DUF4371)^2-94^E:8.7e-18	.	.	.	.	.	.	.	.
TRINITY_DN2712_c0_g1	TRINITY_DN2712_c0_g1_i1	PME28_ARATH^PME28_ARATH^Q:1137-1,H:50-418^55.3%ID^E:6.9e-119^RecName: Full=Putative pectinesterase/pectinesterase inhibitor 28;^Eukaryota; Viridiplantae; Streptophyta; Embryophyta; Tracheophyta; Spermatophyta; Magnoliophyta; eudicotyledons; Gunneridae; Pentapetalae; rosids; malvids; Brassicales; Brassicaceae; Camelineae; Arabidopsis	.	TRINITY_DN2712_c0_g1_i1.p1	1-1125[-]	PME28_ARATH^PME28_ARATH^Q:1-375,H:54-418^55.9%ID^E:1.9e-118^RecName: Full=Putative pectinesterase/pectinesterase inhibitor 28;^Eukaryota; Viridiplantae; Streptophyta; Embryophyta; Tracheophyta; Spermatophyta; Magnoliophyta; eudicotyledons; Gunneridae; Pentapetalae; rosids; malvids; Brassicales; Brassicaceae; Camelineae; Arabidopsis	PF04043.14^PMEI^Plant invertase/pectin methylesterase inhibitor^3-151^E:1.1e-28`PF01095.18^Pectinesterase^Pectinesterase^209-374^E:8.9e-80	.	.	COG4677^pectinesterase	KEGG:ath:AT5G27870`KO:K01051	GO:0071944^cellular_component^cell periphery`GO:0005618^cellular_component^cell wall`GO:0016021^cellular_component^integral component of membrane`GO:0045330^molecular_function^aspartyl esterase activity`GO:0030599^molecular_function^pectinesterase activity`GO:0046910^molecular_function^pectinesterase inhibitor activity`GO:0042545^biological_process^cell wall modification`GO:0045490^biological_pro…	GO:0004857^molecular_function^enzyme inhibitor activity`GO:0030599^molecular_function^pectinesterase activity`GO:0042545^biological_process^cell wall modification`GO:0005618^cellular_component^cell wall	.	.
TRINITY_DN2735_c0_g1	TRINITY_DN2735_c0_g1_i1	UDB16_RABIT^UDB16_RABIT^Q:2-721,H:285-520^34.7%ID^E:7.1e-32^RecName: Full=UDP-glucuronosyltransferase 2B16;^Eukaryota; Metazoa; Chordata; Craniata; Vertebrata; Euteleostomi; Mammalia; Eutheria; Euarchontoglires; Glires; Lagomorpha; Leporidae; Oryctolagus	.	TRINITY_DN2735_c0_g1_i1.p1	2-745[+]	CGT_HUMAN^CGT_HUMAN^Q:1-242,H:275-506^32.7%ID^E:1.7e-30^RecName: Full=2-hydroxyacylsphingosine 1-beta-galactosyltransferase;^Eukaryota; Metazoa; Chordata; Craniata; Vertebrata; Euteleostomi; Mammalia; Eutheria; Euarchontoglires; Primates; Haplorrhini; Catarrhini; Hominidae; Homo	PF00201.17^UDPGT^UDP-glucoronosyl and UDP-glucosyl transferase^9-238^E:1.2e-52`PF04101.15^Glyco_tran_28_C^Glycosyltransferase family 28 C-terminal domain^84-152^E:0.00014	.	ExpAA=43.11^PredHel=2^Topology=o98-117i202-224o	COG1819^Transferase	KEGG:hsa:7368`KO:K04628	GO:0016021^cellular_component^integral component of membrane`GO:0043231^cellular_component^intracellular membrane-bounded organelle`GO:0005886^cellular_component^plasma membrane`GO:0015020^molecular_function^glucuronosyltransferase activity`GO:0047263^molecular_function^N-acylsphingosine galactosyltransferase activity`GO:0008489^molecular_function^UDP-galactose:glucosylceramide beta-1,4-galactosy…	GO:0016758^molecular_function^transferase activity, transferring hexosyl groups`GO:0008152^biological_process^metabolic process	.	.
TRINITY_DN2825_c0_g1	TRINITY_DN2825_c0_g1_i1	.	.	TRINITY_DN2825_c0_g1_i1.p1	89-559[-]	.	PF10523.8^BEN^BEN domain^57-120^E:5.4e-09	.	.	.	.	.	.	.	.
TRINITY_DN2825_c0_g1	TRINITY_DN2825_c0_g1_i2	.	.	TRINITY_DN2825_c0_g1_i2.p1	89-559[-]	.	PF10523.8^BEN^BEN domain^57-120^E:5.4e-09	.	.	.	.	.	.	.	.
TRINITY_DN2834_c0_g1	TRINITY_DN2834_c0_g1_i1	CNT1A_DANRE^CNT1A_DANRE^Q:887-117,H:6-273^24.7%ID^E:1e-11^RecName: Full=Contactin-1a;^Eukaryota; Metazoa; Chordata; Craniata; Vertebrata; Euteleostomi; Actinopterygii; Neopterygii; Teleostei; Ostariophysi; Cypriniformes; Cyprinidae; Danio	.	TRINITY_DN2834_c0_g1_i1.p1	3-947[-]	FAS2_DROME^FAS2_DROME^Q:76-277,H:152-345^23.6%ID^E:1.3e-06^RecName: Full=Fasciclin-2;^Eukaryota; Metazoa; Ecdysozoa; Arthropoda; Hexapoda; Insecta; Pterygota; Neoptera; Holometabola; Diptera; Brachycera; Muscomorpha; Ephydroidea; Drosophilidae; Drosophila; Sophophora	PF13895.5^Ig_2^Immunoglobulin domain^69-150^E:3.9e-12`PF07679.15^I-set^Immunoglobulin I-set domain^70-151^E:1.9e-11`PF13927.5^Ig_3^Immunoglobulin domain^72-137^E:1.3e-12`PF00047.24^ig^Immunoglobulin domain^73-140^E:9.6e-07`PF13927.5^Ig_3^Immunoglobulin domain^161-236^E:3.3e-09	.	.	ENOG410XTGB^Neural cell adhesion molecule 1	KEGG:dme:Dmel_CG3665`KO:K06491	GO:0031225^cellular_component^anchored component of membrane`GO:0030424^cellular_component^axon`GO:0042995^cellular_component^cell projection`GO:0005737^cellular_component^cytoplasm`GO:0005829^cellular_component^cytosol`GO:0016021^cellular_component^integral component of membrane`GO:0097482^cellular_component^muscle cell postsynaptic specialization`GO:0031594^cellular_component^neuromuscular junc…	.	.	.
TRINITY_DN2885_c0_g1	TRINITY_DN2885_c0_g1_i1	.	.	TRINITY_DN2885_c0_g1_i1.p1	48-485[-]	.	.	.	.	.	.	.	.	.	.
TRINITY_DN2810_c0_g1	TRINITY_DN2810_c0_g1_i1	GLMN_HUMAN^GLMN_HUMAN^Q:55-666,H:277-481^31.1%ID^E:3e-18^RecName: Full=Glomulin;^Eukaryota; Metazoa; Chordata; Craniata; Vertebrata; Euteleostomi; Mammalia; Eutheria; Euarchontoglires; Primates; Haplorrhini; Catarrhini; Hominidae; Homo	.	TRINITY_DN2810_c0_g1_i1.p1	1-666[+]	.	PF08568.9^Kinetochor_Ybp2^Uncharacterised protein family, YAP/Alf4/glomulin^57-222^E:7e-17	.	.	.	.	.	.	.	.
TRINITY_DN2821_c0_g1	TRINITY_DN2821_c0_g1_i1	.	.	TRINITY_DN2821_c0_g1_i1.p3	877-1227[+]	.	.	.	ExpAA=24.15^PredHel=1^Topology=o4-26i	.	.	.	.	.	.
TRINITY_DN2920_c0_g1	TRINITY_DN2920_c0_g1_i1	NOS_ANOST^NOS_ANOST^Q:3-431,H:1105-1247^67.8%ID^E:3e-51^RecName: Full=Nitric oxide synthase;^Eukaryota; Metazoa; Ecdysozoa; Arthropoda; Hexapoda; Insecta; Pterygota; Neoptera; Holometabola; Diptera; Nematocera; Culicoidea; Culicidae; Anophelinae; Anopheles	.	TRINITY_DN2920_c0_g1_i1.p1	3-434[+]	NOS_ANOST^NOS_ANOST^Q:1-143,H:1105-1247^67.8%ID^E:3e-51^RecName: Full=Nitric oxide synthase;^Eukaryota; Metazoa; Ecdysozoa; Arthropoda; Hexapoda; Insecta; Pterygota; Neoptera; Holometabola; Diptera; Nematocera; Culicoidea; Culicidae; Anophelinae; Anopheles	PF00175.20^NAD_binding_1^Oxidoreductase NAD-binding domain^1-81^E:6.9e-08	.	.	.	.	GO:0005516^molecular_function^calmodulin binding`GO:0050660^molecular_function^flavin adenine dinucleotide binding`GO:0010181^molecular_function^FMN binding`GO:0020037^molecular_function^heme binding`GO:0046872^molecular_function^metal ion binding`GO:0050661^molecular_function^NADP binding`GO:0004517^molecular_function^nitric-oxide synthase activity`GO:0006809^biological_process^nitric oxide bios…	GO:0016491^molecular_function^oxidoreductase activity`GO:0055114^biological_process^oxidation-reduction process	.	.
TRINITY_DN2963_c0_g1	TRINITY_DN2963_c0_g1_i1	ZFNL_PEA^ZFNL_PEA^Q:192-353,H:266-318^72.2%ID^E:7.4e-19^RecName: Full=Zinc finger CCCH domain-containing protein ZFN-like;^Eukaryota; Viridiplantae; Streptophyta; Embryophyta; Tracheophyta; Spermatophyta; Magnoliophyta; eudicotyledons; Gunneridae; Pentapetalae; rosids; fabids; Fabales; Fabaceae; Papilionoideae; Fabeae; Pisum`ZFNL_PEA^ZFNL_PEA^Q:5-184,H:200-257^48.3%ID^E:1.9e-06^RecName: Full=Zinc…	.	TRINITY_DN2963_c0_g1_i1.p1	123-764[+]	ZFNL_PEA^ZFNL_PEA^Q:24-77,H:266-318^72.2%ID^E:4.4e-19^RecName: Full=Zinc finger CCCH domain-containing protein ZFN-like;^Eukaryota; Viridiplantae; Streptophyta; Embryophyta; Tracheophyta; Spermatophyta; Magnoliophyta; eudicotyledons; Gunneridae; Pentapetalae; rosids; fabids; Fabales; Fabaceae; Papilionoideae; Fabeae; Pisum	PF00642.23^zf-CCCH^Zinc finger C-x8-C-x5-C-x3-H type (and similar)^38-63^E:6.7e-07`PF00642.23^zf-CCCH^Zinc finger C-x8-C-x5-C-x3-H type (and similar)^85-110^E:3.3e-07`PF14608.5^zf-CCCH_2^RNA-binding, Nab2-type zinc finger^89-109^E:0.072`PF00642.23^zf-CCCH^Zinc finger C-x8-C-x5-C-x3-H type (and similar)^144-169^E:3.7e-08	.	.	.	.	GO:0005634^cellular_component^nucleus`GO:0003677^molecular_function^DNA binding`GO:0046872^molecular_function^metal ion binding	GO:0046872^molecular_function^metal ion binding	.	.
TRINITY_DN2975_c0_g1	TRINITY_DN2975_c0_g1_i1	.	.	TRINITY_DN2975_c0_g1_i1.p1	1-420[+]	.	.	.	.	.	.	.	.	.	.
TRINITY_DN3046_c0_g1	TRINITY_DN3046_c0_g1_i1	.	.	TRINITY_DN3046_c0_g1_i1.p1	2-388[-]	.	.	.	.	.	.	.	.	.	.
TRINITY_DN3033_c0_g1	TRINITY_DN3033_c0_g1_i1	.	.	TRINITY_DN3033_c0_g1_i1.p1	68-571[+]	.	.	sigP:1^24^0.67^YES	.	.	.	.	.	.	.
TRINITY_DN3030_c0_g2	TRINITY_DN3030_c0_g2_i1	LRK1_CAEEL^LRK1_CAEEL^Q:802-8,H:346-622^29.1%ID^E:3.7e-23^RecName: Full=Leucine-rich repeat serine/threonine-protein kinase 1 {ECO:0000250|UniProtKB:Q38SD2};^Eukaryota; Metazoa; Ecdysozoa; Nematoda; Chromadorea; Rhabditida; Rhabditoidea; Rhabditidae; Peloderinae; Caenorhabditis	.	TRINITY_DN3030_c0_g2_i1.p1	2-1030[-]	LRK1_CAEEL^LRK1_CAEEL^Q:77-341,H:346-622^29.1%ID^E:3.6e-23^RecName: Full=Leucine-rich repeat serine/threonine-protein kinase 1 {ECO:0000250|UniProtKB:Q38SD2};^Eukaryota; Metazoa; Ecdysozoa; Nematoda; Chromadorea; Rhabditida; Rhabditoidea; Rhabditidae; Peloderinae; Caenorhabditis	PF00023.29^Ank^Ankyrin repeat^96-122^E:0.032`PF13855.5^LRR_8^Leucine rich repeat^274-312^E:1.4e-06	.	.	COG0666^Ankyrin Repeat	KEGG:cel:CELE_T27C10.6	GO:0005737^cellular_component^cytoplasm`GO:0005794^cellular_component^Golgi apparatus`GO:0043025^cellular_component^neuronal cell body`GO:0045202^cellular_component^synapse`GO:0005524^molecular_function^ATP binding`GO:0005525^molecular_function^GTP binding`GO:0046872^molecular_function^metal ion binding`GO:0004674^molecular_function^protein serine/threonine kinase activity`GO:0048846^biological_p…	GO:0005515^molecular_function^protein binding	.	.
TRINITY_DN3068_c0_g1	TRINITY_DN3068_c0_g1_i1	TAA1_ARATH^TAA1_ARATH^Q:2-424,H:17-157^59.6%ID^E:4.1e-45^RecName: Full=L-tryptophan--pyruvate aminotransferase 1;^Eukaryota; Viridiplantae; Streptophyta; Embryophyta; Tracheophyta; Spermatophyta; Magnoliophyta; eudicotyledons; Gunneridae; Pentapetalae; rosids; malvids; Brassicales; Brassicaceae; Camelineae; Arabidopsis	.	TRINITY_DN3068_c0_g1_i1.p1	2-424[+]	TAA1_ARATH^TAA1_ARATH^Q:1-141,H:17-157^59.6%ID^E:4.1e-45^RecName: Full=L-tryptophan--pyruvate aminotransferase 1;^Eukaryota; Viridiplantae; Streptophyta; Embryophyta; Tracheophyta; Spermatophyta; Magnoliophyta; eudicotyledons; Gunneridae; Pentapetalae; rosids; malvids; Brassicales; Brassicaceae; Camelineae; Arabidopsis	PF04864.12^Alliinase_C^Allinase^10-139^E:6.9e-45	.	.	ENOG41114NM^tryptophan aminotransferase	KEGG:ath:AT1G70560`KO:K16903	GO:0005737^cellular_component^cytoplasm`GO:0016846^molecular_function^carbon-sulfur lyase activity`GO:0004021^molecular_function^L-alanine:2-oxoglutarate aminotransferase activity`GO:0080100^molecular_function^L-glutamine:2-oxoglutarate aminotransferase activity`GO:0050048^molecular_function^L-leucine:2-oxoglutarate aminotransferase activity`GO:0080099^molecular_function^L-methionine:2-oxoglutara…	GO:0016846^molecular_function^carbon-sulfur lyase activity	.	.
TRINITY_DN3029_c0_g2	TRINITY_DN3029_c0_g2_i1	PGLR2_PLAAC^PGLR2_PLAAC^Q:31-741,H:100-336^51.9%ID^E:1.2e-71^RecName: Full=Exopolygalacturonase;^Eukaryota; Viridiplantae; Streptophyta; Embryophyta; Tracheophyta; Spermatophyta; Magnoliophyta; eudicotyledons; Proteales; Platanaceae; Platanus	.	TRINITY_DN3029_c0_g2_i1.p1	1-741[+]	PGLR2_PLAAC^PGLR2_PLAAC^Q:11-247,H:100-336^51.9%ID^E:1.2e-71^RecName: Full=Exopolygalacturonase;^Eukaryota; Viridiplantae; Streptophyta; Embryophyta; Tracheophyta; Spermatophyta; Magnoliophyta; eudicotyledons; Proteales; Platanaceae; Platanus	PF00295.16^Glyco_hydro_28^Glycosyl hydrolases family 28^10-247^E:7.2e-78	.	.	.	.	GO:0005618^cellular_component^cell wall`GO:0005576^cellular_component^extracellular region`GO:0047911^molecular_function^galacturan 1,4-alpha-galacturonidase activity`GO:0019863^molecular_function^IgE binding`GO:0004650^molecular_function^polygalacturonase activity`GO:0071555^biological_process^cell wall organization`GO:0045490^biological_process^pectin catabolic process	GO:0004650^molecular_function^polygalacturonase activity`GO:0005975^biological_process^carbohydrate metabolic process	.	.
TRINITY_DN3025_c0_g1	TRINITY_DN3025_c0_g1_i1	PMS1_HUMAN^PMS1_HUMAN^Q:8-793,H:74-337^33.7%ID^E:1.3e-34^RecName: Full=PMS1 protein homolog 1;^Eukaryota; Metazoa; Chordata; Craniata; Vertebrata; Euteleostomi; Mammalia; Eutheria; Euarchontoglires; Primates; Haplorrhini; Catarrhini; Hominidae; Homo	.	TRINITY_DN3025_c0_g1_i1.p1	2-859[+]	PMS1_HUMAN^PMS1_HUMAN^Q:3-264,H:74-337^33.7%ID^E:1.3e-34^RecName: Full=PMS1 protein homolog 1;^Eukaryota; Metazoa; Chordata; Craniata; Vertebrata; Euteleostomi; Mammalia; Eutheria; Euarchontoglires; Primates; Haplorrhini; Catarrhini; Hominidae; Homo	PF01119.18^DNA_mis_repair^DNA mismatch repair protein, C-terminal domain^139-264^E:8.4e-17	.	.	COG0323^This protein is involved in the repair of mismatches in DNA. It is required for dam-dependent methyl-directed DNA mismatch repair. May act as a molecular matchmaker , a protein that promotes the formation of a stable complex between two or more DNA-binding proteins in an ATP-dependent manner without itself being part of a final effector complex (By similarity)	KEGG:hsa:5378`KO:K10864	GO:0032389^cellular_component^MutLalpha complex`GO:0005634^cellular_component^nucleus`GO:0005524^molecular_function^ATP binding`GO:0016887^molecular_function^ATPase activity`GO:0003677^molecular_function^DNA binding`GO:0030983^molecular_function^mismatched DNA binding`GO:0003697^molecular_function^single-stranded DNA binding`GO:0006298^biological_process^mismatch repair`GO:0042493^biological_proc…	GO:0005524^molecular_function^ATP binding`GO:0030983^molecular_function^mismatched DNA binding`GO:0006298^biological_process^mismatch repair	.	.
TRINITY_DN3184_c0_g1	TRINITY_DN3184_c0_g1_i1	.	.	TRINITY_DN3184_c0_g1_i1.p1	29-385[-]	.	.	.	.	.	.	.	.	.	.
TRINITY_DN3176_c0_g1	TRINITY_DN3176_c0_g1_i1	POLR1_ARATH^POLR1_ARATH^Q:323-619,H:952-1051^41%ID^E:4.5e-16^RecName: Full=Retrovirus-related Pol polyprotein from transposon RE1;^Eukaryota; Viridiplantae; Streptophyta; Embryophyta; Tracheophyta; Spermatophyta; Magnoliophyta; eudicotyledons; Gunneridae; Pentapetalae; rosids; malvids; Brassicales; Brassicaceae; Camelineae; Arabidopsis	.	TRINITY_DN3176_c0_g1_i1.p1	2-637[+]	POLR1_ARATH^POLR1_ARATH^Q:108-206,H:952-1051^41%ID^E:4.5e-16^RecName: Full=Retrovirus-related Pol polyprotein from transposon RE1;^Eukaryota; Viridiplantae; Streptophyta; Embryophyta; Tracheophyta; Spermatophyta; Magnoliophyta; eudicotyledons; Gunneridae; Pentapetalae; rosids; malvids; Brassicales; Brassicaceae; Camelineae; Arabidopsis	PF07727.13^RVT_2^Reverse transcriptase (RNA-dependent DNA polymerase)^138-206^E:7.1e-16	.	.	.	.	GO:0004190^molecular_function^aspartic-type endopeptidase activity`GO:0004519^molecular_function^endonuclease activity`GO:0046872^molecular_function^metal ion binding`GO:0003676^molecular_function^nucleic acid binding`GO:0003964^molecular_function^RNA-directed DNA polymerase activity`GO:0015074^biological_process^DNA integration`GO:0006310^biological_process^DNA recombination	.	.	.
TRINITY_DN3107_c0_g1	TRINITY_DN3107_c0_g1_i1	YG31B_YEAST^YG31B_YEAST^Q:550-14,H:584-764^37.2%ID^E:5.1e-26^RecName: Full=Transposon Ty3-G Gag-Pol polyprotein;^Eukaryota; Fungi; Dikarya; Ascomycota; Saccharomycotina; Saccharomycetes; Saccharomycetales; Saccharomycetaceae; Saccharomyces	.	TRINITY_DN3107_c0_g1_i1.p1	2-673[-]	TF212_SCHPO^TF212_SCHPO^Q:42-215,H:400-573^27%ID^E:1.7e-16^RecName: Full=Transposon Tf2-12 polyprotein;^Eukaryota; Fungi; Dikarya; Ascomycota; Taphrinomycotina; Schizosaccharomycetes; Schizosaccharomycetales; Schizosaccharomycetaceae; Schizosaccharomyces	PF00078.26^RVT_1^Reverse transcriptase (RNA-dependent DNA polymerase)^97-212^E:5.8e-14	.	.	.	KEGG:spo:SPAC27E2.08`KEGG:spo:SPAC2E1P3.03c`KEGG:spo:SPAPB15E9.03c`KEGG:spo:SPCC1020.14	GO:0004190^molecular_function^aspartic-type endopeptidase activity`GO:0003677^molecular_function^DNA binding`GO:0003887^molecular_function^DNA-directed DNA polymerase activity`GO:0004519^molecular_function^endonuclease activity`GO:0046872^molecular_function^metal ion binding`GO:0003723^molecular_function^RNA binding`GO:0003964^molecular_function^RNA-directed DNA polymerase activity`GO:0015074^bio…	.	.	.
TRINITY_DN3127_c0_g1	TRINITY_DN3127_c0_g1_i1	.	.	TRINITY_DN3127_c0_g1_i1.p1	143-646[-]	.	.	.	.	.	.	.	.	.	.
TRINITY_DN3159_c0_g1	TRINITY_DN3159_c0_g1_i1	.	.	TRINITY_DN3159_c0_g1_i1.p1	1-291[-]	.	.	.	.	.	.	.	.	.	.
TRINITY_DN3212_c0_g1	TRINITY_DN3212_c0_g1_i1	.	.	TRINITY_DN3212_c0_g1_i1.p1	83-502[+]	.	.	sigP:1^19^0.705^YES	.	.	.	.	.	.	.
TRINITY_DN3212_c0_g1	TRINITY_DN3212_c0_g1_i2	.	.	TRINITY_DN3212_c0_g1_i2.p1	83-589[+]	.	.	sigP:1^19^0.705^YES	.	.	.	.	.	.	.
TRINITY_DN3274_c0_g1	TRINITY_DN3274_c0_g1_i1	RL37A_BOVIN^RL37A_BOVIN^Q:18-293,H:1-92^100%ID^E:1.2e-47^RecName: Full=60S ribosomal protein L37a;^Eukaryota; Metazoa; Chordata; Craniata; Vertebrata; Euteleostomi; Mammalia; Eutheria; Laurasiatheria; Cetartiodactyla; Ruminantia; Pecora; Bovidae; Bovinae; Bos	.	TRINITY_DN3274_c0_g1_i1.p1	3-338[-]	.	.	sigP:1^26^0.535^YES	.	.	.	.	.	.	.
TRINITY_DN3283_c0_g1	TRINITY_DN3283_c0_g1_i1	.	.	TRINITY_DN3283_c0_g1_i1.p1	2-655[-]	.	.	.	.	.	.	.	.	.	.
TRINITY_DN3357_c0_g1	TRINITY_DN3357_c0_g1_i1	IAA14_ARATH^IAA14_ARATH^Q:8-328,H:58-161^69.2%ID^E:1.8e-32^RecName: Full=Auxin-responsive protein IAA14;^Eukaryota; Viridiplantae; Streptophyta; Embryophyta; Tracheophyta; Spermatophyta; Magnoliophyta; eudicotyledons; Gunneridae; Pentapetalae; rosids; malvids; Brassicales; Brassicaceae; Camelineae; Arabidopsis	.	TRINITY_DN3357_c0_g1_i1.p1	2-328[+]	IAA14_ARATH^IAA14_ARATH^Q:3-109,H:58-161^69.2%ID^E:1.8e-32^RecName: Full=Auxin-responsive protein IAA14;^Eukaryota; Viridiplantae; Streptophyta; Embryophyta; Tracheophyta; Spermatophyta; Magnoliophyta; eudicotyledons; Gunneridae; Pentapetalae; rosids; malvids; Brassicales; Brassicaceae; Camelineae; Arabidopsis	PF02309.15^AUX_IAA^AUX/IAA family^5-106^E:6.3e-41	.	.	ENOG410YEC3^Aux IAA proteins are short-lived transcriptional factors that function as repressors of early auxin response genes at low auxin concentrations. Repression is thought to result from the interaction with auxin response factors (ARFs), proteins that bind to the auxin-responsive promoter element (AuxRE). Formation of heterodimers with ARF proteins may alter their ability to modulate early…	KEGG:ath:AT4G14550`KO:K14484	GO:0005634^cellular_component^nucleus`GO:0003700^molecular_function^DNA-binding transcription factor activity`GO:0009734^biological_process^auxin-activated signaling pathway`GO:0010102^biological_process^lateral root morphogenesis`GO:0045892^biological_process^negative regulation of transcription, DNA-templated`GO:0009733^biological_process^response to auxin`GO:0006351^biological_process^transcri…	.	.	.
TRINITY_DN3357_c0_g1	TRINITY_DN3357_c0_g1_i2	IAA14_ARATH^IAA14_ARATH^Q:8-331,H:58-161^70.4%ID^E:1.4e-32^RecName: Full=Auxin-responsive protein IAA14;^Eukaryota; Viridiplantae; Streptophyta; Embryophyta; Tracheophyta; Spermatophyta; Magnoliophyta; eudicotyledons; Gunneridae; Pentapetalae; rosids; malvids; Brassicales; Brassicaceae; Camelineae; Arabidopsis	.	TRINITY_DN3357_c0_g1_i2.p1	2-331[+]	IAA14_ARATH^IAA14_ARATH^Q:3-110,H:58-161^70.4%ID^E:1.4e-32^RecName: Full=Auxin-responsive protein IAA14;^Eukaryota; Viridiplantae; Streptophyta; Embryophyta; Tracheophyta; Spermatophyta; Magnoliophyta; eudicotyledons; Gunneridae; Pentapetalae; rosids; malvids; Brassicales; Brassicaceae; Camelineae; Arabidopsis	PF02309.15^AUX_IAA^AUX/IAA family^5-107^E:1.4e-41	.	.	ENOG410YEC3^Aux IAA proteins are short-lived transcriptional factors that function as repressors of early auxin response genes at low auxin concentrations. Repression is thought to result from the interaction with auxin response factors (ARFs), proteins that bind to the auxin-responsive promoter element (AuxRE). Formation of heterodimers with ARF proteins may alter their ability to modulate early…	KEGG:ath:AT4G14550`KO:K14484	GO:0005634^cellular_component^nucleus`GO:0003700^molecular_function^DNA-binding transcription factor activity`GO:0009734^biological_process^auxin-activated signaling pathway`GO:0010102^biological_process^lateral root morphogenesis`GO:0045892^biological_process^negative regulation of transcription, DNA-templated`GO:0009733^biological_process^response to auxin`GO:0006351^biological_process^transcri…	.	.	.
TRINITY_DN3333_c0_g1	TRINITY_DN3333_c0_g1_i1	.	.	TRINITY_DN3333_c0_g1_i1.p1	198-647[-]	.	.	sigP:1^19^0.853^YES	.	.	.	.	.	.	.
TRINITY_DN3333_c0_g1	TRINITY_DN3333_c0_g1_i2	.	.	.	.	.	.	.	.	.	.	.	.	.	.
TRINITY_DN3300_c0_g1	TRINITY_DN3300_c0_g1_i1	YRD6_CAEEL^YRD6_CAEEL^Q:148-954,H:366-635^30.3%ID^E:1.1e-34^RecName: Full=Uncharacterized protein K02A2.6;^Eukaryota; Metazoa; Ecdysozoa; Nematoda; Chromadorea; Rhabditida; Rhabditoidea; Rhabditidae; Peloderinae; Caenorhabditis	.	TRINITY_DN3300_c0_g1_i1.p1	1-954[+]	POL_SFV1^POL_SFV1^Q:86-318,H:122-354^26.3%ID^E:1.6e-12^RecName: Full=Pro-Pol polyprotein;^Viruses; Ortervirales; Retroviridae; Spumaretrovirinae; Spumavirus	PF00078.26^RVT_1^Reverse transcriptase (RNA-dependent DNA polymerase)^211-316^E:4.2e-12	.	.	.	KEGG:vg:6386687	GO:0030430^cellular_component^host cell cytoplasm`GO:0042025^cellular_component^host cell nucleus`GO:0019012^cellular_component^virion`GO:0004190^molecular_function^aspartic-type endopeptidase activity`GO:0003887^molecular_function^DNA-directed DNA polymerase activity`GO:0046872^molecular_function^metal ion binding`GO:0003723^molecular_function^RNA binding`GO:0003964^molecular_function^RNA-direct…	.	.	.
TRINITY_DN3471_c0_g2	TRINITY_DN3471_c0_g2_i1	.	.	TRINITY_DN3471_c0_g2_i1.p1	2-724[+]	.	.	.	.	.	.	.	.	.	.
TRINITY_DN3410_c0_g1	TRINITY_DN3410_c0_g1_i1	AGP30_ARATH^AGP30_ARATH^Q:478-77,H:110-238^31.2%ID^E:4.7e-12^RecName: Full=Non-classical arabinogalactan protein 30 {ECO:0000303|PubMed:14535889};^Eukaryota; Viridiplantae; Streptophyta; Embryophyta; Tracheophyta; Spermatophyta; Magnoliophyta; eudicotyledons; Gunneridae; Pentapetalae; rosids; malvids; Brassicales; Brassicaceae; Camelineae; Arabidopsis	.	TRINITY_DN3410_c0_g1_i1.p1	59-577[-]	.	PF01190.16^Pollen_Ole_e_I^Pollen proteins Ole e I like^36-134^E:6.7e-27	sigP:1^26^0.822^YES	.	.	.	.	.	.	.
TRINITY_DN3442_c0_g1	TRINITY_DN3442_c0_g1_i1	.	.	TRINITY_DN3442_c0_g1_i1.p1	143-715[-]	.	.	.	ExpAA=22.09^PredHel=1^Topology=o15-37i	.	.	.	.	.	.
TRINITY_DN3422_c0_g1	TRINITY_DN3422_c0_g1_i1	ACH1_DROME^ACH1_DROME^Q:486-136,H:1-115^84.6%ID^E:3.7e-52^RecName: Full=Acetylcholine receptor subunit alpha-like 1;^Eukaryota; Metazoa; Ecdysozoa; Arthropoda; Hexapoda; Insecta; Pterygota; Neoptera; Holometabola; Diptera; Brachycera; Muscomorpha; Ephydroidea; Drosophilidae; Drosophila; Sophophora	.	TRINITY_DN3422_c0_g1_i1.p1	1-597[-]	ACH1_DROME^ACH1_DROME^Q:38-154,H:1-115^84.6%ID^E:3.7e-52^RecName: Full=Acetylcholine receptor subunit alpha-like 1;^Eukaryota; Metazoa; Ecdysozoa; Arthropoda; Hexapoda; Insecta; Pterygota; Neoptera; Holometabola; Diptera; Brachycera; Muscomorpha; Ephydroidea; Drosophilidae; Drosophila; Sophophora	PF02931.22^Neur_chan_LBD^Neurotransmitter-gated ion-channel ligand binding domain^65-159^E:7.8e-37	.	ExpAA=21.98^PredHel=1^Topology=i38-60o	ENOG410XQGR^cholinergic receptor, nicotinic	KEGG:dme:Dmel_CG5610`KO:K05312	GO:0005892^cellular_component^acetylcholine-gated channel complex`GO:0030054^cellular_component^cell junction`GO:0045211^cellular_component^postsynaptic membrane`GO:0022848^molecular_function^acetylcholine-gated cation-selective channel activity`GO:0004888^molecular_function^transmembrane signaling receptor activity`GO:0098655^biological_process^cation transmembrane transport`GO:0017085^biologica…	GO:0005230^molecular_function^extracellular ligand-gated ion channel activity`GO:0006811^biological_process^ion transport`GO:0016021^cellular_component^integral component of membrane	.	.
TRINITY_DN3422_c0_g1	TRINITY_DN3422_c0_g1_i2	ACH1_DROME^ACH1_DROME^Q:703-2,H:1-232^86.8%ID^E:3.3e-120^RecName: Full=Acetylcholine receptor subunit alpha-like 1;^Eukaryota; Metazoa; Ecdysozoa; Arthropoda; Hexapoda; Insecta; Pterygota; Neoptera; Holometabola; Diptera; Brachycera; Muscomorpha; Ephydroidea; Drosophilidae; Drosophila; Sophophora	.	TRINITY_DN3422_c0_g1_i2.p1	2-814[-]	ACH1_DROME^ACH1_DROME^Q:38-271,H:1-232^86.8%ID^E:3.3e-120^RecName: Full=Acetylcholine receptor subunit alpha-like 1;^Eukaryota; Metazoa; Ecdysozoa; Arthropoda; Hexapoda; Insecta; Pterygota; Neoptera; Holometabola; Diptera; Brachycera; Muscomorpha; Ephydroidea; Drosophilidae; Drosophila; Sophophora	PF02931.22^Neur_chan_LBD^Neurotransmitter-gated ion-channel ligand binding domain^65-271^E:3.4e-78	.	ExpAA=21.73^PredHel=1^Topology=i38-60o	ENOG410XQGR^cholinergic receptor, nicotinic	KEGG:dme:Dmel_CG5610`KO:K05312	GO:0005892^cellular_component^acetylcholine-gated channel complex`GO:0030054^cellular_component^cell junction`GO:0045211^cellular_component^postsynaptic membrane`GO:0022848^molecular_function^acetylcholine-gated cation-selective channel activity`GO:0004888^molecular_function^transmembrane signaling receptor activity`GO:0098655^biological_process^cation transmembrane transport`GO:0017085^biologica…	GO:0005230^molecular_function^extracellular ligand-gated ion channel activity`GO:0006811^biological_process^ion transport`GO:0016021^cellular_component^integral component of membrane	.	.
TRINITY_DN3488_c0_g1	TRINITY_DN3488_c0_g1_i1	GAGXE_DROME^GAGXE_DROME^Q:818-1312,H:174-343^24.1%ID^E:8e-10^RecName: Full=Nucleic-acid-binding protein from transposon X-element;^Eukaryota; Metazoa; Ecdysozoa; Arthropoda; Hexapoda; Insecta; Pterygota; Neoptera; Holometabola; Diptera; Brachycera; Muscomorpha; Ephydroidea; Drosophilidae; Drosophila; Sophophora	.	TRINITY_DN3488_c0_g1_i1.p1	632-1354[+]	.	PF07530.10^PRE_C2HC^Associated with zinc fingers^104-164^E:3.5e-08	.	.	.	.	.	.	.	.
TRINITY_DN3466_c0_g1	TRINITY_DN3466_c0_g1_i1	.	.	TRINITY_DN3466_c0_g1_i1.p1	368-673[+]	.	PF13456.5^RVT_3^Reverse transcriptase-like^2-72^E:1.2e-11	.	.	.	.	.	GO:0003676^molecular_function^nucleic acid binding`GO:0004523^molecular_function^RNA-DNA hybrid ribonuclease activity	.	.
TRINITY_DN3475_c0_g1	TRINITY_DN3475_c0_g1_i1	POLX_TOBAC^POLX_TOBAC^Q:5-445,H:1180-1325^43.5%ID^E:8.6e-29^RecName: Full=Retrovirus-related Pol polyprotein from transposon TNT 1-94;^Eukaryota; Viridiplantae; Streptophyta; Embryophyta; Tracheophyta; Spermatophyta; Magnoliophyta; eudicotyledons; Gunneridae; Pentapetalae; asterids; lamiids; Solanales; Solanaceae; Nicotianoideae; Nicotianeae; Nicotiana	.	TRINITY_DN3475_c0_g1_i1.p1	2-457[+]	POLX_TOBAC^POLX_TOBAC^Q:2-148,H:1180-1325^43.5%ID^E:5.7e-29^RecName: Full=Retrovirus-related Pol polyprotein from transposon TNT 1-94;^Eukaryota; Viridiplantae; Streptophyta; Embryophyta; Tracheophyta; Spermatophyta; Magnoliophyta; eudicotyledons; Gunneridae; Pentapetalae; asterids; lamiids; Solanales; Solanaceae; Nicotianoideae; Nicotianeae; Nicotiana	.	.	.	.	.	GO:0004190^molecular_function^aspartic-type endopeptidase activity`GO:0004519^molecular_function^endonuclease activity`GO:0003676^molecular_function^nucleic acid binding`GO:0003964^molecular_function^RNA-directed DNA polymerase activity`GO:0008270^molecular_function^zinc ion binding`GO:0015074^biological_process^DNA integration	.	.	.
TRINITY_DN3465_c0_g1	TRINITY_DN3465_c0_g1_i1	.	.	TRINITY_DN3465_c0_g1_i1.p4	3-383[-]	.	.	.	.	.	.	.	.	.	.
TRINITY_DN3485_c0_g1	TRINITY_DN3485_c0_g1_i1	LORF2_MOUSE^LORF2_MOUSE^Q:575-6,H:510-695^33%ID^E:2.4e-22^RecName: Full=LINE-1 retrotransposable element ORF2 protein;^Eukaryota; Metazoa; Chordata; Craniata; Vertebrata; Euteleostomi; Mammalia; Eutheria; Euarchontoglires; Glires; Rodentia; Myomorpha; Muroidea; Muridae; Murinae; Mus; Mus	.	TRINITY_DN3485_c0_g1_i1.p1	3-569[-]	.	PF00078.26^RVT_1^Reverse transcriptase (RNA-dependent DNA polymerase)^13-179^E:3.8e-32	.	.	.	.	.	.	.	.
TRINITY_DN3510_c0_g1	TRINITY_DN3510_c0_g1_i1	CLP1H_CAEEL^CLP1H_CAEEL^Q:363-136,H:12-87^32.9%ID^E:2.4e-06^RecName: Full=CAP-Gly domain-containing linker protein 1 homolog {ECO:0000312|WormBase:M01A8.2a};^Eukaryota; Metazoa; Ecdysozoa; Nematoda; Chromadorea; Rhabditida; Rhabditoidea; Rhabditidae; Peloderinae; Caenorhabditis	.	TRINITY_DN3510_c0_g1_i1.p1	115-1371[-]	.	PF01302.24^CAP_GLY^CAP-Gly domain^354-410^E:2.1e-15	.	.	.	.	.	.	.	.
TRINITY_DN3521_c0_g1	TRINITY_DN3521_c0_g1_i1	.	.	TRINITY_DN3521_c0_g1_i1.p1	577-915[-]	.	PF03184.18^DDE_1^DDE superfamily endonuclease^16-107^E:5.6e-19	.	.	.	.	.	GO:0003676^molecular_function^nucleic acid binding	.	.
TRINITY_DN3539_c0_g1	TRINITY_DN3539_c0_g1_i1	.	.	TRINITY_DN3539_c0_g1_i1.p1	3-875[-]	.	PF00096.25^zf-C2H2^Zinc finger, C2H2 type^85-108^E:0.0019`PF13912.5^zf-C2H2_6^C2H2-type zinc finger^91-109^E:0.068`PF15909.4^zf-C2H2_8^C2H2-type zinc ribbon^116-201^E:2.9e-07`PF00096.25^zf-C2H2^Zinc finger, C2H2 type^144-168^E:0.0015`PF00096.25^zf-C2H2^Zinc finger, C2H2 type^237-260^E:0.011`PF00096.25^zf-C2H2^Zinc finger, C2H2 type^266-290^E:0.0013	.	.	.	.	.	GO:0003676^molecular_function^nucleic acid binding	.	.
TRINITY_DN3575_c0_g1	TRINITY_DN3575_c0_g1_i1	NOTCH_DROME^NOTCH_DROME^Q:926-732,H:1927-1992^43.9%ID^E:3.3e-07^RecName: Full=Neurogenic locus Notch protein;^Eukaryota; Metazoa; Ecdysozoa; Arthropoda; Hexapoda; Insecta; Pterygota; Neoptera; Holometabola; Diptera; Brachycera; Muscomorpha; Ephydroidea; Drosophilidae; Drosophila; Sophophora	.	TRINITY_DN3575_c0_g1_i1.p1	234-926[-]	.	PF12796.6^Ank_2^Ankyrin repeats (3 copies)^9-84^E:6.4e-14`PF13857.5^Ank_5^Ankyrin repeats (many copies)^16-64^E:5.2e-07`PF13606.5^Ank_3^Ankyrin repeat^23-52^E:0.00018`PF00023.29^Ank^Ankyrin repeat^23-55^E:4.7e-05`PF13606.5^Ank_3^Ankyrin repeat^57-84^E:0.0015`PF00023.29^Ank^Ankyrin repeat^57-84^E:3.6e-05`PF13637.5^Ank_4^Ankyrin repeats (many copies)^62-109^E:5.9e-08`PF00023.29^Ank^Ankyrin repeat^8…	.	.	.	.	.	GO:0005515^molecular_function^protein binding	.	.
TRINITY_DN3575_c0_g1	TRINITY_DN3575_c0_g1_i2	ANR61_HUMAN^ANR61_HUMAN^Q:1546-1112,H:187-317^33.3%ID^E:2.3e-09^RecName: Full=Ankyrin repeat domain-containing protein 61;^Eukaryota; Metazoa; Chordata; Craniata; Vertebrata; Euteleostomi; Mammalia; Eutheria; Euarchontoglires; Primates; Haplorrhini; Catarrhini; Hominidae; Homo	.	TRINITY_DN3575_c0_g1_i2.p2	1566-2258[-]	.	PF12796.6^Ank_2^Ankyrin repeats (3 copies)^9-84^E:6.4e-14`PF13857.5^Ank_5^Ankyrin repeats (many copies)^16-64^E:5.2e-07`PF13606.5^Ank_3^Ankyrin repeat^23-52^E:0.00018`PF00023.29^Ank^Ankyrin repeat^23-55^E:4.7e-05`PF13606.5^Ank_3^Ankyrin repeat^57-84^E:0.0015`PF00023.29^Ank^Ankyrin repeat^57-84^E:3.6e-05`PF13637.5^Ank_4^Ankyrin repeats (many copies)^62-109^E:5.9e-08`PF00023.29^Ank^Ankyrin repeat^8…	.	.	.	.	.	GO:0005515^molecular_function^protein binding	.	.
TRINITY_DN3564_c0_g1	TRINITY_DN3564_c0_g1_i1	ABCAH_RAT^ABCAH_RAT^Q:3-1190,H:408-794^33.3%ID^E:7.7e-49^RecName: Full=ATP-binding cassette sub-family A member 17 {ECO:0000312|RGD:1560494};^Eukaryota; Metazoa; Chordata; Craniata; Vertebrata; Euteleostomi; Mammalia; Eutheria; Euarchontoglires; Glires; Rodentia; Myomorpha; Muroidea; Muridae; Murinae; Rattus	.	TRINITY_DN3564_c0_g1_i1.p1	27-1202[+]	ABCAH_RAT^ABCAH_RAT^Q:5-388,H:420-794^33.8%ID^E:2.9e-48^RecName: Full=ATP-binding cassette sub-family A member 17 {ECO:0000312|RGD:1560494};^Eukaryota; Metazoa; Chordata; Craniata; Vertebrata; Euteleostomi; Mammalia; Eutheria; Euarchontoglires; Glires; Rodentia; Myomorpha; Muroidea; Muridae; Murinae; Rattus	PF00005.26^ABC_tran^ABC transporter^134-284^E:1.1e-24	.	ExpAA=23.12^PredHel=1^Topology=i29-51o	COG1131^(ABC) transporter	KEGG:rno:287112`KO:K05643	GO:0005789^cellular_component^endoplasmic reticulum membrane`GO:0016021^cellular_component^integral component of membrane`GO:0043231^cellular_component^intracellular membrane-bounded organelle`GO:0005524^molecular_function^ATP binding`GO:0042626^molecular_function^ATPase activity, coupled to transmembrane movement of substances`GO:0006869^biological_process^lipid transport`GO:0006638^biological_p…	GO:0005524^molecular_function^ATP binding`GO:0016887^molecular_function^ATPase activity	.	.
TRINITY_DN3564_c0_g1	TRINITY_DN3564_c0_g1_i2	ABCA9_MOUSE^ABCA9_MOUSE^Q:72-1112,H:407-752^34.8%ID^E:5.7e-46^RecName: Full=ATP-binding cassette sub-family A member 9;^Eukaryota; Metazoa; Chordata; Craniata; Vertebrata; Euteleostomi; Mammalia; Eutheria; Euarchontoglires; Glires; Rodentia; Myomorpha; Muroidea; Muridae; Murinae; Mus; Mus	.	TRINITY_DN3564_c0_g1_i2.p1	3-1124[+]	ABCAH_RAT^ABCAH_RAT^Q:19-370,H:447-794^33.3%ID^E:4.8e-45^RecName: Full=ATP-binding cassette sub-family A member 17 {ECO:0000312|RGD:1560494};^Eukaryota; Metazoa; Chordata; Craniata; Vertebrata; Euteleostomi; Mammalia; Eutheria; Euarchontoglires; Glires; Rodentia; Myomorpha; Muroidea; Muridae; Murinae; Rattus	PF00005.26^ABC_tran^ABC transporter^116-266^E:1e-24	.	ExpAA=22.58^PredHel=1^Topology=i13-35o	COG1131^(ABC) transporter	KEGG:rno:287112`KO:K05643	GO:0005789^cellular_component^endoplasmic reticulum membrane`GO:0016021^cellular_component^integral component of membrane`GO:0043231^cellular_component^intracellular membrane-bounded organelle`GO:0005524^molecular_function^ATP binding`GO:0042626^molecular_function^ATPase activity, coupled to transmembrane movement of substances`GO:0006869^biological_process^lipid transport`GO:0006638^biological_p…	GO:0005524^molecular_function^ATP binding`GO:0016887^molecular_function^ATPase activity	.	.
TRINITY_DN3553_c0_g1	TRINITY_DN3553_c0_g1_i1	.	.	TRINITY_DN3553_c0_g1_i1.p1	958-1353[-]	.	.	.	.	.	.	.	.	.	.
TRINITY_DN3572_c0_g1	TRINITY_DN3572_c0_g1_i1	.	.	TRINITY_DN3572_c0_g1_i1.p1	72-518[+]	.	.	.	ExpAA=21.76^PredHel=1^Topology=i82-104o	.	.	.	.	.	.
TRINITY_DN3552_c0_g1	TRINITY_DN3552_c0_g1_i1	.	.	TRINITY_DN3552_c0_g1_i1.p1	1-651[+]	.	.	.	.	.	.	.	.	.	.
TRINITY_DN3596_c0_g1	TRINITY_DN3596_c0_g1_i1	.	.	TRINITY_DN3596_c0_g1_i1.p1	67-855[+]	.	.	.	ExpAA=19.13^PredHel=1^Topology=i17-39o	.	.	.	.	.	.
TRINITY_DN3628_c0_g1	TRINITY_DN3628_c0_g1_i1	.	.	TRINITY_DN3628_c0_g1_i1.p1	314-736[-]	.	.	.	.	.	.	.	.	.	.
TRINITY_DN3681_c0_g1	TRINITY_DN3681_c0_g1_i1	DTX40_ARATH^DTX40_ARATH^Q:399-1,H:4-128^67.7%ID^E:2.2e-36^RecName: Full=Protein DETOXIFICATION 40 {ECO:0000303|PubMed:11739388};^Eukaryota; Viridiplantae; Streptophyta; Embryophyta; Tracheophyta; Spermatophyta; Magnoliophyta; eudicotyledons; Gunneridae; Pentapetalae; rosids; malvids; Brassicales; Brassicaceae; Camelineae; Arabidopsis	.	TRINITY_DN3681_c0_g1_i1.p1	1-405[-]	DTX40_ARATH^DTX40_ARATH^Q:3-135,H:4-128^67.7%ID^E:1.5e-36^RecName: Full=Protein DETOXIFICATION 40 {ECO:0000303|PubMed:11739388};^Eukaryota; Viridiplantae; Streptophyta; Embryophyta; Tracheophyta; Spermatophyta; Magnoliophyta; eudicotyledons; Gunneridae; Pentapetalae; rosids; malvids; Brassicales; Brassicaceae; Camelineae; Arabidopsis	PF01554.17^MatE^MatE^69-135^E:2.4e-14	.	ExpAA=37.92^PredHel=1^Topology=o54-76i	COG0534^Mate efflux family protein	KEGG:ath:AT3G21690`KO:K03327	GO:0016021^cellular_component^integral component of membrane`GO:0005774^cellular_component^vacuolar membrane`GO:0005773^cellular_component^vacuole`GO:0015297^molecular_function^antiporter activity`GO:0015238^molecular_function^drug transmembrane transporter activity`GO:0006855^biological_process^drug transmembrane transport	GO:0015238^molecular_function^drug transmembrane transporter activity`GO:0015297^molecular_function^antiporter activity`GO:0006855^biological_process^drug transmembrane transport`GO:0055085^biological_process^transmembrane transport`GO:0016020^cellular_component^membrane	.	.
TRINITY_DN3611_c0_g1	TRINITY_DN3611_c0_g1_i1	.	.	TRINITY_DN3611_c0_g1_i1.p1	36-482[-]	.	.	.	.	.	.	.	.	.	.
TRINITY_DN3663_c0_g1	TRINITY_DN3663_c0_g1_i1	.	.	TRINITY_DN3663_c0_g1_i1.p1	2-355[+]	.	.	.	.	.	.	.	.	.	.
TRINITY_DN3649_c0_g1	TRINITY_DN3649_c0_g1_i1	.	.	TRINITY_DN3649_c0_g1_i1.p1	2-550[+]	.	.	.	.	.	.	.	.	.	.
TRINITY_DN3788_c0_g1	TRINITY_DN3788_c0_g1_i1	.	.	TRINITY_DN3788_c0_g1_i1.p1	2-478[+]	.	.	.	.	.	.	.	.	.	.
TRINITY_DN3716_c0_g1	TRINITY_DN3716_c0_g1_i1	.	.	TRINITY_DN3716_c0_g1_i1.p1	2-652[-]	.	PF10683.8^DBD_Tnp_Hermes^Hermes transposase DNA-binding domain^153-211^E:9.2e-05	.	.	.	.	.	.	.	.
TRINITY_DN3721_c0_g1	TRINITY_DN3721_c0_g1_i1	.	.	TRINITY_DN3721_c0_g1_i1.p1	2-400[-]	.	.	.	.	.	.	.	.	.	.
TRINITY_DN3793_c0_g1	TRINITY_DN3793_c0_g1_i1	RDH14_HUMAN^RDH14_HUMAN^Q:1-753,H:71-334^43.6%ID^E:4.6e-51^RecName: Full=Retinol dehydrogenase 14;^Eukaryota; Metazoa; Chordata; Craniata; Vertebrata; Euteleostomi; Mammalia; Eutheria; Euarchontoglires; Primates; Haplorrhini; Catarrhini; Hominidae; Homo	.	TRINITY_DN3793_c0_g1_i1.p1	1-777[+]	RDH14_HUMAN^RDH14_HUMAN^Q:1-251,H:71-334^43.6%ID^E:2.4e-51^RecName: Full=Retinol dehydrogenase 14;^Eukaryota; Metazoa; Chordata; Craniata; Vertebrata; Euteleostomi; Mammalia; Eutheria; Euarchontoglires; Primates; Haplorrhini; Catarrhini; Hominidae; Homo	PF00106.24^adh_short^short chain dehydrogenase^9-176^E:3.7e-15`PF13561.5^adh_short_C2^Enoyl-(Acyl carrier protein) reductase^14-208^E:2.5e-13	.	.	COG1028^Dehydrogenase reductase	KEGG:hsa:57665`KO:K11162	GO:0005783^cellular_component^endoplasmic reticulum`GO:0005789^cellular_component^endoplasmic reticulum membrane`GO:0005765^cellular_component^lysosomal membrane`GO:0016020^cellular_component^membrane`GO:0005634^cellular_component^nucleus`GO:0052650^molecular_function^NADP-retinol dehydrogenase activity`GO:0016491^molecular_function^oxidoreductase activity`GO:0001649^biological_process^osteoblast…	.	.	.
TRINITY_DN3775_c0_g1	TRINITY_DN3775_c0_g1_i1	POL4_DROME^POL4_DROME^Q:828-253,H:544-734^37%ID^E:9.4e-30^RecName: Full=Retrovirus-related Pol polyprotein from transposon 412;^Eukaryota; Metazoa; Ecdysozoa; Arthropoda; Hexapoda; Insecta; Pterygota; Neoptera; Holometabola; Diptera; Brachycera; Muscomorpha; Ephydroidea; Drosophilidae; Drosophila; Sophophora	.	TRINITY_DN3775_c0_g1_i1.p1	1-828[-]	POL4_DROME^POL4_DROME^Q:1-192,H:544-734^37%ID^E:9.4e-30^RecName: Full=Retrovirus-related Pol polyprotein from transposon 412;^Eukaryota; Metazoa; Ecdysozoa; Arthropoda; Hexapoda; Insecta; Pterygota; Neoptera; Holometabola; Diptera; Brachycera; Muscomorpha; Ephydroidea; Drosophilidae; Drosophila; Sophophora	.	.	.	.	.	GO:0004190^molecular_function^aspartic-type endopeptidase activity`GO:0004519^molecular_function^endonuclease activity`GO:0003676^molecular_function^nucleic acid binding`GO:0003964^molecular_function^RNA-directed DNA polymerase activity`GO:0015074^biological_process^DNA integration	.	.	.
TRINITY_DN3824_c0_g1	TRINITY_DN3824_c0_g1_i1	PIP1_DROME^PIP1_DROME^Q:3-1091,H:24-382^69.1%ID^E:2e-155^RecName: Full=1-phosphatidylinositol 4,5-bisphosphate phosphodiesterase classes I and II;^Eukaryota; Metazoa; Ecdysozoa; Arthropoda; Hexapoda; Insecta; Pterygota; Neoptera; Holometabola; Diptera; Brachycera; Muscomorpha; Ephydroidea; Drosophilidae; Drosophila; Sophophora	.	TRINITY_DN3824_c0_g1_i1.p1	3-1106[+]	PIP1_DROME^PIP1_DROME^Q:1-363,H:24-382^69.1%ID^E:1.9e-155^RecName: Full=1-phosphatidylinositol 4,5-bisphosphate phosphodiesterase classes I and II;^Eukaryota; Metazoa; Ecdysozoa; Arthropoda; Hexapoda; Insecta; Pterygota; Neoptera; Holometabola; Diptera; Brachycera; Muscomorpha; Ephydroidea; Drosophilidae; Drosophila; Sophophora	PF09279.10^EF-hand_like^Phosphoinositide-specific phospholipase C, efhand-like^193-286^E:3.7e-18`PF00388.18^PI-PLC-X^Phosphatidylinositol-specific phospholipase C, X domain^297-359^E:1.5e-27	.	.	ENOG410XPSW^phospholipase c	KEGG:dme:Dmel_CG4574`KO:K05858	GO:0005622^cellular_component^intracellular`GO:0005509^molecular_function^calcium ion binding`GO:0004435^molecular_function^phosphatidylinositol phospholipase C activity`GO:0043153^biological_process^entrainment of circadian clock by photoperiod`GO:0007629^biological_process^flight behavior`GO:0035556^biological_process^intracellular signal transduction`GO:0016042^biological_process^lipid catabol…	.	.	.
TRINITY_DN3824_c0_g1	TRINITY_DN3824_c0_g1_i2	PIP1_DROME^PIP1_DROME^Q:3-1274,H:24-447^71.9%ID^E:1.5e-191^RecName: Full=1-phosphatidylinositol 4,5-bisphosphate phosphodiesterase classes I and II;^Eukaryota; Metazoa; Ecdysozoa; Arthropoda; Hexapoda; Insecta; Pterygota; Neoptera; Holometabola; Diptera; Brachycera; Muscomorpha; Ephydroidea; Drosophilidae; Drosophila; Sophophora	.	TRINITY_DN3824_c0_g1_i2.p1	201-1700[+]	PIP1_DROME^PIP1_DROME^Q:1-358,H:90-447^73.7%ID^E:6.4e-162^RecName: Full=1-phosphatidylinositol 4,5-bisphosphate phosphodiesterase classes I and II;^Eukaryota; Metazoa; Ecdysozoa; Arthropoda; Hexapoda; Insecta; Pterygota; Neoptera; Holometabola; Diptera; Brachycera; Muscomorpha; Ephydroidea; Drosophilidae; Drosophila; Sophophora	PF09279.10^EF-hand_like^Phosphoinositide-specific phospholipase C, efhand-like^127-220^E:6.3e-18`PF00388.18^PI-PLC-X^Phosphatidylinositol-specific phospholipase C, X domain^231-378^E:4.1e-60	.	.	ENOG410XPSW^phospholipase c	KEGG:dme:Dmel_CG4574`KO:K05858	GO:0005622^cellular_component^intracellular`GO:0005509^molecular_function^calcium ion binding`GO:0004435^molecular_function^phosphatidylinositol phospholipase C activity`GO:0043153^biological_process^entrainment of circadian clock by photoperiod`GO:0007629^biological_process^flight behavior`GO:0035556^biological_process^intracellular signal transduction`GO:0016042^biological_process^lipid catabol…	.	.	.
TRINITY_DN3811_c0_g1	TRINITY_DN3811_c0_g1_i1	.	.	TRINITY_DN3811_c0_g1_i1.p1	1-741[+]	.	PF15761.4^IMUP^Immortalisation up-regulated protein^70-160^E:2.1e-06	.	.	.	.	.	GO:0005634^cellular_component^nucleus	.	.
TRINITY_DN3838_c0_g1	TRINITY_DN3838_c0_g1_i1	.	.	TRINITY_DN3838_c0_g1_i1.p1	2-397[-]	.	.	sigP:1^24^0.626^YES	.	.	.	.	.	.	.
TRINITY_DN3815_c0_g1	TRINITY_DN3815_c0_g1_i1	.	.	TRINITY_DN3815_c0_g1_i1.p1	1-621[-]	.	.	.	.	.	.	.	.	.	.
TRINITY_DN3896_c0_g1	TRINITY_DN3896_c0_g1_i1	.	.	TRINITY_DN3896_c0_g1_i1.p1	1-612[-]	.	.	.	.	.	.	.	.	.	.
TRINITY_DN3988_c0_g1	TRINITY_DN3988_c0_g1_i1	.	.	TRINITY_DN3988_c0_g1_i1.p1	2-502[+]	.	.	.	.	.	.	.	.	.	.
TRINITY_DN3922_c0_g1	TRINITY_DN3922_c0_g1_i1	.	.	TRINITY_DN3922_c0_g1_i1.p1	42-494[+]	.	.	sigP:1^21^0.89^YES	.	.	.	.	.	.	.
TRINITY_DN3944_c0_g1	TRINITY_DN3944_c0_g1_i1	.	.	TRINITY_DN3944_c0_g1_i1.p1	34-336[+]	.	.	.	.	.	.	.	.	.	.
TRINITY_DN3904_c0_g1	TRINITY_DN3904_c0_g1_i1	.	.	TRINITY_DN3904_c0_g1_i1.p1	2-358[-]	.	.	.	.	.	.	.	.	.	.
TRINITY_DN4000_c0_g1	TRINITY_DN4000_c0_g1_i1	.	.	TRINITY_DN4000_c0_g1_i1.p1	3-395[-]	.	PF08450.11^SGL^SMP-30/Gluconolaconase/LRE-like region^26-124^E:5.6e-08	.	.	.	.	.	.	.	.
TRINITY_DN4041_c0_g1	TRINITY_DN4041_c0_g1_i1	.	.	TRINITY_DN4041_c0_g1_i1.p1	3-365[+]	.	.	.	.	.	.	.	.	.	.
TRINITY_DN4082_c0_g1	TRINITY_DN4082_c0_g1_i1	VA3_SOLIN^VA3_SOLIN^Q:981-493,H:59-231^44.1%ID^E:1.1e-29^RecName: Full=Venom allergen 3;^Eukaryota; Metazoa; Ecdysozoa; Arthropoda; Hexapoda; Insecta; Pterygota; Neoptera; Holometabola; Hymenoptera; Apocrita; Aculeata; Formicoidea; Formicidae; Myrmicinae; Solenopsis	.	TRINITY_DN4082_c0_g1_i1.p1	382-1080[-]	VA5_VESVU^VA5_VESVU^Q:26-197,H:50-226^42.6%ID^E:1.4e-29^RecName: Full=Venom allergen 5;^Eukaryota; Metazoa; Ecdysozoa; Arthropoda; Hexapoda; Insecta; Pterygota; Neoptera; Holometabola; Hymenoptera; Apocrita; Aculeata; Vespoidea; Vespidae; Vespinae; Vespula	PF00188.25^CAP^Cysteine-rich secretory protein family^44-183^E:7.7e-18	sigP:1^23^0.531^YES	.	.	.	GO:0005576^cellular_component^extracellular region	.	.	.
TRINITY_DN4038_c0_g1	TRINITY_DN4038_c0_g1_i1	.	.	TRINITY_DN4038_c0_g1_i1.p1	497-847[+]	.	.	.	.	.	.	.	.	.	.
TRINITY_DN4012_c0_g1	TRINITY_DN4012_c0_g1_i1	STAG1_HUMAN^STAG1_HUMAN^Q:496-2,H:65-228^38.6%ID^E:1e-27^RecName: Full=Cohesin subunit SA-1;^Eukaryota; Metazoa; Chordata; Craniata; Vertebrata; Euteleostomi; Mammalia; Eutheria; Euarchontoglires; Primates; Haplorrhini; Catarrhini; Hominidae; Homo	.	TRINITY_DN4012_c0_g1_i1.p1	2-550[-]	.	PF08514.10^STAG^STAG domain^115-183^E:3.2e-22	.	.	.	.	.	.	.	.
TRINITY_DN4004_c0_g1	TRINITY_DN4004_c0_g1_i1	.	.	TRINITY_DN4004_c0_g1_i1.p1	26-649[-]	.	PF13456.5^RVT_3^Reverse transcriptase-like^51-173^E:1.5e-23	.	.	.	.	.	GO:0003676^molecular_function^nucleic acid binding`GO:0004523^molecular_function^RNA-DNA hybrid ribonuclease activity	.	.
TRINITY_DN4145_c0_g1	TRINITY_DN4145_c0_g1_i1	UFSP1_DROME^UFSP1_DROME^Q:263-904,H:18-230^42.4%ID^E:2.9e-43^RecName: Full=Probable Ufm1-specific protease 1;^Eukaryota; Metazoa; Ecdysozoa; Arthropoda; Hexapoda; Insecta; Pterygota; Neoptera; Holometabola; Diptera; Brachycera; Muscomorpha; Ephydroidea; Drosophilidae; Drosophila; Sophophora	.	TRINITY_DN4145_c0_g1_i1.p1	272-943[+]	UFSP1_DROME^UFSP1_DROME^Q:4-211,H:24-230^43.1%ID^E:4.6e-43^RecName: Full=Probable Ufm1-specific protease 1;^Eukaryota; Metazoa; Ecdysozoa; Arthropoda; Hexapoda; Insecta; Pterygota; Neoptera; Holometabola; Diptera; Brachycera; Muscomorpha; Ephydroidea; Drosophilidae; Drosophila; Sophophora	PF07910.12^Peptidase_C78^Peptidase family C78^25-210^E:2.3e-49	.	.	ENOG410XTJE^ufm1-specific peptidase	KEGG:dme:Dmel_CG30157	GO:0016790^molecular_function^thiolester hydrolase activity`GO:0071567^molecular_function^UFM1 hydrolase activity	.	.	.
TRINITY_DN4106_c0_g1	TRINITY_DN4106_c0_g1_i1	.	.	TRINITY_DN4106_c0_g1_i1.p1	526-927[+]	.	PF02037.26^SAP^SAP domain^6-37^E:4.8e-07	.	.	.	.	.	.	.	.
TRINITY_DN4146_c0_g1	TRINITY_DN4146_c0_g1_i1	.	.	TRINITY_DN4146_c0_g1_i1.p1	2-685[-]	.	.	.	.	.	.	.	.	.	.
TRINITY_DN4118_c0_g1	TRINITY_DN4118_c0_g1_i1	.	.	TRINITY_DN4118_c0_g1_i1.p1	2-994[+]	.	.	.	.	.	.	.	.	.	.
TRINITY_DN4198_c0_g1	TRINITY_DN4198_c0_g1_i1	.	.	TRINITY_DN4198_c0_g1_i1.p1	609-2366[+]	.	.	sigP:1^23^0.807^YES	.	.	.	.	.	.	.
TRINITY_DN4310_c0_g1	TRINITY_DN4310_c0_g1_i1	.	.	TRINITY_DN4310_c0_g1_i1.p1	2-889[+]	.	.	sigP:1^18^0.51^YES	.	.	.	.	.	.	.
TRINITY_DN4357_c0_g1	TRINITY_DN4357_c0_g1_i1	.	.	TRINITY_DN4357_c0_g1_i1.p1	332-676[+]	.	.	.	ExpAA=41.48^PredHel=2^Topology=i63-85o95-114i	.	.	.	.	.	.
TRINITY_DN4382_c0_g1	TRINITY_DN4382_c0_g1_i1	YMD3_CAEEL^YMD3_CAEEL^Q:173-751,H:1-187^36.1%ID^E:4.2e-31^RecName: Full=Putative uncharacterized transposon-derived protein F54H12.3;^Eukaryota; Metazoa; Ecdysozoa; Nematoda; Chromadorea; Rhabditida; Rhabditoidea; Rhabditidae; Peloderinae; Caenorhabditis	.	TRINITY_DN4382_c0_g1_i1.p1	53-901[+]	.	PF00665.25^rve^Integrase core domain^32-141^E:5.1e-15	.	.	.	.	.	GO:0015074^biological_process^DNA integration	.	.
TRINITY_DN4319_c0_g1	TRINITY_DN4319_c0_g1_i1	.	.	TRINITY_DN4319_c0_g1_i1.p1	2-406[-]	.	.	.	.	.	.	.	.	.	.
TRINITY_DN4423_c0_g1	TRINITY_DN4423_c0_g1_i1	.	.	TRINITY_DN4423_c0_g1_i1.p1	3-458[-]	.	.	.	ExpAA=21.56^PredHel=1^Topology=i81-103o	.	.	.	.	.	.
TRINITY_DN4456_c0_g1	TRINITY_DN4456_c0_g1_i1	.	.	TRINITY_DN4456_c0_g1_i1.p1	138-530[-]	.	.	sigP:1^16^0.565^YES	.	.	.	.	.	.	.
TRINITY_DN4581_c0_g1	TRINITY_DN4581_c0_g1_i2	POLR1_ARATH^POLR1_ARATH^Q:3-635,H:1140-1351^50.5%ID^E:5.9e-53^RecName: Full=Retrovirus-related Pol polyprotein from transposon RE1;^Eukaryota; Viridiplantae; Streptophyta; Embryophyta; Tracheophyta; Spermatophyta; Magnoliophyta; eudicotyledons; Gunneridae; Pentapetalae; rosids; malvids; Brassicales; Brassicaceae; Camelineae; Arabidopsis`POLR1_ARATH^POLR1_ARATH^Q:625-792,H:1374-1429^46.4%ID^E:2.2e…	.	TRINITY_DN4581_c0_g1_i2.p1	228-680[+]	M810_ARATH^M810_ARATH^Q:1-136,H:71-206^41.6%ID^E:1.5e-21^RecName: Full=Uncharacterized mitochondrial protein AtMg00810;^Eukaryota; Viridiplantae; Streptophyta; Embryophyta; Tracheophyta; Spermatophyta; Magnoliophyta; eudicotyledons; Gunneridae; Pentapetalae; rosids; malvids; Brassicales; Brassicaceae; Camelineae; Arabidopsis	.	.	.	COG2801^Retrotransposon protein	KEGG:ath:ArthMp070	GO:0005739^cellular_component^mitochondrion	.	.	.
TRINITY_DN4552_c0_g1	TRINITY_DN4552_c0_g1_i1	.	.	TRINITY_DN4552_c0_g1_i1.p1	178-498[+]	.	.	.	.	.	.	.	.	.	.
TRINITY_DN4603_c0_g1	TRINITY_DN4603_c0_g1_i1	.	.	TRINITY_DN4603_c0_g1_i1.p1	72-815[+]	.	.	sigP:1^25^0.653^YES	.	.	.	.	.	.	.
TRINITY_DN4689_c0_g1	TRINITY_DN4689_c0_g1_i1	.	.	TRINITY_DN4689_c0_g1_i1.p1	151-594[-]	.	.	sigP:1^23^0.742^YES	.	.	.	.	.	.	.
TRINITY_DN4615_c0_g1	TRINITY_DN4615_c0_g1_i1	.	.	.	.	.	.	.	.	.	.	.	.	.	.
TRINITY_DN4615_c0_g1	TRINITY_DN4615_c0_g1_i2	.	.	TRINITY_DN4615_c0_g1_i2.p1	2-496[+]	.	.	sigP:1^29^0.705^YES	ExpAA=20.66^PredHel=1^Topology=i13-32o	.	.	.	.	.	.
TRINITY_DN4663_c0_g1	TRINITY_DN4663_c0_g1_i1	RNS1_ARATH^RNS1_ARATH^Q:921-379,H:17-214^39.7%ID^E:3e-30^RecName: Full=Ribonuclease 1;^Eukaryota; Viridiplantae; Streptophyta; Embryophyta; Tracheophyta; Spermatophyta; Magnoliophyta; eudicotyledons; Gunneridae; Pentapetalae; rosids; malvids; Brassicales; Brassicaceae; Camelineae; Arabidopsis	.	TRINITY_DN4663_c0_g1_i1.p1	316-951[-]	RNMC_MOMCH^RNMC_MOMCH^Q:20-206,H:1-189^37.7%ID^E:3e-28^RecName: Full=Ribonuclease MC;^Eukaryota; Viridiplantae; Streptophyta; Embryophyta; Tracheophyta; Spermatophyta; Magnoliophyta; eudicotyledons; Gunneridae; Pentapetalae; rosids; fabids; Cucurbitales; Cucurbitaceae; Momordiceae; Momordica	PF00445.17^Ribonuclease_T2^Ribonuclease T2 family^22-190^E:2.5e-45	sigP:1^16^0.897^YES	.	.	.	GO:0033897^molecular_function^ribonuclease T2 activity`GO:0003723^molecular_function^RNA binding	GO:0003723^molecular_function^RNA binding`GO:0033897^molecular_function^ribonuclease T2 activity	.	.
TRINITY_DN4630_c0_g1	TRINITY_DN4630_c0_g1_i1	.	.	TRINITY_DN4630_c0_g1_i1.p2	221-544[-]	.	.	.	ExpAA=47.39^PredHel=2^Topology=i9-31o68-90i	.	.	.	.	.	.
TRINITY_DN4630_c0_g1	TRINITY_DN4630_c0_g1_i2	.	.	TRINITY_DN4630_c0_g1_i2.p2	221-544[-]	.	.	.	ExpAA=47.39^PredHel=2^Topology=i9-31o68-90i	.	.	.	.	.	.
TRINITY_DN4749_c0_g1	TRINITY_DN4749_c0_g1_i1	.	.	TRINITY_DN4749_c0_g1_i1.p1	2-553[-]	.	PF12796.6^Ank_2^Ankyrin repeats (3 copies)^3-84^E:1e-10`PF13857.5^Ank_5^Ankyrin repeats (many copies)^31-72^E:1.2e-07`PF13606.5^Ank_3^Ankyrin repeat^33-60^E:4.4e-06`PF13637.5^Ank_4^Ankyrin repeats (many copies)^34-84^E:2.9e-11`PF00023.29^Ank^Ankyrin repeat^35-62^E:1.3e-06`PF12796.6^Ank_2^Ankyrin repeats (3 copies)^36-129^E:3.8e-15`PF12796.6^Ank_2^Ankyrin repeats (3 copies)^96-163^E:1.6e-11`PF1363…	.	.	.	.	.	GO:0005515^molecular_function^protein binding	.	.
TRINITY_DN4736_c0_g1	TRINITY_DN4736_c0_g1_i1	.	.	TRINITY_DN4736_c0_g1_i1.p1	524-1114[-]	.	.	sigP:1^23^0.752^YES	ExpAA=18.37^PredHel=1^Topology=i7-29o	.	.	.	.	.	.
TRINITY_DN4775_c0_g1	TRINITY_DN4775_c0_g1_i1	.	.	TRINITY_DN4775_c0_g1_i1.p1	385-900[-]	.	.	.	.	.	.	.	.	.	.
TRINITY_DN4810_c0_g1	TRINITY_DN4810_c0_g1_i1	.	.	TRINITY_DN4810_c0_g1_i1.p1	2-433[+]	.	PF00665.25^rve^Integrase core domain^14-108^E:1e-07	.	.	.	.	.	GO:0015074^biological_process^DNA integration	.	.
TRINITY_DN4964_c0_g1	TRINITY_DN4964_c0_g1_i1	.	.	TRINITY_DN4964_c0_g1_i1.p1	63-422[-]	.	PF13894.5^zf-C2H2_4^C2H2-type zinc finger^67-87^E:0.0012`PF00096.25^zf-C2H2^Zinc finger, C2H2 type^67-87^E:5.4e-05`PF13913.5^zf-C2HC_2^zinc-finger of a C2HC-type^67-85^E:0.25`PF13894.5^zf-C2H2_4^C2H2-type zinc finger^93-115^E:0.00011`PF00096.25^zf-C2H2^Zinc finger, C2H2 type^93-115^E:2.4e-06`PF12874.6^zf-met^Zinc-finger of C2H2 type^93-113^E:0.00067	.	.	.	.	.	GO:0003676^molecular_function^nucleic acid binding	.	.
TRINITY_DN4928_c0_g1	TRINITY_DN4928_c0_g1_i1	.	.	TRINITY_DN4928_c0_g1_i1.p1	2-358[+]	.	.	sigP:1^22^0.841^YES	.	.	.	.	.	.	.
TRINITY_DN4923_c0_g1	TRINITY_DN4923_c0_g1_i1	.	.	TRINITY_DN4923_c0_g1_i1.p1	3-605[-]	.	.	.	.	.	.	.	.	.	.
TRINITY_DN4923_c0_g1	TRINITY_DN4923_c0_g1_i2	.	.	TRINITY_DN4923_c0_g1_i2.p1	3-593[-]	.	.	.	.	.	.	.	.	.	.
TRINITY_DN4967_c0_g1	TRINITY_DN4967_c0_g1_i1	.	.	TRINITY_DN4967_c0_g1_i1.p1	2-502[+]	.	PF13962.5^PGG^Domain of unknown function^9-40^E:6.4e-09`PF13962.5^PGG^Domain of unknown function^88-127^E:2.3e-05	.	ExpAA=64.12^PredHel=3^Topology=i12-29o102-124i131-153o	.	.	.	.	.	.
TRINITY_DN4933_c0_g1	TRINITY_DN4933_c0_g1_i1	.	.	TRINITY_DN4933_c0_g1_i1.p1	3-362[+]	.	.	.	.	.	.	.	.	.	.
TRINITY_DN5039_c0_g1	TRINITY_DN5039_c0_g1_i1	.	.	TRINITY_DN5039_c0_g1_i1.p1	3-1061[+]	.	PF14392.5^zf-CCHC_4^Zinc knuckle^26-50^E:6.3e-06	.	.	.	.	.	.	.	.
TRINITY_DN5140_c0_g1	TRINITY_DN5140_c0_g1_i1	.	.	TRINITY_DN5140_c0_g1_i1.p2	262-603[+]	.	.	.	.	.	.	.	.	.	.
TRINITY_DN5145_c0_g1	TRINITY_DN5145_c0_g1_i1	.	.	TRINITY_DN5145_c0_g1_i1.p1	92-607[-]	.	.	.	.	.	.	.	.	.	.
TRINITY_DN5143_c0_g1	TRINITY_DN5143_c0_g1_i1	.	.	TRINITY_DN5143_c0_g1_i1.p1	2-562[-]	.	.	.	.	.	.	.	.	.	.
TRINITY_DN5160_c0_g1	TRINITY_DN5160_c0_g1_i1	NET2A_ARATH^NET2A_ARATH^Q:2-607,H:710-937^50%ID^E:4e-49^RecName: Full=Protein NETWORKED 2A {ECO:0000303|PubMed:22840520};^Eukaryota; Viridiplantae; Streptophyta; Embryophyta; Tracheophyta; Spermatophyta; Magnoliophyta; eudicotyledons; Gunneridae; Pentapetalae; rosids; malvids; Brassicales; Brassicaceae; Camelineae; Arabidopsis	.	TRINITY_DN5160_c0_g1_i1.p1	2-634[+]	NET2A_ARATH^NET2A_ARATH^Q:1-202,H:710-937^50%ID^E:4.1e-49^RecName: Full=Protein NETWORKED 2A {ECO:0000303|PubMed:22840520};^Eukaryota; Viridiplantae; Streptophyta; Embryophyta; Tracheophyta; Spermatophyta; Magnoliophyta; eudicotyledons; Gunneridae; Pentapetalae; rosids; malvids; Brassicales; Brassicaceae; Camelineae; Arabidopsis	.	.	.	ENOG410Y9Y9^Kinase interacting	KEGG:ath:AT1G58215	GO:0005886^cellular_component^plasma membrane`GO:0051015^molecular_function^actin filament binding	.	.	.
TRINITY_DN5281_c0_g1	TRINITY_DN5281_c0_g1_i1	.	.	TRINITY_DN5281_c0_g1_i1.p1	270-680[+]	.	PF13456.5^RVT_3^Reverse transcriptase-like^25-109^E:5.1e-16	.	.	.	.	.	GO:0003676^molecular_function^nucleic acid binding`GO:0004523^molecular_function^RNA-DNA hybrid ribonuclease activity	.	.
TRINITY_DN5217_c0_g1	TRINITY_DN5217_c0_g1_i1	.	.	TRINITY_DN5217_c0_g1_i1.p1	1-510[+]	.	.	.	.	.	.	.	.	.	.
TRINITY_DN5217_c0_g2	TRINITY_DN5217_c0_g2_i1	.	.	TRINITY_DN5217_c0_g2_i1.p1	3-767[+]	.	PF00078.26^RVT_1^Reverse transcriptase (RNA-dependent DNA polymerase)^8-91^E:3.8e-09	.	.	.	.	.	.	.	.
TRINITY_DN5386_c0_g1	TRINITY_DN5386_c0_g1_i1	.	.	TRINITY_DN5386_c0_g1_i1.p1	3-323[-]	.	.	.	.	.	.	.	.	.	.
TRINITY_DN5384_c0_g1	TRINITY_DN5384_c0_g1_i1	.	.	TRINITY_DN5384_c0_g1_i1.p1	1-678[+]	.	.	.	ExpAA=22.34^PredHel=1^Topology=i12-29o	.	.	.	.	.	.
TRINITY_DN5370_c0_g1	TRINITY_DN5370_c0_g1_i1	.	.	TRINITY_DN5370_c0_g1_i1.p1	1-396[+]	.	.	.	.	.	.	.	.	.	.
TRINITY_DN5322_c0_g1	TRINITY_DN5322_c0_g1_i1	.	.	TRINITY_DN5322_c0_g1_i1.p1	81-584[+]	.	.	sigP:1^23^0.488^YES	.	.	.	.	.	.	.
TRINITY_DN5349_c0_g1	TRINITY_DN5349_c0_g1_i1	.	.	.	.	.	.	.	.	.	.	.	.	.	.
TRINITY_DN5349_c0_g1	TRINITY_DN5349_c0_g1_i2	OACYL_MOUSE^OACYL_MOUSE^Q:1125-265,H:392-677^31.1%ID^E:2e-30^RecName: Full=O-acyltransferase like protein {ECO:0000305};^Eukaryota; Metazoa; Chordata; Craniata; Vertebrata; Euteleostomi; Mammalia; Eutheria; Euarchontoglires; Glires; Rodentia; Myomorpha; Muroidea; Muridae; Murinae; Mus; Mus	.	TRINITY_DN5349_c0_g1_i2.p1	1-1158[-]	NRF6_CAEEL^NRF6_CAEEL^Q:1-306,H:489-803^28.4%ID^E:4.1e-23^RecName: Full=Nose resistant to fluoxetine protein 6;^Eukaryota; Metazoa; Ecdysozoa; Nematoda; Chromadorea; Rhabditida; Rhabditoidea; Rhabditidae; Peloderinae; Caenorhabditis	PF01757.21^Acyl_transf_3^Acyltransferase family^1-287^E:2.8e-14	.	ExpAA=151.47^PredHel=7^Topology=o50-72i79-101o121-143i156-178o198-220i232-254o269-291i	ENOG410YD1T^nose resistant to fluoxetine protein 6-like	KEGG:cel:CELE_C08B11.4	GO:0016021^cellular_component^integral component of membrane`GO:0008289^molecular_function^lipid binding`GO:0016747^molecular_function^transferase activity, transferring acyl groups other than amino-acyl groups`GO:0006869^biological_process^lipid transport`GO:0007275^biological_process^multicellular organism development	GO:0016747^molecular_function^transferase activity, transferring acyl groups other than amino-acyl groups	.	.
TRINITY_DN5338_c0_g1	TRINITY_DN5338_c0_g1_i1	.	.	TRINITY_DN5338_c0_g1_i1.p1	129-578[-]	.	.	.	.	.	.	.	.	.	.
TRINITY_DN5433_c0_g1	TRINITY_DN5433_c0_g1_i1	.	.	TRINITY_DN5433_c0_g1_i1.p1	197-709[+]	.	.	sigP:1^23^0.723^YES	.	.	.	.	.	.	.
TRINITY_DN5435_c0_g1	TRINITY_DN5435_c0_g1_i1	.	.	TRINITY_DN5435_c0_g1_i1.p1	63-587[-]	.	.	.	.	.	.	.	.	.	.
TRINITY_DN5434_c0_g1	TRINITY_DN5434_c0_g1_i1	.	.	TRINITY_DN5434_c0_g1_i1.p1	86-577[+]	.	.	sigP:1^19^0.733^YES	.	.	.	.	.	.	.
TRINITY_DN5556_c0_g1	TRINITY_DN5556_c0_g1_i1	TGON2_MOUSE^TGON2_MOUSE^Q:804-442,H:236-363^35.1%ID^E:5e-08^RecName: Full=Trans-Golgi network integral membrane protein 2;^Eukaryota; Metazoa; Chordata; Craniata; Vertebrata; Euteleostomi; Mammalia; Eutheria; Euarchontoglires; Glires; Rodentia; Myomorpha; Muroidea; Muridae; Murinae; Mus; Mus	.	TRINITY_DN5556_c0_g1_i1.p1	388-1803[-]	TGON2_MOUSE^TGON2_MOUSE^Q:334-454,H:236-363^35.1%ID^E:3.5e-08^RecName: Full=Trans-Golgi network integral membrane protein 2;^Eukaryota; Metazoa; Chordata; Craniata; Vertebrata; Euteleostomi; Mammalia; Eutheria; Euarchontoglires; Glires; Rodentia; Myomorpha; Muroidea; Muridae; Murinae; Mus; Mus	.	sigP:1^23^0.6^YES	ExpAA=25.08^PredHel=1^Topology=o398-417i	ENOG410XUUR^chromosome 5 open reading frame 15	KEGG:mmu:22135	GO:0005829^cellular_component^cytosol`GO:0005768^cellular_component^endosome`GO:0005794^cellular_component^Golgi apparatus`GO:0016021^cellular_component^integral component of membrane`GO:0005886^cellular_component^plasma membrane`GO:0005802^cellular_component^trans-Golgi network`GO:0030140^cellular_component^trans-Golgi network transport vesicle`GO:0006895^biological_process^Golgi to endosome tra…	.	.	.
TRINITY_DN5570_c0_g1	TRINITY_DN5570_c0_g1_i1	TXD11_HUMAN^TXD11_HUMAN^Q:626-844,H:703-774^39.7%ID^E:3.1e-12^RecName: Full=Thioredoxin domain-containing protein 11;^Eukaryota; Metazoa; Chordata; Craniata; Vertebrata; Euteleostomi; Mammalia; Eutheria; Euarchontoglires; Primates; Haplorrhini; Catarrhini; Hominidae; Homo	.	TRINITY_DN5570_c0_g1_i1.p1	2-856[+]	TXD11_HUMAN^TXD11_HUMAN^Q:209-281,H:703-774^39.7%ID^E:3.1e-12^RecName: Full=Thioredoxin domain-containing protein 11;^Eukaryota; Metazoa; Chordata; Craniata; Vertebrata; Euteleostomi; Mammalia; Eutheria; Euarchontoglires; Primates; Haplorrhini; Catarrhini; Hominidae; Homo	PF00085.19^Thioredoxin^Thioredoxin^212-281^E:1.5e-07	.	.	COG0526^Thioredoxin	KEGG:hsa:51061	GO:0005783^cellular_component^endoplasmic reticulum`GO:0005789^cellular_component^endoplasmic reticulum membrane`GO:0016021^cellular_component^integral component of membrane`GO:0003756^molecular_function^protein disulfide isomerase activity`GO:0045454^biological_process^cell redox homeostasis`GO:0006457^biological_process^protein folding`GO:0034976^biological_process^response to endoplasmic retic…	GO:0045454^biological_process^cell redox homeostasis	.	.
TRINITY_DN5570_c0_g1	TRINITY_DN5570_c0_g1_i2	.	.	TRINITY_DN5570_c0_g1_i2.p1	2-820[+]	.	.	.	.	.	.	.	.	.	.
TRINITY_DN5643_c0_g1	TRINITY_DN5643_c0_g1_i1	CHAO_TRICA^CHAO_TRICA^Q:5-679,H:488-714^47.1%ID^E:8.2e-56^RecName: Full=Chaoptin;^Eukaryota; Metazoa; Ecdysozoa; Arthropoda; Hexapoda; Insecta; Pterygota; Neoptera; Holometabola; Coleoptera; Polyphaga; Cucujiformia; Tenebrionidae; Tenebrionidae incertae sedis; Tribolium	.	TRINITY_DN5643_c0_g1_i1.p1	2-679[+]	CHAO_TRICA^CHAO_TRICA^Q:2-226,H:488-714^47.1%ID^E:8.2e-56^RecName: Full=Chaoptin;^Eukaryota; Metazoa; Ecdysozoa; Arthropoda; Hexapoda; Insecta; Pterygota; Neoptera; Holometabola; Coleoptera; Polyphaga; Cucujiformia; Tenebrionidae; Tenebrionidae incertae sedis; Tribolium	PF13516.5^LRR_6^Leucine Rich repeat^3-17^E:0.039`PF12799.6^LRR_4^Leucine Rich repeats (2 copies)^4-40^E:1.5e-06`PF00560.32^LRR_1^Leucine Rich Repeat^5-18^E:1.5	.	.	COG4886^leucine Rich Repeat	.	GO:0005886^cellular_component^plasma membrane`GO:0007155^biological_process^cell adhesion`GO:0050896^biological_process^response to stimulus`GO:0007601^biological_process^visual perception	GO:0005515^molecular_function^protein binding	.	.
TRINITY_DN5682_c0_g1	TRINITY_DN5682_c0_g1_i1	.	.	TRINITY_DN5682_c0_g1_i1.p1	118-777[+]	.	.	.	.	.	.	.	.	.	.
TRINITY_DN5648_c0_g1	TRINITY_DN5648_c0_g1_i1	LORF2_MOUSE^LORF2_MOUSE^Q:730-8,H:410-652^29.3%ID^E:1.7e-22^RecName: Full=LINE-1 retrotransposable element ORF2 protein;^Eukaryota; Metazoa; Chordata; Craniata; Vertebrata; Euteleostomi; Mammalia; Eutheria; Euarchontoglires; Glires; Rodentia; Myomorpha; Muroidea; Muridae; Murinae; Mus; Mus	.	TRINITY_DN5648_c0_g1_i1.p1	2-739[-]	.	PF00078.26^RVT_1^Reverse transcriptase (RNA-dependent DNA polymerase)^115-244^E:4.7e-23	.	.	.	.	.	.	.	.
TRINITY_DN5845_c0_g1	TRINITY_DN5845_c0_g1_i1	.	.	TRINITY_DN5845_c0_g1_i1.p1	224-1279[+]	.	.	.	.	.	.	.	.	.	.
TRINITY_DN5934_c0_g1	TRINITY_DN5934_c0_g1_i1	.	.	TRINITY_DN5934_c0_g1_i1.p1	1-303[+]	.	.	.	.	.	.	.	.	.	.
TRINITY_DN5987_c0_g1	TRINITY_DN5987_c0_g1_i1	.	.	TRINITY_DN5987_c0_g1_i1.p1	3-494[-]	.	.	.	.	.	.	.	.	.	.
TRINITY_DN5987_c0_g1	TRINITY_DN5987_c0_g1_i2	.	.	TRINITY_DN5987_c0_g1_i2.p1	3-674[-]	.	.	.	ExpAA=21.94^PredHel=1^Topology=i36-58o	.	.	.	.	.	.
TRINITY_DN5983_c0_g1	TRINITY_DN5983_c0_g1_i1	EST6_APIME^EST6_APIME^Q:317-1711,H:51-517^34.3%ID^E:9.3e-65^RecName: Full=Venom carboxylesterase-6;^Eukaryota; Metazoa; Ecdysozoa; Arthropoda; Hexapoda; Insecta; Pterygota; Neoptera; Holometabola; Hymenoptera; Apocrita; Aculeata; Apoidea; Apidae; Apis	.	TRINITY_DN5983_c0_g1_i1.p1	236-1816[+]	EST6_APIME^EST6_APIME^Q:28-492,H:51-517^34.3%ID^E:7.7e-65^RecName: Full=Venom carboxylesterase-6;^Eukaryota; Metazoa; Ecdysozoa; Arthropoda; Hexapoda; Insecta; Pterygota; Neoptera; Holometabola; Hymenoptera; Apocrita; Aculeata; Apoidea; Apidae; Apis	PF00135.27^COesterase^Carboxylesterase family^5-516^E:1.6e-137`PF07859.12^Abhydrolase_3^alpha/beta hydrolase fold^98-210^E:1.4e-08	.	.	COG2272^Carboxylesterase	KEGG:ame:410928	GO:0005576^cellular_component^extracellular region`GO:0052689^molecular_function^carboxylic ester hydrolase activity	GO:0016787^molecular_function^hydrolase activity`GO:0008152^biological_process^metabolic process	.	.
TRINITY_DN6050_c0_g1	TRINITY_DN6050_c0_g1_i1	DYHC2_MOUSE^DYHC2_MOUSE^Q:2-2743,H:1415-2363^37.1%ID^E:3.1e-170^RecName: Full=Cytoplasmic dynein 2 heavy chain 1;^Eukaryota; Metazoa; Chordata; Craniata; Vertebrata; Euteleostomi; Mammalia; Eutheria; Euarchontoglires; Glires; Rodentia; Myomorpha; Muroidea; Muridae; Murinae; Mus; Mus	.	TRINITY_DN6050_c0_g1_i1.p1	2-2788[+]	DYHC2_MOUSE^DYHC2_MOUSE^Q:1-914,H:1415-2363^37.1%ID^E:3.1e-170^RecName: Full=Cytoplasmic dynein 2 heavy chain 1;^Eukaryota; Metazoa; Chordata; Craniata; Vertebrata; Euteleostomi; Mammalia; Eutheria; Euarchontoglires; Glires; Rodentia; Myomorpha; Muroidea; Muridae; Murinae; Mus; Mus	PF08393.12^DHC_N2^Dynein heavy chain, N-terminal region 2^1-100^E:1.5e-22`PF12774.6^AAA_6^Hydrolytic ATP binding site of dynein motor region D1^223-447^E:6.8e-70`PF07728.13^AAA_5^AAA domain (dynein-related subfamily)^541-672^E:4.4e-10	.	.	COG5245^heavy chain	KEGG:mmu:110350`KO:K10414	GO:0045177^cellular_component^apical part of cell`GO:0005930^cellular_component^axoneme`GO:0005868^cellular_component^cytoplasmic dynein complex`GO:0005794^cellular_component^Golgi apparatus`GO:0005874^cellular_component^microtubule`GO:0031514^cellular_component^motile cilium`GO:0005886^cellular_component^plasma membrane`GO:0005524^molecular_function^ATP binding`GO:0008569^molecular_function^ATP-…	GO:0005524^molecular_function^ATP binding`GO:0016887^molecular_function^ATPase activity	.	.
TRINITY_DN6082_c0_g1	TRINITY_DN6082_c0_g1_i1	POLX_TOBAC^POLX_TOBAC^Q:542-3,H:953-1139^39%ID^E:2.4e-27^RecName: Full=Retrovirus-related Pol polyprotein from transposon TNT 1-94;^Eukaryota; Viridiplantae; Streptophyta; Embryophyta; Tracheophyta; Spermatophyta; Magnoliophyta; eudicotyledons; Gunneridae; Pentapetalae; asterids; lamiids; Solanales; Solanaceae; Nicotianoideae; Nicotianeae; Nicotiana	.	TRINITY_DN6082_c0_g1_i1.p1	3-581[-]	.	PF07727.13^RVT_2^Reverse transcriptase (RNA-dependent DNA polymerase)^9-139^E:9.6e-33	.	.	.	.	.	.	.	.
TRINITY_DN6094_c0_g1	TRINITY_DN6094_c0_g1_i1	.	.	TRINITY_DN6094_c0_g1_i1.p1	2-1195[-]	.	PF05485.11^THAP^THAP domain^1-63^E:1.9e-06`PF05485.11^THAP^THAP domain^110-186^E:2.6e-06	.	.	.	.	.	GO:0003676^molecular_function^nucleic acid binding	.	.
TRINITY_DN6009_c0_g1	TRINITY_DN6009_c0_g1_i1	.	.	TRINITY_DN6009_c0_g1_i1.p1	3-449[-]	.	.	sigP:1^16^0.722^YES	.	.	.	.	.	.	.
TRINITY_DN6009_c0_g1	TRINITY_DN6009_c0_g1_i2	.	.	TRINITY_DN6009_c0_g1_i2.p1	81-533[-]	.	.	sigP:1^16^0.722^YES	.	.	.	.	.	.	.
TRINITY_DN6066_c0_g1	TRINITY_DN6066_c0_g1_i1	.	.	TRINITY_DN6066_c0_g1_i1.p1	3-395[-]	.	.	.	ExpAA=19.73^PredHel=1^Topology=i51-73o	.	.	.	.	.	.
TRINITY_DN6039_c0_g1	TRINITY_DN6039_c0_g1_i1	.	.	TRINITY_DN6039_c0_g1_i1.p1	1-558[-]	.	PF14392.5^zf-CCHC_4^Zinc knuckle^6-27^E:0.28`PF00098.22^zf-CCHC^Zinc knuckle^12-27^E:3.9e-05	.	.	.	.	.	GO:0003676^molecular_function^nucleic acid binding`GO:0008270^molecular_function^zinc ion binding	.	.
TRINITY_DN6123_c0_g1	TRINITY_DN6123_c0_g1_i1	.	.	TRINITY_DN6123_c0_g1_i1.p1	2-760[-]	.	.	.	.	.	.	.	.	.	.
TRINITY_DN6193_c0_g1	TRINITY_DN6193_c0_g1_i1	NTRI_RAT^NTRI_RAT^Q:702-4,H:23-226^30.2%ID^E:1.7e-17^RecName: Full=Neurotrimin;^Eukaryota; Metazoa; Chordata; Craniata; Vertebrata; Euteleostomi; Mammalia; Eutheria; Euarchontoglires; Glires; Rodentia; Myomorpha; Muroidea; Muridae; Murinae; Rattus	.	TRINITY_DN6193_c0_g1_i1.p1	1-786[-]	NTRI_RAT^NTRI_RAT^Q:29-261,H:23-226^30.2%ID^E:2.3e-17^RecName: Full=Neurotrimin;^Eukaryota; Metazoa; Chordata; Craniata; Vertebrata; Euteleostomi; Mammalia; Eutheria; Euarchontoglires; Glires; Rodentia; Myomorpha; Muroidea; Muridae; Murinae; Rattus	PF07679.15^I-set^Immunoglobulin I-set domain^43-139^E:2.4e-05`PF00047.24^ig^Immunoglobulin domain^51-143^E:1.5e-07`PF07686.16^V-set^Immunoglobulin V-set domain^51-148^E:5.5e-08`PF13927.5^Ig_3^Immunoglobulin domain^156-240^E:8.2e-12`PF07679.15^I-set^Immunoglobulin I-set domain^168-254^E:2e-10`PF00047.24^ig^Immunoglobulin domain^168-247^E:1.4e-07	sigP:1^21^0.71^YES	.	ENOG4111SM8^Neurotrimin	KEGG:rno:50864`KO:K06774	GO:0031225^cellular_component^anchored component of membrane`GO:0030424^cellular_component^axon`GO:0009986^cellular_component^cell surface`GO:0060076^cellular_component^excitatory synapse`GO:0005615^cellular_component^extracellular space`GO:0048471^cellular_component^perinuclear region of cytoplasm`GO:0005886^cellular_component^plasma membrane`GO:0007155^biological_process^cell adhesion`GO:002154…	.	.	.
TRINITY_DN6139_c0_g1	TRINITY_DN6139_c0_g1_i1	.	.	TRINITY_DN6139_c0_g1_i1.p1	2-568[+]	.	PF00096.25^zf-C2H2^Zinc finger, C2H2 type^23-46^E:0.0057`PF12756.6^zf-C2H2_2^C2H2 type zinc-finger (2 copies)^25-106^E:5.7e-05`PF00096.25^zf-C2H2^Zinc finger, C2H2 type^74-97^E:0.0015`PF12874.6^zf-met^Zinc-finger of C2H2 type^74-94^E:0.023	.	.	.	.	.	GO:0003676^molecular_function^nucleic acid binding	.	.
TRINITY_DN6152_c0_g1	TRINITY_DN6152_c0_g1_i1	.	.	TRINITY_DN6152_c0_g1_i1.p1	530-913[-]	.	.	.	.	.	.	.	.	.	.
TRINITY_DN6152_c0_g1	TRINITY_DN6152_c0_g1_i2	.	.	TRINITY_DN6152_c0_g1_i2.p1	616-999[-]	.	.	.	.	.	.	.	.	.	.
TRINITY_DN6229_c0_g1	TRINITY_DN6229_c0_g1_i1	YTX2_XENLA^YTX2_XENLA^Q:27-545,H:437-607^29.5%ID^E:1.6e-17^RecName: Full=Transposon TX1 uncharacterized 149 kDa protein;^Eukaryota; Metazoa; Chordata; Craniata; Vertebrata; Euteleostomi; Amphibia; Batrachia; Anura; Pipoidea; Pipidae; Xenopodinae; Xenopus; Xenopus	.	TRINITY_DN6229_c0_g1_i1.p1	3-554[+]	.	PF00078.26^RVT_1^Reverse transcriptase (RNA-dependent DNA polymerase)^85-181^E:1.5e-16	.	.	.	.	.	.	.	.
TRINITY_DN6261_c0_g1	TRINITY_DN6261_c0_g1_i1	ADA10_PIG^ADA10_PIG^Q:25-1035,H:267-610^50.4%ID^E:1.1e-94^RecName: Full=Disintegrin and metalloproteinase domain-containing protein 10;^Eukaryota; Metazoa; Chordata; Craniata; Vertebrata; Euteleostomi; Mammalia; Eutheria; Laurasiatheria; Cetartiodactyla; Suina; Suidae; Sus	.	TRINITY_DN6261_c0_g1_i1.p1	1-1086[+]	ADA10_PIG^ADA10_PIG^Q:9-345,H:267-610^50.4%ID^E:1.1e-94^RecName: Full=Disintegrin and metalloproteinase domain-containing protein 10;^Eukaryota; Metazoa; Chordata; Craniata; Vertebrata; Euteleostomi; Mammalia; Eutheria; Laurasiatheria; Cetartiodactyla; Suina; Suidae; Sus	PF13688.5^Reprolysin_5^Metallo-peptidase family M12^9-164^E:4.8e-21`PF13582.5^Reprolysin_3^Metallo-peptidase family M12B Reprolysin-like^10-133^E:2.3e-15`PF13574.5^Reprolysin_2^Metallo-peptidase family M12B Reprolysin-like^51-175^E:7e-25`PF01421.18^Reprolysin^Reprolysin (M12B) family zinc metalloprotease^114-178^E:4.8e-05`PF13583.5^Reprolysin_4^Metallo-peptidase family M12B Reprolysin-like^116-17…	.	.	ENOG410XQWB^ADAM metallopeptidase domain	KEGG:ssc:397345`KO:K06704	GO:0000139^cellular_component^Golgi membrane`GO:0016021^cellular_component^integral component of membrane`GO:0005886^cellular_component^plasma membrane`GO:0046872^molecular_function^metal ion binding`GO:0004222^molecular_function^metalloendopeptidase activity`GO:0017124^molecular_function^SH3 domain binding`GO:0006509^biological_process^membrane protein ectodomain proteolysis`GO:0007219^biologica…	GO:0004222^molecular_function^metalloendopeptidase activity`GO:0006508^biological_process^proteolysis	.	.
TRINITY_DN6291_c0_g1	TRINITY_DN6291_c0_g1_i1	TRRAP_HUMAN^TRRAP_HUMAN^Q:490-2,H:249-411^39.9%ID^E:1.6e-32^RecName: Full=Transformation/transcription domain-associated protein;^Eukaryota; Metazoa; Chordata; Craniata; Vertebrata; Euteleostomi; Mammalia; Eutheria; Euarchontoglires; Primates; Haplorrhini; Catarrhini; Hominidae; Homo	.	TRINITY_DN6291_c0_g1_i1.p1	2-490[-]	TRA1_DROME^TRA1_DROME^Q:1-163,H:245-404^41.1%ID^E:1.5e-30^RecName: Full=Transcription-associated protein 1;^Eukaryota; Metazoa; Ecdysozoa; Arthropoda; Hexapoda; Insecta; Pterygota; Neoptera; Holometabola; Diptera; Brachycera; Muscomorpha; Ephydroidea; Drosophilidae; Drosophila; Sophophora	.	.	.	COG5032^phosphatidylinositol kinase activity	KEGG:dme:Dmel_CG33554`KO:K08874	GO:0005737^cellular_component^cytoplasm`GO:0000123^cellular_component^histone acetyltransferase complex`GO:0035267^cellular_component^NuA4 histone acetyltransferase complex`GO:0005634^cellular_component^nucleus`GO:0005700^cellular_component^polytene chromosome`GO:0005703^cellular_component^polytene chromosome puff`GO:0000124^cellular_component^SAGA complex`GO:0016301^molecular_function^kinase act…	.	.	.
TRINITY_DN6264_c0_g1	TRINITY_DN6264_c0_g1_i1	.	.	TRINITY_DN6264_c0_g1_i1.p1	3-431[-]	.	.	sigP:1^21^0.912^YES	.	.	.	.	.	.	.
TRINITY_DN6264_c0_g1	TRINITY_DN6264_c0_g1_i2	.	.	TRINITY_DN6264_c0_g1_i2.p1	3-431[-]	.	.	sigP:1^21^0.91^YES	.	.	.	.	.	.	.
TRINITY_DN6227_c0_g1	TRINITY_DN6227_c0_g1_i1	.	.	TRINITY_DN6227_c0_g1_i1.p1	3-434[+]	.	.	.	.	.	.	.	.	.	.
TRINITY_DN6327_c1_g1	TRINITY_DN6327_c1_g1_i1	.	.	TRINITY_DN6327_c1_g1_i1.p1	59-637[+]	.	.	.	.	.	.	.	.	.	.
TRINITY_DN6369_c0_g1	TRINITY_DN6369_c0_g1_i1	.	.	TRINITY_DN6369_c0_g1_i1.p1	9-368[-]	.	.	sigP:1^19^0.803^YES	.	.	.	.	.	.	.
TRINITY_DN6369_c0_g1	TRINITY_DN6369_c0_g1_i2	.	.	TRINITY_DN6369_c0_g1_i2.p1	78-434[-]	.	.	sigP:1^19^0.802^YES	.	.	.	.	.	.	.
TRINITY_DN6343_c0_g1	TRINITY_DN6343_c0_g1_i1	.	.	TRINITY_DN6343_c0_g1_i1.p1	259-576[+]	.	.	.	.	.	.	.	.	.	.
TRINITY_DN6405_c0_g1	TRINITY_DN6405_c0_g1_i1	FA49B_BOVIN^FA49B_BOVIN^Q:325-1305,H:1-323^58.4%ID^E:6.9e-95^RecName: Full=Protein FAM49B;^Eukaryota; Metazoa; Chordata; Craniata; Vertebrata; Euteleostomi; Mammalia; Eutheria; Laurasiatheria; Cetartiodactyla; Ruminantia; Pecora; Bovidae; Bovinae; Bos	.	TRINITY_DN6405_c0_g1_i1.p1	325-1314[+]	FA49B_BOVIN^FA49B_BOVIN^Q:1-327,H:1-323^58.4%ID^E:4.5e-95^RecName: Full=Protein FAM49B;^Eukaryota; Metazoa; Chordata; Craniata; Vertebrata; Euteleostomi; Mammalia; Eutheria; Laurasiatheria; Cetartiodactyla; Ruminantia; Pecora; Bovidae; Bovinae; Bos	PF07159.11^DUF1394^Protein of unknown function (DUF1394)^22-324^E:9.9e-136	.	.	ENOG410XQDW^Family with sequence similarity 49, member	KEGG:bta:510019	GO:0005929^cellular_component^cilium`GO:0016020^cellular_component^membrane`GO:0023030^molecular_function^MHC class Ib protein binding, via antigen binding groove`GO:0032729^biological_process^positive regulation of interferon-gamma production`GO:2000568^biological_process^positive regulation of memory T cell activation`GO:0050870^biological_process^positive regulation of T cell activation`GO:000…	.	.	.
TRINITY_DN6435_c0_g1	TRINITY_DN6435_c0_g1_i2	YE04_SCHPO^YE04_SCHPO^Q:713-303,H:331-474^28.8%ID^E:1.8e-08^RecName: Full=Uncharacterized RNA-binding protein C17H9.04c;^Eukaryota; Fungi; Dikarya; Ascomycota; Taphrinomycotina; Schizosaccharomycetes; Schizosaccharomycetales; Schizosaccharomycetaceae; Schizosaccharomyces	.	TRINITY_DN6435_c0_g1_i2.p1	282-677[-]	ZRAB2_CHICK^ZRAB2_CHICK^Q:50-130,H:11-105^37.8%ID^E:3.5e-06^RecName: Full=Zinc finger Ran-binding domain-containing protein 2;^Eukaryota; Metazoa; Chordata; Craniata; Vertebrata; Euteleostomi; Archelosauria; Archosauria; Dinosauria; Saurischia; Theropoda; Coelurosauria; Aves; Neognathae; Galloanserae; Galliformes; Phasianidae; Phasianinae; Gallus	PF00641.17^zf-RanBP^Zn-finger in Ran binding protein and others^6-32^E:3.1e-06`PF00641.17^zf-RanBP^Zn-finger in Ran binding protein and others^49-74^E:3.6e-05`PF00641.17^zf-RanBP^Zn-finger in Ran binding protein and others^96-126^E:2e-09	.	.	ENOG4111QXA^Zinc finger, RAN-binding domain containing 2	KEGG:gga:424717	GO:0005654^cellular_component^nucleoplasm`GO:0046872^molecular_function^metal ion binding`GO:0003723^molecular_function^RNA binding	.	.	.
TRINITY_DN6464_c0_g1	TRINITY_DN6464_c0_g1_i1	.	.	TRINITY_DN6464_c0_g1_i1.p1	47-658[+]	.	.	.	.	.	.	.	.	.	.
TRINITY_DN6412_c0_g1	TRINITY_DN6412_c0_g1_i1	.	.	TRINITY_DN6412_c0_g1_i1.p1	145-489[-]	.	PF03184.18^DDE_1^DDE superfamily endonuclease^1-81^E:1e-09	.	.	.	.	.	GO:0003676^molecular_function^nucleic acid binding	.	.
TRINITY_DN6540_c0_g1	TRINITY_DN6540_c0_g1_i1	.	.	TRINITY_DN6540_c0_g1_i1.p1	2-550[-]	.	.	.	.	.	.	.	.	.	.
TRINITY_DN6567_c0_g1	TRINITY_DN6567_c0_g1_i1	FBLN1_CAEEL^FBLN1_CAEEL^Q:520-17,H:179-397^31.5%ID^E:1.4e-22^RecName: Full=Fibulin-1;^Eukaryota; Metazoa; Ecdysozoa; Nematoda; Chromadorea; Rhabditida; Rhabditoidea; Rhabditidae; Peloderinae; Caenorhabditis	.	TRINITY_DN6567_c0_g1_i1.p1	2-607[-]	.	PF07645.14^EGF_CA^Calcium-binding EGF domain^46-86^E:3.9e-08`PF07645.14^EGF_CA^Calcium-binding EGF domain^88-144^E:1.4e-06`PF07645.14^EGF_CA^Calcium-binding EGF domain^146-182^E:3.5e-09	.	.	.	.	.	GO:0005509^molecular_function^calcium ion binding	.	.
TRINITY_DN6667_c0_g1	TRINITY_DN6667_c0_g1_i1	.	.	TRINITY_DN6667_c0_g1_i1.p1	245-763[-]	.	.	sigP:1^24^0.801^YES	.	.	.	.	.	.	.
TRINITY_DN6632_c0_g1	TRINITY_DN6632_c0_g1_i1	.	.	TRINITY_DN6632_c0_g1_i1.p1	85-426[-]	.	PF00047.24^ig^Immunoglobulin domain^4-83^E:1.3e-09`PF13927.5^Ig_3^Immunoglobulin domain^6-80^E:1.1e-12`PF13895.5^Ig_2^Immunoglobulin domain^6-82^E:7.4e-08`PF07679.15^I-set^Immunoglobulin I-set domain^7-81^E:6.3e-09	.	.	.	.	.	.	.	.
TRINITY_DN6632_c0_g1	TRINITY_DN6632_c0_g1_i2	.	.	TRINITY_DN6632_c0_g1_i2.p1	246-629[-]	.	PF00047.24^ig^Immunoglobulin domain^4-83^E:1.9e-09`PF13927.5^Ig_3^Immunoglobulin domain^6-80^E:1.5e-12`PF13895.5^Ig_2^Immunoglobulin domain^6-82^E:1e-07`PF07679.15^I-set^Immunoglobulin I-set domain^7-81^E:8.9e-09	.	.	.	.	.	.	.	.
TRINITY_DN6646_c0_g1	TRINITY_DN6646_c0_g1_i1	.	.	TRINITY_DN6646_c0_g1_i1.p1	2-307[+]	.	.	.	ExpAA=21.87^PredHel=1^Topology=i73-95o	.	.	.	.	.	.
TRINITY_DN6646_c0_g1	TRINITY_DN6646_c0_g1_i2	.	.	TRINITY_DN6646_c0_g1_i2.p1	117-713[+]	.	.	sigP:1^21^0.599^YES	.	.	.	.	.	.	.
TRINITY_DN6638_c0_g1	TRINITY_DN6638_c0_g1_i1	.	.	TRINITY_DN6638_c0_g1_i1.p1	51-614[-]	.	.	sigP:1^21^0.864^YES	.	.	.	.	.	.	.
TRINITY_DN6771_c0_g1	TRINITY_DN6771_c0_g1_i1	PDE4A_DROME^PDE4A_DROME^Q:636-740,H:493-529^73%ID^E:7.6e-07^RecName: Full=cAMP-specific 3',5'-cyclic phosphodiesterase, isoform I;^Eukaryota; Metazoa; Ecdysozoa; Arthropoda; Hexapoda; Insecta; Pterygota; Neoptera; Holometabola; Diptera; Brachycera; Muscomorpha; Ephydroidea; Drosophilidae; Drosophila; Sophophora	.	TRINITY_DN6771_c0_g1_i1.p1	6-428[-]	.	.	.	.	.	.	.	.	.	.
TRINITY_DN6780_c0_g1	TRINITY_DN6780_c0_g1_i1	.	.	TRINITY_DN6780_c0_g1_i1.p1	118-510[-]	.	PF05678.13^VQ^VQ motif^37-63^E:1.1e-08	.	.	.	.	.	.	.	.
TRINITY_DN6783_c0_g1	TRINITY_DN6783_c0_g1_i1	.	.	TRINITY_DN6783_c0_g1_i1.p1	2-334[+]	.	.	.	.	.	.	.	.	.	.
TRINITY_DN6731_c0_g1	TRINITY_DN6731_c0_g1_i1	.	.	TRINITY_DN6731_c0_g1_i1.p1	2-745[+]	.	.	.	.	.	.	.	.	.	.
TRINITY_DN6770_c0_g1	TRINITY_DN6770_c0_g1_i1	CSKP_DROME^CSKP_DROME^Q:1-1242,H:199-611^58%ID^E:4e-125^RecName: Full=Peripheral plasma membrane protein CASK;^Eukaryota; Metazoa; Ecdysozoa; Arthropoda; Hexapoda; Insecta; Pterygota; Neoptera; Holometabola; Diptera; Brachycera; Muscomorpha; Ephydroidea; Drosophilidae; Drosophila; Sophophora	.	TRINITY_DN6770_c0_g1_i1.p1	1-1245[+]	CSKP_DROME^CSKP_DROME^Q:1-414,H:199-611^58%ID^E:4e-125^RecName: Full=Peripheral plasma membrane protein CASK;^Eukaryota; Metazoa; Ecdysozoa; Arthropoda; Hexapoda; Insecta; Pterygota; Neoptera; Holometabola; Diptera; Brachycera; Muscomorpha; Ephydroidea; Drosophilidae; Drosophila; Sophophora	PF00069.24^Pkinase^Protein kinase domain^2-80^E:8e-15`PF02828.15^L27^L27 domain^212-263^E:4.2e-08`PF00595.23^PDZ^PDZ domain (Also known as DHR or GLGF)^299-375^E:1.5e-15	sigP:1^22^0.642^YES	.	COG0194^Essential for recycling GMP and indirectly, cGMP (By similarity)	KEGG:dme:Dmel_CG6703`KO:K06103	GO:0031594^cellular_component^neuromuscular junction`GO:0005886^cellular_component^plasma membrane`GO:0061174^cellular_component^type I terminal bouton`GO:0005524^molecular_function^ATP binding`GO:0005516^molecular_function^calmodulin binding`GO:0004683^molecular_function^calmodulin-dependent protein kinase activity`GO:0042043^molecular_function^neurexin family protein binding`GO:0008344^biologic…	GO:0004672^molecular_function^protein kinase activity`GO:0005524^molecular_function^ATP binding`GO:0006468^biological_process^protein phosphorylation`GO:0005515^molecular_function^protein binding	.	.
TRINITY_DN6770_c0_g1	TRINITY_DN6770_c0_g1_i2	CSKP_HUMAN^CSKP_HUMAN^Q:1-1161,H:197-579^55.9%ID^E:5.4e-114^RecName: Full=Peripheral plasma membrane protein CASK;^Eukaryota; Metazoa; Chordata; Craniata; Vertebrata; Euteleostomi; Mammalia; Eutheria; Euarchontoglires; Primates; Haplorrhini; Catarrhini; Hominidae; Homo	.	TRINITY_DN6770_c0_g1_i2.p1	1-1242[+]	CSKP_HUMAN^CSKP_HUMAN^Q:1-387,H:197-579^55.9%ID^E:5.4e-114^RecName: Full=Peripheral plasma membrane protein CASK;^Eukaryota; Metazoa; Chordata; Craniata; Vertebrata; Euteleostomi; Mammalia; Eutheria; Euarchontoglires; Primates; Haplorrhini; Catarrhini; Hominidae; Homo	PF00069.24^Pkinase^Protein kinase domain^2-80^E:8e-15`PF02828.15^L27^L27 domain^212-263^E:4.1e-08`PF00595.23^PDZ^PDZ domain (Also known as DHR or GLGF)^299-375^E:1.5e-15	sigP:1^22^0.642^YES	.	COG0194^Essential for recycling GMP and indirectly, cGMP (By similarity)	KEGG:hsa:8573`KO:K06103	GO:0015629^cellular_component^actin cytoskeleton`GO:0005604^cellular_component^basement membrane`GO:0005911^cellular_component^cell-cell junction`GO:0060170^cellular_component^ciliary membrane`GO:0005737^cellular_component^cytoplasm`GO:0005829^cellular_component^cytosol`GO:0005925^cellular_component^focal adhesion`GO:0005652^cellular_component^nuclear lamina`GO:0016363^cellular_component^nuclear …	GO:0004672^molecular_function^protein kinase activity`GO:0005524^molecular_function^ATP binding`GO:0006468^biological_process^protein phosphorylation`GO:0005515^molecular_function^protein binding	.	.
TRINITY_DN6740_c0_g1	TRINITY_DN6740_c0_g1_i1	NSUN6_HUMAN^NSUN6_HUMAN^Q:551-3,H:10-182^34.4%ID^E:1.1e-15^RecName: Full=Putative methyltransferase NSUN6;^Eukaryota; Metazoa; Chordata; Craniata; Vertebrata; Euteleostomi; Mammalia; Eutheria; Euarchontoglires; Primates; Haplorrhini; Catarrhini; Hominidae; Homo	.	TRINITY_DN6740_c0_g1_i1.p1	3-596[-]	NSUN6_HUMAN^NSUN6_HUMAN^Q:16-198,H:10-182^34.4%ID^E:1.2e-15^RecName: Full=Putative methyltransferase NSUN6;^Eukaryota; Metazoa; Chordata; Craniata; Vertebrata; Euteleostomi; Mammalia; Eutheria; Euarchontoglires; Primates; Haplorrhini; Catarrhini; Hominidae; Homo	PF01472.19^PUA^PUA domain^127-196^E:6.3e-06	.	.	COG0144^nOP2 Sun	KEGG:hsa:221078`KO:K21971	GO:0005737^cellular_component^cytoplasm`GO:0005829^cellular_component^cytosol`GO:0016428^molecular_function^tRNA (cytosine-5-)-methyltransferase activity`GO:0000049^molecular_function^tRNA binding`GO:0006400^biological_process^tRNA modification	GO:0003723^molecular_function^RNA binding	.	.
TRINITY_DN6747_c0_g1	TRINITY_DN6747_c0_g1_i1	RTBS_DROME^RTBS_DROME^Q:335-3,H:445-560^35.3%ID^E:1.4e-13^RecName: Full=Probable RNA-directed DNA polymerase from transposon BS;^Eukaryota; Metazoa; Ecdysozoa; Arthropoda; Hexapoda; Insecta; Pterygota; Neoptera; Holometabola; Diptera; Brachycera; Muscomorpha; Ephydroidea; Drosophilidae; Drosophila; Sophophora	.	TRINITY_DN6747_c0_g1_i1.p1	3-551[-]	.	PF00078.26^RVT_1^Reverse transcriptase (RNA-dependent DNA polymerase)^129-183^E:4.1e-07	.	.	.	.	.	.	.	.
TRINITY_DN6745_c0_g1	TRINITY_DN6745_c0_g1_i2	.	.	TRINITY_DN6745_c0_g1_i2.p1	1136-1744[-]	.	.	sigP:1^22^0.888^YES	.	.	.	.	.	.	.
TRINITY_DN6753_c0_g1	TRINITY_DN6753_c0_g1_i1	.	.	TRINITY_DN6753_c0_g1_i1.p1	827-1372[-]	.	.	sigP:1^23^0.717^YES	.	.	.	.	.	.	.
TRINITY_DN6874_c0_g1	TRINITY_DN6874_c0_g1_i1	KEN_DROPS^KEN_DROPS^Q:842-1009,H:459-514^46.4%ID^E:1.2e-07^RecName: Full=Transcription factor Ken {ECO:0000250|UniProtKB:O77459};^Eukaryota; Metazoa; Ecdysozoa; Arthropoda; Hexapoda; Insecta; Pterygota; Neoptera; Holometabola; Diptera; Brachycera; Muscomorpha; Ephydroidea; Drosophilidae; Drosophila; Sophophora	.	TRINITY_DN6874_c0_g1_i1.p1	2-1498[+]	.	PF00096.25^zf-C2H2^Zinc finger, C2H2 type^201-220^E:0.014`PF00096.25^zf-C2H2^Zinc finger, C2H2 type^229-251^E:0.0082`PF00096.25^zf-C2H2^Zinc finger, C2H2 type^257-279^E:0.00029`PF00096.25^zf-C2H2^Zinc finger, C2H2 type^290-312^E:0.005`PF00096.25^zf-C2H2^Zinc finger, C2H2 type^318-341^E:0.00079`PF12874.6^zf-met^Zinc-finger of C2H2 type^318-339^E:0.062`PF00096.25^zf-C2H2^Zinc finger, C2H2 type^347-…	.	.	.	.	.	GO:0003676^molecular_function^nucleic acid binding	.	.
TRINITY_DN6868_c0_g1	TRINITY_DN6868_c0_g1_i1	.	.	TRINITY_DN6868_c0_g1_i1.p1	33-407[-]	.	.	sigP:1^16^0.637^YES	.	.	.	.	.	.	.
TRINITY_DN6818_c0_g1	TRINITY_DN6818_c0_g1_i1	.	.	TRINITY_DN6818_c0_g1_i1.p1	1-366[+]	.	.	.	.	.	.	.	.	.	.
TRINITY_DN6932_c0_g1	TRINITY_DN6932_c0_g1_i1	.	.	TRINITY_DN6932_c0_g1_i1.p1	202-987[+]	.	.	.	ExpAA=22.16^PredHel=1^Topology=i25-47o	.	.	.	.	.	.
TRINITY_DN6932_c0_g1	TRINITY_DN6932_c0_g1_i2	.	.	TRINITY_DN6932_c0_g1_i2.p1	202-714[+]	.	.	.	ExpAA=22.22^PredHel=1^Topology=i25-47o	.	.	.	.	.	.
TRINITY_DN6905_c0_g1	TRINITY_DN6905_c0_g1_i1	POL3_DROME^POL3_DROME^Q:1-723,H:392-628^39.3%ID^E:7.7e-41^RecName: Full=Retrovirus-related Pol polyprotein from transposon 17.6;^Eukaryota; Metazoa; Ecdysozoa; Arthropoda; Hexapoda; Insecta; Pterygota; Neoptera; Holometabola; Diptera; Brachycera; Muscomorpha; Ephydroidea; Drosophilidae; Drosophila; Sophophora	.	TRINITY_DN6905_c0_g1_i1.p1	1-885[+]	POL3_DROME^POL3_DROME^Q:1-241,H:392-628^39.3%ID^E:7.4e-41^RecName: Full=Retrovirus-related Pol polyprotein from transposon 17.6;^Eukaryota; Metazoa; Ecdysozoa; Arthropoda; Hexapoda; Insecta; Pterygota; Neoptera; Holometabola; Diptera; Brachycera; Muscomorpha; Ephydroidea; Drosophilidae; Drosophila; Sophophora	.	.	.	.	.	GO:0004190^molecular_function^aspartic-type endopeptidase activity`GO:0004519^molecular_function^endonuclease activity`GO:0003676^molecular_function^nucleic acid binding`GO:0003964^molecular_function^RNA-directed DNA polymerase activity`GO:0015074^biological_process^DNA integration	.	.	.
TRINITY_DN6969_c0_g1	TRINITY_DN6969_c0_g1_i1	.	.	TRINITY_DN6969_c0_g1_i1.p1	46-639[+]	.	.	sigP:1^23^0.57^YES	.	.	.	.	.	.	.
TRINITY_DN6954_c0_g1	TRINITY_DN6954_c0_g1_i2	.	.	TRINITY_DN6954_c0_g1_i2.p1	1-393[-]	.	PF00379.22^Chitin_bind_4^Insect cuticle protein^72-119^E:2.1e-06	sigP:1^27^0.603^YES	ExpAA=20.39^PredHel=1^Topology=i7-25o	.	.	.	GO:0042302^molecular_function^structural constituent of cuticle	.	.
TRINITY_DN6945_c0_g1	TRINITY_DN6945_c0_g1_i1	.	.	TRINITY_DN6945_c0_g1_i1.p1	200-976[-]	.	PF14634.5^zf-RING_5^zinc-RING finger domain^13-53^E:1.5e-09	.	.	.	.	.	.	.	.
TRINITY_DN6934_c0_g1	TRINITY_DN6934_c0_g1_i1	.	.	TRINITY_DN6934_c0_g1_i1.p1	58-423[-]	.	.	.	.	.	.	.	.	.	.
TRINITY_DN7068_c0_g1	TRINITY_DN7068_c0_g1_i1	.	.	TRINITY_DN7068_c0_g1_i1.p1	1-1119[+]	.	PF00024.25^PAN_1^PAN domain^103-170^E:3.8e-07	.	.	.	.	.	.	.	.
TRINITY_DN7068_c0_g1	TRINITY_DN7068_c0_g1_i2	.	.	TRINITY_DN7068_c0_g1_i2.p1	2-898[+]	.	PF00024.25^PAN_1^PAN domain^18-78^E:1.3e-07`PF14295.5^PAN_4^PAN domain^30-59^E:0.51	.	.	.	.	.	.	.	.
TRINITY_DN7024_c0_g1	TRINITY_DN7024_c0_g1_i1	.	.	TRINITY_DN7024_c0_g1_i1.p1	344-718[-]	.	PF05678.13^VQ^VQ motif^41-67^E:2.1e-08	.	.	.	.	.	.	.	.
TRINITY_DN7045_c0_g1	TRINITY_DN7045_c0_g1_i1	.	.	.	.	.	.	.	.	.	.	.	.	.	.
TRINITY_DN7045_c0_g1	TRINITY_DN7045_c0_g1_i2	.	.	TRINITY_DN7045_c0_g1_i2.p1	1-435[+]	.	.	.	.	.	.	.	.	.	.
TRINITY_DN7020_c0_g1	TRINITY_DN7020_c0_g1_i1	.	.	TRINITY_DN7020_c0_g1_i1.p1	1-519[-]	.	.	.	.	.	.	.	.	.	.
TRINITY_DN7102_c0_g1	TRINITY_DN7102_c0_g1_i1	.	.	TRINITY_DN7102_c0_g1_i1.p1	139-540[+]	.	.	sigP:1^20^0.712^YES	.	.	.	.	.	.	.
TRINITY_DN7102_c0_g1	TRINITY_DN7102_c0_g1_i2	.	.	TRINITY_DN7102_c0_g1_i2.p1	2-310[+]	.	.	.	.	.	.	.	.	.	.
TRINITY_DN7167_c0_g1	TRINITY_DN7167_c0_g1_i1	.	.	TRINITY_DN7167_c0_g1_i1.p1	148-873[-]	.	PF07898.12^DUF1676^Protein of unknown function (DUF1676)^73-183^E:2.7e-17	sigP:1^18^0.817^YES	ExpAA=32.52^PredHel=1^Topology=i140-162o	.	.	.	.	.	.
TRINITY_DN7158_c0_g1	TRINITY_DN7158_c0_g1_i1	VESTR_MEDSA^VESTR_MEDSA^Q:872-36,H:6-281^51.6%ID^E:5.6e-79^RecName: Full=Vestitone reductase;^Eukaryota; Viridiplantae; Streptophyta; Embryophyta; Tracheophyta; Spermatophyta; Magnoliophyta; eudicotyledons; Gunneridae; Pentapetalae; rosids; fabids; Fabales; Fabaceae; Papilionoideae; Trifolieae; Medicago	.	TRINITY_DN7158_c0_g1_i1.p1	33-887[-]	VESTR_MEDSA^VESTR_MEDSA^Q:1-284,H:1-281^51.8%ID^E:7.1e-81^RecName: Full=Vestitone reductase;^Eukaryota; Viridiplantae; Streptophyta; Embryophyta; Tracheophyta; Spermatophyta; Magnoliophyta; eudicotyledons; Gunneridae; Pentapetalae; rosids; fabids; Fabales; Fabaceae; Papilionoideae; Trifolieae; Medicago	PF01370.20^Epimerase^NAD dependent epimerase/dehydratase family^8-250^E:8.3e-19`PF05368.12^NmrA^NmrA-like family^8-88^E:1.1e-05`PF01073.18^3Beta_HSD^3-beta hydroxysteroid dehydrogenase/isomerase family^10-193^E:7.6e-16`PF16363.4^GDP_Man_Dehyd^GDP-mannose 4,6 dehydratase^10-133^E:1.7e-11`PF07993.11^NAD_binding_4^Male sterility protein^10-198^E:1.5e-09`PF13460.5^NAD_binding_10^NAD(P)H-binding^12-13…	.	.	.	KEGG:ag:AAB41550`KO:K13265	GO:0050662^molecular_function^coenzyme binding`GO:0016491^molecular_function^oxidoreductase activity`GO:0006952^biological_process^defense response`GO:0009813^biological_process^flavonoid biosynthetic process	GO:0003824^molecular_function^catalytic activity`GO:0050662^molecular_function^coenzyme binding`GO:0003854^molecular_function^3-beta-hydroxy-delta5-steroid dehydrogenase activity`GO:0016616^molecular_function^oxidoreductase activity, acting on the CH-OH group of donors, NAD or NADP as acceptor`GO:0006694^biological_process^steroid biosynthetic process`GO:0055114^biological_process^oxidation-reduc…	.	.
TRINITY_DN7158_c0_g1	TRINITY_DN7158_c0_g1_i2	VESTR_MEDSA^VESTR_MEDSA^Q:1135-161,H:6-326^50.8%ID^E:1.4e-90^RecName: Full=Vestitone reductase;^Eukaryota; Viridiplantae; Streptophyta; Embryophyta; Tracheophyta; Spermatophyta; Magnoliophyta; eudicotyledons; Gunneridae; Pentapetalae; rosids; fabids; Fabales; Fabaceae; Papilionoideae; Trifolieae; Medicago	.	TRINITY_DN7158_c0_g1_i2.p1	158-1150[-]	VESTR_MEDSA^VESTR_MEDSA^Q:1-330,H:1-326^50.9%ID^E:1.2e-92^RecName: Full=Vestitone reductase;^Eukaryota; Viridiplantae; Streptophyta; Embryophyta; Tracheophyta; Spermatophyta; Magnoliophyta; eudicotyledons; Gunneridae; Pentapetalae; rosids; fabids; Fabales; Fabaceae; Papilionoideae; Trifolieae; Medicago	PF01370.20^Epimerase^NAD dependent epimerase/dehydratase family^8-250^E:1.4e-18`PF05368.12^NmrA^NmrA-like family^8-88^E:1.5e-05`PF01073.18^3Beta_HSD^3-beta hydroxysteroid dehydrogenase/isomerase family^10-193^E:1.2e-15`PF16363.4^GDP_Man_Dehyd^GDP-mannose 4,6 dehydratase^10-133^E:2.4e-11`PF07993.11^NAD_binding_4^Male sterility protein^10-198^E:2.5e-09`PF13460.5^NAD_binding_10^NAD(P)H-binding^12-13…	.	.	.	KEGG:ag:AAB41550`KO:K13265	GO:0050662^molecular_function^coenzyme binding`GO:0016491^molecular_function^oxidoreductase activity`GO:0006952^biological_process^defense response`GO:0009813^biological_process^flavonoid biosynthetic process	GO:0003824^molecular_function^catalytic activity`GO:0050662^molecular_function^coenzyme binding`GO:0003854^molecular_function^3-beta-hydroxy-delta5-steroid dehydrogenase activity`GO:0016616^molecular_function^oxidoreductase activity, acting on the CH-OH group of donors, NAD or NADP as acceptor`GO:0006694^biological_process^steroid biosynthetic process`GO:0055114^biological_process^oxidation-reduc…	.	.
TRINITY_DN7193_c0_g1	TRINITY_DN7193_c0_g1_i1	CRD1_EUPES^CRD1_EUPES^Q:988-140,H:123-405^89.8%ID^E:3.4e-151^RecName: Full=Magnesium-protoporphyrin IX monomethyl ester [oxidative] cyclase, chloroplastic;^Eukaryota; Viridiplantae; Streptophyta; Embryophyta; Tracheophyta; Spermatophyta; Magnoliophyta; eudicotyledons; Gunneridae; Pentapetalae; rosids; fabids; Malpighiales; Euphorbiaceae; Euphorbioideae; Euphorbieae; Euphorbia; Esula; Euphorbia se…	.	TRINITY_DN7193_c0_g1_i1.p1	137-988[-]	CRD1_EUPES^CRD1_EUPES^Q:1-283,H:123-405^89.8%ID^E:2.2e-151^RecName: Full=Magnesium-protoporphyrin IX monomethyl ester [oxidative] cyclase, chloroplastic;^Eukaryota; Viridiplantae; Streptophyta; Embryophyta; Tracheophyta; Spermatophyta; Magnoliophyta; eudicotyledons; Gunneridae; Pentapetalae; rosids; fabids; Malpighiales; Euphorbiaceae; Euphorbioideae; Euphorbieae; Euphorbia; Esula; Euphorbia sect…	PF02915.16^Rubrerythrin^Rubrerythrin^8-141^E:3.6e-42	.	.	.	.	GO:0009507^cellular_component^chloroplast`GO:0048529^molecular_function^magnesium-protoporphyrin IX monomethyl ester (oxidative) cyclase activity`GO:0046872^molecular_function^metal ion binding`GO:0015995^biological_process^chlorophyll biosynthetic process`GO:0015979^biological_process^photosynthesis	GO:0016491^molecular_function^oxidoreductase activity`GO:0046872^molecular_function^metal ion binding`GO:0055114^biological_process^oxidation-reduction process	.	.
TRINITY_DN7249_c0_g1	TRINITY_DN7249_c0_g1_i1	.	.	TRINITY_DN7249_c0_g1_i1.p1	2-319[-]	.	.	.	.	.	.	.	.	.	.
TRINITY_DN7289_c0_g1	TRINITY_DN7289_c0_g1_i1	.	.	TRINITY_DN7289_c0_g1_i1.p1	1-627[-]	.	.	.	.	.	.	.	.	.	.
TRINITY_DN7211_c0_g1	TRINITY_DN7211_c0_g1_i2	.	.	TRINITY_DN7211_c0_g1_i2.p1	1-1965[+]	.	.	.	.	.	.	.	.	.	.
TRINITY_DN7205_c0_g1	TRINITY_DN7205_c0_g1_i1	.	.	TRINITY_DN7205_c0_g1_i1.p1	50-376[+]	.	.	sigP:1^23^0.644^YES	.	.	.	.	.	.	.
TRINITY_DN7322_c0_g1	TRINITY_DN7322_c0_g1_i1	UNC89_CAEEL^UNC89_CAEEL^Q:1486-59,H:2994-3472^26.6%ID^E:4.7e-40^RecName: Full=Muscle M-line assembly protein unc-89;^Eukaryota; Metazoa; Ecdysozoa; Nematoda; Chromadorea; Rhabditida; Rhabditoidea; Rhabditidae; Peloderinae; Caenorhabditis	.	TRINITY_DN7322_c0_g1_i1.p1	2-1486[-]	UNC89_CAEEL^UNC89_CAEEL^Q:22-475,H:5193-5682^25.3%ID^E:1.9e-33^RecName: Full=Muscle M-line assembly protein unc-89;^Eukaryota; Metazoa; Ecdysozoa; Nematoda; Chromadorea; Rhabditida; Rhabditoidea; Rhabditidae; Peloderinae; Caenorhabditis	PF07679.15^I-set^Immunoglobulin I-set domain^11-80^E:1.2e-06`PF13927.5^Ig_3^Immunoglobulin domain^11-67^E:4.6e-07`PF13895.5^Ig_2^Immunoglobulin domain^11-75^E:2.7e-06`PF07679.15^I-set^Immunoglobulin I-set domain^103-182^E:9.1e-12`PF13927.5^Ig_3^Immunoglobulin domain^109-180^E:1.1e-08`PF00047.24^ig^Immunoglobulin domain^109-184^E:1e-06`PF07679.15^I-set^Immunoglobulin I-set domain^205-279^E:5.9e-07…	.	.	ENOG410XQFD^myosin light chain kinase	KEGG:cel:CELE_C09D1.1	GO:0031672^cellular_component^A band`GO:0005622^cellular_component^intracellular`GO:0031430^cellular_component^M band`GO:0005524^molecular_function^ATP binding`GO:0090736^molecular_function^MATH domain binding`GO:0019902^molecular_function^phosphatase binding`GO:0004672^molecular_function^protein kinase activity`GO:0017048^molecular_function^Rho GTPase binding`GO:0005089^molecular_function^Rho gu…	.	.	.
TRINITY_DN7395_c0_g1	TRINITY_DN7395_c0_g1_i1	HSP12_MEDSA^HSP12_MEDSA^Q:28-492,H:1-157^73.2%ID^E:1.2e-60^RecName: Full=18.2 kDa class I heat shock protein;^Eukaryota; Viridiplantae; Streptophyta; Embryophyta; Tracheophyta; Spermatophyta; Magnoliophyta; eudicotyledons; Gunneridae; Pentapetalae; rosids; fabids; Fabales; Fabaceae; Papilionoideae; Trifolieae; Medicago	.	TRINITY_DN7395_c0_g1_i1.p1	1-495[+]	HSP12_MEDSA^HSP12_MEDSA^Q:10-164,H:1-157^73.2%ID^E:4.7e-61^RecName: Full=18.2 kDa class I heat shock protein;^Eukaryota; Viridiplantae; Streptophyta; Embryophyta; Tracheophyta; Spermatophyta; Magnoliophyta; eudicotyledons; Gunneridae; Pentapetalae; rosids; fabids; Fabales; Fabaceae; Papilionoideae; Trifolieae; Medicago	PF04969.15^CS^CS domain^59-150^E:0.034`PF00011.20^HSP20^Hsp20/alpha crystallin family^61-164^E:9.5e-31	.	.	.	.	GO:0005737^cellular_component^cytoplasm	.	.	.
TRINITY_DN7326_c0_g1	TRINITY_DN7326_c0_g1_i1	.	.	TRINITY_DN7326_c0_g1_i1.p1	116-421[-]	.	.	.	.	.	.	.	.	.	.
TRINITY_DN7348_c0_g1	TRINITY_DN7348_c0_g1_i1	.	.	TRINITY_DN7348_c0_g1_i1.p1	88-405[-]	.	.	.	ExpAA=34.77^PredHel=2^Topology=i9-26o41-61i	.	.	.	.	.	.
TRINITY_DN7356_c0_g1	TRINITY_DN7356_c0_g1_i1	KI16B_HUMAN^KI16B_HUMAN^Q:482-3,H:1-161^49.4%ID^E:2.2e-38^RecName: Full=Kinesin-like protein KIF16B;^Eukaryota; Metazoa; Chordata; Craniata; Vertebrata; Euteleostomi; Mammalia; Eutheria; Euarchontoglires; Primates; Haplorrhini; Catarrhini; Hominidae; Homo	.	TRINITY_DN7356_c0_g1_i1.p1	3-482[-]	KI16B_HUMAN^KI16B_HUMAN^Q:1-160,H:1-161^49.4%ID^E:3.2e-38^RecName: Full=Kinesin-like protein KIF16B;^Eukaryota; Metazoa; Chordata; Craniata; Vertebrata; Euteleostomi; Mammalia; Eutheria; Euarchontoglires; Primates; Haplorrhini; Catarrhini; Hominidae; Homo	PF16796.4^Microtub_bd^Microtubule binding^3-160^E:4.7e-25`PF00225.22^Kinesin^Kinesin motor domain^9-160^E:3.3e-35	.	.	COG5059^Kinesin family member	KEGG:hsa:55614`KO:K17916	GO:0005829^cellular_component^cytosol`GO:0005769^cellular_component^early endosome`GO:0031901^cellular_component^early endosome membrane`GO:0005768^cellular_component^endosome`GO:0005871^cellular_component^kinesin complex`GO:0005874^cellular_component^microtubule`GO:0045335^cellular_component^phagocytic vesicle`GO:0005524^molecular_function^ATP binding`GO:0008574^molecular_function^ATP-dependent …	GO:0008017^molecular_function^microtubule binding`GO:0003777^molecular_function^microtubule motor activity`GO:0005524^molecular_function^ATP binding`GO:0007018^biological_process^microtubule-based movement	.	.
TRINITY_DN7379_c0_g1	TRINITY_DN7379_c0_g1_i1	SIF1_DROME^SIF1_DROME^Q:877-2,H:490-782^52.5%ID^E:2.3e-66^RecName: Full=Protein still life, isoform SIF type 1;^Eukaryota; Metazoa; Ecdysozoa; Arthropoda; Hexapoda; Insecta; Pterygota; Neoptera; Holometabola; Diptera; Brachycera; Muscomorpha; Ephydroidea; Drosophilidae; Drosophila; Sophophora	.	TRINITY_DN7379_c0_g1_i1.p1	2-880[-]	SIF1_DROME^SIF1_DROME^Q:2-293,H:490-782^52.5%ID^E:2.3e-66^RecName: Full=Protein still life, isoform SIF type 1;^Eukaryota; Metazoa; Ecdysozoa; Arthropoda; Hexapoda; Insecta; Pterygota; Neoptera; Holometabola; Diptera; Brachycera; Muscomorpha; Ephydroidea; Drosophilidae; Drosophila; Sophophora	.	.	.	ENOG410XPCM^T-cell lymphoma invasion and metastasis	KEGG:dme:Dmel_CG34418`KO:K05731	GO:0030054^cellular_component^cell junction`GO:0005622^cellular_component^intracellular`GO:0045202^cellular_component^synapse`GO:0030676^molecular_function^Rac guanyl-nucleotide exchange factor activity`GO:0030036^biological_process^actin cytoskeleton organization`GO:0035556^biological_process^intracellular signal transduction`GO:0051491^biological_process^positive regulation of filopodium assemb…	.	.	.
TRINITY_DN7347_c0_g1	TRINITY_DN7347_c0_g1_i1	.	.	TRINITY_DN7347_c0_g1_i1.p1	452-1213[-]	.	.	.	.	.	.	.	.	.	.
TRINITY_DN7382_c0_g1	TRINITY_DN7382_c0_g1_i1	.	.	TRINITY_DN7382_c0_g1_i1.p1	2-304[-]	.	.	.	.	.	.	.	.	.	.
TRINITY_DN7373_c0_g1	TRINITY_DN7373_c0_g1_i1	.	.	TRINITY_DN7373_c0_g1_i1.p1	98-499[+]	.	.	sigP:1^24^0.708^YES	ExpAA=14.23^PredHel=1^Topology=o4-21i	.	.	.	.	.	.
TRINITY_DN7403_c0_g1	TRINITY_DN7403_c0_g1_i1	TF211_SCHPO^TF211_SCHPO^Q:956-15,H:631-961^28.9%ID^E:3.6e-33^RecName: Full=Transposon Tf2-11 polyprotein;^Eukaryota; Fungi; Dikarya; Ascomycota; Taphrinomycotina; Schizosaccharomycetes; Schizosaccharomycetales; Schizosaccharomycetaceae; Schizosaccharomyces	.	TRINITY_DN7403_c0_g1_i1.p1	3-956[-]	TF211_SCHPO^TF211_SCHPO^Q:1-314,H:631-961^28.9%ID^E:3.6e-33^RecName: Full=Transposon Tf2-11 polyprotein;^Eukaryota; Fungi; Dikarya; Ascomycota; Taphrinomycotina; Schizosaccharomycetes; Schizosaccharomycetales; Schizosaccharomycetaceae; Schizosaccharomyces	.	.	.	.	KEGG:spo:SPBC1289.17	GO:0005634^cellular_component^nucleus`GO:0004190^molecular_function^aspartic-type endopeptidase activity`GO:0003677^molecular_function^DNA binding`GO:0003887^molecular_function^DNA-directed DNA polymerase activity`GO:0004519^molecular_function^endonuclease activity`GO:0046872^molecular_function^metal ion binding`GO:0003723^molecular_function^RNA binding`GO:0003964^molecular_function^RNA-directed …	.	.	.
TRINITY_DN7418_c0_g1	TRINITY_DN7418_c0_g1_i1	.	.	TRINITY_DN7418_c0_g1_i1.p1	2-385[+]	.	.	.	.	.	.	.	.	.	.
TRINITY_DN7416_c0_g1	TRINITY_DN7416_c0_g1_i1	.	.	TRINITY_DN7416_c0_g1_i1.p1	3-455[-]	.	PF14392.5^zf-CCHC_4^Zinc knuckle^4-35^E:1e-09	.	.	.	.	.	.	.	.
TRINITY_DN7400_c0_g1	TRINITY_DN7400_c0_g1_i1	M1250_ARATH^M1250_ARATH^Q:591-415,H:26-81^50.8%ID^E:1.1e-06^RecName: Full=Uncharacterized mitochondrial protein AtMg01250;^Eukaryota; Viridiplantae; Streptophyta; Embryophyta; Tracheophyta; Spermatophyta; Magnoliophyta; eudicotyledons; Gunneridae; Pentapetalae; rosids; malvids; Brassicales; Brassicaceae; Camelineae; Arabidopsis	.	TRINITY_DN7400_c0_g1_i1.p1	2-397[-]	.	.	sigP:1^19^0.735^YES	.	.	.	.	.	.	.
TRINITY_DN7552_c0_g1	TRINITY_DN7552_c0_g1_i1	.	.	TRINITY_DN7552_c0_g1_i1.p1	276-1664[-]	.	PF07165.10^DUF1397^Protein of unknown function (DUF1397)^41-208^E:8.9e-07`PF07165.10^DUF1397^Protein of unknown function (DUF1397)^256-434^E:5.5e-08	sigP:1^21^0.832^YES	.	.	.	.	.	.	.
TRINITY_DN7609_c0_g1	TRINITY_DN7609_c0_g1_i1	.	.	TRINITY_DN7609_c0_g1_i1.p1	3-455[+]	.	.	.	ExpAA=17.61^PredHel=1^Topology=i5-24o	.	.	.	.	.	.
TRINITY_DN7608_c0_g2	TRINITY_DN7608_c0_g2_i1	.	.	TRINITY_DN7608_c0_g2_i1.p1	1-396[-]	.	.	.	.	.	.	.	.	.	.
TRINITY_DN7604_c0_g1	TRINITY_DN7604_c0_g1_i1	.	.	TRINITY_DN7604_c0_g1_i1.p1	3-914[-]	.	PF03564.14^DUF1759^Protein of unknown function (DUF1759)^16-155^E:1.6e-24	.	.	.	.	.	.	.	.
TRINITY_DN7763_c0_g1	TRINITY_DN7763_c0_g1_i1	.	.	TRINITY_DN7763_c0_g1_i1.p1	1-375[+]	.	.	.	.	.	.	.	.	.	.
TRINITY_DN7881_c0_g1	TRINITY_DN7881_c0_g1_i1	PLPL8_MOUSE^PLPL8_MOUSE^Q:862-2,H:348-633^46.2%ID^E:6.5e-69^RecName: Full=Calcium-independent phospholipase A2-gamma;^Eukaryota; Metazoa; Chordata; Craniata; Vertebrata; Euteleostomi; Mammalia; Eutheria; Euarchontoglires; Glires; Rodentia; Myomorpha; Muroidea; Muridae; Murinae; Mus; Mus	.	TRINITY_DN7881_c0_g1_i1.p1	2-1159[-]	PLPL8_MOUSE^PLPL8_MOUSE^Q:100-386,H:348-633^46.2%ID^E:6.5e-69^RecName: Full=Calcium-independent phospholipase A2-gamma;^Eukaryota; Metazoa; Chordata; Craniata; Vertebrata; Euteleostomi; Mammalia; Eutheria; Euarchontoglires; Glires; Rodentia; Myomorpha; Muroidea; Muridae; Murinae; Mus; Mus	.	.	.	ENOG410XQXJ^patatin-like phospholipase domain containing 8	KEGG:mmu:67452`KO:K16815	GO:0005789^cellular_component^endoplasmic reticulum membrane`GO:0000139^cellular_component^Golgi membrane`GO:0016021^cellular_component^integral component of membrane`GO:0005622^cellular_component^intracellular`GO:0016020^cellular_component^membrane`GO:0048471^cellular_component^perinuclear region of cytoplasm`GO:0005778^cellular_component^peroxisomal membrane`GO:0005777^cellular_component^peroxi…	.	.	.
TRINITY_DN7839_c0_g1	TRINITY_DN7839_c0_g1_i1	.	.	TRINITY_DN7839_c0_g1_i1.p1	3-317[+]	.	.	.	.	.	.	.	.	.	.
TRINITY_DN7895_c0_g1	TRINITY_DN7895_c0_g1_i1	LIMYB_ARATH^LIMYB_ARATH^Q:29-373,H:170-284^28.7%ID^E:2.5e-09^RecName: Full=L10-interacting MYB domain-containing protein {ECO:0000303|PubMed:25707794};^Eukaryota; Viridiplantae; Streptophyta; Embryophyta; Tracheophyta; Spermatophyta; Magnoliophyta; eudicotyledons; Gunneridae; Pentapetalae; rosids; malvids; Brassicales; Brassicaceae; Camelineae; Arabidopsis	.	TRINITY_DN7895_c0_g1_i1.p1	2-442[+]	.	.	.	.	.	.	.	.	.	.
TRINITY_DN7820_c0_g1	TRINITY_DN7820_c0_g1_i1	MOS1T_DROMA^MOS1T_DROMA^Q:780-1034,H:40-124^45.9%ID^E:8.2e-15^RecName: Full=Mariner Mos1 transposase;^Eukaryota; Metazoa; Ecdysozoa; Arthropoda; Hexapoda; Insecta; Pterygota; Neoptera; Holometabola; Diptera; Brachycera; Muscomorpha; Ephydroidea; Drosophilidae; Drosophila; Sophophora	.	TRINITY_DN7820_c0_g1_i1.p1	2-424[+]	.	.	.	.	.	.	.	.	.	.
TRINITY_DN7930_c0_g1	TRINITY_DN7930_c0_g1_i1	.	.	TRINITY_DN7930_c0_g1_i1.p1	65-598[+]	.	.	.	.	.	.	.	.	.	.
TRINITY_DN7998_c0_g1	TRINITY_DN7998_c0_g1_i1	.	.	TRINITY_DN7998_c0_g1_i1.p1	1-546[-]	.	.	.	.	.	.	.	.	.	.
TRINITY_DN7926_c0_g1	TRINITY_DN7926_c0_g1_i1	ZMYM1_HUMAN^ZMYM1_HUMAN^Q:1062-178,H:470-765^26%ID^E:2.4e-20^RecName: Full=Zinc finger MYM-type protein 1;^Eukaryota; Metazoa; Chordata; Craniata; Vertebrata; Euteleostomi; Mammalia; Eutheria; Euarchontoglires; Primates; Haplorrhini; Catarrhini; Hominidae; Homo	.	TRINITY_DN7926_c0_g1_i1.p1	748-1131[-]	.	.	.	.	.	.	.	.	.	.
TRINITY_DN7902_c0_g1	TRINITY_DN7902_c0_g1_i1	.	.	TRINITY_DN7902_c0_g1_i1.p1	3-344[-]	.	.	.	.	.	.	.	.	.	.
TRINITY_DN7934_c0_g1	TRINITY_DN7934_c0_g1_i1	.	.	TRINITY_DN7934_c0_g1_i1.p1	1-624[+]	.	.	.	.	.	.	.	.	.	.
TRINITY_DN7999_c0_g1	TRINITY_DN7999_c0_g1_i1	.	.	TRINITY_DN7999_c0_g1_i1.p1	3-416[-]	.	.	.	.	.	.	.	.	.	.
TRINITY_DN8024_c0_g1	TRINITY_DN8024_c0_g1_i1	.	.	TRINITY_DN8024_c0_g1_i1.p1	1-354[-]	.	.	.	.	.	.	.	.	.	.
TRINITY_DN8052_c0_g1	TRINITY_DN8052_c0_g1_i1	.	.	TRINITY_DN8052_c0_g1_i1.p1	2-544[-]	.	.	.	.	.	.	.	.	.	.
TRINITY_DN8071_c0_g1	TRINITY_DN8071_c0_g1_i1	.	.	TRINITY_DN8071_c0_g1_i1.p1	212-523[-]	.	.	.	ExpAA=44.75^PredHel=1^Topology=i7-29o	.	.	.	.	.	.
TRINITY_DN8022_c0_g1	TRINITY_DN8022_c0_g1_i1	TMPS5_HUMAN^TMPS5_HUMAN^Q:321-896,H:216-413^40.2%ID^E:1.3e-37^RecName: Full=Transmembrane protease serine 5;^Eukaryota; Metazoa; Chordata; Craniata; Vertebrata; Euteleostomi; Mammalia; Eutheria; Euarchontoglires; Primates; Haplorrhini; Catarrhini; Hominidae; Homo	.	TRINITY_DN8022_c0_g1_i1.p1	3-911[+]	PLMN_SHEEP^PLMN_SHEEP^Q:108-301,H:113-304^40%ID^E:1.8e-34^RecName: Full=Plasminogen;^Eukaryota; Metazoa; Chordata; Craniata; Vertebrata; Euteleostomi; Mammalia; Eutheria; Laurasiatheria; Cetartiodactyla; Ruminantia; Pecora; Bovidae; Caprinae; Ovis	.	.	.	.	.	GO:0005576^cellular_component^extracellular region`GO:0004252^molecular_function^serine-type endopeptidase activity`GO:0007596^biological_process^blood coagulation`GO:0042730^biological_process^fibrinolysis`GO:0048771^biological_process^tissue remodeling	.	.	.
TRINITY_DN8075_c0_g2	TRINITY_DN8075_c0_g2_i1	.	.	TRINITY_DN8075_c0_g2_i1.p1	47-565[+]	.	.	sigP:1^24^0.843^YES	.	.	.	.	.	.	.
TRINITY_DN8023_c0_g1	TRINITY_DN8023_c0_g1_i1	.	.	TRINITY_DN8023_c0_g1_i1.p1	77-601[+]	.	.	.	.	.	.	.	.	.	.
TRINITY_DN8101_c0_g1	TRINITY_DN8101_c0_g1_i1	.	.	.	.	.	.	.	.	.	.	.	.	.	.
TRINITY_DN8101_c0_g1	TRINITY_DN8101_c0_g1_i2	.	.	TRINITY_DN8101_c0_g1_i2.p1	233-1003[+]	.	.	.	.	.	.	.	.	.	.
TRINITY_DN8141_c0_g1	TRINITY_DN8141_c0_g1_i1	RAD_HUMAN^RAD_HUMAN^Q:1-528,H:131-308^32.8%ID^E:2.9e-17^RecName: Full=GTP-binding protein RAD;^Eukaryota; Metazoa; Chordata; Craniata; Vertebrata; Euteleostomi; Mammalia; Eutheria; Euarchontoglires; Primates; Haplorrhini; Catarrhini; Hominidae; Homo	.	TRINITY_DN8141_c0_g1_i1.p1	1-531[+]	RAD_HUMAN^RAD_HUMAN^Q:1-176,H:131-308^32.8%ID^E:2.6e-17^RecName: Full=GTP-binding protein RAD;^Eukaryota; Metazoa; Chordata; Craniata; Vertebrata; Euteleostomi; Mammalia; Eutheria; Euarchontoglires; Primates; Haplorrhini; Catarrhini; Hominidae; Homo	.	.	.	COG1100^GTP-binding Protein	KEGG:hsa:6236`KO:K07845	GO:0005622^cellular_component^intracellular`GO:0005886^cellular_component^plasma membrane`GO:0005516^molecular_function^calmodulin binding`GO:0005525^molecular_function^GTP binding`GO:0003924^molecular_function^GTPase activity`GO:1901842^biological_process^negative regulation of high voltage-gated calcium channel activity`GO:0007264^biological_process^small GTPase mediated signal transduction	.	.	.
TRINITY_DN8189_c0_g1	TRINITY_DN8189_c0_g1_i1	.	.	TRINITY_DN8189_c0_g1_i1.p1	380-736[-]	.	.	.	.	.	.	.	.	.	.
TRINITY_DN8238_c0_g1	TRINITY_DN8238_c0_g1_i1	.	.	TRINITY_DN8238_c0_g1_i1.p1	2-367[-]	.	.	.	.	.	.	.	.	.	.
TRINITY_DN8285_c0_g1	TRINITY_DN8285_c0_g1_i1	LOLA3_DROME^LOLA3_DROME^Q:195-359,H:685-739^38.2%ID^E:3.2e-07^RecName: Full=Longitudinals lacking protein, isoforms A/B/D/L;^Eukaryota; Metazoa; Ecdysozoa; Arthropoda; Hexapoda; Insecta; Pterygota; Neoptera; Holometabola; Diptera; Brachycera; Muscomorpha; Ephydroidea; Drosophilidae; Drosophila; Sophophora	.	TRINITY_DN8285_c0_g1_i1.p1	105-407[+]	.	.	.	.	.	.	.	.	.	.
TRINITY_DN8201_c0_g1	TRINITY_DN8201_c0_g1_i1	.	.	TRINITY_DN8201_c0_g1_i1.p1	2-409[-]	.	.	.	.	.	.	.	.	.	.
TRINITY_DN8274_c0_g1	TRINITY_DN8274_c0_g1_i1	PGRP1_HUMAN^PGRP1_HUMAN^Q:222-710,H:33-195^45.1%ID^E:1.6e-40^RecName: Full=Peptidoglycan recognition protein 1;^Eukaryota; Metazoa; Chordata; Craniata; Vertebrata; Euteleostomi; Mammalia; Eutheria; Euarchontoglires; Primates; Haplorrhini; Catarrhini; Hominidae; Homo	.	TRINITY_DN8274_c0_g1_i1.p1	102-752[+]	PGRP3_MOUSE^PGRP3_MOUSE^Q:44-201,H:190-345^41.1%ID^E:2.2e-34^RecName: Full=Peptidoglycan recognition protein 3;^Eukaryota; Metazoa; Chordata; Craniata; Vertebrata; Euteleostomi; Mammalia; Eutheria; Euarchontoglires; Glires; Rodentia; Myomorpha; Muroidea; Muridae; Murinae; Mus; Mus	.	sigP:1^28^0.794^YES	ExpAA=19.36^PredHel=1^Topology=o4-26i	ENOG4111PQD^peptidoglycan recognition protein	KEGG:mmu:242100`KO:K01446	GO:0005576^cellular_component^extracellular region`GO:0032991^cellular_component^protein-containing complex`GO:0008745^molecular_function^N-acetylmuramoyl-L-alanine amidase activity`GO:0042834^molecular_function^peptidoglycan binding`GO:0016019^molecular_function^peptidoglycan receptor activity`GO:0046982^molecular_function^protein heterodimerization activity`GO:0008270^molecular_function^zinc io…	.	.	.
TRINITY_DN8266_c0_g1	TRINITY_DN8266_c0_g1_i1	RNHX1_ARATH^RNHX1_ARATH^Q:1166-69,H:242-611^29.9%ID^E:7.7e-41^RecName: Full=Putative ribonuclease H protein At1g65750;^Eukaryota; Viridiplantae; Streptophyta; Embryophyta; Tracheophyta; Spermatophyta; Magnoliophyta; eudicotyledons; Gunneridae; Pentapetalae; rosids; malvids; Brassicales; Brassicaceae; Camelineae; Arabidopsis	.	TRINITY_DN8266_c0_g1_i1.p1	33-620[-]	.	.	.	.	.	.	.	.	.	.
TRINITY_DN8247_c0_g1	TRINITY_DN8247_c0_g1_i1	.	.	TRINITY_DN8247_c0_g1_i1.p1	3-827[+]	.	.	.	.	.	.	.	.	.	.
TRINITY_DN8247_c0_g1	TRINITY_DN8247_c0_g1_i2	.	.	TRINITY_DN8247_c0_g1_i2.p2	1-399[-]	.	.	.	ExpAA=22.55^PredHel=1^Topology=o15-37i	.	.	.	.	.	.
TRINITY_DN8377_c0_g1	TRINITY_DN8377_c0_g1_i1	RUND1_MOUSE^RUND1_MOUSE^Q:582-13,H:337-522^29.8%ID^E:1.9e-16^RecName: Full=RUN domain-containing protein 1;^Eukaryota; Metazoa; Chordata; Craniata; Vertebrata; Euteleostomi; Mammalia; Eutheria; Euarchontoglires; Glires; Rodentia; Myomorpha; Muroidea; Muridae; Murinae; Mus; Mus	.	TRINITY_DN8377_c0_g1_i1.p1	1-582[-]	.	.	sigP:1^28^0.517^YES	.	.	.	.	.	.	.
TRINITY_DN8398_c0_g1	TRINITY_DN8398_c0_g1_i1	PLB1_MONDO^PLB1_MONDO^Q:125-1096,H:379-706^39.9%ID^E:4e-60^RecName: Full=Phospholipase B1, membrane-associated;^Eukaryota; Metazoa; Chordata; Craniata; Vertebrata; Euteleostomi; Mammalia; Metatheria; Didelphimorphia; Didelphidae; Monodelphis	.	TRINITY_DN8398_c0_g1_i1.p1	2-1102[+]	PLB1_MONDO^PLB1_MONDO^Q:40-365,H:1092-1413^39.4%ID^E:8.3e-58^RecName: Full=Phospholipase B1, membrane-associated;^Eukaryota; Metazoa; Chordata; Craniata; Vertebrata; Euteleostomi; Mammalia; Metatheria; Didelphimorphia; Didelphidae; Monodelphis	.	.	.	ENOG4111FH4^Phospholipase B1	KEGG:mdo:768082`KO:K14621	GO:0016324^cellular_component^apical plasma membrane`GO:0016021^cellular_component^integral component of membrane`GO:0004622^molecular_function^lysophospholipase activity`GO:0004623^molecular_function^phospholipase A2 activity`GO:0102567^molecular_function^phospholipase A2 activity (consuming 1,2-dipalmitoylphosphatidylcholine)`GO:0102568^molecular_function^phospholipase A2 activity consuming 1,2…	.	.	.
TRINITY_DN8399_c0_g1	TRINITY_DN8399_c0_g1_i1	YMD3_CAEEL^YMD3_CAEEL^Q:623-48,H:5-187^32.8%ID^E:1.1e-18^RecName: Full=Putative uncharacterized transposon-derived protein F54H12.3;^Eukaryota; Metazoa; Ecdysozoa; Nematoda; Chromadorea; Rhabditida; Rhabditoidea; Rhabditidae; Peloderinae; Caenorhabditis	.	TRINITY_DN8399_c0_g1_i1.p1	3-722[-]	YMD3_CAEEL^YMD3_CAEEL^Q:34-225,H:5-187^32.8%ID^E:1.1e-18^RecName: Full=Putative uncharacterized transposon-derived protein F54H12.3;^Eukaryota; Metazoa; Ecdysozoa; Nematoda; Chromadorea; Rhabditida; Rhabditoidea; Rhabditidae; Peloderinae; Caenorhabditis	.	.	.	.	.	GO:0003676^molecular_function^nucleic acid binding`GO:0015074^biological_process^DNA integration	.	.	.
TRINITY_DN8390_c0_g1	TRINITY_DN8390_c0_g1_i1	.	.	TRINITY_DN8390_c0_g1_i1.p1	253-687[-]	.	.	.	.	.	.	.	.	.	.
TRINITY_DN8442_c0_g1	TRINITY_DN8442_c0_g1_i1	PDE9A_DROME^PDE9A_DROME^Q:277-1761,H:620-1157^54.2%ID^E:9.2e-145^RecName: Full=High affinity cGMP-specific 3',5'-cyclic phosphodiesterase 9A {ECO:0000305};^Eukaryota; Metazoa; Ecdysozoa; Arthropoda; Hexapoda; Insecta; Pterygota; Neoptera; Holometabola; Diptera; Brachycera; Muscomorpha; Ephydroidea; Drosophilidae; Drosophila; Sophophora	.	TRINITY_DN8442_c0_g1_i1.p1	169-2943[+]	PDE9A_DROME^PDE9A_DROME^Q:37-531,H:620-1157^54.2%ID^E:7.8e-145^RecName: Full=High affinity cGMP-specific 3',5'-cyclic phosphodiesterase 9A {ECO:0000305};^Eukaryota; Metazoa; Ecdysozoa; Arthropoda; Hexapoda; Insecta; Pterygota; Neoptera; Holometabola; Diptera; Brachycera; Muscomorpha; Ephydroidea; Drosophilidae; Drosophila; Sophophora	.	.	.	ENOG410XRI7^Phosphodiesterase	KEGG:dme:Dmel_CG42276`KO:K13761	GO:0047555^molecular_function^3',5'-cyclic-GMP phosphodiesterase activity`GO:0004114^molecular_function^3',5'-cyclic-nucleotide phosphodiesterase activity`GO:0046872^molecular_function^metal ion binding`GO:0046069^biological_process^cGMP catabolic process`GO:0009187^biological_process^cyclic nucleotide metabolic process`GO:0007165^biological_process^signal transduction	.	.	.
TRINITY_DN8442_c0_g1	TRINITY_DN8442_c0_g1_i2	PDE9A_DROME^PDE9A_DROME^Q:340-1824,H:620-1157^54.2%ID^E:9.4e-145^RecName: Full=High affinity cGMP-specific 3',5'-cyclic phosphodiesterase 9A {ECO:0000305};^Eukaryota; Metazoa; Ecdysozoa; Arthropoda; Hexapoda; Insecta; Pterygota; Neoptera; Holometabola; Diptera; Brachycera; Muscomorpha; Ephydroidea; Drosophilidae; Drosophila; Sophophora	.	TRINITY_DN8442_c0_g1_i2.p1	232-3006[+]	PDE9A_DROME^PDE9A_DROME^Q:37-531,H:620-1157^54.2%ID^E:7.8e-145^RecName: Full=High affinity cGMP-specific 3',5'-cyclic phosphodiesterase 9A {ECO:0000305};^Eukaryota; Metazoa; Ecdysozoa; Arthropoda; Hexapoda; Insecta; Pterygota; Neoptera; Holometabola; Diptera; Brachycera; Muscomorpha; Ephydroidea; Drosophilidae; Drosophila; Sophophora	.	.	.	ENOG410XRI7^Phosphodiesterase	KEGG:dme:Dmel_CG42276`KO:K13761	GO:0047555^molecular_function^3',5'-cyclic-GMP phosphodiesterase activity`GO:0004114^molecular_function^3',5'-cyclic-nucleotide phosphodiesterase activity`GO:0046872^molecular_function^metal ion binding`GO:0046069^biological_process^cGMP catabolic process`GO:0009187^biological_process^cyclic nucleotide metabolic process`GO:0007165^biological_process^signal transduction	.	.	.
TRINITY_DN8492_c0_g1	TRINITY_DN8492_c0_g1_i1	.	.	TRINITY_DN8492_c0_g1_i1.p1	1-498[+]	.	.	.	.	.	.	.	.	.	.
TRINITY_DN8424_c0_g1	TRINITY_DN8424_c0_g1_i1	SPOPA_XENLA^SPOPA_XENLA^Q:7-513,H:174-339^40.8%ID^E:4.1e-28^RecName: Full=Speckle-type POZ protein A;^Eukaryota; Metazoa; Chordata; Craniata; Vertebrata; Euteleostomi; Amphibia; Batrachia; Anura; Pipoidea; Pipidae; Xenopodinae; Xenopus; Xenopus	.	TRINITY_DN8424_c0_g1_i1.p1	1-579[+]	SPOPA_XENLA^SPOPA_XENLA^Q:3-171,H:174-339^40.8%ID^E:3.6e-28^RecName: Full=Speckle-type POZ protein A;^Eukaryota; Metazoa; Chordata; Craniata; Vertebrata; Euteleostomi; Amphibia; Batrachia; Anura; Pipoidea; Pipidae; Xenopodinae; Xenopus; Xenopus	.	.	.	.	KEGG:xla:379868`KO:K10523	GO:0031463^cellular_component^Cul3-RING ubiquitin ligase complex`GO:0016607^cellular_component^nuclear speck`GO:0005634^cellular_component^nucleus`GO:0043161^biological_process^proteasome-mediated ubiquitin-dependent protein catabolic process`GO:0016567^biological_process^protein ubiquitination	.	.	.
TRINITY_DN8402_c0_g1	TRINITY_DN8402_c0_g1_i1	TTPAL_HUMAN^TTPAL_HUMAN^Q:124-900,H:45-300^29.4%ID^E:1.3e-22^RecName: Full=Alpha-tocopherol transfer protein-like;^Eukaryota; Metazoa; Chordata; Craniata; Vertebrata; Euteleostomi; Mammalia; Eutheria; Euarchontoglires; Primates; Haplorrhini; Catarrhini; Hominidae; Homo	.	TRINITY_DN8402_c0_g1_i1.p1	79-1011[+]	.	.	.	.	.	.	.	.	.	.
TRINITY_DN8460_c0_g1	TRINITY_DN8460_c0_g1_i1	.	.	TRINITY_DN8460_c0_g1_i1.p1	96-509[-]	.	.	.	.	.	.	.	.	.	.
TRINITY_DN8406_c0_g1	TRINITY_DN8406_c0_g1_i1	.	.	TRINITY_DN8406_c0_g1_i1.p1	3-455[+]	.	.	.	.	.	.	.	.	.	.
TRINITY_DN8555_c0_g1	TRINITY_DN8555_c0_g1_i1	CADM1_HUMAN^CADM1_HUMAN^Q:79-582,H:163-324^29.4%ID^E:3.6e-12^RecName: Full=Cell adhesion molecule 1;^Eukaryota; Metazoa; Chordata; Craniata; Vertebrata; Euteleostomi; Mammalia; Eutheria; Euarchontoglires; Primates; Haplorrhini; Catarrhini; Hominidae; Homo	.	TRINITY_DN8555_c0_g1_i1.p1	1-1668[+]	HMCN2_HUMAN^HMCN2_HUMAN^Q:124-297,H:2467-2627^29.9%ID^E:8.3e-09^RecName: Full=Hemicentin-2 {ECO:0000305};^Eukaryota; Metazoa; Chordata; Craniata; Vertebrata; Euteleostomi; Mammalia; Eutheria; Euarchontoglires; Primates; Haplorrhini; Catarrhini; Hominidae; Homo	.	.	ExpAA=22.59^PredHel=1^Topology=o454-476i	.	.	GO:0005604^cellular_component^basement membrane`GO:0005938^cellular_component^cell cortex`GO:0030054^cellular_component^cell junction`GO:0032154^cellular_component^cleavage furrow`GO:0062023^cellular_component^collagen-containing extracellular matrix`GO:0005509^molecular_function^calcium ion binding`GO:0030335^biological_process^positive regulation of cell migration`GO:0050896^biological_process^…	.	.	.
TRINITY_DN8503_c0_g1	TRINITY_DN8503_c0_g1_i1	.	.	TRINITY_DN8503_c0_g1_i1.p1	132-644[-]	.	.	.	.	.	.	.	.	.	.
TRINITY_DN8540_c0_g1	TRINITY_DN8540_c0_g1_i1	.	.	TRINITY_DN8540_c0_g1_i1.p1	39-554[-]	.	.	.	.	.	.	.	.	.	.
TRINITY_DN8540_c0_g1	TRINITY_DN8540_c0_g1_i2	.	.	.	.	.	.	.	.	.	.	.	.	.	.
TRINITY_DN8553_c0_g1	TRINITY_DN8553_c0_g1_i1	.	.	TRINITY_DN8553_c0_g1_i1.p1	897-1868[-]	.	.	sigP:1^18^0.928^YES	.	.	.	.	.	.	.
TRINITY_DN8566_c0_g2	TRINITY_DN8566_c0_g2_i1	.	.	TRINITY_DN8566_c0_g2_i1.p1	302-1189[+]	.	.	sigP:1^30^0.65^YES	.	.	.	.	.	.	.
TRINITY_DN8529_c0_g1	TRINITY_DN8529_c0_g1_i1	MEN1_MOUSE^MEN1_MOUSE^Q:41-1597,H:79-591^49.1%ID^E:1.2e-129^RecName: Full=Menin;^Eukaryota; Metazoa; Chordata; Craniata; Vertebrata; Euteleostomi; Mammalia; Eutheria; Euarchontoglires; Glires; Rodentia; Myomorpha; Muroidea; Muridae; Murinae; Mus; Mus	.	TRINITY_DN8529_c0_g1_i1.p1	2-1651[+]	MEN1_MOUSE^MEN1_MOUSE^Q:14-532,H:79-591^49.1%ID^E:1.2e-129^RecName: Full=Menin;^Eukaryota; Metazoa; Chordata; Craniata; Vertebrata; Euteleostomi; Mammalia; Eutheria; Euarchontoglires; Glires; Rodentia; Myomorpha; Muroidea; Muridae; Murinae; Mus; Mus	.	.	.	ENOG410ZNZF^multiple endocrine neoplasia I	KEGG:mmu:17283`KO:K14970	GO:0000785^cellular_component^chromatin`GO:0032154^cellular_component^cleavage furrow`GO:0005737^cellular_component^cytoplasm`GO:0005829^cellular_component^cytosol`GO:0035097^cellular_component^histone methyltransferase complex`GO:0000790^cellular_component^nuclear chromatin`GO:0000784^cellular_component^nuclear chromosome, telomeric region`GO:0016363^cellular_component^nuclear matrix`GO:0005654^…	.	.	.
TRINITY_DN8535_c0_g1	TRINITY_DN8535_c0_g1_i1	.	.	TRINITY_DN8535_c0_g1_i1.p1	2-565[+]	.	.	.	.	.	.	.	.	.	.
TRINITY_DN8660_c0_g1	TRINITY_DN8660_c0_g1_i1	.	.	TRINITY_DN8660_c0_g1_i1.p1	361-822[-]	.	.	sigP:1^23^0.73^YES	.	.	.	.	.	.	.
TRINITY_DN8692_c0_g1	TRINITY_DN8692_c0_g1_i1	.	.	TRINITY_DN8692_c0_g1_i1.p1	146-1414[+]	.	.	sigP:1^27^0.589^YES	.	.	.	.	.	.	.
TRINITY_DN8639_c0_g1	TRINITY_DN8639_c0_g1_i1	ACES_LEPDE^ACES_LEPDE^Q:2-1003,H:292-625^55.7%ID^E:4.8e-119^RecName: Full=Acetylcholinesterase;^Eukaryota; Metazoa; Ecdysozoa; Arthropoda; Hexapoda; Insecta; Pterygota; Neoptera; Holometabola; Coleoptera; Polyphaga; Cucujiformia; Chrysomeloidea; Chrysomelidae; Chrysomelinae; Doryphorini; Leptinotarsa	.	TRINITY_DN8639_c0_g1_i1.p1	2-1024[+]	ACES_LEPDE^ACES_LEPDE^Q:1-334,H:292-625^55.7%ID^E:3.5e-119^RecName: Full=Acetylcholinesterase;^Eukaryota; Metazoa; Ecdysozoa; Arthropoda; Hexapoda; Insecta; Pterygota; Neoptera; Holometabola; Coleoptera; Polyphaga; Cucujiformia; Chrysomeloidea; Chrysomelidae; Chrysomelinae; Doryphorini; Leptinotarsa	.	.	.	.	.	GO:0031225^cellular_component^anchored component of membrane`GO:0030054^cellular_component^cell junction`GO:0005886^cellular_component^plasma membrane`GO:0043083^cellular_component^synaptic cleft`GO:0003990^molecular_function^acetylcholinesterase activity`GO:0001507^biological_process^acetylcholine catabolic process in synaptic cleft	.	.	.
TRINITY_DN8665_c0_g1	TRINITY_DN8665_c0_g1_i1	.	.	TRINITY_DN8665_c0_g1_i1.p1	3-533[-]	.	.	.	.	.	.	.	.	.	.
TRINITY_DN8671_c0_g1	TRINITY_DN8671_c0_g1_i1	.	.	TRINITY_DN8671_c0_g1_i1.p1	3-812[+]	.	.	.	.	.	.	.	.	.	.
TRINITY_DN8618_c0_g1	TRINITY_DN8618_c0_g1_i1	RTTN_HUMAN^RTTN_HUMAN^Q:621-1,H:613-821^23.9%ID^E:1.5e-14^RecName: Full=Rotatin;^Eukaryota; Metazoa; Chordata; Craniata; Vertebrata; Euteleostomi; Mammalia; Eutheria; Euarchontoglires; Primates; Haplorrhini; Catarrhini; Hominidae; Homo	.	TRINITY_DN8618_c0_g1_i1.p1	1-660[-]	RTTN_HUMAN^RTTN_HUMAN^Q:14-197,H:613-798^25.3%ID^E:5.8e-14^RecName: Full=Rotatin;^Eukaryota; Metazoa; Chordata; Craniata; Vertebrata; Euteleostomi; Mammalia; Eutheria; Euarchontoglires; Primates; Haplorrhini; Catarrhini; Hominidae; Homo	.	.	.	ENOG410XRDG^determination of left/right symmetry	KEGG:hsa:25914`KO:K16484	GO:0005813^cellular_component^centrosome`GO:0036064^cellular_component^ciliary basal body`GO:0005737^cellular_component^cytoplasm`GO:0044782^biological_process^cilium organization`GO:0007368^biological_process^determination of left/right symmetry	.	.	.
TRINITY_DN8687_c0_g1	TRINITY_DN8687_c0_g1_i1	PTEN1_ARATH^PTEN1_ARATH^Q:307-882,H:1-193^69.2%ID^E:1.1e-76^RecName: Full=Phosphatidylinositol 3,4,5-trisphosphate 3-phosphatase and protein-tyrosine-phosphatase PTEN1 {ECO:0000305};^Eukaryota; Viridiplantae; Streptophyta; Embryophyta; Tracheophyta; Spermatophyta; Magnoliophyta; eudicotyledons; Gunneridae; Pentapetalae; rosids; malvids; Brassicales; Brassicaceae; Camelineae; Arabidopsis`PTEN1_ARA…	.	TRINITY_DN8687_c0_g1_i1.p2	1032-1565[+]	PTEN1_ARATH^PTEN1_ARATH^Q:3-171,H:238-408^63.7%ID^E:6.9e-58^RecName: Full=Phosphatidylinositol 3,4,5-trisphosphate 3-phosphatase and protein-tyrosine-phosphatase PTEN1 {ECO:0000305};^Eukaryota; Viridiplantae; Streptophyta; Embryophyta; Tracheophyta; Spermatophyta; Magnoliophyta; eudicotyledons; Gunneridae; Pentapetalae; rosids; malvids; Brassicales; Brassicaceae; Camelineae; Arabidopsis	.	.	.	COG2453^dual specificity phosphatase	KEGG:ath:AT5G39400`KO:K01110	GO:0016791^molecular_function^phosphatase activity`GO:0052866^molecular_function^phosphatidylinositol phosphate phosphatase activity`GO:0016314^molecular_function^phosphatidylinositol-3,4,5-trisphosphate 3-phosphatase activity`GO:0004725^molecular_function^protein tyrosine phosphatase activity`GO:0008138^molecular_function^protein tyrosine/serine/threonine phosphatase activity`GO:0046856^biologic…	.	.	.
TRINITY_DN8687_c0_g1	TRINITY_DN8687_c0_g1_i2	PTEN1_ARATH^PTEN1_ARATH^Q:307-1530,H:1-408^65.6%ID^E:1.9e-158^RecName: Full=Phosphatidylinositol 3,4,5-trisphosphate 3-phosphatase and protein-tyrosine-phosphatase PTEN1 {ECO:0000305};^Eukaryota; Viridiplantae; Streptophyta; Embryophyta; Tracheophyta; Spermatophyta; Magnoliophyta; eudicotyledons; Gunneridae; Pentapetalae; rosids; malvids; Brassicales; Brassicaceae; Camelineae; Arabidopsis	.	TRINITY_DN8687_c0_g1_i2.p1	307-1551[+]	PTEN1_ARATH^PTEN1_ARATH^Q:1-408,H:1-408^65.6%ID^E:2.1e-158^RecName: Full=Phosphatidylinositol 3,4,5-trisphosphate 3-phosphatase and protein-tyrosine-phosphatase PTEN1 {ECO:0000305};^Eukaryota; Viridiplantae; Streptophyta; Embryophyta; Tracheophyta; Spermatophyta; Magnoliophyta; eudicotyledons; Gunneridae; Pentapetalae; rosids; malvids; Brassicales; Brassicaceae; Camelineae; Arabidopsis	.	.	.	COG2453^dual specificity phosphatase	KEGG:ath:AT5G39400`KO:K01110	GO:0016791^molecular_function^phosphatase activity`GO:0052866^molecular_function^phosphatidylinositol phosphate phosphatase activity`GO:0016314^molecular_function^phosphatidylinositol-3,4,5-trisphosphate 3-phosphatase activity`GO:0004725^molecular_function^protein tyrosine phosphatase activity`GO:0008138^molecular_function^protein tyrosine/serine/threonine phosphatase activity`GO:0046856^biologic…	.	.	.
TRINITY_DN8621_c0_g1	TRINITY_DN8621_c0_g1_i1	PROF1_MOUSE^PROF1_MOUSE^Q:166-576,H:4-140^100%ID^E:2.7e-74^RecName: Full=Profilin-1;^Eukaryota; Metazoa; Chordata; Craniata; Vertebrata; Euteleostomi; Mammalia; Eutheria; Euarchontoglires; Glires; Rodentia; Myomorpha; Muroidea; Muridae; Murinae; Mus; Mus	.	TRINITY_DN8621_c0_g1_i1.p1	157-579[+]	PROF1_MOUSE^PROF1_MOUSE^Q:1-140,H:1-140^100%ID^E:3.4e-76^RecName: Full=Profilin-1;^Eukaryota; Metazoa; Chordata; Craniata; Vertebrata; Euteleostomi; Mammalia; Eutheria; Euarchontoglires; Glires; Rodentia; Myomorpha; Muroidea; Muridae; Murinae; Mus; Mus	.	.	.	ENOG41126PD^Binds to actin and affects the structure of the cytoskeleton. At high concentrations, profilin prevents the polymerization of actin, whereas it enhances it at low concentrations (By	KEGG:mmu:18643`KO:K05759	GO:0005938^cellular_component^cell cortex`GO:0005737^cellular_component^cytoplasm`GO:0005856^cellular_component^cytoskeleton`GO:0005829^cellular_component^cytosol`GO:0005576^cellular_component^extracellular region`GO:0005615^cellular_component^extracellular space`GO:0043005^cellular_component^neuron projection`GO:0005634^cellular_component^nucleus`GO:0045202^cellular_component^synapse`GO:0003779^…	.	.	.
TRINITY_DN8616_c0_g1	TRINITY_DN8616_c0_g1_i1	RNHX1_ARATH^RNHX1_ARATH^Q:706-284,H:366-508^34.2%ID^E:2.7e-13^RecName: Full=Putative ribonuclease H protein At1g65750;^Eukaryota; Viridiplantae; Streptophyta; Embryophyta; Tracheophyta; Spermatophyta; Magnoliophyta; eudicotyledons; Gunneridae; Pentapetalae; rosids; malvids; Brassicales; Brassicaceae; Camelineae; Arabidopsis`RNHX1_ARATH^RNHX1_ARATH^Q:1010-705,H:253-356^26.9%ID^E:4.9e-07^RecName: F…	.	TRINITY_DN8616_c0_g1_i1.p1	431-826[-]	.	.	.	.	.	.	.	.	.	.
TRINITY_DN8686_c0_g1	TRINITY_DN8686_c0_g1_i1	SIX4_HUMAN^SIX4_HUMAN^Q:2-394,H:196-346^54.3%ID^E:7.9e-34^RecName: Full=Homeobox protein SIX4;^Eukaryota; Metazoa; Chordata; Craniata; Vertebrata; Euteleostomi; Mammalia; Eutheria; Euarchontoglires; Primates; Haplorrhini; Catarrhini; Hominidae; Homo	.	TRINITY_DN8686_c0_g1_i1.p1	2-607[+]	SIX4_HUMAN^SIX4_HUMAN^Q:1-131,H:196-346^54.3%ID^E:7.9e-34^RecName: Full=Homeobox protein SIX4;^Eukaryota; Metazoa; Chordata; Craniata; Vertebrata; Euteleostomi; Mammalia; Eutheria; Euarchontoglires; Primates; Haplorrhini; Catarrhini; Hominidae; Homo	.	.	.	ENOG410XRPB^SIX homeobox	KEGG:hsa:51804`KO:K15615	GO:0005737^cellular_component^cytoplasm`GO:0005634^cellular_component^nucleus`GO:0000978^molecular_function^RNA polymerase II proximal promoter sequence-specific DNA binding`GO:0000981^molecular_function^DNA-binding transcription factor activity, RNA polymerase II-specific`GO:0001077^molecular_function^proximal promoter DNA-binding transcription activator activity, RNA polymerase II-specific`GO:0…	.	.	.
TRINITY_DN8648_c0_g1	TRINITY_DN8648_c0_g1_i1	.	.	TRINITY_DN8648_c0_g1_i1.p1	39-698[+]	.	.	sigP:1^20^0.739^YES	.	.	.	.	.	.	.
TRINITY_DN8612_c0_g1	TRINITY_DN8612_c0_g1_i1	NEC1_RAT^NEC1_RAT^Q:850-2,H:121-403^64%ID^E:1.1e-108^RecName: Full=Neuroendocrine convertase 1;^Eukaryota; Metazoa; Chordata; Craniata; Vertebrata; Euteleostomi; Mammalia; Eutheria; Euarchontoglires; Glires; Rodentia; Myomorpha; Muroidea; Muridae; Murinae; Rattus	.	TRINITY_DN8612_c0_g1_i1.p1	2-883[-]	NEC1_RAT^NEC1_RAT^Q:12-294,H:121-403^64%ID^E:1.1e-108^RecName: Full=Neuroendocrine convertase 1;^Eukaryota; Metazoa; Chordata; Craniata; Vertebrata; Euteleostomi; Mammalia; Eutheria; Euarchontoglires; Glires; Rodentia; Myomorpha; Muroidea; Muridae; Murinae; Rattus	.	.	.	COG1404^peptidase (S8 and S53, subtilisin, kexin, sedolisin`COG4935^proprotein convertase subtilisin kexin type	KEGG:rno:25204`KO:K01359	GO:0043679^cellular_component^axon terminus`GO:0030425^cellular_component^dendrite`GO:0005615^cellular_component^extracellular space`GO:0043005^cellular_component^neuron projection`GO:0043025^cellular_component^neuronal cell body`GO:0043204^cellular_component^perikaryon`GO:0048471^cellular_component^perinuclear region of cytoplasm`GO:0005791^cellular_component^rough endoplasmic reticulum`GO:00301…	.	.	.
TRINITY_DN8644_c0_g1	TRINITY_DN8644_c0_g1_i1	POLR1_ARATH^POLR1_ARATH^Q:21-554,H:568-746^33.5%ID^E:1.1e-23^RecName: Full=Retrovirus-related Pol polyprotein from transposon RE1;^Eukaryota; Viridiplantae; Streptophyta; Embryophyta; Tracheophyta; Spermatophyta; Magnoliophyta; eudicotyledons; Gunneridae; Pentapetalae; rosids; malvids; Brassicales; Brassicaceae; Camelineae; Arabidopsis	.	TRINITY_DN8644_c0_g1_i1.p1	3-578[+]	POLR1_ARATH^POLR1_ARATH^Q:7-184,H:568-746^33.5%ID^E:9.2e-24^RecName: Full=Retrovirus-related Pol polyprotein from transposon RE1;^Eukaryota; Viridiplantae; Streptophyta; Embryophyta; Tracheophyta; Spermatophyta; Magnoliophyta; eudicotyledons; Gunneridae; Pentapetalae; rosids; malvids; Brassicales; Brassicaceae; Camelineae; Arabidopsis	.	.	.	.	.	GO:0004190^molecular_function^aspartic-type endopeptidase activity`GO:0004519^molecular_function^endonuclease activity`GO:0046872^molecular_function^metal ion binding`GO:0003676^molecular_function^nucleic acid binding`GO:0003964^molecular_function^RNA-directed DNA polymerase activity`GO:0015074^biological_process^DNA integration`GO:0006310^biological_process^DNA recombination	.	.	.
TRINITY_DN8742_c0_g1	TRINITY_DN8742_c0_g1_i1	.	.	TRINITY_DN8742_c0_g1_i1.p1	1-423[+]	.	.	.	.	.	.	.	.	.	.
TRINITY_DN8785_c0_g1	TRINITY_DN8785_c0_g1_i1	KAPR2_DROME^KAPR2_DROME^Q:1358-231,H:8-377^63.1%ID^E:3.5e-131^RecName: Full=cAMP-dependent protein kinase type II regulatory subunit;^Eukaryota; Metazoa; Ecdysozoa; Arthropoda; Hexapoda; Insecta; Pterygota; Neoptera; Holometabola; Diptera; Brachycera; Muscomorpha; Ephydroidea; Drosophilidae; Drosophila; Sophophora	.	TRINITY_DN8785_c0_g1_i1.p1	228-1388[-]	KAPR2_DROME^KAPR2_DROME^Q:11-386,H:8-377^63.1%ID^E:2e-131^RecName: Full=cAMP-dependent protein kinase type II regulatory subunit;^Eukaryota; Metazoa; Ecdysozoa; Arthropoda; Hexapoda; Insecta; Pterygota; Neoptera; Holometabola; Diptera; Brachycera; Muscomorpha; Ephydroidea; Drosophilidae; Drosophila; Sophophora	.	.	.	COG0664^transcriptional regulator, crp fnr family	KEGG:dme:Dmel_CG15862`KO:K04739	GO:0005952^cellular_component^cAMP-dependent protein kinase complex`GO:0005737^cellular_component^cytoplasm`GO:0005886^cellular_component^plasma membrane`GO:0030552^molecular_function^cAMP binding`GO:0008603^molecular_function^cAMP-dependent protein kinase regulator activity`GO:0007411^biological_process^axon guidance`GO:0048148^biological_process^behavioral response to cocaine`GO:0048149^biologi…	.	.	.
TRINITY_DN8771_c0_g1	TRINITY_DN8771_c0_g1_i1	STP11_ARATH^STP11_ARATH^Q:894-4,H:79-375^74.4%ID^E:6.9e-119^RecName: Full=Sugar transport protein 11;^Eukaryota; Viridiplantae; Streptophyta; Embryophyta; Tracheophyta; Spermatophyta; Magnoliophyta; eudicotyledons; Gunneridae; Pentapetalae; rosids; malvids; Brassicales; Brassicaceae; Camelineae; Arabidopsis	.	TRINITY_DN8771_c0_g1_i1.p1	1-873[-]	STP11_ARATH^STP11_ARATH^Q:1-291,H:86-376^74.2%ID^E:1.5e-115^RecName: Full=Sugar transport protein 11;^Eukaryota; Viridiplantae; Streptophyta; Embryophyta; Tracheophyta; Spermatophyta; Magnoliophyta; eudicotyledons; Gunneridae; Pentapetalae; rosids; malvids; Brassicales; Brassicaceae; Camelineae; Arabidopsis	.	.	ExpAA=166.83^PredHel=8^Topology=o4-21i28-50o54-76i83-105o120-139i205-227o237-259i266-288o	ENOG410XNQK^Transporter	KEGG:ath:AT5G23270	GO:0016021^cellular_component^integral component of membrane`GO:0005886^cellular_component^plasma membrane`GO:0005351^molecular_function^carbohydrate:proton symporter activity`GO:0005355^molecular_function^glucose transmembrane transporter activity`GO:0046323^biological_process^glucose import	.	.	.
TRINITY_DN8715_c0_g1	TRINITY_DN8715_c0_g1_i1	VP13B_MOUSE^VP13B_MOUSE^Q:1-897,H:222-557^26.1%ID^E:4.2e-21^RecName: Full=Vacuolar protein sorting-associated protein 13B;^Eukaryota; Metazoa; Chordata; Craniata; Vertebrata; Euteleostomi; Mammalia; Eutheria; Euarchontoglires; Glires; Rodentia; Myomorpha; Muroidea; Muridae; Murinae; Mus; Mus	.	TRINITY_DN8715_c0_g1_i1.p1	121-969[+]	.	.	.	.	.	.	.	.	.	.
TRINITY_DN8716_c0_g1	TRINITY_DN8716_c0_g1_i1	.	.	TRINITY_DN8716_c0_g1_i1.p1	527-889[-]	.	.	.	.	.	.	.	.	.	.
TRINITY_DN8791_c0_g1	TRINITY_DN8791_c0_g1_i1	RNHX1_ARATH^RNHX1_ARATH^Q:42-905,H:283-575^25.8%ID^E:3.5e-13^RecName: Full=Putative ribonuclease H protein At1g65750;^Eukaryota; Viridiplantae; Streptophyta; Embryophyta; Tracheophyta; Spermatophyta; Magnoliophyta; eudicotyledons; Gunneridae; Pentapetalae; rosids; malvids; Brassicales; Brassicaceae; Camelineae; Arabidopsis	.	TRINITY_DN8791_c0_g1_i1.p1	258-929[+]	.	.	.	.	.	.	.	.	.	.
TRINITY_DN8755_c0_g1	TRINITY_DN8755_c0_g1_i1	SPON1_CHICK^SPON1_CHICK^Q:346-92,H:621-715^32.6%ID^E:4.5e-09^RecName: Full=Spondin-1;^Eukaryota; Metazoa; Chordata; Craniata; Vertebrata; Euteleostomi; Archelosauria; Archosauria; Dinosauria; Saurischia; Theropoda; Coelurosauria; Aves; Neognathae; Galloanserae; Galliformes; Phasianidae; Phasianinae; Gallus	.	TRINITY_DN8755_c0_g1_i1.p1	86-412[-]	.	.	.	.	.	.	.	.	.	.
TRINITY_DN8780_c0_g1	TRINITY_DN8780_c0_g1_i1	.	.	TRINITY_DN8780_c0_g1_i1.p1	169-957[+]	.	.	.	.	.	.	.	.	.	.
TRINITY_DN8700_c0_g1	TRINITY_DN8700_c0_g1_i1	KCP_XENLA^KCP_XENLA^Q:1310-357,H:420-727^25.2%ID^E:6.5e-17^RecName: Full=Kielin/chordin-like protein;^Eukaryota; Metazoa; Chordata; Craniata; Vertebrata; Euteleostomi; Amphibia; Batrachia; Anura; Pipoidea; Pipidae; Xenopodinae; Xenopus; Xenopus	.	TRINITY_DN8700_c0_g1_i1.p1	105-1469[-]	.	.	sigP:1^20^0.824^YES	ExpAA=22.36^PredHel=1^Topology=o389-411i	.	.	.	.	.	.
TRINITY_DN8808_c0_g1	TRINITY_DN8808_c0_g1_i1	COLL_DROME^COLL_DROME^Q:2-775,H:132-406^86.5%ID^E:1.4e-139^RecName: Full=Transcription factor collier;^Eukaryota; Metazoa; Ecdysozoa; Arthropoda; Hexapoda; Insecta; Pterygota; Neoptera; Holometabola; Diptera; Brachycera; Muscomorpha; Ephydroidea; Drosophilidae; Drosophila; Sophophora	.	TRINITY_DN8808_c0_g1_i1.p1	2-775[+]	COLL_DROME^COLL_DROME^Q:1-258,H:132-406^86.5%ID^E:1.4e-139^RecName: Full=Transcription factor collier;^Eukaryota; Metazoa; Ecdysozoa; Arthropoda; Hexapoda; Insecta; Pterygota; Neoptera; Holometabola; Diptera; Brachycera; Muscomorpha; Ephydroidea; Drosophilidae; Drosophila; Sophophora	.	.	.	ENOG410XQ9Z^Early B-cell factor	KEGG:dme:Dmel_CG10197`KO:K09103	GO:0005634^cellular_component^nucleus`GO:0003677^molecular_function^DNA binding`GO:0003700^molecular_function^DNA-binding transcription factor activity`GO:0046872^molecular_function^metal ion binding`GO:0046983^molecular_function^protein dimerization activity`GO:0035288^biological_process^anterior head segmentation`GO:0007350^biological_process^blastoderm segmentation`GO:0048813^biological_proces…	.	.	.
TRINITY_DN8802_c0_g1	TRINITY_DN8802_c0_g1_i1	.	.	TRINITY_DN8802_c0_g1_i1.p1	64-489[+]	.	.	sigP:1^21^0.81^YES	.	.	.	.	.	.	.
TRINITY_DN8896_c0_g1	TRINITY_DN8896_c0_g1_i1	SPOPA_XENLA^SPOPA_XENLA^Q:38-490,H:209-361^43.1%ID^E:7.2e-29^RecName: Full=Speckle-type POZ protein A;^Eukaryota; Metazoa; Chordata; Craniata; Vertebrata; Euteleostomi; Amphibia; Batrachia; Anura; Pipoidea; Pipidae; Xenopodinae; Xenopus; Xenopus	.	TRINITY_DN8896_c0_g1_i1.p1	2-487[+]	SPOPA_XENLA^SPOPA_XENLA^Q:13-136,H:209-333^50.4%ID^E:1e-28^RecName: Full=Speckle-type POZ protein A;^Eukaryota; Metazoa; Chordata; Craniata; Vertebrata; Euteleostomi; Amphibia; Batrachia; Anura; Pipoidea; Pipidae; Xenopodinae; Xenopus; Xenopus	.	.	.	.	KEGG:xla:379868`KO:K10523	GO:0031463^cellular_component^Cul3-RING ubiquitin ligase complex`GO:0016607^cellular_component^nuclear speck`GO:0005634^cellular_component^nucleus`GO:0043161^biological_process^proteasome-mediated ubiquitin-dependent protein catabolic process`GO:0016567^biological_process^protein ubiquitination	.	.	.
TRINITY_DN8891_c0_g1	TRINITY_DN8891_c0_g1_i1	.	.	TRINITY_DN8891_c0_g1_i1.p1	3-548[-]	.	.	.	.	.	.	.	.	.	.
TRINITY_DN8880_c0_g1	TRINITY_DN8880_c0_g1_i1	.	.	TRINITY_DN8880_c0_g1_i1.p1	206-922[+]	.	.	sigP:1^19^0.675^YES	.	.	.	.	.	.	.
TRINITY_DN8884_c0_g1	TRINITY_DN8884_c0_g1_i1	.	.	TRINITY_DN8884_c0_g1_i1.p1	1-306[-]	.	.	.	.	.	.	.	.	.	.
TRINITY_DN8913_c0_g1	TRINITY_DN8913_c0_g1_i1	.	.	TRINITY_DN8913_c0_g1_i1.p1	3-512[+]	.	.	.	.	.	.	.	.	.	.
TRINITY_DN8944_c0_g1	TRINITY_DN8944_c0_g1_i1	.	.	TRINITY_DN8944_c0_g1_i1.p1	69-707[-]	.	.	sigP:1^21^0.652^YES	.	.	.	.	.	.	.
TRINITY_DN8996_c0_g1	TRINITY_DN8996_c0_g1_i1	.	.	TRINITY_DN8996_c0_g1_i1.p1	1-303[-]	.	.	.	.	.	.	.	.	.	.
TRINITY_DN8996_c0_g1	TRINITY_DN8996_c0_g1_i2	.	.	TRINITY_DN8996_c0_g1_i2.p1	242-1213[-]	.	.	.	.	.	.	.	.	.	.
TRINITY_DN8919_c0_g1	TRINITY_DN8919_c0_g1_i1	.	.	TRINITY_DN8919_c0_g1_i1.p1	94-804[-]	.	.	.	.	.	.	.	.	.	.
TRINITY_DN9076_c0_g1	TRINITY_DN9076_c0_g1_i1	S12A6_HUMAN^S12A6_HUMAN^Q:707-3895,H:129-1150^56.9%ID^E:0^RecName: Full=Solute carrier family 12 member 6;^Eukaryota; Metazoa; Chordata; Craniata; Vertebrata; Euteleostomi; Mammalia; Eutheria; Euarchontoglires; Primates; Haplorrhini; Catarrhini; Hominidae; Homo	.	TRINITY_DN9076_c0_g1_i1.p1	557-3898[+]	S12A6_HUMAN^S12A6_HUMAN^Q:51-1113,H:129-1150^56.9%ID^E:0^RecName: Full=Solute carrier family 12 member 6;^Eukaryota; Metazoa; Chordata; Craniata; Vertebrata; Euteleostomi; Mammalia; Eutheria; Euarchontoglires; Primates; Haplorrhini; Catarrhini; Hominidae; Homo	.	.	ExpAA=228.28^PredHel=10^Topology=o105-127i140-162o200-222i235-257o261-283i385-407o422-444i465-487o547-569i589-611o	COG0531^amino acid	KEGG:hsa:9990`KO:K14427	GO:0016323^cellular_component^basolateral plasma membrane`GO:0016021^cellular_component^integral component of membrane`GO:0005887^cellular_component^integral component of plasma membrane`GO:0005886^cellular_component^plasma membrane`GO:0015079^molecular_function^potassium ion transmembrane transporter activity`GO:0015379^molecular_function^potassium:chloride symporter activity`GO:0019901^molecula…	.	.	.
TRINITY_DN9076_c0_g1	TRINITY_DN9076_c0_g1_i2	S12A6_HUMAN^S12A6_HUMAN^Q:146-3334,H:129-1150^56.9%ID^E:0^RecName: Full=Solute carrier family 12 member 6;^Eukaryota; Metazoa; Chordata; Craniata; Vertebrata; Euteleostomi; Mammalia; Eutheria; Euarchontoglires; Primates; Haplorrhini; Catarrhini; Hominidae; Homo	.	TRINITY_DN9076_c0_g1_i2.p1	2-3337[+]	S12A6_HUMAN^S12A6_HUMAN^Q:49-1111,H:129-1150^56.9%ID^E:0^RecName: Full=Solute carrier family 12 member 6;^Eukaryota; Metazoa; Chordata; Craniata; Vertebrata; Euteleostomi; Mammalia; Eutheria; Euarchontoglires; Primates; Haplorrhini; Catarrhini; Hominidae; Homo	.	.	ExpAA=228.75^PredHel=10^Topology=o103-125i138-160o198-220i233-255o259-281i383-405o420-442i463-485o545-567i587-609o	COG0531^amino acid	KEGG:hsa:9990`KO:K14427	GO:0016323^cellular_component^basolateral plasma membrane`GO:0016021^cellular_component^integral component of membrane`GO:0005887^cellular_component^integral component of plasma membrane`GO:0005886^cellular_component^plasma membrane`GO:0015079^molecular_function^potassium ion transmembrane transporter activity`GO:0015379^molecular_function^potassium:chloride symporter activity`GO:0019901^molecula…	.	.	.
TRINITY_DN9093_c0_g1	TRINITY_DN9093_c0_g1_i1	ILPR_BRALA^ILPR_BRALA^Q:974-141,H:985-1280^46%ID^E:7.1e-67^RecName: Full=Insulin-like peptide receptor;^Eukaryota; Metazoa; Chordata; Cephalochordata; Branchiostomidae; Branchiostoma	.	TRINITY_DN9093_c0_g1_i1.p1	3-1046[-]	ILPR_BRALA^ILPR_BRALA^Q:25-302,H:985-1280^46%ID^E:7.1e-67^RecName: Full=Insulin-like peptide receptor;^Eukaryota; Metazoa; Chordata; Cephalochordata; Branchiostomidae; Branchiostoma	.	.	.	.	.	GO:0016021^cellular_component^integral component of membrane`GO:0005524^molecular_function^ATP binding`GO:0043560^molecular_function^insulin receptor substrate binding`GO:0046872^molecular_function^metal ion binding`GO:0043548^molecular_function^phosphatidylinositol 3-kinase binding`GO:0004714^molecular_function^transmembrane receptor protein tyrosine kinase activity`GO:0046777^biological_process…	.	.	.
TRINITY_DN9037_c0_g1	TRINITY_DN9037_c0_g1_i1	.	.	TRINITY_DN9037_c0_g1_i1.p1	2-364[+]	.	.	sigP:1^26^0.619^YES	.	.	.	.	.	.	.
TRINITY_DN9054_c0_g1	TRINITY_DN9054_c0_g1_i1	OGG1_DROME^OGG1_DROME^Q:231-1121,H:24-323^43%ID^E:2.3e-64^RecName: Full=N-glycosylase/DNA lyase;^Eukaryota; Metazoa; Ecdysozoa; Arthropoda; Hexapoda; Insecta; Pterygota; Neoptera; Holometabola; Diptera; Brachycera; Muscomorpha; Ephydroidea; Drosophilidae; Drosophila; Sophophora	.	TRINITY_DN9054_c0_g1_i1.p1	3-1226[+]	OGG1_DROME^OGG1_DROME^Q:77-373,H:24-323^43%ID^E:2.3e-64^RecName: Full=N-glycosylase/DNA lyase;^Eukaryota; Metazoa; Ecdysozoa; Arthropoda; Hexapoda; Insecta; Pterygota; Neoptera; Holometabola; Diptera; Brachycera; Muscomorpha; Ephydroidea; Drosophilidae; Drosophila; Sophophora	.	.	.	COG0122^Glycosylase	KEGG:dme:Dmel_CG1795`KO:K03660	GO:0005737^cellular_component^cytoplasm`GO:0005634^cellular_component^nucleus`GO:0140078^molecular_function^class I DNA-(apurinic or apyrimidinic site) endonuclease activity`GO:0003684^molecular_function^damaged DNA binding`GO:0019104^molecular_function^DNA N-glycosylase activity`GO:0004518^molecular_function^nuclease activity`GO:0008534^molecular_function^oxidized purine nucleobase lesion DNA N-…	.	.	.
TRINITY_DN9022_c0_g1	TRINITY_DN9022_c0_g1_i1	POLX_TOBAC^POLX_TOBAC^Q:552-4,H:1008-1196^42.9%ID^E:1.7e-35^RecName: Full=Retrovirus-related Pol polyprotein from transposon TNT 1-94;^Eukaryota; Viridiplantae; Streptophyta; Embryophyta; Tracheophyta; Spermatophyta; Magnoliophyta; eudicotyledons; Gunneridae; Pentapetalae; asterids; lamiids; Solanales; Solanaceae; Nicotianoideae; Nicotianeae; Nicotiana	.	TRINITY_DN9022_c0_g1_i1.p1	1-552[-]	POLX_TOBAC^POLX_TOBAC^Q:1-183,H:1008-1196^42.9%ID^E:1.7e-35^RecName: Full=Retrovirus-related Pol polyprotein from transposon TNT 1-94;^Eukaryota; Viridiplantae; Streptophyta; Embryophyta; Tracheophyta; Spermatophyta; Magnoliophyta; eudicotyledons; Gunneridae; Pentapetalae; asterids; lamiids; Solanales; Solanaceae; Nicotianoideae; Nicotianeae; Nicotiana	.	.	.	.	.	GO:0004190^molecular_function^aspartic-type endopeptidase activity`GO:0004519^molecular_function^endonuclease activity`GO:0003676^molecular_function^nucleic acid binding`GO:0003964^molecular_function^RNA-directed DNA polymerase activity`GO:0008270^molecular_function^zinc ion binding`GO:0015074^biological_process^DNA integration	.	.	.
TRINITY_DN9022_c0_g1	TRINITY_DN9022_c0_g1_i2	POLX_TOBAC^POLX_TOBAC^Q:288-4,H:1098-1196^44.4%ID^E:2.4e-15^RecName: Full=Retrovirus-related Pol polyprotein from transposon TNT 1-94;^Eukaryota; Viridiplantae; Streptophyta; Embryophyta; Tracheophyta; Spermatophyta; Magnoliophyta; eudicotyledons; Gunneridae; Pentapetalae; asterids; lamiids; Solanales; Solanaceae; Nicotianoideae; Nicotianeae; Nicotiana	.	TRINITY_DN9022_c0_g1_i2.p1	1-315[-]	COPIA_DROME^COPIA_DROME^Q:13-104,H:1175-1269^42.1%ID^E:2.5e-15^RecName: Full=Copia protein;^Eukaryota; Metazoa; Ecdysozoa; Arthropoda; Hexapoda; Insecta; Pterygota; Neoptera; Holometabola; Diptera; Brachycera; Muscomorpha; Ephydroidea; Drosophilidae; Drosophila; Sophophora	.	.	.	.	.	GO:0004190^molecular_function^aspartic-type endopeptidase activity`GO:0005524^molecular_function^ATP binding`GO:0003676^molecular_function^nucleic acid binding`GO:0008270^molecular_function^zinc ion binding`GO:0015074^biological_process^DNA integration	.	.	.
TRINITY_DN9046_c0_g2	TRINITY_DN9046_c0_g2_i1	.	.	TRINITY_DN9046_c0_g2_i1.p1	2-340[+]	.	.	.	.	.	.	.	.	.	.
TRINITY_DN9049_c0_g1	TRINITY_DN9049_c0_g1_i1	.	.	TRINITY_DN9049_c0_g1_i1.p1	7-387[-]	.	.	.	.	.	.	.	.	.	.
TRINITY_DN9090_c0_g1	TRINITY_DN9090_c0_g1_i1	RNHX1_ARATH^RNHX1_ARATH^Q:132-662,H:13-191^34.1%ID^E:3e-27^RecName: Full=Putative ribonuclease H protein At1g65750;^Eukaryota; Viridiplantae; Streptophyta; Embryophyta; Tracheophyta; Spermatophyta; Magnoliophyta; eudicotyledons; Gunneridae; Pentapetalae; rosids; malvids; Brassicales; Brassicaceae; Camelineae; Arabidopsis	.	TRINITY_DN9090_c0_g1_i1.p1	252-710[+]	RNHX1_ARATH^RNHX1_ARATH^Q:1-137,H:53-191^35.3%ID^E:2.9e-20^RecName: Full=Putative ribonuclease H protein At1g65750;^Eukaryota; Viridiplantae; Streptophyta; Embryophyta; Tracheophyta; Spermatophyta; Magnoliophyta; eudicotyledons; Gunneridae; Pentapetalae; rosids; malvids; Brassicales; Brassicaceae; Camelineae; Arabidopsis	.	.	.	.	.	GO:0046872^molecular_function^metal ion binding`GO:0003676^molecular_function^nucleic acid binding`GO:0004523^molecular_function^RNA-DNA hybrid ribonuclease activity	.	.	.
TRINITY_DN9090_c0_g1	TRINITY_DN9090_c0_g1_i2	RNHX1_ARATH^RNHX1_ARATH^Q:334-663,H:80-191^33%ID^E:1.3e-11^RecName: Full=Putative ribonuclease H protein At1g65750;^Eukaryota; Viridiplantae; Streptophyta; Embryophyta; Tracheophyta; Spermatophyta; Magnoliophyta; eudicotyledons; Gunneridae; Pentapetalae; rosids; malvids; Brassicales; Brassicaceae; Camelineae; Arabidopsis`RNHX1_ARATH^RNHX1_ARATH^Q:132-428,H:13-108^34.3%ID^E:1.8e-08^RecName: Full=P…	.	TRINITY_DN9090_c0_g1_i2.p1	247-711[+]	.	.	.	.	.	.	.	.	.	.
TRINITY_DN9195_c0_g1	TRINITY_DN9195_c0_g1_i1	.	.	TRINITY_DN9195_c0_g1_i1.p1	2-433[-]	.	.	.	.	.	.	.	.	.	.
TRINITY_DN9165_c0_g1	TRINITY_DN9165_c0_g1_i1	NEUL4_HUMAN^NEUL4_HUMAN^Q:8-943,H:189-560^48.4%ID^E:1.9e-87^RecName: Full=Neuralized-like protein 4;^Eukaryota; Metazoa; Chordata; Craniata; Vertebrata; Euteleostomi; Mammalia; Eutheria; Euarchontoglires; Primates; Haplorrhini; Catarrhini; Hominidae; Homo	.	TRINITY_DN9165_c0_g1_i1.p1	2-943[+]	NEUL4_HUMAN^NEUL4_HUMAN^Q:3-314,H:189-560^48.4%ID^E:1.9e-87^RecName: Full=Neuralized-like protein 4;^Eukaryota; Metazoa; Chordata; Craniata; Vertebrata; Euteleostomi; Mammalia; Eutheria; Euarchontoglires; Primates; Haplorrhini; Catarrhini; Hominidae; Homo	.	.	.	ENOG410XT3C^neuralized homolog 4 (Drosophila)	KEGG:hsa:84461`KO:K16777	GO:0005814^cellular_component^centriole	.	.	.
TRINITY_DN9165_c0_g1	TRINITY_DN9165_c0_g1_i2	NEUL4_HUMAN^NEUL4_HUMAN^Q:8-943,H:189-560^48.4%ID^E:1.9e-87^RecName: Full=Neuralized-like protein 4;^Eukaryota; Metazoa; Chordata; Craniata; Vertebrata; Euteleostomi; Mammalia; Eutheria; Euarchontoglires; Primates; Haplorrhini; Catarrhini; Hominidae; Homo	.	TRINITY_DN9165_c0_g1_i2.p1	2-943[+]	NEUL4_HUMAN^NEUL4_HUMAN^Q:3-314,H:189-560^48.4%ID^E:1.9e-87^RecName: Full=Neuralized-like protein 4;^Eukaryota; Metazoa; Chordata; Craniata; Vertebrata; Euteleostomi; Mammalia; Eutheria; Euarchontoglires; Primates; Haplorrhini; Catarrhini; Hominidae; Homo	.	.	.	ENOG410XT3C^neuralized homolog 4 (Drosophila)	KEGG:hsa:84461`KO:K16777	GO:0005814^cellular_component^centriole	.	.	.
TRINITY_DN9181_c0_g1	TRINITY_DN9181_c0_g1_i1	RTBS_DROME^RTBS_DROME^Q:482-18,H:441-595^35.3%ID^E:5.5e-21^RecName: Full=Probable RNA-directed DNA polymerase from transposon BS;^Eukaryota; Metazoa; Ecdysozoa; Arthropoda; Hexapoda; Insecta; Pterygota; Neoptera; Holometabola; Diptera; Brachycera; Muscomorpha; Ephydroidea; Drosophilidae; Drosophila; Sophophora	.	TRINITY_DN9181_c0_g1_i1.p1	3-572[-]	.	.	sigP:1^24^0.499^YES	.	.	.	.	.	.	.
TRINITY_DN9112_c0_g2	TRINITY_DN9112_c0_g2_i1	BND7A_ANOGA^BND7A_ANOGA^Q:928-128,H:9-275^89.9%ID^E:1.9e-127^RecName: Full=Band 7 protein AGAP004871;^Eukaryota; Metazoa; Ecdysozoa; Arthropoda; Hexapoda; Insecta; Pterygota; Neoptera; Holometabola; Diptera; Nematocera; Culicoidea; Culicidae; Anophelinae; Anopheles	.	TRINITY_DN9112_c0_g2_i1.p1	113-931[-]	BND7A_ANOGA^BND7A_ANOGA^Q:2-268,H:9-275^89.9%ID^E:1.6e-127^RecName: Full=Band 7 protein AGAP004871;^Eukaryota; Metazoa; Ecdysozoa; Arthropoda; Hexapoda; Insecta; Pterygota; Neoptera; Holometabola; Diptera; Nematocera; Culicoidea; Culicidae; Anophelinae; Anopheles	.	.	ExpAA=31.52^PredHel=1^Topology=o15-37i	COG0330^Band 7 protein	KEGG:aga:AgaP_AGAP004871`KO:K17286	GO:0016021^cellular_component^integral component of membrane	.	.	.
TRINITY_DN9107_c0_g1	TRINITY_DN9107_c0_g1_i1	.	.	TRINITY_DN9107_c0_g1_i1.p2	380-721[-]	.	.	.	.	.	.	.	.	.	.
TRINITY_DN9136_c0_g1	TRINITY_DN9136_c0_g1_i1	.	.	TRINITY_DN9136_c0_g1_i1.p1	328-951[-]	.	.	sigP:1^27^0.753^YES	.	.	.	.	.	.	.
TRINITY_DN9298_c1_g1	TRINITY_DN9298_c1_g1_i1	PGBM_MOUSE^PGBM_MOUSE^Q:19-1143,H:3305-3672^30.8%ID^E:3e-42^RecName: Full=Basement membrane-specific heparan sulfate proteoglycan core protein;^Eukaryota; Metazoa; Chordata; Craniata; Vertebrata; Euteleostomi; Mammalia; Eutheria; Euarchontoglires; Glires; Rodentia; Myomorpha; Muroidea; Muridae; Murinae; Mus; Mus	.	TRINITY_DN9298_c1_g1_i1.p1	1-1167[+]	PGBM_MOUSE^PGBM_MOUSE^Q:7-381,H:3305-3672^30.8%ID^E:3e-42^RecName: Full=Basement membrane-specific heparan sulfate proteoglycan core protein;^Eukaryota; Metazoa; Chordata; Craniata; Vertebrata; Euteleostomi; Mammalia; Eutheria; Euarchontoglires; Glires; Rodentia; Myomorpha; Muroidea; Muridae; Murinae; Mus; Mus	.	.	.	.	KEGG:mmu:15530`KO:K06255	GO:0005604^cellular_component^basement membrane`GO:0031012^cellular_component^extracellular matrix`GO:0005576^cellular_component^extracellular region`GO:0005615^cellular_component^extracellular space`GO:0005796^cellular_component^Golgi lumen`GO:0005509^molecular_function^calcium ion binding`GO:0002020^molecular_function^protease binding`GO:0008022^molecular_function^protein C-terminus binding`GO:…	.	.	.
TRINITY_DN9209_c0_g1	TRINITY_DN9209_c0_g1_i1	PGAM1_MOUSE^PGAM1_MOUSE^Q:1-471,H:98-254^100%ID^E:7.8e-87^RecName: Full=Phosphoglycerate mutase 1;^Eukaryota; Metazoa; Chordata; Craniata; Vertebrata; Euteleostomi; Mammalia; Eutheria; Euarchontoglires; Glires; Rodentia; Myomorpha; Muroidea; Muridae; Murinae; Mus; Mus	.	TRINITY_DN9209_c0_g1_i1.p1	1-474[+]	PGAM1_MOUSE^PGAM1_MOUSE^Q:1-157,H:98-254^100%ID^E:1.1e-86^RecName: Full=Phosphoglycerate mutase 1;^Eukaryota; Metazoa; Chordata; Craniata; Vertebrata; Euteleostomi; Mammalia; Eutheria; Euarchontoglires; Glires; Rodentia; Myomorpha; Muroidea; Muridae; Murinae; Mus; Mus	.	.	.	COG0588^Catalyzes the interconversion of 2-phosphoglycerate and 3-phosphoglycerate (By similarity)	KEGG:mmu:18648`KO:K01834	GO:0005737^cellular_component^cytoplasm`GO:0005829^cellular_component^cytosol`GO:0043209^cellular_component^myelin sheath`GO:0005634^cellular_component^nucleus`GO:0046538^molecular_function^2,3-bisphosphoglycerate-dependent phosphoglycerate mutase activity`GO:0004082^molecular_function^bisphosphoglycerate mutase activity`GO:0016787^molecular_function^hydrolase activity`GO:0004619^molecular_functi…	.	.	.
TRINITY_DN9209_c0_g1	TRINITY_DN9209_c0_g1_i2	PGAM2_HUMAN^PGAM2_HUMAN^Q:3-758,H:2-253^94%ID^E:4.1e-140^RecName: Full=Phosphoglycerate mutase 2;^Eukaryota; Metazoa; Chordata; Craniata; Vertebrata; Euteleostomi; Mammalia; Eutheria; Euarchontoglires; Primates; Haplorrhini; Catarrhini; Hominidae; Homo	.	TRINITY_DN9209_c0_g1_i2.p1	3-764[+]	PGAM2_HUMAN^PGAM2_HUMAN^Q:1-252,H:2-253^94%ID^E:4.6e-140^RecName: Full=Phosphoglycerate mutase 2;^Eukaryota; Metazoa; Chordata; Craniata; Vertebrata; Euteleostomi; Mammalia; Eutheria; Euarchontoglires; Primates; Haplorrhini; Catarrhini; Hominidae; Homo	.	.	.	COG0588^Catalyzes the interconversion of 2-phosphoglycerate and 3-phosphoglycerate (By similarity)	KEGG:hsa:5224`KO:K01834	GO:0005829^cellular_component^cytosol`GO:0070062^cellular_component^extracellular exosome`GO:0005634^cellular_component^nucleus`GO:0046538^molecular_function^2,3-bisphosphoglycerate-dependent phosphoglycerate mutase activity`GO:0004082^molecular_function^bisphosphoglycerate mutase activity`GO:0048037^molecular_function^cofactor binding`GO:0016787^molecular_function^hydrolase activity`GO:0004619^m…	.	.	.
TRINITY_DN9202_c0_g1	TRINITY_DN9202_c0_g1_i1	.	.	TRINITY_DN9202_c0_g1_i1.p1	1-456[+]	.	.	.	.	.	.	.	.	.	.
TRINITY_DN9247_c0_g1	TRINITY_DN9247_c0_g1_i1	.	.	TRINITY_DN9247_c0_g1_i1.p1	70-714[-]	.	.	.	.	.	.	.	.	.	.
TRINITY_DN9239_c0_g1	TRINITY_DN9239_c0_g1_i1	.	.	TRINITY_DN9239_c0_g1_i1.p1	144-1541[-]	.	.	.	.	.	.	.	.	.	.
TRINITY_DN9266_c0_g1	TRINITY_DN9266_c0_g1_i1	ASK4_ARATH^ASK4_ARATH^Q:544-62,H:10-163^42.9%ID^E:8.1e-21^RecName: Full=SKP1-like protein 4;^Eukaryota; Viridiplantae; Streptophyta; Embryophyta; Tracheophyta; Spermatophyta; Magnoliophyta; eudicotyledons; Gunneridae; Pentapetalae; rosids; malvids; Brassicales; Brassicaceae; Camelineae; Arabidopsis	.	TRINITY_DN9266_c0_g1_i1.p1	44-598[-]	SKP1B_ARATH^SKP1B_ARATH^Q:12-179,H:2-171^42.5%ID^E:6.5e-19^RecName: Full=SKP1-like protein 1B;^Eukaryota; Viridiplantae; Streptophyta; Embryophyta; Tracheophyta; Spermatophyta; Magnoliophyta; eudicotyledons; Gunneridae; Pentapetalae; rosids; malvids; Brassicales; Brassicaceae; Camelineae; Arabidopsis	.	.	.	COG5201^ubiquitin-dependent protein catabolic process	KEGG:ath:AT5G42190`KO:K03094	GO:0005634^cellular_component^nucleus`GO:0009734^biological_process^auxin-activated signaling pathway`GO:0007059^biological_process^chromosome segregation`GO:0009793^biological_process^embryo development ending in seed dormancy`GO:0009873^biological_process^ethylene-activated signaling pathway`GO:0016567^biological_process^protein ubiquitination`GO:0006511^biological_process^ubiquitin-dependent p…	.	.	.
TRINITY_DN9210_c0_g1	TRINITY_DN9210_c0_g1_i1	.	.	TRINITY_DN9210_c0_g1_i1.p1	97-1008[-]	.	.	.	.	.	.	.	.	.	.
TRINITY_DN9259_c0_g1	TRINITY_DN9259_c0_g1_i1	.	.	TRINITY_DN9259_c0_g1_i1.p1	59-382[+]	.	.	.	ExpAA=40.78^PredHel=2^Topology=i12-34o44-66i	.	.	.	.	.	.
TRINITY_DN9224_c0_g1	TRINITY_DN9224_c0_g1_i2	PDE1C_RAT^PDE1C_RAT^Q:301-2,H:82-181^55%ID^E:1.2e-23^RecName: Full=Calcium/calmodulin-dependent 3',5'-cyclic nucleotide phosphodiesterase 1C;^Eukaryota; Metazoa; Chordata; Craniata; Vertebrata; Euteleostomi; Mammalia; Eutheria; Euarchontoglires; Glires; Rodentia; Myomorpha; Muroidea; Muridae; Murinae; Rattus	.	TRINITY_DN9224_c0_g1_i2.p1	2-646[-]	PDE1C_RAT^PDE1C_RAT^Q:116-215,H:82-181^55%ID^E:1e-23^RecName: Full=Calcium/calmodulin-dependent 3',5'-cyclic nucleotide phosphodiesterase 1C;^Eukaryota; Metazoa; Chordata; Craniata; Vertebrata; Euteleostomi; Mammalia; Eutheria; Euarchontoglires; Glires; Rodentia; Myomorpha; Muroidea; Muridae; Murinae; Rattus	.	.	.	ENOG410XQDD^Phosphodiesterase	KEGG:rno:81742`KO:K13755	GO:0043025^cellular_component^neuronal cell body`GO:0048101^molecular_function^calcium- and calmodulin-regulated 3',5'-cyclic-GMP phosphodiesterase activity`GO:0005516^molecular_function^calmodulin binding`GO:0004117^molecular_function^calmodulin-dependent cyclic-nucleotide phosphodiesterase activity`GO:0030552^molecular_function^cAMP binding`GO:0046872^molecular_function^metal ion binding`GO:006…	.	.	.
TRINITY_DN9204_c0_g1	TRINITY_DN9204_c0_g1_i1	PIF6_TRYB2^PIF6_TRYB2^Q:488-114,H:526-656^29.8%ID^E:1.6e-08^RecName: Full=ATP-dependent DNA helicase PIF6;^Eukaryota; Euglenozoa; Kinetoplastida; Trypanosomatidae; Trypanosoma	.	TRINITY_DN9204_c0_g1_i1.p1	78-395[-]	.	.	.	.	.	.	.	.	.	.
TRINITY_DN9344_c0_g1	TRINITY_DN9344_c0_g1_i1	RNHX1_ARATH^RNHX1_ARATH^Q:521-114,H:2-137^40.4%ID^E:4.9e-24^RecName: Full=Putative ribonuclease H protein At1g65750;^Eukaryota; Viridiplantae; Streptophyta; Embryophyta; Tracheophyta; Spermatophyta; Magnoliophyta; eudicotyledons; Gunneridae; Pentapetalae; rosids; malvids; Brassicales; Brassicaceae; Camelineae; Arabidopsis	.	TRINITY_DN9344_c0_g1_i1.p1	258-902[-]	M1250_ARATH^M1250_ARATH^Q:3-58,H:24-79^46.4%ID^E:9.3e-09^RecName: Full=Uncharacterized mitochondrial protein AtMg01250;^Eukaryota; Viridiplantae; Streptophyta; Embryophyta; Tracheophyta; Spermatophyta; Magnoliophyta; eudicotyledons; Gunneridae; Pentapetalae; rosids; malvids; Brassicales; Brassicaceae; Camelineae; Arabidopsis	.	.	.	ENOG410Y65V^Retrotransposon protein	KEGG:ath:ArthMp102	GO:0005739^cellular_component^mitochondrion	.	.	.
TRINITY_DN9382_c0_g1	TRINITY_DN9382_c0_g1_i1	LIPT2_DANRE^LIPT2_DANRE^Q:96-686,H:1-196^57.4%ID^E:2.7e-67^RecName: Full=Putative lipoyltransferase 2, mitochondrial;^Eukaryota; Metazoa; Chordata; Craniata; Vertebrata; Euteleostomi; Actinopterygii; Neopterygii; Teleostei; Ostariophysi; Cypriniformes; Cyprinidae; Danio	.	TRINITY_DN9382_c0_g1_i1.p1	102-686[+]	LIPT2_DANRE^LIPT2_DANRE^Q:1-195,H:3-196^57.9%ID^E:4e-67^RecName: Full=Putative lipoyltransferase 2, mitochondrial;^Eukaryota; Metazoa; Chordata; Craniata; Vertebrata; Euteleostomi; Actinopterygii; Neopterygii; Teleostei; Ostariophysi; Cypriniformes; Cyprinidae; Danio	.	.	.	COG0321^Catalyzes the transfer of endogenously produced octanoic acid from octanoyl-acyl-carrier-protein onto the lipoyl domains of lipoate-dependent enzymes. Lipoyl-ACP can also act as a substrate although octanoyl-ACP is likely to be the physiological substrate (By similarity)	KEGG:dre:664765`KO:K03801	GO:0005739^cellular_component^mitochondrion`GO:0016874^molecular_function^ligase activity`GO:0033819^molecular_function^lipoyl(octanoyl) transferase activity`GO:0102555^molecular_function^octanoyl transferase activity (acting on glycine-cleavage complex H protein)`GO:2000376^biological_process^positive regulation of oxygen metabolic process`GO:0009249^biological_process^protein lipoylation	.	.	.
TRINITY_DN9312_c0_g1	TRINITY_DN9312_c0_g1_i1	ALDR_HORVU^ALDR_HORVU^Q:15-635,H:118-320^68.1%ID^E:1.5e-85^RecName: Full=Aldose reductase;^Eukaryota; Viridiplantae; Streptophyta; Embryophyta; Tracheophyta; Spermatophyta; Magnoliophyta; Liliopsida; Poales; Poaceae; BOP clade; Pooideae; Triticodae; Triticeae; Hordeinae; Hordeum	.	TRINITY_DN9312_c0_g1_i1.p1	3-641[+]	ALDR_HORVU^ALDR_HORVU^Q:5-211,H:118-320^68.1%ID^E:1.6e-85^RecName: Full=Aldose reductase;^Eukaryota; Viridiplantae; Streptophyta; Embryophyta; Tracheophyta; Spermatophyta; Magnoliophyta; Liliopsida; Poales; Poaceae; BOP clade; Pooideae; Triticodae; Triticeae; Hordeinae; Hordeum	.	.	.	COG0656^reductase	.	GO:0004032^molecular_function^alditol:NADP+ 1-oxidoreductase activity	.	.	.
TRINITY_DN9324_c0_g1	TRINITY_DN9324_c0_g1_i1	RTBS_DROME^RTBS_DROME^Q:417-4,H:482-618^47.1%ID^E:1.5e-28^RecName: Full=Probable RNA-directed DNA polymerase from transposon BS;^Eukaryota; Metazoa; Ecdysozoa; Arthropoda; Hexapoda; Insecta; Pterygota; Neoptera; Holometabola; Diptera; Brachycera; Muscomorpha; Ephydroidea; Drosophilidae; Drosophila; Sophophora	.	TRINITY_DN9324_c0_g1_i1.p1	1-417[-]	RTBS_DROME^RTBS_DROME^Q:1-138,H:482-618^47.1%ID^E:1.5e-28^RecName: Full=Probable RNA-directed DNA polymerase from transposon BS;^Eukaryota; Metazoa; Ecdysozoa; Arthropoda; Hexapoda; Insecta; Pterygota; Neoptera; Holometabola; Diptera; Brachycera; Muscomorpha; Ephydroidea; Drosophilidae; Drosophila; Sophophora	.	.	.	.	.	GO:0003964^molecular_function^RNA-directed DNA polymerase activity`GO:0006313^biological_process^transposition, DNA-mediated	.	.	.
TRINITY_DN9301_c0_g1	TRINITY_DN9301_c0_g1_i1	.	.	TRINITY_DN9301_c0_g1_i1.p1	2-652[+]	.	.	.	.	.	.	.	.	.	.
TRINITY_DN9326_c0_g1	TRINITY_DN9326_c0_g1_i1	RTBS_DROME^RTBS_DROME^Q:9-566,H:579-767^23.8%ID^E:3.2e-08^RecName: Full=Probable RNA-directed DNA polymerase from transposon BS;^Eukaryota; Metazoa; Ecdysozoa; Arthropoda; Hexapoda; Insecta; Pterygota; Neoptera; Holometabola; Diptera; Brachycera; Muscomorpha; Ephydroidea; Drosophilidae; Drosophila; Sophophora	.	TRINITY_DN9326_c0_g1_i1.p1	3-590[+]	RTBS_DROME^RTBS_DROME^Q:3-188,H:579-767^23.8%ID^E:3.2e-08^RecName: Full=Probable RNA-directed DNA polymerase from transposon BS;^Eukaryota; Metazoa; Ecdysozoa; Arthropoda; Hexapoda; Insecta; Pterygota; Neoptera; Holometabola; Diptera; Brachycera; Muscomorpha; Ephydroidea; Drosophilidae; Drosophila; Sophophora	.	.	.	.	.	GO:0003964^molecular_function^RNA-directed DNA polymerase activity`GO:0006313^biological_process^transposition, DNA-mediated	.	.	.
TRINITY_DN9357_c0_g1	TRINITY_DN9357_c0_g1_i1	PCIF1_HUMAN^PCIF1_HUMAN^Q:1-1371,H:39-534^48.1%ID^E:4.6e-130^RecName: Full=Phosphorylated CTD-interacting factor 1;^Eukaryota; Metazoa; Chordata; Craniata; Vertebrata; Euteleostomi; Mammalia; Eutheria; Euarchontoglires; Primates; Haplorrhini; Catarrhini; Hominidae; Homo	.	TRINITY_DN9357_c0_g1_i1.p1	1-1371[+]	PCIF1_HUMAN^PCIF1_HUMAN^Q:1-457,H:39-534^48.1%ID^E:4.6e-130^RecName: Full=Phosphorylated CTD-interacting factor 1;^Eukaryota; Metazoa; Chordata; Craniata; Vertebrata; Euteleostomi; Mammalia; Eutheria; Euarchontoglires; Primates; Haplorrhini; Catarrhini; Hominidae; Homo	.	.	.	ENOG410XPH2^PDX1 C-terminal inhibiting factor 1	KEGG:hsa:63935`KO:K17584	GO:0045171^cellular_component^intercellular bridge`GO:0015630^cellular_component^microtubule cytoskeleton`GO:0005654^cellular_component^nucleoplasm`GO:0010923^biological_process^negative regulation of phosphatase activity	.	.	.
TRINITY_DN9302_c0_g1	TRINITY_DN9302_c0_g1_i1	.	.	TRINITY_DN9302_c0_g1_i1.p1	1-483[+]	.	.	.	.	.	.	.	.	.	.
TRINITY_DN9466_c0_g1	TRINITY_DN9466_c0_g1_i1	RL23A_BOVIN^RL23A_BOVIN^Q:2-463,H:3-156^97.4%ID^E:8.3e-71^RecName: Full=60S ribosomal protein L23a;^Eukaryota; Metazoa; Chordata; Craniata; Vertebrata; Euteleostomi; Mammalia; Eutheria; Laurasiatheria; Cetartiodactyla; Ruminantia; Pecora; Bovidae; Bovinae; Bos	.	TRINITY_DN9466_c0_g1_i1.p1	2-466[+]	RL23A_BOVIN^RL23A_BOVIN^Q:1-154,H:3-156^97.4%ID^E:6.2e-71^RecName: Full=60S ribosomal protein L23a;^Eukaryota; Metazoa; Chordata; Craniata; Vertebrata; Euteleostomi; Mammalia; Eutheria; Laurasiatheria; Cetartiodactyla; Ruminantia; Pecora; Bovidae; Bovinae; Bos	.	.	.	COG0089^One of the early assembly proteins it binds 23S rRNA. One of the proteins that surrounds the polypeptide exit tunnel on the outside of the ribosome. Forms the main docking site for trigger factor binding to the ribosome (By similarity)	KEGG:bta:507168`KO:K02893	GO:0022625^cellular_component^cytosolic large ribosomal subunit`GO:0005634^cellular_component^nucleus`GO:0003723^molecular_function^RNA binding`GO:0019843^molecular_function^rRNA binding`GO:0003735^molecular_function^structural constituent of ribosome`GO:0000027^biological_process^ribosomal large subunit assembly`GO:0006412^biological_process^translation	.	.	.
TRINITY_DN9442_c0_g1	TRINITY_DN9442_c0_g1_i1	TRET1_DROVI^TRET1_DROVI^Q:10-615,H:448-650^29.1%ID^E:2.5e-19^RecName: Full=Facilitated trehalose transporter Tret1 {ECO:0000250|UniProtKB:A1Z8N1};^Eukaryota; Metazoa; Ecdysozoa; Arthropoda; Hexapoda; Insecta; Pterygota; Neoptera; Holometabola; Diptera; Brachycera; Muscomorpha; Ephydroidea; Drosophilidae; Drosophila	.	TRINITY_DN9442_c0_g1_i1.p1	1-615[+]	GTR8_MOUSE^GTR8_MOUSE^Q:7-201,H:27-222^29.1%ID^E:7.5e-16^RecName: Full=Solute carrier family 2, facilitated glucose transporter member 8;^Eukaryota; Metazoa; Chordata; Craniata; Vertebrata; Euteleostomi; Mammalia; Eutheria; Euarchontoglires; Glires; Rodentia; Myomorpha; Muroidea; Muridae; Murinae; Mus; Mus	.	.	ExpAA=122.82^PredHel=6^Topology=i7-28o48-70i77-96o100-122i142-160o165-187i	ENOG410XNQK^Transporter	KEGG:mmu:56017`KO:K08145	GO:0030659^cellular_component^cytoplasmic vesicle membrane`GO:0005887^cellular_component^integral component of plasma membrane`GO:0008021^cellular_component^synaptic vesicle`GO:0005351^molecular_function^carbohydrate:proton symporter activity`GO:0015284^molecular_function^fructose uniporter activity`GO:0005354^molecular_function^galactose transmembrane transporter activity`GO:0005536^molecular_fu…	.	.	.
TRINITY_DN9457_c0_g1	TRINITY_DN9457_c0_g1_i2	MAAI2_DROME^MAAI2_DROME^Q:185-655,H:17-173^59.2%ID^E:9.7e-54^RecName: Full=Probable maleylacetoacetate isomerase 2;^Eukaryota; Metazoa; Ecdysozoa; Arthropoda; Hexapoda; Insecta; Pterygota; Neoptera; Holometabola; Diptera; Brachycera; Muscomorpha; Ephydroidea; Drosophilidae; Drosophila; Sophophora	.	TRINITY_DN9457_c0_g1_i2.p1	173-658[+]	MAAI2_DROME^MAAI2_DROME^Q:5-161,H:17-173^59.2%ID^E:4.2e-54^RecName: Full=Probable maleylacetoacetate isomerase 2;^Eukaryota; Metazoa; Ecdysozoa; Arthropoda; Hexapoda; Insecta; Pterygota; Neoptera; Holometabola; Diptera; Brachycera; Muscomorpha; Ephydroidea; Drosophilidae; Drosophila; Sophophora	.	.	.	COG0625^glutathione Stransferase	KEGG:dme:Dmel_CG9363`KO:K01800	GO:0005737^cellular_component^cytoplasm`GO:0004364^molecular_function^glutathione transferase activity`GO:0016034^molecular_function^maleylacetoacetate isomerase activity`GO:0006749^biological_process^glutathione metabolic process`GO:0006559^biological_process^L-phenylalanine catabolic process`GO:0006572^biological_process^tyrosine catabolic process	.	.	.
TRINITY_DN9437_c0_g1	TRINITY_DN9437_c0_g1_i1	.	.	TRINITY_DN9437_c0_g1_i1.p1	3-554[-]	.	.	.	.	.	.	.	.	.	.
TRINITY_DN9546_c0_g1	TRINITY_DN9546_c0_g1_i1	.	.	TRINITY_DN9546_c0_g1_i1.p1	2-532[+]	.	.	sigP:1^25^0.602^YES	.	.	.	.	.	.	.
TRINITY_DN9595_c0_g1	TRINITY_DN9595_c0_g1_i1	.	.	.	.	.	.	.	.	.	.	.	.	.	.
TRINITY_DN9595_c0_g1	TRINITY_DN9595_c0_g1_i2	.	.	TRINITY_DN9595_c0_g1_i2.p1	1-396[+]	.	.	.	.	.	.	.	.	.	.
TRINITY_DN9522_c0_g1	TRINITY_DN9522_c0_g1_i1	.	.	TRINITY_DN9522_c0_g1_i1.p1	3-425[+]	.	.	.	.	.	.	.	.	.	.
TRINITY_DN9585_c0_g1	TRINITY_DN9585_c0_g1_i1	NRF6_CAEEL^NRF6_CAEEL^Q:1139-228,H:496-808^27.9%ID^E:2.7e-27^RecName: Full=Nose resistant to fluoxetine protein 6;^Eukaryota; Metazoa; Ecdysozoa; Nematoda; Chromadorea; Rhabditida; Rhabditoidea; Rhabditidae; Peloderinae; Caenorhabditis	.	TRINITY_DN9585_c0_g1_i1.p1	168-1139[-]	NRF6_CAEEL^NRF6_CAEEL^Q:1-304,H:496-808^27.9%ID^E:2.3e-27^RecName: Full=Nose resistant to fluoxetine protein 6;^Eukaryota; Metazoa; Ecdysozoa; Nematoda; Chromadorea; Rhabditida; Rhabditoidea; Rhabditidae; Peloderinae; Caenorhabditis	.	.	ExpAA=149.16^PredHel=7^Topology=o42-64i71-93o116-138i150-172o187-209i216-238o258-280i	ENOG410YD1T^nose resistant to fluoxetine protein 6-like	KEGG:cel:CELE_C08B11.4	GO:0016021^cellular_component^integral component of membrane`GO:0008289^molecular_function^lipid binding`GO:0016747^molecular_function^transferase activity, transferring acyl groups other than amino-acyl groups`GO:0006869^biological_process^lipid transport`GO:0007275^biological_process^multicellular organism development	.	.	.
TRINITY_DN9508_c0_g1	TRINITY_DN9508_c0_g1_i1	.	.	TRINITY_DN9508_c0_g1_i1.p1	3-728[-]	.	.	.	.	.	.	.	.	.	.
TRINITY_DN9606_c0_g1	TRINITY_DN9606_c0_g1_i1	THAP4_BOVIN^THAP4_BOVIN^Q:72-335,H:1-91^37.6%ID^E:2.1e-07^RecName: Full=THAP domain-containing protein 4;^Eukaryota; Metazoa; Chordata; Craniata; Vertebrata; Euteleostomi; Mammalia; Eutheria; Laurasiatheria; Cetartiodactyla; Ruminantia; Pecora; Bovidae; Bovinae; Bos	.	TRINITY_DN9606_c0_g1_i1.p1	69-737[+]	THAP4_BOVIN^THAP4_BOVIN^Q:2-89,H:1-91^37.6%ID^E:1.8e-07^RecName: Full=THAP domain-containing protein 4;^Eukaryota; Metazoa; Chordata; Craniata; Vertebrata; Euteleostomi; Mammalia; Eutheria; Laurasiatheria; Cetartiodactyla; Ruminantia; Pecora; Bovidae; Bovinae; Bos	.	.	.	ENOG4111TBC^THAP domain containing 4	KEGG:bta:507503	GO:0003677^molecular_function^DNA binding`GO:0046872^molecular_function^metal ion binding	.	.	.
TRINITY_DN9748_c0_g1	TRINITY_DN9748_c0_g1_i1	.	.	TRINITY_DN9748_c0_g1_i1.p2	174-623[+]	.	.	.	ExpAA=61.45^PredHel=3^Topology=o23-45i76-94o109-131i	.	.	.	.	.	.
TRINITY_DN9708_c0_g1	TRINITY_DN9708_c0_g1_i1	.	.	TRINITY_DN9708_c0_g1_i1.p1	2-538[+]	.	.	.	.	.	.	.	.	.	.
TRINITY_DN9750_c0_g1	TRINITY_DN9750_c0_g1_i1	POL4_DROME^POL4_DROME^Q:768-1,H:60-314^22.3%ID^E:4.9e-07^RecName: Full=Retrovirus-related Pol polyprotein from transposon 412;^Eukaryota; Metazoa; Ecdysozoa; Arthropoda; Hexapoda; Insecta; Pterygota; Neoptera; Holometabola; Diptera; Brachycera; Muscomorpha; Ephydroidea; Drosophilidae; Drosophila; Sophophora	.	TRINITY_DN9750_c0_g1_i1.p1	1-765[-]	.	.	.	.	.	.	.	.	.	.
TRINITY_DN9741_c0_g1	TRINITY_DN9741_c0_g1_i1	.	.	TRINITY_DN9741_c0_g1_i1.p1	3-353[+]	.	.	.	.	.	.	.	.	.	.
TRINITY_DN9737_c0_g1	TRINITY_DN9737_c0_g1_i1	.	.	TRINITY_DN9737_c0_g1_i1.p1	3-947[+]	.	.	.	.	.	.	.	.	.	.
TRINITY_DN9797_c0_g1	TRINITY_DN9797_c0_g1_i2	APF1_ARATH^APF1_ARATH^Q:56-184,H:409-449^60.5%ID^E:1.2e-08^RecName: Full=Aspartyl protease family protein 1 {ECO:0000305};^Eukaryota; Viridiplantae; Streptophyta; Embryophyta; Tracheophyta; Spermatophyta; Magnoliophyta; eudicotyledons; Gunneridae; Pentapetalae; rosids; malvids; Brassicales; Brassicaceae; Camelineae; Arabidopsis	.	TRINITY_DN9797_c0_g1_i2.p1	32-484[+]	APF1_ARATH^APF1_ARATH^Q:9-51,H:409-449^60.5%ID^E:8.5e-09^RecName: Full=Aspartyl protease family protein 1 {ECO:0000305};^Eukaryota; Viridiplantae; Streptophyta; Embryophyta; Tracheophyta; Spermatophyta; Magnoliophyta; eudicotyledons; Gunneridae; Pentapetalae; rosids; malvids; Brassicales; Brassicaceae; Camelineae; Arabidopsis	.	.	.	ENOG410XNV7^aspartic	KEGG:ath:AT2G17760	GO:0031225^cellular_component^anchored component of membrane`GO:0005886^cellular_component^plasma membrane`GO:0004190^molecular_function^aspartic-type endopeptidase activity`GO:0030163^biological_process^protein catabolic process`GO:0006508^biological_process^proteolysis	.	.	.
TRINITY_DN9827_c0_g1	TRINITY_DN9827_c0_g1_i1	.	.	TRINITY_DN9827_c0_g1_i1.p1	2-412[-]	.	.	.	.	.	.	.	.	.	.
TRINITY_DN9876_c0_g1	TRINITY_DN9876_c0_g1_i1	.	.	TRINITY_DN9876_c0_g1_i1.p1	130-645[-]	.	.	.	.	.	.	.	.	.	.
TRINITY_DN9876_c0_g1	TRINITY_DN9876_c0_g1_i2	.	.	TRINITY_DN9876_c0_g1_i2.p1	130-705[-]	.	.	sigP:1^22^0.606^YES	.	.	.	.	.	.	.
TRINITY_DN9960_c0_g1	TRINITY_DN9960_c0_g1_i1	.	.	TRINITY_DN9960_c0_g1_i1.p1	3-467[-]	.	.	.	.	.	.	.	.	.	.
TRINITY_DN9955_c0_g1	TRINITY_DN9955_c0_g1_i1	.	.	TRINITY_DN9955_c0_g1_i1.p1	65-595[+]	.	.	sigP:1^22^0.778^YES	.	.	.	.	.	.	.
TRINITY_DN9953_c0_g1	TRINITY_DN9953_c0_g1_i1	.	.	TRINITY_DN9953_c0_g1_i1.p1	2-421[+]	.	.	.	.	.	.	.	.	.	.
TRINITY_DN9937_c0_g1	TRINITY_DN9937_c0_g1_i1	S35F5_HUMAN^S35F5_HUMAN^Q:1322-804,H:347-519^48.9%ID^E:1.2e-42^RecName: Full=Solute carrier family 35 member F5;^Eukaryota; Metazoa; Chordata; Craniata; Vertebrata; Euteleostomi; Mammalia; Eutheria; Euarchontoglires; Primates; Haplorrhini; Catarrhini; Hominidae; Homo	.	TRINITY_DN9937_c0_g1_i1.p1	798-1322[-]	S35F5_HUMAN^S35F5_HUMAN^Q:1-173,H:347-519^48.9%ID^E:3.6e-43^RecName: Full=Solute carrier family 35 member F5;^Eukaryota; Metazoa; Chordata; Craniata; Vertebrata; Euteleostomi; Mammalia; Eutheria; Euarchontoglires; Primates; Haplorrhini; Catarrhini; Hominidae; Homo	.	.	ExpAA=73.38^PredHel=3^Topology=i13-35o66-88i105-127o	COG0697^membrane	KEGG:hsa:80255`KO:K15289	GO:0016021^cellular_component^integral component of membrane	.	.	.
TRINITY_DN9959_c0_g1	TRINITY_DN9959_c0_g1_i1	.	.	TRINITY_DN9959_c0_g1_i1.p1	86-445[+]	.	.	.	.	.	.	.	.	.	.
TRINITY_DN10083_c0_g1	TRINITY_DN10083_c0_g1_i2	.	.	TRINITY_DN10083_c0_g1_i2.p1	485-904[-]	.	.	sigP:1^21^0.774^YES	.	.	.	.	.	.	.
TRINITY_DN10097_c0_g1	TRINITY_DN10097_c0_g1_i1	.	.	TRINITY_DN10097_c0_g1_i1.p1	227-544[-]	.	.	sigP:1^19^0.887^YES	.	.	.	.	.	.	.
TRINITY_DN10036_c0_g1	TRINITY_DN10036_c0_g1_i1	.	.	TRINITY_DN10036_c0_g1_i1.p1	58-411[+]	.	.	sigP:1^20^0.815^YES	.	.	.	.	.	.	.
TRINITY_DN10127_c0_g1	TRINITY_DN10127_c0_g1_i1	.	.	TRINITY_DN10127_c0_g1_i1.p1	215-544[-]	.	.	.	.	.	.	.	.	.	.
TRINITY_DN10193_c0_g1	TRINITY_DN10193_c0_g1_i1	.	.	TRINITY_DN10193_c0_g1_i1.p1	3-434[+]	.	.	.	.	.	.	.	.	.	.
TRINITY_DN10193_c0_g1	TRINITY_DN10193_c0_g1_i2	.	.	.	.	.	.	.	.	.	.	.	.	.	.
TRINITY_DN10130_c0_g1	TRINITY_DN10130_c0_g1_i1	RNHX1_ARATH^RNHX1_ARATH^Q:239-748,H:443-612^34.7%ID^E:9.6e-21^RecName: Full=Putative ribonuclease H protein At1g65750;^Eukaryota; Viridiplantae; Streptophyta; Embryophyta; Tracheophyta; Spermatophyta; Magnoliophyta; eudicotyledons; Gunneridae; Pentapetalae; rosids; malvids; Brassicales; Brassicaceae; Camelineae; Arabidopsis	.	TRINITY_DN10130_c0_g1_i1.p1	256-600[-]	.	.	.	.	.	.	.	.	.	.
TRINITY_DN10154_c0_g1	TRINITY_DN10154_c0_g1_i1	.	.	TRINITY_DN10154_c0_g1_i1.p2	1-396[+]	.	.	.	.	.	.	.	.	.	.
TRINITY_DN10189_c0_g1	TRINITY_DN10189_c0_g1_i1	LRK10_WHEAT^LRK10_WHEAT^Q:582-271,H:527-630^48.1%ID^E:5.4e-24^RecName: Full=Rust resistance kinase Lr10 {ECO:0000312|EMBL:AAC49629.1};^Eukaryota; Viridiplantae; Streptophyta; Embryophyta; Tracheophyta; Spermatophyta; Magnoliophyta; Liliopsida; Poales; Poaceae; BOP clade; Pooideae; Triticodae; Triticeae; Triticinae; Triticum	.	TRINITY_DN10189_c0_g1_i1.p1	235-582[-]	LRL23_ARATH^LRL23_ARATH^Q:1-108,H:492-602^46.8%ID^E:8.8e-22^RecName: Full=LEAF RUST 10 DISEASE-RESISTANCE LOCUS RECEPTOR-LIKE PROTEIN KINASE-like 2.3 {ECO:0000303|PubMed:12805585};^Eukaryota; Viridiplantae; Streptophyta; Embryophyta; Tracheophyta; Spermatophyta; Magnoliophyta; eudicotyledons; Gunneridae; Pentapetalae; rosids; malvids; Brassicales; Brassicaceae; Camelineae; Arabidopsis	PF07714.16^Pkinase_Tyr^Protein tyrosine kinase^1-87^E:8.7e-05	.	.	COG0515^Serine Threonine protein kinase	KEGG:ath:AT5G38250	GO:0016021^cellular_component^integral component of membrane`GO:0005524^molecular_function^ATP binding`GO:0030247^molecular_function^polysaccharide binding`GO:0004674^molecular_function^protein serine/threonine kinase activity	GO:0004672^molecular_function^protein kinase activity`GO:0006468^biological_process^protein phosphorylation	.	.
TRINITY_DN10169_c0_g1	TRINITY_DN10169_c0_g1_i1	.	.	TRINITY_DN10169_c0_g1_i1.p1	36-407[-]	.	.	.	.	.	.	.	.	.	.
TRINITY_DN10169_c0_g1	TRINITY_DN10169_c0_g1_i2	.	.	TRINITY_DN10169_c0_g1_i2.p1	147-464[-]	.	.	.	.	.	.	.	.	.	.
TRINITY_DN10138_c0_g1	TRINITY_DN10138_c0_g1_i1	.	.	TRINITY_DN10138_c0_g1_i1.p1	3-431[+]	.	.	.	.	.	.	.	.	.	.
TRINITY_DN10121_c0_g1	TRINITY_DN10121_c0_g1_i1	.	.	TRINITY_DN10121_c0_g1_i1.p1	2-1024[-]	.	.	.	.	.	.	.	.	.	.
TRINITY_DN10215_c0_g1	TRINITY_DN10215_c0_g1_i1	.	.	TRINITY_DN10215_c0_g1_i1.p1	115-546[-]	.	.	sigP:1^20^0.527^YES	.	.	.	.	.	.	.
TRINITY_DN10329_c0_g1	TRINITY_DN10329_c0_g1_i1	.	.	TRINITY_DN10329_c0_g1_i1.p1	1-654[+]	.	PF00096.25^zf-C2H2^Zinc finger, C2H2 type^113-135^E:8.6e-05`PF13894.5^zf-C2H2_4^C2H2-type zinc finger^113-135^E:0.00092`PF12874.6^zf-met^Zinc-finger of C2H2 type^113-135^E:0.00037`PF00096.25^zf-C2H2^Zinc finger, C2H2 type^141-165^E:1.6e-06`PF00096.25^zf-C2H2^Zinc finger, C2H2 type^171-193^E:7.8e-05`PF13912.5^zf-C2H2_6^C2H2-type zinc finger^171-194^E:0.048	.	.	.	.	.	GO:0003676^molecular_function^nucleic acid binding	.	.
TRINITY_DN10392_c0_g1	TRINITY_DN10392_c0_g1_i1	PERC_ANOGA^PERC_ANOGA^Q:3-479,H:218-387^40.9%ID^E:4.8e-26^RecName: Full=Chorion peroxidase;^Eukaryota; Metazoa; Ecdysozoa; Arthropoda; Hexapoda; Insecta; Pterygota; Neoptera; Holometabola; Diptera; Nematocera; Culicoidea; Culicidae; Anophelinae; Anopheles	.	TRINITY_DN10392_c0_g1_i1.p1	3-482[+]	PXDNL_HUMAN^PXDNL_HUMAN^Q:1-157,H:743-912^39%ID^E:1.2e-21^RecName: Full=Peroxidasin-like protein;^Eukaryota; Metazoa; Chordata; Craniata; Vertebrata; Euteleostomi; Mammalia; Eutheria; Euarchontoglires; Primates; Haplorrhini; Catarrhini; Hominidae; Homo	PF03098.14^An_peroxidase^Animal haem peroxidase^1-159^E:3.7e-50	.	.	ENOG410XPZ3^prostaglandin G H synthase and cyclooxygenase	KEGG:hsa:137902	GO:0005737^cellular_component^cytoplasm`GO:0005615^cellular_component^extracellular space`GO:0004519^molecular_function^endonuclease activity`GO:0020037^molecular_function^heme binding`GO:0046872^molecular_function^metal ion binding`GO:0004601^molecular_function^peroxidase activity`GO:0042744^biological_process^hydrogen peroxide catabolic process`GO:0055114^biological_process^oxidation-reduction …	.	.	.
TRINITY_DN10347_c0_g1	TRINITY_DN10347_c0_g1_i1	.	.	TRINITY_DN10347_c0_g1_i1.p1	64-435[-]	.	.	.	.	.	.	.	.	.	.
TRINITY_DN10309_c0_g1	TRINITY_DN10309_c0_g1_i1	GA2L3_HUMAN^GA2L3_HUMAN^Q:3-842,H:113-282^28.1%ID^E:2.3e-25^RecName: Full=GAS2-like protein 3;^Eukaryota; Metazoa; Chordata; Craniata; Vertebrata; Euteleostomi; Mammalia; Eutheria; Euarchontoglires; Primates; Haplorrhini; Catarrhini; Hominidae; Homo	.	TRINITY_DN10309_c0_g1_i1.p1	39-956[+]	GA2L3_HUMAN^GA2L3_HUMAN^Q:3-268,H:127-282^26.6%ID^E:4e-21^RecName: Full=GAS2-like protein 3;^Eukaryota; Metazoa; Chordata; Craniata; Vertebrata; Euteleostomi; Mammalia; Eutheria; Euarchontoglires; Primates; Haplorrhini; Catarrhini; Hominidae; Homo	PF02187.16^GAS2^Growth-Arrest-Specific Protein 2 Domain^193-268^E:1.7e-24	.	.	ENOG410Z7C5^growth arrest-specific 2 like 3	KEGG:hsa:283431	GO:0015629^cellular_component^actin cytoskeleton`GO:0005737^cellular_component^cytoplasm`GO:0005874^cellular_component^microtubule`GO:0015630^cellular_component^microtubule cytoskeleton`GO:0003779^molecular_function^actin binding`GO:0008017^molecular_function^microtubule binding`GO:0030036^biological_process^actin cytoskeleton organization`GO:0000226^biological_process^microtubule cytoskeleton or…	GO:0008017^molecular_function^microtubule binding	.	.
TRINITY_DN10437_c0_g1	TRINITY_DN10437_c0_g1_i1	BRAT1_ARATH^BRAT1_ARATH^Q:9-803,H:40-296^34.2%ID^E:2.7e-37^RecName: Full=Brassinosteroid-related acyltransferase 1 {ECO:0000303|PubMed:23020607};^Eukaryota; Viridiplantae; Streptophyta; Embryophyta; Tracheophyta; Spermatophyta; Magnoliophyta; eudicotyledons; Gunneridae; Pentapetalae; rosids; malvids; Brassicales; Brassicaceae; Camelineae; Arabidopsis	.	TRINITY_DN10437_c0_g1_i1.p1	3-812[+]	BRAT1_ARATH^BRAT1_ARATH^Q:3-267,H:40-296^34.2%ID^E:2.7e-37^RecName: Full=Brassinosteroid-related acyltransferase 1 {ECO:0000303|PubMed:23020607};^Eukaryota; Viridiplantae; Streptophyta; Embryophyta; Tracheophyta; Spermatophyta; Magnoliophyta; eudicotyledons; Gunneridae; Pentapetalae; rosids; malvids; Brassicales; Brassicaceae; Camelineae; Arabidopsis	PF02458.14^Transferase^Transferase family^5-269^E:2e-42	.	.	ENOG410YHR3^Transferase family	KEGG:ath:AT4G31910	GO:0005783^cellular_component^endoplasmic reticulum`GO:0005634^cellular_component^nucleus`GO:0003996^molecular_function^acyl-CoA ligase activity`GO:0016747^molecular_function^transferase activity, transferring acyl groups other than amino-acyl groups`GO:0016132^biological_process^brassinosteroid biosynthetic process`GO:0010087^biological_process^phloem or xylem histogenesis`GO:0001558^biological_…	GO:0016747^molecular_function^transferase activity, transferring acyl groups other than amino-acyl groups	.	.
TRINITY_DN10410_c0_g1	TRINITY_DN10410_c0_g1_i1	HIC2_MOUSE^HIC2_MOUSE^Q:449-646,H:47-113^45.6%ID^E:9.9e-06^RecName: Full=Hypermethylated in cancer 2 protein;^Eukaryota; Metazoa; Chordata; Craniata; Vertebrata; Euteleostomi; Mammalia; Eutheria; Euarchontoglires; Glires; Rodentia; Myomorpha; Muroidea; Muridae; Murinae; Mus; Mus	.	TRINITY_DN10410_c0_g1_i1.p1	2-661[+]	HIC2_MOUSE^HIC2_MOUSE^Q:150-215,H:47-113^45.6%ID^E:9.9e-06^RecName: Full=Hypermethylated in cancer 2 protein;^Eukaryota; Metazoa; Chordata; Craniata; Vertebrata; Euteleostomi; Mammalia; Eutheria; Euarchontoglires; Glires; Rodentia; Myomorpha; Muroidea; Muridae; Murinae; Mus; Mus	PF00651.30^BTB^BTB/POZ domain^139-213^E:6.4e-15	.	.	COG5048^Zinc finger protein	KEGG:mmu:58180	GO:0005634^cellular_component^nucleus`GO:0003677^molecular_function^DNA binding`GO:0046872^molecular_function^metal ion binding`GO:0008022^molecular_function^protein C-terminus binding`GO:0006355^biological_process^regulation of transcription, DNA-templated`GO:0006351^biological_process^transcription, DNA-templated	GO:0005515^molecular_function^protein binding	.	.
TRINITY_DN10404_c0_g1	TRINITY_DN10404_c0_g1_i1	.	.	TRINITY_DN10404_c0_g1_i1.p1	1-306[+]	.	.	.	.	.	.	.	.	.	.
TRINITY_DN10419_c0_g1	TRINITY_DN10419_c0_g1_i1	.	.	TRINITY_DN10419_c0_g1_i1.p1	185-493[+]	.	.	.	.	.	.	.	.	.	.
TRINITY_DN10592_c0_g1	TRINITY_DN10592_c0_g1_i1	.	.	TRINITY_DN10592_c0_g1_i1.p1	71-433[+]	.	.	sigP:1^24^0.686^YES	.	.	.	.	.	.	.
TRINITY_DN10587_c0_g1	TRINITY_DN10587_c0_g1_i1	.	.	TRINITY_DN10587_c0_g1_i1.p1	3-476[-]	.	.	.	.	.	.	.	.	.	.
TRINITY_DN10539_c0_g1	TRINITY_DN10539_c0_g1_i1	.	.	TRINITY_DN10539_c0_g1_i1.p1	2-313[+]	.	PF12796.6^Ank_2^Ankyrin repeats (3 copies)^35-90^E:3.9e-09`PF13606.5^Ank_3^Ankyrin repeat^37-58^E:0.0045`PF00023.29^Ank^Ankyrin repeat^38-56^E:0.0071`PF13637.5^Ank_4^Ankyrin repeats (many copies)^38-89^E:1.3e-07	.	.	.	.	.	GO:0005515^molecular_function^protein binding	.	.
TRINITY_DN10539_c0_g1	TRINITY_DN10539_c0_g1_i2	.	.	TRINITY_DN10539_c0_g1_i2.p1	69-446[+]	.	PF12796.6^Ank_2^Ankyrin repeats (3 copies)^57-112^E:5.1e-09`PF00023.29^Ank^Ankyrin repeat^60-78^E:0.01`PF13637.5^Ank_4^Ankyrin repeats (many copies)^60-111^E:2.1e-07	.	.	.	.	.	GO:0005515^molecular_function^protein binding	.	.
TRINITY_DN10669_c0_g1	TRINITY_DN10669_c0_g1_i2	.	.	TRINITY_DN10669_c0_g1_i2.p1	2-403[+]	.	.	sigP:1^15^0.839^YES	ExpAA=18.43^PredHel=1^Topology=o4-23i	.	.	.	.	.	.
TRINITY_DN10727_c0_g1	TRINITY_DN10727_c0_g1_i1	.	.	TRINITY_DN10727_c0_g1_i1.p1	3-491[+]	.	.	sigP:1^18^0.451^YES	.	.	.	.	.	.	.
TRINITY_DN10703_c0_g1	TRINITY_DN10703_c0_g1_i1	.	.	TRINITY_DN10703_c0_g1_i1.p1	206-628[-]	.	.	.	.	.	.	.	.	.	.
TRINITY_DN10769_c0_g1	TRINITY_DN10769_c0_g1_i1	ROST_DROME^ROST_DROME^Q:129-776,H:29-243^28.4%ID^E:8.2e-16^RecName: Full=Protein rolling stone;^Eukaryota; Metazoa; Ecdysozoa; Arthropoda; Hexapoda; Insecta; Pterygota; Neoptera; Holometabola; Diptera; Brachycera; Muscomorpha; Ephydroidea; Drosophilidae; Drosophila; Sophophora	.	TRINITY_DN10769_c0_g1_i1.p1	57-881[+]	.	.	.	ExpAA=135.15^PredHel=6^Topology=i40-62o72-94i122-144o154-176i183-205o225-247i	.	.	.	.	.	.
TRINITY_DN10721_c0_g1	TRINITY_DN10721_c0_g1_i1	.	.	TRINITY_DN10721_c0_g1_i1.p1	135-527[+]	.	.	.	.	.	.	.	.	.	.
TRINITY_DN10743_c0_g1	TRINITY_DN10743_c0_g1_i1	.	.	TRINITY_DN10743_c0_g1_i1.p1	92-760[+]	.	.	sigP:1^24^0.465^YES	.	.	.	.	.	.	.
TRINITY_DN10743_c0_g1	TRINITY_DN10743_c0_g1_i2	.	.	TRINITY_DN10743_c0_g1_i2.p1	3-677[+]	.	.	.	.	.	.	.	.	.	.
TRINITY_DN10718_c0_g1	TRINITY_DN10718_c0_g1_i1	.	.	TRINITY_DN10718_c0_g1_i1.p1	2-415[-]	.	.	sigP:1^16^0.735^YES	.	.	.	.	.	.	.
TRINITY_DN10856_c0_g1	TRINITY_DN10856_c0_g1_i1	.	.	TRINITY_DN10856_c0_g1_i1.p1	83-409[-]	.	.	.	.	.	.	.	.	.	.
TRINITY_DN10825_c0_g1	TRINITY_DN10825_c0_g1_i1	VINSY_RAUSE^VINSY_RAUSE^Q:37-543,H:243-405^34.9%ID^E:3.3e-26^RecName: Full=Vinorine synthase;^Eukaryota; Viridiplantae; Streptophyta; Embryophyta; Tracheophyta; Spermatophyta; Magnoliophyta; eudicotyledons; Gunneridae; Pentapetalae; asterids; lamiids; Gentianales; Apocynaceae; Rauvolfioideae; Vinceae; Rauvolfiinae; Rauvolfia	.	TRINITY_DN10825_c0_g1_i1.p1	1-333[+]	VINSY_RAUSE^VINSY_RAUSE^Q:13-99,H:243-332^33.3%ID^E:8.2e-09^RecName: Full=Vinorine synthase;^Eukaryota; Viridiplantae; Streptophyta; Embryophyta; Tracheophyta; Spermatophyta; Magnoliophyta; eudicotyledons; Gunneridae; Pentapetalae; asterids; lamiids; Gentianales; Apocynaceae; Rauvolfioideae; Vinceae; Rauvolfiinae; Rauvolfia	PF02458.14^Transferase^Transferase family^12-98^E:2e-09	.	.	.	KEGG:ag:CAD89104`KO:K12694	GO:0050636^molecular_function^vinorine synthase activity`GO:0009820^biological_process^alkaloid metabolic process	GO:0016747^molecular_function^transferase activity, transferring acyl groups other than amino-acyl groups	.	.
TRINITY_DN10839_c0_g1	TRINITY_DN10839_c0_g1_i2	IF140_MOUSE^IF140_MOUSE^Q:701-21,H:332-556^29.2%ID^E:1.8e-19^RecName: Full=Intraflagellar transport protein 140 homolog;^Eukaryota; Metazoa; Chordata; Craniata; Vertebrata; Euteleostomi; Mammalia; Eutheria; Euarchontoglires; Glires; Rodentia; Myomorpha; Muroidea; Muridae; Murinae; Mus; Mus	.	TRINITY_DN10839_c0_g1_i2.p1	3-770[-]	.	.	.	.	.	.	.	.	.	.
TRINITY_DN10831_c0_g1	TRINITY_DN10831_c0_g1_i1	H2AZ_BOVIN^H2AZ_BOVIN^Q:82-357,H:1-92^100%ID^E:1.2e-42^RecName: Full=Histone H2A.Z;^Eukaryota; Metazoa; Chordata; Craniata; Vertebrata; Euteleostomi; Mammalia; Eutheria; Laurasiatheria; Cetartiodactyla; Ruminantia; Pecora; Bovidae; Bovinae; Bos	.	TRINITY_DN10831_c0_g1_i1.p1	1-357[+]	H2AZ_BOVIN^H2AZ_BOVIN^Q:28-119,H:1-92^100%ID^E:1.2e-42^RecName: Full=Histone H2A.Z;^Eukaryota; Metazoa; Chordata; Craniata; Vertebrata; Euteleostomi; Mammalia; Eutheria; Laurasiatheria; Cetartiodactyla; Ruminantia; Pecora; Bovidae; Bovinae; Bos	PF00125.23^Histone^Core histone H2A/H2B/H3/H4^34-119^E:4.4e-19	.	.	COG5262^histone h2a	KEGG:bta:287016`KO:K11251	GO:0000790^cellular_component^nuclear chromatin`GO:0000786^cellular_component^nucleosome`GO:0003677^molecular_function^DNA binding`GO:0046982^molecular_function^protein heterodimerization activity`GO:0006342^biological_process^chromatin silencing	GO:0003677^molecular_function^DNA binding`GO:0000786^cellular_component^nucleosome	.	.
TRINITY_DN10831_c0_g1	TRINITY_DN10831_c0_g1_i2	H2AZ_BOVIN^H2AZ_BOVIN^Q:116-391,H:1-92^100%ID^E:2.3e-42^RecName: Full=Histone H2A.Z;^Eukaryota; Metazoa; Chordata; Craniata; Vertebrata; Euteleostomi; Mammalia; Eutheria; Laurasiatheria; Cetartiodactyla; Ruminantia; Pecora; Bovidae; Bovinae; Bos	.	.	.	.	.	.	.	COG5262^histone h2a	KEGG:bta:287016`KO:K11251	GO:0000790^cellular_component^nuclear chromatin`GO:0000786^cellular_component^nucleosome`GO:0003677^molecular_function^DNA binding`GO:0046982^molecular_function^protein heterodimerization activity`GO:0006342^biological_process^chromatin silencing	.	.	.
TRINITY_DN11081_c0_g2	TRINITY_DN11081_c0_g2_i1	.	.	TRINITY_DN11081_c0_g2_i1.p1	2-454[-]	.	.	.	.	.	.	.	.	.	.
TRINITY_DN11061_c0_g1	TRINITY_DN11061_c0_g1_i1	.	.	TRINITY_DN11061_c0_g1_i1.p1	1-354[-]	.	.	.	.	.	.	.	.	.	.
TRINITY_DN11018_c0_g1	TRINITY_DN11018_c0_g1_i1	.	.	TRINITY_DN11018_c0_g1_i1.p1	3-605[+]	.	.	sigP:1^23^0.662^YES	.	.	.	.	.	.	.
TRINITY_DN11123_c0_g1	TRINITY_DN11123_c0_g1_i1	.	.	TRINITY_DN11123_c0_g1_i1.p3	2-448[+]	.	.	.	.	.	.	.	.	.	.
TRINITY_DN11171_c0_g1	TRINITY_DN11171_c0_g1_i1	.	.	TRINITY_DN11171_c0_g1_i1.p1	1-480[+]	.	PF04434.16^SWIM^SWIM zinc finger^132-159^E:2.1e-06	.	.	.	.	.	GO:0008270^molecular_function^zinc ion binding	.	.
TRINITY_DN11165_c0_g1	TRINITY_DN11165_c0_g1_i1	.	.	TRINITY_DN11165_c0_g1_i1.p1	3-344[-]	.	.	.	.	.	.	.	.	.	.
TRINITY_DN11290_c0_g1	TRINITY_DN11290_c0_g1_i1	NEP_TRILK^NEP_TRILK^Q:1-522,H:130-281^25.3%ID^E:2.2e-07^RecName: Full=Neprilysin-1;^Eukaryota; Metazoa; Ecdysozoa; Arthropoda; Chelicerata; Arachnida; Araneae; Mygalomorphae; Barychelidae; Trittame	.	TRINITY_DN11290_c0_g1_i1.p1	1-609[+]	NEP_TRILK^NEP_TRILK^Q:1-174,H:130-281^25.3%ID^E:2.2e-07^RecName: Full=Neprilysin-1;^Eukaryota; Metazoa; Ecdysozoa; Arthropoda; Chelicerata; Arachnida; Araneae; Mygalomorphae; Barychelidae; Trittame	PF05649.12^Peptidase_M13_N^Peptidase family M13^1-197^E:7.4e-15	.	.	.	.	GO:0005576^cellular_component^extracellular region`GO:0046872^molecular_function^metal ion binding`GO:0004222^molecular_function^metalloendopeptidase activity	GO:0006508^biological_process^proteolysis	.	.
TRINITY_DN11260_c0_g1	TRINITY_DN11260_c0_g1_i1	GDL71_ARATH^GDL71_ARATH^Q:144-635,H:188-352^52.1%ID^E:6e-49^RecName: Full=GDSL esterase/lipase At5g03610;^Eukaryota; Viridiplantae; Streptophyta; Embryophyta; Tracheophyta; Spermatophyta; Magnoliophyta; eudicotyledons; Gunneridae; Pentapetalae; rosids; malvids; Brassicales; Brassicaceae; Camelineae; Arabidopsis	.	TRINITY_DN11260_c0_g1_i1.p1	240-650[+]	GDL71_ARATH^GDL71_ARATH^Q:1-132,H:220-352^53.4%ID^E:8.5e-40^RecName: Full=GDSL esterase/lipase At5g03610;^Eukaryota; Viridiplantae; Streptophyta; Embryophyta; Tracheophyta; Spermatophyta; Magnoliophyta; eudicotyledons; Gunneridae; Pentapetalae; rosids; malvids; Brassicales; Brassicaceae; Camelineae; Arabidopsis	.	.	.	ENOG4111T31^GDSL esterase lipase	KEGG:ath:AT5G03610	GO:0005576^cellular_component^extracellular region`GO:0016788^molecular_function^hydrolase activity, acting on ester bonds`GO:0016042^biological_process^lipid catabolic process	.	.	.
TRINITY_DN11260_c0_g1	TRINITY_DN11260_c0_g1_i2	GDL71_ARATH^GDL71_ARATH^Q:28-999,H:23-352^53.6%ID^E:5.1e-100^RecName: Full=GDSL esterase/lipase At5g03610;^Eukaryota; Viridiplantae; Streptophyta; Embryophyta; Tracheophyta; Spermatophyta; Magnoliophyta; eudicotyledons; Gunneridae; Pentapetalae; rosids; malvids; Brassicales; Brassicaceae; Camelineae; Arabidopsis	.	TRINITY_DN11260_c0_g1_i2.p1	1-1014[+]	GDL71_ARATH^GDL71_ARATH^Q:10-333,H:23-352^53.6%ID^E:3.6e-100^RecName: Full=GDSL esterase/lipase At5g03610;^Eukaryota; Viridiplantae; Streptophyta; Embryophyta; Tracheophyta; Spermatophyta; Magnoliophyta; eudicotyledons; Gunneridae; Pentapetalae; rosids; malvids; Brassicales; Brassicaceae; Camelineae; Arabidopsis	PF00657.21^Lipase_GDSL^GDSL-like Lipase/Acylhydrolase^27-326^E:2e-14	.	.	ENOG4111T31^GDSL esterase lipase	KEGG:ath:AT5G03610	GO:0005576^cellular_component^extracellular region`GO:0016788^molecular_function^hydrolase activity, acting on ester bonds`GO:0016042^biological_process^lipid catabolic process	GO:0016788^molecular_function^hydrolase activity, acting on ester bonds	.	.
TRINITY_DN11229_c0_g1	TRINITY_DN11229_c0_g1_i1	.	.	TRINITY_DN11229_c0_g1_i1.p1	1-549[+]	.	.	.	.	.	.	.	.	.	.
TRINITY_DN11232_c0_g1	TRINITY_DN11232_c0_g1_i1	AMY_TENMO^AMY_TENMO^Q:485-66,H:333-471^50.7%ID^E:7.7e-40^RecName: Full=Alpha-amylase;^Eukaryota; Metazoa; Ecdysozoa; Arthropoda; Hexapoda; Insecta; Pterygota; Neoptera; Holometabola; Coleoptera; Polyphaga; Cucujiformia; Tenebrionidae; Tenebrio	.	TRINITY_DN11232_c0_g1_i1.p1	63-488[-]	AMY_TENMO^AMY_TENMO^Q:2-141,H:333-471^50.7%ID^E:8.8e-40^RecName: Full=Alpha-amylase;^Eukaryota; Metazoa; Ecdysozoa; Arthropoda; Hexapoda; Insecta; Pterygota; Neoptera; Holometabola; Coleoptera; Polyphaga; Cucujiformia; Tenebrionidae; Tenebrio	PF02806.17^Alpha-amylase_C^Alpha amylase, C-terminal all-beta domain^55-132^E:2.4e-14	.	.	.	.	GO:0004556^molecular_function^alpha-amylase activity`GO:0103025^molecular_function^alpha-amylase activity (releasing maltohexaose)`GO:0046872^molecular_function^metal ion binding`GO:0005975^biological_process^carbohydrate metabolic process	GO:0003824^molecular_function^catalytic activity`GO:0043169^molecular_function^cation binding`GO:0005975^biological_process^carbohydrate metabolic process	.	.
TRINITY_DN11371_c0_g1	TRINITY_DN11371_c0_g1_i1	.	.	TRINITY_DN11371_c0_g1_i1.p1	1-324[-]	.	.	sigP:1^20^0.625^YES	ExpAA=17.34^PredHel=1^Topology=o4-23i	.	.	.	.	.	.
TRINITY_DN11371_c0_g1	TRINITY_DN11371_c0_g1_i2	.	.	TRINITY_DN11371_c0_g1_i2.p1	1-348[-]	.	.	sigP:1^26^0.636^YES	.	.	.	.	.	.	.
TRINITY_DN11330_c0_g1	TRINITY_DN11330_c0_g1_i1	DPS1_HUMAN^DPS1_HUMAN^Q:314-1282,H:94-415^57.7%ID^E:9.4e-101^RecName: Full=Decaprenyl-diphosphate synthase subunit 1;^Eukaryota; Metazoa; Chordata; Craniata; Vertebrata; Euteleostomi; Mammalia; Eutheria; Euarchontoglires; Primates; Haplorrhini; Catarrhini; Hominidae; Homo	.	TRINITY_DN11330_c0_g1_i1.p1	2-1285[+]	DPS1_HUMAN^DPS1_HUMAN^Q:105-427,H:94-415^57.7%ID^E:5.4e-101^RecName: Full=Decaprenyl-diphosphate synthase subunit 1;^Eukaryota; Metazoa; Chordata; Craniata; Vertebrata; Euteleostomi; Mammalia; Eutheria; Euarchontoglires; Primates; Haplorrhini; Catarrhini; Hominidae; Homo	PF00348.16^polyprenyl_synt^Polyprenyl synthetase^132-379^E:3.4e-72	.	.	COG0142^synthase	KEGG:hsa:23590`KO:K12504	GO:0005759^cellular_component^mitochondrial matrix`GO:1990234^cellular_component^transferase complex`GO:0046872^molecular_function^metal ion binding`GO:0046982^molecular_function^protein heterodimerization activity`GO:0000010^molecular_function^trans-hexaprenyltranstransferase activity`GO:0050347^molecular_function^trans-octaprenyltranstransferase activity`GO:0008299^biological_process^isoprenoid…	GO:0008299^biological_process^isoprenoid biosynthetic process	.	.
TRINITY_DN11498_c0_g1	TRINITY_DN11498_c0_g1_i1	.	.	TRINITY_DN11498_c0_g1_i1.p2	192-530[-]	.	.	.	.	.	.	.	.	.	.
TRINITY_DN11498_c0_g1	TRINITY_DN11498_c0_g1_i2	.	.	.	.	.	.	.	.	.	.	.	.	.	.
TRINITY_DN11401_c0_g1	TRINITY_DN11401_c0_g1_i1	.	.	TRINITY_DN11401_c0_g1_i1.p1	49-432[+]	.	.	sigP:1^23^0.685^YES	.	.	.	.	.	.	.
TRINITY_DN11443_c0_g1	TRINITY_DN11443_c0_g1_i1	CE164_MOUSE^CE164_MOUSE^Q:1252-983,H:12-100^46.7%ID^E:4.2e-17^RecName: Full=Centrosomal protein of 164 kDa {ECO:0000250|UniProtKB:Q9UPV0};^Eukaryota; Metazoa; Chordata; Craniata; Vertebrata; Euteleostomi; Mammalia; Eutheria; Euarchontoglires; Glires; Rodentia; Myomorpha; Muroidea; Muridae; Murinae; Mus; Mus	.	TRINITY_DN11443_c0_g1_i1.p1	2-1282[-]	CE164_MOUSE^CE164_MOUSE^Q:11-100,H:12-100^46.7%ID^E:4.9e-17^RecName: Full=Centrosomal protein of 164 kDa {ECO:0000250|UniProtKB:Q9UPV0};^Eukaryota; Metazoa; Chordata; Craniata; Vertebrata; Euteleostomi; Mammalia; Eutheria; Euarchontoglires; Glires; Rodentia; Myomorpha; Muroidea; Muridae; Murinae; Mus; Mus	PF00397.25^WW^WW domain^57-87^E:4.9e-07	.	.	ENOG4111VEQ^Centrosomal protein 164kDa	.	GO:0005814^cellular_component^centriole`GO:0005813^cellular_component^centrosome`GO:0097539^cellular_component^ciliary transition fiber`GO:0005929^cellular_component^cilium`GO:0043231^cellular_component^intracellular membrane-bounded organelle`GO:0005654^cellular_component^nucleoplasm`GO:0007049^biological_process^cell cycle`GO:0051301^biological_process^cell division`GO:0060271^biological_proces…	GO:0005515^molecular_function^protein binding	.	.
TRINITY_DN11443_c0_g1	TRINITY_DN11443_c0_g1_i2	CE164_MOUSE^CE164_MOUSE^Q:395-126,H:12-100^46.7%ID^E:1.7e-17^RecName: Full=Centrosomal protein of 164 kDa {ECO:0000250|UniProtKB:Q9UPV0};^Eukaryota; Metazoa; Chordata; Craniata; Vertebrata; Euteleostomi; Mammalia; Eutheria; Euarchontoglires; Glires; Rodentia; Myomorpha; Muroidea; Muridae; Murinae; Mus; Mus	.	TRINITY_DN11443_c0_g1_i2.p1	87-425[-]	CE164_MOUSE^CE164_MOUSE^Q:11-100,H:12-100^46.7%ID^E:9.8e-18^RecName: Full=Centrosomal protein of 164 kDa {ECO:0000250|UniProtKB:Q9UPV0};^Eukaryota; Metazoa; Chordata; Craniata; Vertebrata; Euteleostomi; Mammalia; Eutheria; Euarchontoglires; Glires; Rodentia; Myomorpha; Muroidea; Muridae; Murinae; Mus; Mus	PF00397.25^WW^WW domain^57-87^E:6.6e-08	.	.	ENOG4111VEQ^Centrosomal protein 164kDa	.	GO:0005814^cellular_component^centriole`GO:0005813^cellular_component^centrosome`GO:0097539^cellular_component^ciliary transition fiber`GO:0005929^cellular_component^cilium`GO:0043231^cellular_component^intracellular membrane-bounded organelle`GO:0005654^cellular_component^nucleoplasm`GO:0007049^biological_process^cell cycle`GO:0051301^biological_process^cell division`GO:0060271^biological_proces…	GO:0005515^molecular_function^protein binding	.	.
TRINITY_DN11492_c0_g1	TRINITY_DN11492_c0_g1_i1	.	.	TRINITY_DN11492_c0_g1_i1.p1	77-481[-]	.	.	sigP:1^21^0.845^YES	.	.	.	.	.	.	.
TRINITY_DN11470_c0_g1	TRINITY_DN11470_c0_g1_i1	APAF_DANRE^APAF_DANRE^Q:517-32,H:393-550^28%ID^E:3.4e-09^RecName: Full=Apoptotic protease-activating factor 1;^Eukaryota; Metazoa; Chordata; Craniata; Vertebrata; Euteleostomi; Actinopterygii; Neopterygii; Teleostei; Ostariophysi; Cypriniformes; Cyprinidae; Danio	.	TRINITY_DN11470_c0_g1_i1.p1	2-523[-]	.	.	.	.	.	.	.	.	.	.
TRINITY_DN11403_c0_g1	TRINITY_DN11403_c0_g1_i1	.	.	TRINITY_DN11403_c0_g1_i1.p1	3-452[+]	.	.	.	.	.	.	.	.	.	.
TRINITY_DN11403_c0_g1	TRINITY_DN11403_c0_g1_i2	.	.	TRINITY_DN11403_c0_g1_i2.p1	3-380[+]	.	.	.	.	.	.	.	.	.	.
TRINITY_DN11519_c0_g1	TRINITY_DN11519_c0_g1_i1	.	.	TRINITY_DN11519_c0_g1_i1.p1	1-543[-]	.	.	.	.	.	.	.	.	.	.
TRINITY_DN11569_c0_g1	TRINITY_DN11569_c0_g1_i1	SCP40_ARATH^SCP40_ARATH^Q:588-49,H:321-501^66.9%ID^E:5.3e-73^RecName: Full=Serine carboxypeptidase-like 40;^Eukaryota; Viridiplantae; Streptophyta; Embryophyta; Tracheophyta; Spermatophyta; Magnoliophyta; eudicotyledons; Gunneridae; Pentapetalae; rosids; malvids; Brassicales; Brassicaceae; Camelineae; Arabidopsis	.	TRINITY_DN11569_c0_g1_i1.p1	37-639[-]	SCP40_ARATH^SCP40_ARATH^Q:18-197,H:321-501^66.9%ID^E:6.5e-73^RecName: Full=Serine carboxypeptidase-like 40;^Eukaryota; Viridiplantae; Streptophyta; Embryophyta; Tracheophyta; Spermatophyta; Magnoliophyta; eudicotyledons; Gunneridae; Pentapetalae; rosids; malvids; Brassicales; Brassicaceae; Camelineae; Arabidopsis	PF00450.21^Peptidase_S10^Serine carboxypeptidase^2-188^E:5.9e-43	.	.	COG2939^carboxy-peptidase	KEGG:ath:AT3G63470`KO:K16297	GO:0005576^cellular_component^extracellular region`GO:0004185^molecular_function^serine-type carboxypeptidase activity`GO:0051603^biological_process^proteolysis involved in cellular protein catabolic process	GO:0004185^molecular_function^serine-type carboxypeptidase activity`GO:0006508^biological_process^proteolysis	.	.
TRINITY_DN11591_c0_g1	TRINITY_DN11591_c0_g1_i1	RTJK_DROFU^RTJK_DROFU^Q:37-495,H:22-178^28%ID^E:8e-11^RecName: Full=RNA-directed DNA polymerase from mobile element jockey;^Eukaryota; Metazoa; Ecdysozoa; Arthropoda; Hexapoda; Insecta; Pterygota; Neoptera; Holometabola; Diptera; Brachycera; Muscomorpha; Ephydroidea; Drosophilidae; Drosophila	.	TRINITY_DN11591_c0_g1_i1.p1	1-516[+]	.	PF14529.5^Exo_endo_phos_2^Endonuclease-reverse transcriptase^94-168^E:8e-12	.	.	.	.	.	.	.	.
TRINITY_DN11505_c0_g1	TRINITY_DN11505_c0_g1_i1	.	.	TRINITY_DN11505_c0_g1_i1.p1	2-436[+]	.	.	.	.	.	.	.	.	.	.
TRINITY_DN11596_c0_g1	TRINITY_DN11596_c0_g1_i1	.	.	TRINITY_DN11596_c0_g1_i1.p1	3-521[+]	.	.	.	.	.	.	.	.	.	.
TRINITY_DN11582_c0_g1	TRINITY_DN11582_c0_g1_i1	.	.	TRINITY_DN11582_c0_g1_i1.p1	2-487[+]	.	.	.	.	.	.	.	.	.	.
TRINITY_DN11650_c0_g1	TRINITY_DN11650_c0_g1_i1	.	.	TRINITY_DN11650_c0_g1_i1.p1	15-644[-]	.	.	.	.	.	.	.	.	.	.
TRINITY_DN11631_c0_g1	TRINITY_DN11631_c0_g1_i1	.	.	TRINITY_DN11631_c0_g1_i1.p1	69-356[-]	.	.	.	.	.	.	.	.	.	.
TRINITY_DN11779_c0_g1	TRINITY_DN11779_c0_g1_i1	.	.	TRINITY_DN11779_c0_g1_i1.p1	2-466[+]	.	.	.	.	.	.	.	.	.	.
TRINITY_DN11717_c0_g1	TRINITY_DN11717_c0_g1_i1	.	.	TRINITY_DN11717_c0_g1_i1.p1	289-819[-]	.	.	.	ExpAA=30.15^PredHel=1^Topology=i20-39o	.	.	.	.	.	.
TRINITY_DN11899_c0_g1	TRINITY_DN11899_c0_g1_i1	.	.	TRINITY_DN11899_c0_g1_i1.p1	3-344[+]	.	.	.	.	.	.	.	.	.	.
TRINITY_DN11867_c0_g1	TRINITY_DN11867_c0_g1_i1	.	.	TRINITY_DN11867_c0_g1_i1.p1	3-434[+]	.	.	sigP:1^23^0.889^YES	ExpAA=18.60^PredHel=1^Topology=i9-28o	.	.	.	.	.	.
TRINITY_DN11972_c0_g1	TRINITY_DN11972_c0_g1_i1	.	.	TRINITY_DN11972_c0_g1_i1.p1	88-861[-]	.	.	sigP:1^20^0.871^YES	.	.	.	.	.	.	.
TRINITY_DN11972_c0_g1	TRINITY_DN11972_c0_g1_i2	.	.	TRINITY_DN11972_c0_g1_i2.p1	175-948[-]	.	.	sigP:1^20^0.871^YES	.	.	.	.	.	.	.
TRINITY_DN11954_c0_g1	TRINITY_DN11954_c0_g1_i1	.	.	TRINITY_DN11954_c0_g1_i1.p1	1-624[-]	.	.	.	.	.	.	.	.	.	.
TRINITY_DN11980_c0_g1	TRINITY_DN11980_c0_g1_i1	MOS1T_DROMA^MOS1T_DROMA^Q:2-670,H:117-339^68.2%ID^E:4.5e-91^RecName: Full=Mariner Mos1 transposase;^Eukaryota; Metazoa; Ecdysozoa; Arthropoda; Hexapoda; Insecta; Pterygota; Neoptera; Holometabola; Diptera; Brachycera; Muscomorpha; Ephydroidea; Drosophilidae; Drosophila; Sophophora	.	TRINITY_DN11980_c0_g1_i1.p1	227-670[+]	MOS1T_DROMA^MOS1T_DROMA^Q:1-148,H:192-339^72.3%ID^E:3.7e-65^RecName: Full=Mariner Mos1 transposase;^Eukaryota; Metazoa; Ecdysozoa; Arthropoda; Hexapoda; Insecta; Pterygota; Neoptera; Holometabola; Diptera; Brachycera; Muscomorpha; Ephydroidea; Drosophilidae; Drosophila; Sophophora	PF01359.17^Transposase_1^Transposase (partial DDE domain)^1-46^E:2.2e-16`PF13358.5^DDE_3^DDE superfamily endonuclease^21-114^E:1.4e-06	.	.	.	.	GO:0005634^cellular_component^nucleus`GO:0003677^molecular_function^DNA binding`GO:0004519^molecular_function^endonuclease activity`GO:0046872^molecular_function^metal ion binding`GO:0015074^biological_process^DNA integration`GO:0006310^biological_process^DNA recombination	.	.	.
TRINITY_DN11912_c0_g1	TRINITY_DN11912_c0_g1_i1	MYT1L_HUMAN^MYT1L_HUMAN^Q:434-270,H:891-943^52.7%ID^E:3.4e-08^RecName: Full=Myelin transcription factor 1-like protein {ECO:0000303|Ref.1};^Eukaryota; Metazoa; Chordata; Craniata; Vertebrata; Euteleostomi; Mammalia; Eutheria; Euarchontoglires; Primates; Haplorrhini; Catarrhini; Hominidae; Homo	.	TRINITY_DN11912_c0_g1_i1.p1	3-467[-]	MYT1L_HUMAN^MYT1L_HUMAN^Q:12-66,H:891-943^52.7%ID^E:3.3e-08^RecName: Full=Myelin transcription factor 1-like protein {ECO:0000303|Ref.1};^Eukaryota; Metazoa; Chordata; Craniata; Vertebrata; Euteleostomi; Mammalia; Eutheria; Euarchontoglires; Primates; Haplorrhini; Catarrhini; Hominidae; Homo	PF01530.17^zf-C2HC^Zinc finger, C2HC type^25-53^E:9.2e-15	.	.	ENOG410ZPWS^Myelin transcription factor	KEGG:hsa:23040	GO:0005694^cellular_component^chromosome`GO:0005634^cellular_component^nucleus`GO:0003677^molecular_function^DNA binding`GO:0000981^molecular_function^DNA-binding transcription factor activity, RNA polymerase II-specific`GO:0001078^molecular_function^proximal promoter DNA-binding transcription repressor activity, RNA polymerase II-specific`GO:0008270^molecular_function^zinc ion binding`GO:0000122…	GO:0003700^molecular_function^DNA-binding transcription factor activity`GO:0008270^molecular_function^zinc ion binding`GO:0006355^biological_process^regulation of transcription, DNA-templated`GO:0005634^cellular_component^nucleus	.	.
TRINITY_DN11912_c0_g1	TRINITY_DN11912_c0_g1_i2	MYT1L_HUMAN^MYT1L_HUMAN^Q:416-261,H:489-540^59.6%ID^E:7.5e-13^RecName: Full=Myelin transcription factor 1-like protein {ECO:0000303|Ref.1};^Eukaryota; Metazoa; Chordata; Craniata; Vertebrata; Euteleostomi; Mammalia; Eutheria; Euarchontoglires; Primates; Haplorrhini; Catarrhini; Hominidae; Homo	.	TRINITY_DN11912_c0_g1_i2.p1	3-1331[-]	MYT1L_HUMAN^MYT1L_HUMAN^Q:306-357,H:489-540^59.6%ID^E:7.5e-13^RecName: Full=Myelin transcription factor 1-like protein {ECO:0000303|Ref.1};^Eukaryota; Metazoa; Chordata; Craniata; Vertebrata; Euteleostomi; Mammalia; Eutheria; Euarchontoglires; Primates; Haplorrhini; Catarrhini; Hominidae; Homo	PF01530.17^zf-C2HC^Zinc finger, C2HC type^322-349^E:2e-12	.	.	ENOG410ZPWS^Myelin transcription factor	KEGG:hsa:23040	GO:0005694^cellular_component^chromosome`GO:0005634^cellular_component^nucleus`GO:0003677^molecular_function^DNA binding`GO:0000981^molecular_function^DNA-binding transcription factor activity, RNA polymerase II-specific`GO:0001078^molecular_function^proximal promoter DNA-binding transcription repressor activity, RNA polymerase II-specific`GO:0008270^molecular_function^zinc ion binding`GO:0000122…	GO:0003700^molecular_function^DNA-binding transcription factor activity`GO:0008270^molecular_function^zinc ion binding`GO:0006355^biological_process^regulation of transcription, DNA-templated`GO:0005634^cellular_component^nucleus	.	.
TRINITY_DN12014_c0_g1	TRINITY_DN12014_c0_g1_i1	.	.	TRINITY_DN12014_c0_g1_i1.p1	110-445[+]	.	.	.	.	.	.	.	.	.	.
TRINITY_DN12063_c0_g1	TRINITY_DN12063_c0_g1_i1	.	.	TRINITY_DN12063_c0_g1_i1.p1	3-449[-]	.	PF00098.22^zf-CCHC^Zinc knuckle^37-52^E:1.1e-05`PF14392.5^zf-CCHC_4^Zinc knuckle^60-76^E:1.4	.	.	.	.	.	GO:0003676^molecular_function^nucleic acid binding`GO:0008270^molecular_function^zinc ion binding	.	.
TRINITY_DN12097_c0_g1	TRINITY_DN12097_c0_g1_i1	POL4_DROME^POL4_DROME^Q:4-339,H:1055-1166^29.5%ID^E:1.2e-07^RecName: Full=Retrovirus-related Pol polyprotein from transposon 412;^Eukaryota; Metazoa; Ecdysozoa; Arthropoda; Hexapoda; Insecta; Pterygota; Neoptera; Holometabola; Diptera; Brachycera; Muscomorpha; Ephydroidea; Drosophilidae; Drosophila; Sophophora	.	TRINITY_DN12097_c0_g1_i1.p1	1-342[+]	.	.	.	.	.	.	.	.	.	.
TRINITY_DN12097_c0_g1	TRINITY_DN12097_c0_g1_i2	.	.	.	.	.	.	.	.	.	.	.	.	.	.
TRINITY_DN12077_c0_g1	TRINITY_DN12077_c0_g1_i1	.	.	TRINITY_DN12077_c0_g1_i1.p1	3-353[+]	.	PF14223.5^Retrotran_gag_2^gag-polypeptide of LTR copia-type^37-110^E:1.1e-19	.	.	.	.	.	.	.	.
TRINITY_DN12070_c0_g1	TRINITY_DN12070_c0_g1_i1	.	.	TRINITY_DN12070_c0_g1_i1.p1	1-375[-]	.	PF02178.18^AT_hook^AT hook motif^89-98^E:12`PF02178.18^AT_hook^AT hook motif^103-107^E:28	.	.	.	.	.	GO:0003677^molecular_function^DNA binding	.	.
TRINITY_DN12107_c0_g1	TRINITY_DN12107_c0_g1_i1	.	.	TRINITY_DN12107_c0_g1_i1.p1	3-428[-]	.	PF13968.5^DUF4220^Domain of unknown function (DUF4220)^54-141^E:4.5e-19	.	ExpAA=73.65^PredHel=4^Topology=o15-37i50-69o84-101i121-140o	.	.	.	.	.	.
TRINITY_DN12120_c0_g1	TRINITY_DN12120_c0_g1_i2	.	.	TRINITY_DN12120_c0_g1_i2.p1	60-737[+]	.	.	.	.	.	.	.	.	.	.
TRINITY_DN12168_c0_g1	TRINITY_DN12168_c0_g1_i1	.	.	TRINITY_DN12168_c0_g1_i1.p1	42-731[+]	.	PF14392.5^zf-CCHC_4^Zinc knuckle^32-56^E:9e-05	.	.	.	.	.	.	.	.
TRINITY_DN12257_c0_g1	TRINITY_DN12257_c0_g1_i1	.	.	TRINITY_DN12257_c0_g1_i1.p1	3-647[+]	.	.	.	.	.	.	.	.	.	.
TRINITY_DN12257_c0_g1	TRINITY_DN12257_c0_g1_i2	.	.	TRINITY_DN12257_c0_g1_i2.p1	3-599[+]	.	.	.	.	.	.	.	.	.	.
TRINITY_DN12282_c0_g1	TRINITY_DN12282_c0_g1_i1	.	.	TRINITY_DN12282_c0_g1_i1.p1	324-740[-]	.	.	sigP:1^21^0.899^YES	.	.	.	.	.	.	.
TRINITY_DN12307_c0_g1	TRINITY_DN12307_c0_g1_i1	POL3_DROME^POL3_DROME^Q:596-339,H:542-627^34.9%ID^E:9.1e-06^RecName: Full=Retrovirus-related Pol polyprotein from transposon 17.6;^Eukaryota; Metazoa; Ecdysozoa; Arthropoda; Hexapoda; Insecta; Pterygota; Neoptera; Holometabola; Diptera; Brachycera; Muscomorpha; Ephydroidea; Drosophilidae; Drosophila; Sophophora	.	TRINITY_DN12307_c0_g1_i1.p1	3-530[-]	.	.	.	.	.	.	.	.	.	.
TRINITY_DN12326_c0_g1	TRINITY_DN12326_c0_g1_i1	YMD3_CAEEL^YMD3_CAEEL^Q:3-257,H:114-188^34.5%ID^E:3e-07^RecName: Full=Putative uncharacterized transposon-derived protein F54H12.3;^Eukaryota; Metazoa; Ecdysozoa; Nematoda; Chromadorea; Rhabditida; Rhabditoidea; Rhabditidae; Peloderinae; Caenorhabditis	.	TRINITY_DN12326_c0_g1_i1.p1	3-494[+]	YMD3_CAEEL^YMD3_CAEEL^Q:1-85,H:114-188^34.5%ID^E:3e-07^RecName: Full=Putative uncharacterized transposon-derived protein F54H12.3;^Eukaryota; Metazoa; Ecdysozoa; Nematoda; Chromadorea; Rhabditida; Rhabditoidea; Rhabditidae; Peloderinae; Caenorhabditis	.	.	.	.	.	GO:0003676^molecular_function^nucleic acid binding`GO:0015074^biological_process^DNA integration	.	.	.
TRINITY_DN12434_c0_g1	TRINITY_DN12434_c0_g1_i1	.	.	TRINITY_DN12434_c0_g1_i1.p1	1-735[+]	.	PF03732.16^Retrotrans_gag^Retrotransposon gag protein^15-81^E:1.5e-05`PF00098.22^zf-CCHC^Zinc knuckle^197-211^E:0.00046`PF13917.5^zf-CCHC_3^Zinc knuckle^197-215^E:0.047`PF14392.5^zf-CCHC_4^Zinc knuckle^197-211^E:0.34	.	.	.	.	.	GO:0003676^molecular_function^nucleic acid binding`GO:0008270^molecular_function^zinc ion binding	.	.
TRINITY_DN12469_c0_g1	TRINITY_DN12469_c0_g1_i1	.	.	TRINITY_DN12469_c0_g1_i1.p1	276-659[+]	.	.	.	.	.	.	.	.	.	.
TRINITY_DN12404_c0_g1	TRINITY_DN12404_c0_g1_i1	.	.	TRINITY_DN12404_c0_g1_i1.p1	24-656[+]	.	.	sigP:1^24^0.672^YES	ExpAA=15.81^PredHel=1^Topology=i3-20o	.	.	.	.	.	.
TRINITY_DN12477_c0_g1	TRINITY_DN12477_c0_g1_i1	POL3_DROME^POL3_DROME^Q:3-332,H:303-411^44.5%ID^E:1.9e-18^RecName: Full=Retrovirus-related Pol polyprotein from transposon 17.6;^Eukaryota; Metazoa; Ecdysozoa; Arthropoda; Hexapoda; Insecta; Pterygota; Neoptera; Holometabola; Diptera; Brachycera; Muscomorpha; Ephydroidea; Drosophilidae; Drosophila; Sophophora	.	TRINITY_DN12477_c0_g1_i1.p1	3-332[+]	YG31B_YEAST^YG31B_YEAST^Q:1-110,H:687-793^40.9%ID^E:1.9e-13^RecName: Full=Transposon Ty3-G Gag-Pol polyprotein;^Eukaryota; Fungi; Dikarya; Ascomycota; Saccharomycotina; Saccharomycetes; Saccharomycetales; Saccharomycetaceae; Saccharomyces	PF00078.26^RVT_1^Reverse transcriptase (RNA-dependent DNA polymerase)^1-110^E:3.4e-21	.	.	.	KEGG:sce:YGR109W-B`KO:K07497	GO:0005737^cellular_component^cytoplasm`GO:0005634^cellular_component^nucleus`GO:0000943^cellular_component^retrotransposon nucleocapsid`GO:0004190^molecular_function^aspartic-type endopeptidase activity`GO:0005524^molecular_function^ATP binding`GO:0003677^molecular_function^DNA binding`GO:0003887^molecular_function^DNA-directed DNA polymerase activity`GO:0008233^molecular_function^peptidase acti…	.	.	.
TRINITY_DN12561_c0_g1	TRINITY_DN12561_c0_g1_i1	POL5_DROME^POL5_DROME^Q:265-2,H:356-450^38.9%ID^E:3e-09^RecName: Full=Retrovirus-related Pol polyprotein from transposon opus;^Eukaryota; Metazoa; Ecdysozoa; Arthropoda; Hexapoda; Insecta; Pterygota; Neoptera; Holometabola; Diptera; Brachycera; Muscomorpha; Ephydroidea; Drosophilidae; Drosophila; Sophophora	.	.	.	.	.	.	.	.	.	GO:0005634^cellular_component^nucleus`GO:0004519^molecular_function^endonuclease activity`GO:0003676^molecular_function^nucleic acid binding`GO:0008233^molecular_function^peptidase activity`GO:0003964^molecular_function^RNA-directed DNA polymerase activity`GO:0015074^biological_process^DNA integration`GO:0006313^biological_process^transposition, DNA-mediated	.	.	.
TRINITY_DN12561_c0_g1	TRINITY_DN12561_c0_g1_i2	POL5_DROME^POL5_DROME^Q:443-51,H:356-493^36.2%ID^E:7.6e-18^RecName: Full=Retrovirus-related Pol polyprotein from transposon opus;^Eukaryota; Metazoa; Ecdysozoa; Arthropoda; Hexapoda; Insecta; Pterygota; Neoptera; Holometabola; Diptera; Brachycera; Muscomorpha; Ephydroidea; Drosophilidae; Drosophila; Sophophora	.	TRINITY_DN12561_c0_g1_i2.p1	3-446[-]	POL5_DROME^POL5_DROME^Q:2-132,H:356-493^36.2%ID^E:7.6e-18^RecName: Full=Retrovirus-related Pol polyprotein from transposon opus;^Eukaryota; Metazoa; Ecdysozoa; Arthropoda; Hexapoda; Insecta; Pterygota; Neoptera; Holometabola; Diptera; Brachycera; Muscomorpha; Ephydroidea; Drosophilidae; Drosophila; Sophophora	.	.	.	.	.	GO:0005634^cellular_component^nucleus`GO:0004519^molecular_function^endonuclease activity`GO:0003676^molecular_function^nucleic acid binding`GO:0008233^molecular_function^peptidase activity`GO:0003964^molecular_function^RNA-directed DNA polymerase activity`GO:0015074^biological_process^DNA integration`GO:0006313^biological_process^transposition, DNA-mediated	.	.	.
TRINITY_DN12535_c0_g1	TRINITY_DN12535_c0_g1_i1	.	.	TRINITY_DN12535_c0_g1_i1.p1	2-472[-]	.	.	.	ExpAA=21.13^PredHel=1^Topology=i130-152o	.	.	.	.	.	.
TRINITY_DN12516_c0_g1	TRINITY_DN12516_c0_g1_i1	.	.	TRINITY_DN12516_c0_g1_i1.p1	2-382[+]	.	PF15868.4^MBF2^Transcription activator MBF2^37-125^E:4.1e-10	.	ExpAA=22.08^PredHel=1^Topology=o5-27i	.	.	.	.	.	.
TRINITY_DN12623_c0_g1	TRINITY_DN12623_c0_g1_i1	.	.	TRINITY_DN12623_c0_g1_i1.p1	3-518[-]	.	PF13966.5^zf-RVT^zinc-binding in reverse transcriptase^16-82^E:2.6e-15	.	.	.	.	.	.	.	.
TRINITY_DN12694_c0_g1	TRINITY_DN12694_c0_g1_i1	.	.	TRINITY_DN12694_c0_g1_i1.p1	181-711[-]	.	.	.	.	.	.	.	.	.	.
TRINITY_DN12637_c0_g1	TRINITY_DN12637_c0_g1_i1	.	.	TRINITY_DN12637_c0_g1_i1.p1	507-881[+]	.	.	.	.	.	.	.	.	.	.
TRINITY_DN12637_c0_g1	TRINITY_DN12637_c0_g1_i2	.	.	.	.	.	.	.	.	.	.	.	.	.	.
TRINITY_DN12768_c0_g1	TRINITY_DN12768_c0_g1_i1	POLY_DROME^POLY_DROME^Q:534-277,H:276-361^34.9%ID^E:7.7e-09^RecName: Full=Retrovirus-related Pol polyprotein from transposon gypsy;^Eukaryota; Metazoa; Ecdysozoa; Arthropoda; Hexapoda; Insecta; Pterygota; Neoptera; Holometabola; Diptera; Brachycera; Muscomorpha; Ephydroidea; Drosophilidae; Drosophila; Sophophora	.	TRINITY_DN12768_c0_g1_i1.p2	160-534[-]	.	PF00078.26^RVT_1^Reverse transcriptase (RNA-dependent DNA polymerase)^2-90^E:3.8e-08	.	.	.	.	.	.	.	.
TRINITY_DN12714_c0_g1	TRINITY_DN12714_c0_g1_i1	.	.	TRINITY_DN12714_c0_g1_i1.p1	1-423[-]	.	.	.	.	.	.	.	.	.	.
TRINITY_DN12795_c0_g1	TRINITY_DN12795_c0_g1_i1	Z379_ENCCU^Z379_ENCCU^Q:41-226,H:83-143^35.5%ID^E:1.7e-06^RecName: Full=Zinc finger C2H2 protein ECU03_0790;^Eukaryota; Fungi; Fungi incertae sedis; Microsporidia; Unikaryonidae; Encephalitozoon	.	.	.	.	.	.	.	COG5048^Zinc finger protein	KEGG:ecu:ECU03_0790	GO:0046872^molecular_function^metal ion binding`GO:0003676^molecular_function^nucleic acid binding	.	.	.
TRINITY_DN12795_c0_g1	TRINITY_DN12795_c0_g1_i2	.	.	TRINITY_DN12795_c0_g1_i2.p1	2-472[+]	.	PF00096.25^zf-C2H2^Zinc finger, C2H2 type^9-32^E:0.0023`PF00096.25^zf-C2H2^Zinc finger, C2H2 type^96-119^E:0.00039`PF13894.5^zf-C2H2_4^C2H2-type zinc finger^96-119^E:0.00048`PF12874.6^zf-met^Zinc-finger of C2H2 type^98-117^E:0.0062`PF00096.25^zf-C2H2^Zinc finger, C2H2 type^131-154^E:0.0054`PF13909.5^zf-H2C2_5^C2H2-type zinc-finger domain^131-154^E:4.7e-08	.	.	.	.	.	GO:0003676^molecular_function^nucleic acid binding	.	.
TRINITY_DN12880_c0_g1	TRINITY_DN12880_c0_g1_i1	.	.	TRINITY_DN12880_c0_g1_i1.p1	656-970[-]	.	.	.	.	.	.	.	.	.	.
TRINITY_DN12882_c0_g1	TRINITY_DN12882_c0_g1_i1	COPIA_DROME^COPIA_DROME^Q:75-467,H:575-705^32.3%ID^E:1.8e-11^RecName: Full=Copia protein;^Eukaryota; Metazoa; Ecdysozoa; Arthropoda; Hexapoda; Insecta; Pterygota; Neoptera; Holometabola; Diptera; Brachycera; Muscomorpha; Ephydroidea; Drosophilidae; Drosophila; Sophophora	.	TRINITY_DN12882_c0_g1_i1.p1	3-572[+]	.	.	.	.	.	.	.	.	.	.
TRINITY_DN12973_c0_g1	TRINITY_DN12973_c0_g1_i1	BIG3_MOUSE^BIG3_MOUSE^Q:44-760,H:37-279^31.8%ID^E:2.9e-28^RecName: Full=Brefeldin A-inhibited guanine nucleotide-exchange protein 3 {ECO:0000305};^Eukaryota; Metazoa; Chordata; Craniata; Vertebrata; Euteleostomi; Mammalia; Eutheria; Euarchontoglires; Glires; Rodentia; Myomorpha; Muroidea; Muridae; Murinae; Mus; Mus	.	TRINITY_DN12973_c0_g1_i1.p1	2-799[+]	.	PF16213.4^DCB^Dimerisation and cyclophilin-binding domain of Mon2^25-144^E:7.5e-06	.	.	.	.	.	.	.	.
TRINITY_DN12970_c0_g1	TRINITY_DN12970_c0_g1_i1	.	.	TRINITY_DN12970_c0_g1_i1.p1	159-794[-]	.	.	sigP:1^20^0.683^YES	.	.	.	.	.	.	.
TRINITY_DN12990_c0_g1	TRINITY_DN12990_c0_g1_i1	.	.	TRINITY_DN12990_c0_g1_i1.p1	464-1009[-]	.	PF00335.19^Tetraspannin^Tetraspanin family^12-173^E:5.6e-16	.	ExpAA=21.62^PredHel=1^Topology=o150-172i	.	.	.	GO:0016021^cellular_component^integral component of membrane	.	.
TRINITY_DN13000_c0_g1	TRINITY_DN13000_c0_g1_i1	CRK_DROME^CRK_DROME^Q:2-718,H:54-270^57%ID^E:4.1e-71^RecName: Full=Adapter molecule Crk;^Eukaryota; Metazoa; Ecdysozoa; Arthropoda; Hexapoda; Insecta; Pterygota; Neoptera; Holometabola; Diptera; Brachycera; Muscomorpha; Ephydroidea; Drosophilidae; Drosophila; Sophophora	.	TRINITY_DN13000_c0_g1_i1.p1	2-721[+]	CRK_DROME^CRK_DROME^Q:1-239,H:54-270^57%ID^E:5.6e-71^RecName: Full=Adapter molecule Crk;^Eukaryota; Metazoa; Ecdysozoa; Arthropoda; Hexapoda; Insecta; Pterygota; Neoptera; Holometabola; Diptera; Brachycera; Muscomorpha; Ephydroidea; Drosophilidae; Drosophila; Sophophora	PF07653.16^SH3_2^Variant SH3 domain^58-110^E:2.8e-07`PF00018.27^SH3_1^SH3 domain^59-105^E:5e-16`PF14604.5^SH3_9^Variant SH3 domain^60-109^E:6.3e-12`PF07653.16^SH3_2^Variant SH3 domain^183-227^E:5.3e-12	.	.	ENOG4110574^v-crk sarcoma virus CT10 oncogene homolog	KEGG:dme:Dmel_CG1587`KO:K04438	GO:0005070^molecular_function^SH3/SH2 adaptor activity`GO:0007298^biological_process^border follicle cell migration`GO:0048013^biological_process^ephrin receptor signaling pathway`GO:0046529^biological_process^imaginal disc fusion, thorax closure`GO:0007520^biological_process^myoblast fusion`GO:0006911^biological_process^phagocytosis, engulfment`GO:0046330^biological_process^positive regulation o…	GO:0005515^molecular_function^protein binding	.	.
TRINITY_DN13099_c0_g1	TRINITY_DN13099_c0_g1_i1	.	.	TRINITY_DN13099_c0_g1_i1.p1	312-770[+]	.	.	.	.	.	.	.	.	.	.
TRINITY_DN13080_c0_g1	TRINITY_DN13080_c0_g1_i1	.	.	TRINITY_DN13080_c0_g1_i1.p1	3-497[-]	.	.	.	.	.	.	.	.	.	.
TRINITY_DN13088_c0_g1	TRINITY_DN13088_c0_g1_i1	RNHX1_ARATH^RNHX1_ARATH^Q:737-225,H:178-347^25.7%ID^E:2.9e-06^RecName: Full=Putative ribonuclease H protein At1g65750;^Eukaryota; Viridiplantae; Streptophyta; Embryophyta; Tracheophyta; Spermatophyta; Magnoliophyta; eudicotyledons; Gunneridae; Pentapetalae; rosids; malvids; Brassicales; Brassicaceae; Camelineae; Arabidopsis	.	TRINITY_DN13088_c0_g1_i1.p1	24-743[-]	.	PF13966.5^zf-RVT^zinc-binding in reverse transcriptase^84-160^E:1.5e-13	.	.	.	.	.	.	.	.
TRINITY_DN13026_c0_g1	TRINITY_DN13026_c0_g1_i1	.	.	TRINITY_DN13026_c0_g1_i1.p1	1-642[-]	.	.	.	.	.	.	.	.	.	.
TRINITY_DN13102_c0_g1	TRINITY_DN13102_c0_g1_i1	.	.	TRINITY_DN13102_c0_g1_i1.p1	1-468[-]	.	.	.	ExpAA=22.73^PredHel=1^Topology=i20-42o	.	.	.	.	.	.
TRINITY_DN13102_c0_g1	TRINITY_DN13102_c0_g1_i2	.	.	TRINITY_DN13102_c0_g1_i2.p1	1-423[-]	.	.	.	.	.	.	.	.	.	.
TRINITY_DN13197_c0_g1	TRINITY_DN13197_c0_g1_i1	.	.	TRINITY_DN13197_c0_g1_i1.p1	2-355[+]	.	.	.	ExpAA=30.06^PredHel=1^Topology=o47-66i	.	.	.	.	.	.
TRINITY_DN13157_c0_g2	TRINITY_DN13157_c0_g2_i1	.	.	TRINITY_DN13157_c0_g2_i1.p1	362-3706[+]	.	.	.	.	.	.	.	.	.	.
TRINITY_DN13193_c0_g1	TRINITY_DN13193_c0_g1_i1	.	.	TRINITY_DN13193_c0_g1_i1.p1	3-347[+]	.	.	.	.	.	.	.	.	.	.
TRINITY_DN13140_c0_g1	TRINITY_DN13140_c0_g1_i1	COX18_HUMAN^COX18_HUMAN^Q:903-85,H:62-329^29.9%ID^E:7.3e-30^RecName: Full=Cytochrome c oxidase assembly protein COX18, mitochondrial;^Eukaryota; Metazoa; Chordata; Craniata; Vertebrata; Euteleostomi; Mammalia; Eutheria; Euarchontoglires; Primates; Haplorrhini; Catarrhini; Hominidae; Homo	.	TRINITY_DN13140_c0_g1_i1.p1	52-1203[-]	.	PF02096.19^60KD_IMP^60Kd inner membrane protein^121-339^E:2.6e-10	.	ExpAA=88.88^PredHel=4^Topology=o121-143i205-227o259-281i302-324o	.	.	.	GO:0032977^molecular_function^membrane insertase activity`GO:0016021^cellular_component^integral component of membrane	.	.
TRINITY_DN13114_c0_g1	TRINITY_DN13114_c0_g1_i1	NUA4L_HUMAN^NUA4L_HUMAN^Q:134-313,H:12-71^41.7%ID^E:8.3e-09^RecName: Full=NADH dehydrogenase [ubiquinone] 1 alpha subcomplex subunit 4-like 2;^Eukaryota; Metazoa; Chordata; Craniata; Vertebrata; Euteleostomi; Mammalia; Eutheria; Euarchontoglires; Primates; Haplorrhini; Catarrhini; Hominidae; Homo	.	.	.	.	.	.	.	ENOG410XWHY^NADH dehydrogenase (ubiquinone) 1 alpha subcomplex, 4-like 2	KEGG:hsa:56901`KO:K03948	GO:0005751^cellular_component^mitochondrial respiratory chain complex IV`GO:0022900^biological_process^electron transport chain`GO:1902600^biological_process^proton transmembrane transport	.	.	.
TRINITY_DN13114_c0_g1	TRINITY_DN13114_c0_g1_i2	NDUA4_MOUSE^NDUA4_MOUSE^Q:105-263,H:10-63^50%ID^E:5e-08^RecName: Full=Cytochrome c oxidase subunit NDUFA4;^Eukaryota; Metazoa; Chordata; Craniata; Vertebrata; Euteleostomi; Mammalia; Eutheria; Euarchontoglires; Glires; Rodentia; Myomorpha; Muroidea; Muridae; Murinae; Mus; Mus	.	TRINITY_DN13114_c0_g1_i2.p1	3-338[+]	NDUA4_MOUSE^NDUA4_MOUSE^Q:35-87,H:10-63^50%ID^E:3.1e-08^RecName: Full=Cytochrome c oxidase subunit NDUFA4;^Eukaryota; Metazoa; Chordata; Craniata; Vertebrata; Euteleostomi; Mammalia; Eutheria; Euarchontoglires; Glires; Rodentia; Myomorpha; Muroidea; Muridae; Murinae; Mus; Mus	PF06522.10^B12D^NADH-ubiquinone reductase complex 1 MLRQ subunit^36-90^E:8.7e-21	.	ExpAA=22.36^PredHel=1^Topology=o41-63i	ENOG41124SW^NADH dehydrogenase (ubiquinone) 1 alpha subcomplex	KEGG:mmu:17992`KO:K03948	GO:0005743^cellular_component^mitochondrial inner membrane`GO:0005751^cellular_component^mitochondrial respiratory chain complex IV`GO:0005739^cellular_component^mitochondrion`GO:0004129^molecular_function^cytochrome-c oxidase activity`GO:0044877^molecular_function^protein-containing complex binding	.	.	.
TRINITY_DN13252_c0_g1	TRINITY_DN13252_c0_g1_i1	RL36_HUMAN^RL36_HUMAN^Q:359-45,H:1-105^100%ID^E:2e-51^RecName: Full=60S ribosomal protein L36;^Eukaryota; Metazoa; Chordata; Craniata; Vertebrata; Euteleostomi; Mammalia; Eutheria; Euarchontoglires; Primates; Haplorrhini; Catarrhini; Hominidae; Homo	.	TRINITY_DN13252_c0_g1_i1.p2	42-359[-]	RL36_HUMAN^RL36_HUMAN^Q:1-105,H:1-105^100%ID^E:2.8e-51^RecName: Full=60S ribosomal protein L36;^Eukaryota; Metazoa; Chordata; Craniata; Vertebrata; Euteleostomi; Mammalia; Eutheria; Euarchontoglires; Primates; Haplorrhini; Catarrhini; Hominidae; Homo	PF01158.17^Ribosomal_L36e^Ribosomal protein L36e^4-99^E:1.9e-52	.	.	COG5051^60S ribosomal protein l36	KEGG:hsa:25873`KO:K02920	GO:0005737^cellular_component^cytoplasm`GO:0005829^cellular_component^cytosol`GO:0022625^cellular_component^cytosolic large ribosomal subunit`GO:0016020^cellular_component^membrane`GO:0005730^cellular_component^nucleolus`GO:0042788^cellular_component^polysomal ribosome`GO:0003723^molecular_function^RNA binding`GO:0003735^molecular_function^structural constituent of ribosome`GO:0002181^biological_…	GO:0003735^molecular_function^structural constituent of ribosome`GO:0006412^biological_process^translation`GO:0005622^cellular_component^intracellular`GO:0005840^cellular_component^ribosome	.	.
TRINITY_DN13245_c0_g1	TRINITY_DN13245_c0_g1_i1	HOP2_XENLA^HOP2_XENLA^Q:259-840,H:9-201^31.8%ID^E:1e-14^RecName: Full=Homologous-pairing protein 2 homolog;^Eukaryota; Metazoa; Chordata; Craniata; Vertebrata; Euteleostomi; Amphibia; Batrachia; Anura; Pipoidea; Pipidae; Xenopodinae; Xenopus; Xenopus	.	TRINITY_DN13245_c0_g1_i1.p1	256-858[+]	HOP2_HUMAN^HOP2_HUMAN^Q:2-195,H:12-204^29.3%ID^E:2.9e-12^RecName: Full=Homologous-pairing protein 2 homolog;^Eukaryota; Metazoa; Chordata; Craniata; Vertebrata; Euteleostomi; Mammalia; Eutheria; Euarchontoglires; Primates; Haplorrhini; Catarrhini; Hominidae; Homo	PF07106.12^TBPIP^Tat binding protein 1(TBP-1)-interacting protein (TBPIP)^2-171^E:4.9e-35	.	.	ENOG410XT3U^INteracting protein	KEGG:hsa:29893`KO:K06695	GO:0005654^cellular_component^nucleoplasm`GO:0003677^molecular_function^DNA binding`GO:0030374^molecular_function^nuclear receptor transcription coactivator activity`GO:0007131^biological_process^reciprocal meiotic recombination	GO:0007131^biological_process^reciprocal meiotic recombination	.	.
TRINITY_DN13371_c0_g1	TRINITY_DN13371_c0_g1_i2	ARD17_CAEEL^ARD17_CAEEL^Q:12-791,H:96-353^24.1%ID^E:1.5e-15^RecName: Full=Arrestin domain-containing protein 17 {ECO:0000305};^Eukaryota; Metazoa; Ecdysozoa; Nematoda; Chromadorea; Rhabditida; Rhabditoidea; Rhabditidae; Peloderinae; Caenorhabditis	.	TRINITY_DN13371_c0_g1_i2.p1	3-929[+]	ARRD1_RAT^ARRD1_RAT^Q:4-197,H:79-262^28.7%ID^E:3.1e-13^RecName: Full=Arrestin domain-containing protein 1 {ECO:0000305};^Eukaryota; Metazoa; Chordata; Craniata; Vertebrata; Euteleostomi; Mammalia; Eutheria; Euarchontoglires; Glires; Rodentia; Myomorpha; Muroidea; Muridae; Murinae; Rattus	PF00339.28^Arrestin_N^Arrestin (or S-antigen), N-terminal domain^3-63^E:2.4e-14`PF02752.21^Arrestin_C^Arrestin (or S-antigen), C-terminal domain^99-225^E:9.3e-16	.	.	ENOG41102NY^Arrestin domain containing	KEGG:rno:366001	GO:0031410^cellular_component^cytoplasmic vesicle`GO:1903561^cellular_component^extracellular vesicle`GO:0005886^cellular_component^plasma membrane`GO:1990763^molecular_function^arrestin family protein binding`GO:0042802^molecular_function^identical protein binding`GO:1990756^molecular_function^protein binding, bridging involved in substrate recognition for ubiquitination`GO:0031625^molecular_fun…	.	.	.
TRINITY_DN13389_c0_g1	TRINITY_DN13389_c0_g1_i1	.	.	TRINITY_DN13389_c0_g1_i1.p1	110-598[+]	.	.	sigP:1^21^0.736^YES	.	.	.	.	.	.	.
TRINITY_DN13389_c0_g1	TRINITY_DN13389_c0_g1_i2	.	.	TRINITY_DN13389_c0_g1_i2.p1	110-496[+]	.	.	sigP:1^21^0.736^YES	.	.	.	.	.	.	.
TRINITY_DN13417_c0_g1	TRINITY_DN13417_c0_g1_i1	.	.	TRINITY_DN13417_c0_g1_i1.p1	2-823[+]	.	.	.	.	.	.	.	.	.	.
TRINITY_DN13470_c0_g1	TRINITY_DN13470_c0_g1_i1	F135A_PONAB^F135A_PONAB^Q:506-1090,H:799-991^64.6%ID^E:1.6e-69^RecName: Full=Protein FAM135A;^Eukaryota; Metazoa; Chordata; Craniata; Vertebrata; Euteleostomi; Mammalia; Eutheria; Euarchontoglires; Primates; Haplorrhini; Catarrhini; Hominidae; Pongo	.	TRINITY_DN13470_c0_g1_i1.p1	2-1090[+]	F135A_PONAB^F135A_PONAB^Q:169-363,H:799-991^64.6%ID^E:1.6e-69^RecName: Full=Protein FAM135A;^Eukaryota; Metazoa; Chordata; Craniata; Vertebrata; Euteleostomi; Mammalia; Eutheria; Euarchontoglires; Primates; Haplorrhini; Catarrhini; Hominidae; Pongo	PF05057.13^DUF676^Putative serine esterase (DUF676)^198-361^E:3.8e-49	.	.	ENOG410XQFK^family with sequence similarity 135, member	KEGG:pon:100174474	.	.	.	.
TRINITY_DN13408_c0_g1	TRINITY_DN13408_c0_g1_i2	.	.	TRINITY_DN13408_c0_g1_i2.p1	66-539[-]	.	.	sigP:1^23^0.742^YES	.	.	.	.	.	.	.
TRINITY_DN13506_c1_g1	TRINITY_DN13506_c1_g1_i1	.	.	TRINITY_DN13506_c1_g1_i1.p2	2-397[+]	.	.	.	.	.	.	.	.	.	.
TRINITY_DN13512_c0_g1	TRINITY_DN13512_c0_g1_i1	HD_HUMAN^HD_HUMAN^Q:231-1214,H:96-430^37.9%ID^E:5.1e-59^RecName: Full=Huntingtin;^Eukaryota; Metazoa; Chordata; Craniata; Vertebrata; Euteleostomi; Mammalia; Eutheria; Euarchontoglires; Primates; Haplorrhini; Catarrhini; Hominidae; Homo	.	TRINITY_DN13512_c0_g1_i1.p1	102-1274[+]	HD_HUMAN^HD_HUMAN^Q:44-371,H:96-430^37.9%ID^E:4.7e-59^RecName: Full=Huntingtin;^Eukaryota; Metazoa; Chordata; Craniata; Vertebrata; Euteleostomi; Mammalia; Eutheria; Euarchontoglires; Primates; Haplorrhini; Catarrhini; Hominidae; Homo	.	.	.	ENOG410XSEC^huntingtin	KEGG:hsa:3064`KO:K04533	GO:0005776^cellular_component^autophagosome`GO:0030424^cellular_component^axon`GO:0005814^cellular_component^centriole`GO:0005737^cellular_component^cytoplasm`GO:0030659^cellular_component^cytoplasmic vesicle membrane`GO:0005829^cellular_component^cytosol`GO:0030425^cellular_component^dendrite`GO:0005783^cellular_component^endoplasmic reticulum`GO:0005794^cellular_component^Golgi apparatus`GO:001…	.	.	.
TRINITY_DN13533_c0_g1	TRINITY_DN13533_c0_g1_i1	.	.	TRINITY_DN13533_c0_g1_i1.p3	369-683[-]	.	.	.	.	.	.	.	.	.	.
TRINITY_DN13500_c0_g1	TRINITY_DN13500_c0_g1_i1	.	.	TRINITY_DN13500_c0_g1_i1.p1	3-470[-]	.	.	.	.	.	.	.	.	.	.
TRINITY_DN13573_c0_g1	TRINITY_DN13573_c0_g1_i1	YRD6_CAEEL^YRD6_CAEEL^Q:369-151,H:883-955^43.2%ID^E:2.4e-07^RecName: Full=Uncharacterized protein K02A2.6;^Eukaryota; Metazoa; Ecdysozoa; Nematoda; Chromadorea; Rhabditida; Rhabditoidea; Rhabditidae; Peloderinae; Caenorhabditis	.	TRINITY_DN13573_c0_g1_i1.p1	1-396[-]	POL_MLVAV^POL_MLVAV^Q:2-107,H:1478-1584^32.4%ID^E:5.4e-07^RecName: Full=Gag-Pol polyprotein;^Viruses; Ortervirales; Retroviridae; Orthoretrovirinae; Gammaretrovirus; Murine leukemia virus	PF00665.25^rve^Integrase core domain^1-81^E:9.7e-12	.	.	.	.	GO:0044185^cellular_component^host cell late endosome membrane`GO:0020002^cellular_component^host cell plasma membrane`GO:0072494^cellular_component^host multivesicular body`GO:0016020^cellular_component^membrane`GO:0019013^cellular_component^viral nucleocapsid`GO:0004190^molecular_function^aspartic-type endopeptidase activity`GO:0003677^molecular_function^DNA binding`GO:0003887^molecular_functio…	GO:0015074^biological_process^DNA integration	.	.
TRINITY_DN13634_c0_g1	TRINITY_DN13634_c0_g1_i1	.	.	TRINITY_DN13634_c0_g1_i1.p1	1-315[+]	.	.	.	.	.	.	.	.	.	.
TRINITY_DN13616_c0_g2	TRINITY_DN13616_c0_g2_i1	TBC30_HUMAN^TBC30_HUMAN^Q:707-291,H:395-536^53.8%ID^E:9.8e-36^RecName: Full=TBC1 domain family member 30;^Eukaryota; Metazoa; Chordata; Craniata; Vertebrata; Euteleostomi; Mammalia; Eutheria; Euarchontoglires; Primates; Haplorrhini; Catarrhini; Hominidae; Homo	.	TRINITY_DN13616_c0_g2_i1.p1	3-707[-]	TBC30_HUMAN^TBC30_HUMAN^Q:1-139,H:395-536^53.8%ID^E:9.8e-36^RecName: Full=TBC1 domain family member 30;^Eukaryota; Metazoa; Chordata; Craniata; Vertebrata; Euteleostomi; Mammalia; Eutheria; Euarchontoglires; Primates; Haplorrhini; Catarrhini; Hominidae; Homo	PF00566.17^RabGAP-TBC^Rab-GTPase-TBC domain^32-83^E:1.9e-12`PF15733.4^DUF4682^Domain of unknown function (DUF4682)^198-234^E:3.3e-11	.	.	COG5210^TBC1 domain family member	KEGG:hsa:23329	GO:0036064^cellular_component^ciliary basal body`GO:0005929^cellular_component^cilium`GO:0005829^cellular_component^cytosol`GO:0012505^cellular_component^endomembrane system`GO:0005886^cellular_component^plasma membrane`GO:0005096^molecular_function^GTPase activator activity`GO:0017137^molecular_function^Rab GTPase binding`GO:0090630^biological_process^activation of GTPase activity`GO:0006886^bio…	.	.	.
TRINITY_DN13652_c0_g1	TRINITY_DN13652_c0_g1_i1	.	.	TRINITY_DN13652_c0_g1_i1.p1	1-528[+]	.	.	.	.	.	.	.	.	.	.
TRINITY_DN13630_c0_g1	TRINITY_DN13630_c0_g1_i1	.	.	TRINITY_DN13630_c0_g1_i1.p1	184-483[+]	.	.	.	.	.	.	.	.	.	.
TRINITY_DN13704_c0_g1	TRINITY_DN13704_c0_g1_i1	POL2_DROME^POL2_DROME^Q:488-345,H:576-623^56.2%ID^E:1.5e-11^RecName: Full=Retrovirus-related Pol polyprotein from transposon 297;^Eukaryota; Metazoa; Ecdysozoa; Arthropoda; Hexapoda; Insecta; Pterygota; Neoptera; Holometabola; Diptera; Brachycera; Muscomorpha; Ephydroidea; Drosophilidae; Drosophila; Sophophora	.	TRINITY_DN13704_c0_g1_i1.p1	150-488[-]	POL2_DROME^POL2_DROME^Q:1-48,H:576-623^56.2%ID^E:1.1e-11^RecName: Full=Retrovirus-related Pol polyprotein from transposon 297;^Eukaryota; Metazoa; Ecdysozoa; Arthropoda; Hexapoda; Insecta; Pterygota; Neoptera; Holometabola; Diptera; Brachycera; Muscomorpha; Ephydroidea; Drosophilidae; Drosophila; Sophophora	.	.	.	.	.	GO:0004190^molecular_function^aspartic-type endopeptidase activity`GO:0004519^molecular_function^endonuclease activity`GO:0003676^molecular_function^nucleic acid binding`GO:0003964^molecular_function^RNA-directed DNA polymerase activity`GO:0015074^biological_process^DNA integration	.	.	.
TRINITY_DN13784_c0_g1	TRINITY_DN13784_c0_g1_i1	ADCY2_HUMAN^ADCY2_HUMAN^Q:4-2190,H:326-1043^34%ID^E:2.4e-88^RecName: Full=Adenylate cyclase type 2;^Eukaryota; Metazoa; Chordata; Craniata; Vertebrata; Euteleostomi; Mammalia; Eutheria; Euarchontoglires; Primates; Haplorrhini; Catarrhini; Hominidae; Homo	.	TRINITY_DN13784_c0_g1_i1.p1	286-2190[+]	ADCY2_HUMAN^ADCY2_HUMAN^Q:1-635,H:416-1043^31.2%ID^E:6.3e-53^RecName: Full=Adenylate cyclase type 2;^Eukaryota; Metazoa; Chordata; Craniata; Vertebrata; Euteleostomi; Mammalia; Eutheria; Euarchontoglires; Primates; Haplorrhini; Catarrhini; Hominidae; Homo	PF00211.19^Guanylate_cyc^Adenylate and Guanylate cyclase catalytic domain^473-635^E:1.4e-32	.	ExpAA=104.97^PredHel=4^Topology=i190-212o222-244i276-298o355-377i	COG2114^Guanylate Cyclase	KEGG:hsa:108`KO:K08042	GO:0005737^cellular_component^cytoplasm`GO:0030425^cellular_component^dendrite`GO:0008074^cellular_component^guanylate cyclase complex, soluble`GO:0005887^cellular_component^integral component of plasma membrane`GO:0005622^cellular_component^intracellular`GO:0016020^cellular_component^membrane`GO:0045121^cellular_component^membrane raft`GO:0005886^cellular_component^plasma membrane`GO:0004016^mol…	GO:0016849^molecular_function^phosphorus-oxygen lyase activity`GO:0009190^biological_process^cyclic nucleotide biosynthetic process`GO:0035556^biological_process^intracellular signal transduction	.	.
TRINITY_DN13721_c0_g1	TRINITY_DN13721_c0_g1_i1	.	.	TRINITY_DN13721_c0_g1_i1.p1	20-343[-]	.	.	.	.	.	.	.	.	.	.
TRINITY_DN13721_c0_g1	TRINITY_DN13721_c0_g1_i2	.	.	TRINITY_DN13721_c0_g1_i2.p1	11-337[-]	.	.	.	.	.	.	.	.	.	.
TRINITY_DN13799_c0_g1	TRINITY_DN13799_c0_g1_i1	.	.	TRINITY_DN13799_c0_g1_i1.p1	2-310[-]	.	.	.	.	.	.	.	.	.	.
TRINITY_DN13870_c0_g1	TRINITY_DN13870_c0_g1_i1	C70A3_ORYSJ^C70A3_ORYSJ^Q:2-583,H:28-221^83.5%ID^E:2.9e-94^RecName: Full=Cytochrome P450 703A2 {ECO:0000303|PubMed:24798002};^Eukaryota; Viridiplantae; Streptophyta; Embryophyta; Tracheophyta; Spermatophyta; Magnoliophyta; Liliopsida; Poales; Poaceae; BOP clade; Oryzoideae; Oryzeae; Oryzinae; Oryza; Oryza sativa	.	TRINITY_DN13870_c0_g1_i1.p1	2-583[+]	C70A3_ORYSJ^C70A3_ORYSJ^Q:1-194,H:28-221^83.5%ID^E:2.9e-94^RecName: Full=Cytochrome P450 703A2 {ECO:0000303|PubMed:24798002};^Eukaryota; Viridiplantae; Streptophyta; Embryophyta; Tracheophyta; Spermatophyta; Magnoliophyta; Liliopsida; Poales; Poaceae; BOP clade; Oryzoideae; Oryzeae; Oryzinae; Oryza; Oryza sativa	PF00067.21^p450^Cytochrome P450^4-184^E:1.5e-25	.	.	COG2124^Cytochrome p450	KEGG:osa:4344594`KO:K20496	GO:0016021^cellular_component^integral component of membrane`GO:0016020^cellular_component^membrane`GO:0052722^molecular_function^fatty acid in-chain hydroxylase activity`GO:0020037^molecular_function^heme binding`GO:0005506^molecular_function^iron ion binding`GO:0016709^molecular_function^oxidoreductase activity, acting on paired donors, with incorporation or reduction of molecular oxygen, NAD(P…	GO:0005506^molecular_function^iron ion binding`GO:0016705^molecular_function^oxidoreductase activity, acting on paired donors, with incorporation or reduction of molecular oxygen`GO:0020037^molecular_function^heme binding`GO:0055114^biological_process^oxidation-reduction process	.	.
TRINITY_DN13835_c0_g1	TRINITY_DN13835_c0_g1_i1	.	.	TRINITY_DN13835_c0_g1_i1.p1	1-642[+]	.	.	.	ExpAA=20.28^PredHel=1^Topology=i21-43o	.	.	.	.	.	.
TRINITY_DN13820_c0_g1	TRINITY_DN13820_c0_g1_i2	.	.	TRINITY_DN13820_c0_g1_i2.p1	1-441[-]	.	.	.	.	.	.	.	.	.	.
TRINITY_DN13888_c0_g1	TRINITY_DN13888_c0_g1_i1	.	.	TRINITY_DN13888_c0_g1_i1.p1	1-489[+]	.	.	.	.	.	.	.	.	.	.
TRINITY_DN13911_c0_g1	TRINITY_DN13911_c0_g1_i1	S17A5_MOUSE^S17A5_MOUSE^Q:1605-298,H:38-485^23.5%ID^E:1.6e-20^RecName: Full=Sialin;^Eukaryota; Metazoa; Chordata; Craniata; Vertebrata; Euteleostomi; Mammalia; Eutheria; Euarchontoglires; Glires; Rodentia; Myomorpha; Muroidea; Muridae; Murinae; Mus; Mus	.	TRINITY_DN13911_c0_g1_i1.p1	103-1692[-]	S17A5_MOUSE^S17A5_MOUSE^Q:30-465,H:38-485^23.5%ID^E:1.5e-20^RecName: Full=Sialin;^Eukaryota; Metazoa; Chordata; Craniata; Vertebrata; Euteleostomi; Mammalia; Eutheria; Euarchontoglires; Glires; Rodentia; Myomorpha; Muroidea; Muridae; Murinae; Mus; Mus	PF07690.15^MFS_1^Major Facilitator Superfamily^108-415^E:7.8e-16	.	ExpAA=210.15^PredHel=10^Topology=i33-55o109-126i133-152o162-184i191-213o223-240i342-364o368-390i402-424o439-461i	ENOG410XPWC^solute carrier family 17	KEGG:mmu:235504`KO:K12301	GO:0030054^cellular_component^cell junction`GO:0031410^cellular_component^cytoplasmic vesicle`GO:0005829^cellular_component^cytosol`GO:0005887^cellular_component^integral component of plasma membrane`GO:0005765^cellular_component^lysosomal membrane`GO:0005764^cellular_component^lysosome`GO:0005886^cellular_component^plasma membrane`GO:0030672^cellular_component^synaptic vesicle membrane`GO:001513…	GO:0055085^biological_process^transmembrane transport`GO:0016021^cellular_component^integral component of membrane	.	.
TRINITY_DN13962_c0_g1	TRINITY_DN13962_c0_g1_i1	.	.	TRINITY_DN13962_c0_g1_i1.p1	3-359[+]	.	PF00078.26^RVT_1^Reverse transcriptase (RNA-dependent DNA polymerase)^6-105^E:9.2e-18	.	.	.	.	.	.	.	.
TRINITY_DN13962_c0_g1	TRINITY_DN13962_c0_g1_i2	RTJK_DROME^RTJK_DROME^Q:21-470,H:613-770^28.3%ID^E:1.2e-08^RecName: Full=RNA-directed DNA polymerase from mobile element jockey;^Eukaryota; Metazoa; Ecdysozoa; Arthropoda; Hexapoda; Insecta; Pterygota; Neoptera; Holometabola; Diptera; Brachycera; Muscomorpha; Ephydroidea; Drosophilidae; Drosophila; Sophophora	.	TRINITY_DN13962_c0_g1_i2.p1	3-473[+]	.	PF00078.26^RVT_1^Reverse transcriptase (RNA-dependent DNA polymerase)^6-116^E:2.3e-22	.	.	.	.	.	.	.	.
TRINITY_DN13928_c0_g1	TRINITY_DN13928_c0_g1_i1	.	.	TRINITY_DN13928_c0_g1_i1.p1	2-739[-]	.	PF05485.11^THAP^THAP domain^5-96^E:8e-12	.	.	.	.	.	GO:0003676^molecular_function^nucleic acid binding	.	.
TRINITY_DN13928_c0_g1	TRINITY_DN13928_c0_g1_i2	.	.	TRINITY_DN13928_c0_g1_i2.p1	3-347[-]	.	PF05485.11^THAP^THAP domain^5-96^E:7e-13	.	.	.	.	.	GO:0003676^molecular_function^nucleic acid binding	.	.
TRINITY_DN13904_c0_g1	TRINITY_DN13904_c0_g1_i1	.	.	TRINITY_DN13904_c0_g1_i1.p1	2-340[+]	.	.	.	.	.	.	.	.	.	.
TRINITY_DN13904_c0_g1	TRINITY_DN13904_c0_g1_i2	.	.	TRINITY_DN13904_c0_g1_i2.p1	2-340[+]	.	.	.	.	.	.	.	.	.	.
TRINITY_DN14014_c0_g1	TRINITY_DN14014_c0_g1_i1	.	.	.	.	.	.	.	.	.	.	.	.	.	.
TRINITY_DN14014_c0_g1	TRINITY_DN14014_c0_g1_i2	CUBN_RAT^CUBN_RAT^Q:196-498,H:1745-1847^39.3%ID^E:8.4e-11^RecName: Full=Cubilin;^Eukaryota; Metazoa; Chordata; Craniata; Vertebrata; Euteleostomi; Mammalia; Eutheria; Euarchontoglires; Glires; Rodentia; Myomorpha; Muroidea; Muridae; Murinae; Rattus	.	TRINITY_DN14014_c0_g1_i2.p1	1-516[+]	.	PF00431.19^CUB^CUB domain^63-166^E:2e-10	.	.	.	.	.	.	.	.
TRINITY_DN14083_c0_g1	TRINITY_DN14083_c0_g1_i1	VDP_BOMMO^VDP_BOMMO^Q:30-803,H:11-264^29.1%ID^E:4.2e-21^RecName: Full=Vitellin-degrading protease;^Eukaryota; Metazoa; Ecdysozoa; Arthropoda; Hexapoda; Insecta; Pterygota; Neoptera; Holometabola; Lepidoptera; Glossata; Ditrysia; Bombycoidea; Bombycidae; Bombycinae; Bombyx	.	TRINITY_DN14083_c0_g1_i1.p1	3-881[+]	TRYU_DROER^TRYU_DROER^Q:28-255,H:25-256^32.1%ID^E:3.2e-20^RecName: Full=Trypsin eta;^Eukaryota; Metazoa; Ecdysozoa; Arthropoda; Hexapoda; Insecta; Pterygota; Neoptera; Holometabola; Diptera; Brachycera; Muscomorpha; Ephydroidea; Drosophilidae; Drosophila; Sophophora	PF00089.25^Trypsin^Trypsin^35-253^E:2.6e-38	.	.	.	.	GO:0005615^cellular_component^extracellular space`GO:0004252^molecular_function^serine-type endopeptidase activity	GO:0004252^molecular_function^serine-type endopeptidase activity`GO:0006508^biological_process^proteolysis	.	.
TRINITY_DN14054_c0_g1	TRINITY_DN14054_c0_g1_i1	.	.	TRINITY_DN14054_c0_g1_i1.p1	2-910[-]	.	PF05225.15^HTH_psq^helix-turn-helix, Psq domain^35-71^E:3.1e-07`PF03221.15^HTH_Tnp_Tc5^Tc5 transposase DNA-binding domain^90-155^E:1.5e-07	.	.	.	.	.	GO:0003677^molecular_function^DNA binding	.	.
TRINITY_DN14124_c0_g1	TRINITY_DN14124_c0_g1_i1	TCTP_MOUSE^TCTP_MOUSE^Q:700-185,H:1-172^100%ID^E:2.3e-94^RecName: Full=Translationally-controlled tumor protein;^Eukaryota; Metazoa; Chordata; Craniata; Vertebrata; Euteleostomi; Mammalia; Eutheria; Euarchontoglires; Glires; Rodentia; Myomorpha; Muroidea; Muridae; Murinae; Mus; Mus	.	TRINITY_DN14124_c0_g1_i1.p1	182-700[-]	TCTP_MOUSE^TCTP_MOUSE^Q:1-172,H:1-172^100%ID^E:2e-94^RecName: Full=Translationally-controlled tumor protein;^Eukaryota; Metazoa; Chordata; Craniata; Vertebrata; Euteleostomi; Mammalia; Eutheria; Euarchontoglires; Glires; Rodentia; Myomorpha; Muroidea; Muridae; Murinae; Mus; Mus	PF00838.16^TCTP^Translationally controlled tumour protein^1-168^E:9.2e-82	.	.	ENOG4111FVP^tumor protein	KEGG:mmu:22070	GO:0005737^cellular_component^cytoplasm`GO:0005829^cellular_component^cytosol`GO:0005615^cellular_component^extracellular space`GO:0005771^cellular_component^multivesicular body`GO:0005654^cellular_component^nucleoplasm`GO:0005634^cellular_component^nucleus`GO:0005509^molecular_function^calcium ion binding`GO:0008017^molecular_function^microtubule binding`GO:0008134^molecular_function^transcripti…	.	.	.
TRINITY_DN14128_c0_g1	TRINITY_DN14128_c0_g1_i1	.	.	TRINITY_DN14128_c0_g1_i1.p1	3-707[+]	.	.	.	ExpAA=15.50^PredHel=1^Topology=o15-32i	.	.	.	.	.	.
TRINITY_DN14141_c0_g1	TRINITY_DN14141_c0_g1_i1	.	.	TRINITY_DN14141_c0_g1_i1.p1	96-512[+]	.	.	sigP:1^21^0.741^YES	.	.	.	.	.	.	.
TRINITY_DN14217_c0_g1	TRINITY_DN14217_c0_g1_i1	VQ17_ARATH^VQ17_ARATH^Q:146-529,H:17-140^40.9%ID^E:2.5e-14^RecName: Full=VQ motif-containing protein 17 {ECO:0000303|PubMed:22535423};^Eukaryota; Viridiplantae; Streptophyta; Embryophyta; Tracheophyta; Spermatophyta; Magnoliophyta; eudicotyledons; Gunneridae; Pentapetalae; rosids; malvids; Brassicales; Brassicaceae; Camelineae; Arabidopsis	.	TRINITY_DN14217_c0_g1_i1.p1	98-535[+]	VQ17_ARATH^VQ17_ARATH^Q:17-144,H:17-140^40.9%ID^E:2.9e-14^RecName: Full=VQ motif-containing protein 17 {ECO:0000303|PubMed:22535423};^Eukaryota; Viridiplantae; Streptophyta; Embryophyta; Tracheophyta; Spermatophyta; Magnoliophyta; eudicotyledons; Gunneridae; Pentapetalae; rosids; malvids; Brassicales; Brassicaceae; Camelineae; Arabidopsis	PF05678.13^VQ^VQ motif^38-62^E:9.3e-13	.	.	ENOG410ZA13^VQ motif-containing protein	KEGG:ath:AT2G42140	GO:0005634^cellular_component^nucleus	.	.	.
TRINITY_DN14268_c0_g1	TRINITY_DN14268_c0_g1_i1	.	.	TRINITY_DN14268_c0_g1_i1.p1	337-723[+]	.	.	.	.	.	.	.	.	.	.
TRINITY_DN14337_c0_g1	TRINITY_DN14337_c0_g1_i1	.	.	TRINITY_DN14337_c0_g1_i1.p1	35-538[-]	.	.	sigP:1^23^0.459^YES	.	.	.	.	.	.	.
TRINITY_DN14364_c0_g1	TRINITY_DN14364_c0_g1_i1	.	.	TRINITY_DN14364_c0_g1_i1.p1	116-667[-]	.	.	sigP:1^25^0.681^YES	.	.	.	.	.	.	.
TRINITY_DN14402_c0_g1	TRINITY_DN14402_c0_g1_i1	.	.	TRINITY_DN14402_c0_g1_i1.p1	1-522[+]	.	.	sigP:1^19^0.896^YES	.	.	.	.	.	.	.
TRINITY_DN14402_c0_g1	TRINITY_DN14402_c0_g1_i2	.	.	TRINITY_DN14402_c0_g1_i2.p1	1-312[+]	.	.	.	.	.	.	.	.	.	.
TRINITY_DN14453_c0_g1	TRINITY_DN14453_c0_g1_i1	.	.	TRINITY_DN14453_c0_g1_i1.p1	252-770[-]	.	.	.	.	.	.	.	.	.	.
TRINITY_DN14484_c0_g1	TRINITY_DN14484_c0_g1_i1	.	.	TRINITY_DN14484_c0_g1_i1.p1	1-435[+]	.	.	.	.	.	.	.	.	.	.
TRINITY_DN14460_c0_g1	TRINITY_DN14460_c0_g1_i1	TM181_HUMAN^TM181_HUMAN^Q:602-3,H:266-461^55.7%ID^E:3.4e-64^RecName: Full=Transmembrane protein 181;^Eukaryota; Metazoa; Chordata; Craniata; Vertebrata; Euteleostomi; Mammalia; Eutheria; Euarchontoglires; Primates; Haplorrhini; Catarrhini; Hominidae; Homo	.	TRINITY_DN14460_c0_g1_i1.p1	3-623[-]	TM181_HUMAN^TM181_HUMAN^Q:8-207,H:266-461^55.7%ID^E:3.4e-64^RecName: Full=Transmembrane protein 181;^Eukaryota; Metazoa; Chordata; Craniata; Vertebrata; Euteleostomi; Mammalia; Eutheria; Euarchontoglires; Primates; Haplorrhini; Catarrhini; Hominidae; Homo	PF06664.11^MIG-14_Wnt-bd^Wnt-binding factor required for Wnt secretion^7-206^E:2.7e-67	.	ExpAA=108.39^PredHel=5^Topology=i11-33o61-83i96-118o128-146i159-181o	ENOG410ZN8U^Transmembrane protein 181	KEGG:hsa:57583	GO:0016021^cellular_component^integral component of membrane`GO:0015643^molecular_function^toxic substance binding`GO:0009405^biological_process^pathogenesis	.	.	.
TRINITY_DN14591_c0_g1	TRINITY_DN14591_c0_g1_i1	.	.	TRINITY_DN14591_c0_g1_i1.p1	1-813[+]	.	.	.	.	.	.	.	.	.	.
TRINITY_DN14532_c0_g1	TRINITY_DN14532_c0_g1_i1	.	.	TRINITY_DN14532_c0_g1_i1.p1	3-602[+]	.	.	.	.	.	.	.	.	.	.
TRINITY_DN14508_c0_g1	TRINITY_DN14508_c0_g1_i1	.	.	.	.	.	.	.	.	.	.	.	.	.	.
TRINITY_DN14508_c0_g1	TRINITY_DN14508_c0_g1_i2	.	.	TRINITY_DN14508_c0_g1_i2.p1	2-559[-]	.	.	.	.	.	.	.	.	.	.
TRINITY_DN14577_c0_g1	TRINITY_DN14577_c0_g1_i1	RNH1_MOUSE^RNH1_MOUSE^Q:7-252,H:201-282^42.7%ID^E:1.4e-16^RecName: Full=Ribonuclease H1;^Eukaryota; Metazoa; Chordata; Craniata; Vertebrata; Euteleostomi; Mammalia; Eutheria; Euarchontoglires; Glires; Rodentia; Myomorpha; Muroidea; Muridae; Murinae; Mus; Mus	.	TRINITY_DN14577_c0_g1_i1.p1	1-555[+]	RNH_JANSC^RNH_JANSC^Q:6-82,H:69-145^44.2%ID^E:2e-12^RecName: Full=Ribonuclease H {ECO:0000255|HAMAP-Rule:MF_00042};^Bacteria; Proteobacteria; Alphaproteobacteria; Rhodobacterales; Rhodobacteraceae; Jannaschia	PF00075.23^RNase_H^RNase H^4-82^E:2.7e-20	.	.	COG0328^ribonuclease H activity	KEGG:jan:Jann_0502`KO:K03469	GO:0005737^cellular_component^cytoplasm`GO:0046872^molecular_function^metal ion binding`GO:0003676^molecular_function^nucleic acid binding`GO:0004523^molecular_function^RNA-DNA hybrid ribonuclease activity	GO:0003676^molecular_function^nucleic acid binding`GO:0004523^molecular_function^RNA-DNA hybrid ribonuclease activity	.	.
TRINITY_DN14557_c0_g2	TRINITY_DN14557_c0_g2_i1	.	.	TRINITY_DN14557_c0_g2_i1.p2	407-742[+]	.	.	.	.	.	.	.	.	.	.
TRINITY_DN14524_c0_g1	TRINITY_DN14524_c0_g1_i1	.	.	.	.	.	.	.	.	.	.	.	.	.	.
TRINITY_DN14524_c0_g1	TRINITY_DN14524_c0_g1_i2	.	.	TRINITY_DN14524_c0_g1_i2.p1	2-310[-]	.	.	.	ExpAA=21.65^PredHel=1^Topology=i7-29o	.	.	.	.	.	.
TRINITY_DN14624_c0_g1	TRINITY_DN14624_c0_g1_i1	NLGN1_CAEEL^NLGN1_CAEEL^Q:558-2276,H:16-618^34.5%ID^E:4.1e-95^RecName: Full=Neuroligin-1;^Eukaryota; Metazoa; Ecdysozoa; Nematoda; Chromadorea; Rhabditida; Rhabditoidea; Rhabditidae; Peloderinae; Caenorhabditis	.	TRINITY_DN14624_c0_g1_i1.p1	3-2633[+]	NLGN1_CAEEL^NLGN1_CAEEL^Q:186-758,H:16-618^34.5%ID^E:4.1e-95^RecName: Full=Neuroligin-1;^Eukaryota; Metazoa; Ecdysozoa; Nematoda; Chromadorea; Rhabditida; Rhabditoidea; Rhabditidae; Peloderinae; Caenorhabditis	PF00135.27^COesterase^Carboxylesterase family^190-735^E:1.6e-118`PF07859.12^Abhydrolase_3^alpha/beta hydrolase fold^361-414^E:0.00011	.	ExpAA=41.70^PredHel=2^Topology=i157-176o838-860i	.	.	GO:0030424^cellular_component^axon`GO:0030054^cellular_component^cell junction`GO:0009986^cellular_component^cell surface`GO:0030425^cellular_component^dendrite`GO:0005887^cellular_component^integral component of plasma membrane`GO:0005886^cellular_component^plasma membrane`GO:0045202^cellular_component^synapse`GO:0052689^molecular_function^carboxylic ester hydrolase activity`GO:0042043^molecular…	GO:0016787^molecular_function^hydrolase activity`GO:0008152^biological_process^metabolic process	.	.
TRINITY_DN14697_c0_g1	TRINITY_DN14697_c0_g1_i2	.	.	TRINITY_DN14697_c0_g1_i2.p1	38-487[-]	.	.	.	.	.	.	.	.	.	.
TRINITY_DN14644_c0_g1	TRINITY_DN14644_c0_g1_i1	AB1F_ARATH^AB1F_ARATH^Q:2-463,H:307-460^89%ID^E:6e-74^RecName: Full=ABC transporter F family member 1;^Eukaryota; Viridiplantae; Streptophyta; Embryophyta; Tracheophyta; Spermatophyta; Magnoliophyta; eudicotyledons; Gunneridae; Pentapetalae; rosids; malvids; Brassicales; Brassicaceae; Camelineae; Arabidopsis	.	TRINITY_DN14644_c0_g1_i1.p1	2-466[+]	AB1F_ARATH^AB1F_ARATH^Q:1-154,H:307-460^89%ID^E:6e-74^RecName: Full=ABC transporter F family member 1;^Eukaryota; Viridiplantae; Streptophyta; Embryophyta; Tracheophyta; Spermatophyta; Magnoliophyta; eudicotyledons; Gunneridae; Pentapetalae; rosids; malvids; Brassicales; Brassicaceae; Camelineae; Arabidopsis	PF12848.6^ABC_tran_Xtn^ABC transporter^1-52^E:3.1e-12`PF00005.26^ABC_tran^ABC transporter^90-135^E:1.1e-11	.	.	COG0488^(ABC) transporter	KEGG:ath:AT5G60790`KO:K06185	GO:0005886^cellular_component^plasma membrane`GO:0005524^molecular_function^ATP binding`GO:0016887^molecular_function^ATPase activity`GO:0005215^molecular_function^transporter activity	GO:0005524^molecular_function^ATP binding`GO:0016887^molecular_function^ATPase activity	.	.
TRINITY_DN14743_c0_g1	TRINITY_DN14743_c0_g1_i1	.	.	TRINITY_DN14743_c0_g1_i1.p1	3-380[+]	.	.	.	.	.	.	.	.	.	.
TRINITY_DN14715_c0_g2	TRINITY_DN14715_c0_g2_i1	.	.	TRINITY_DN14715_c0_g2_i1.p1	1-534[+]	.	.	.	ExpAA=17.39^PredHel=1^Topology=i13-30o	.	.	.	.	.	.
TRINITY_DN14798_c0_g1	TRINITY_DN14798_c0_g1_i2	.	.	TRINITY_DN14798_c0_g1_i2.p1	214-606[+]	.	.	.	.	.	.	.	.	.	.
TRINITY_DN14848_c0_g1	TRINITY_DN14848_c0_g1_i1	GLOX1_ARATH^GLOX1_ARATH^Q:1-531,H:293-469^48.3%ID^E:1.3e-40^RecName: Full=Aldehyde oxidase GLOX1 {ECO:0000305};^Eukaryota; Viridiplantae; Streptophyta; Embryophyta; Tracheophyta; Spermatophyta; Magnoliophyta; eudicotyledons; Gunneridae; Pentapetalae; rosids; malvids; Brassicales; Brassicaceae; Camelineae; Arabidopsis	.	TRINITY_DN14848_c0_g1_i1.p1	1-531[+]	GLOX1_ARATH^GLOX1_ARATH^Q:1-177,H:293-469^48.3%ID^E:1.3e-40^RecName: Full=Aldehyde oxidase GLOX1 {ECO:0000305};^Eukaryota; Viridiplantae; Streptophyta; Embryophyta; Tracheophyta; Spermatophyta; Magnoliophyta; eudicotyledons; Gunneridae; Pentapetalae; rosids; malvids; Brassicales; Brassicaceae; Camelineae; Arabidopsis	PF07250.10^Glyoxal_oxid_N^Glyoxal oxidase N-terminus^1-60^E:4.6e-21	.	.	ENOG41110V0^Glyoxal oxidase	KEGG:ath:AT1G67290	GO:0005576^cellular_component^extracellular region`GO:0004031^molecular_function^aldehyde oxidase activity`GO:0102797^molecular_function^geranial:oxygen oxidoreductase activity`GO:0102798^molecular_function^heptaldehyde:oxygen oxidoreductase activity`GO:0007275^biological_process^multicellular organism development	.	.	.
TRINITY_DN14897_c0_g1	TRINITY_DN14897_c0_g1_i2	POLR1_ARATH^POLR1_ARATH^Q:1-942,H:1131-1444^43.3%ID^E:6.2e-70^RecName: Full=Retrovirus-related Pol polyprotein from transposon RE1;^Eukaryota; Viridiplantae; Streptophyta; Embryophyta; Tracheophyta; Spermatophyta; Magnoliophyta; eudicotyledons; Gunneridae; Pentapetalae; rosids; malvids; Brassicales; Brassicaceae; Camelineae; Arabidopsis	.	TRINITY_DN14897_c0_g1_i2.p1	1-633[+]	POLR1_ARATH^POLR1_ARATH^Q:1-210,H:1131-1340^45.7%ID^E:4.5e-48^RecName: Full=Retrovirus-related Pol polyprotein from transposon RE1;^Eukaryota; Viridiplantae; Streptophyta; Embryophyta; Tracheophyta; Spermatophyta; Magnoliophyta; eudicotyledons; Gunneridae; Pentapetalae; rosids; malvids; Brassicales; Brassicaceae; Camelineae; Arabidopsis	PF07727.13^RVT_2^Reverse transcriptase (RNA-dependent DNA polymerase)^3-95^E:4.8e-18	.	.	.	.	GO:0004190^molecular_function^aspartic-type endopeptidase activity`GO:0004519^molecular_function^endonuclease activity`GO:0046872^molecular_function^metal ion binding`GO:0003676^molecular_function^nucleic acid binding`GO:0003964^molecular_function^RNA-directed DNA polymerase activity`GO:0015074^biological_process^DNA integration`GO:0006310^biological_process^DNA recombination	.	.	.
TRINITY_DN14828_c0_g1	TRINITY_DN14828_c0_g1_i2	.	.	TRINITY_DN14828_c0_g1_i2.p1	18-458[-]	.	.	.	.	.	.	.	.	.	.
TRINITY_DN14927_c0_g1	TRINITY_DN14927_c0_g1_i1	.	.	TRINITY_DN14927_c0_g1_i1.p1	108-641[+]	.	.	sigP:1^19^0.618^YES	.	.	.	.	.	.	.
TRINITY_DN14980_c0_g1	TRINITY_DN14980_c0_g1_i1	RKD5_ARATH^RKD5_ARATH^Q:530-225,H:231-328^38.1%ID^E:8.7e-10^RecName: Full=Protein RKD5;^Eukaryota; Viridiplantae; Streptophyta; Embryophyta; Tracheophyta; Spermatophyta; Magnoliophyta; eudicotyledons; Gunneridae; Pentapetalae; rosids; malvids; Brassicales; Brassicaceae; Camelineae; Arabidopsis	.	TRINITY_DN14980_c0_g1_i1.p1	195-671[-]	.	PF02042.14^RWP-RK^RWP-RK domain^65-113^E:1.9e-22	.	.	.	.	.	.	.	.
TRINITY_DN14918_c0_g1	TRINITY_DN14918_c0_g1_i1	Y9801_DROME^Y9801_DROME^Q:531-2705,H:1-685^36%ID^E:3e-99^RecName: Full=PP2C-like domain-containing protein CG9801;^Eukaryota; Metazoa; Ecdysozoa; Arthropoda; Hexapoda; Insecta; Pterygota; Neoptera; Holometabola; Diptera; Brachycera; Muscomorpha; Ephydroidea; Drosophilidae; Drosophila; Sophophora	.	TRINITY_DN14918_c0_g1_i1.p1	531-2711[+]	Y9801_DROME^Y9801_DROME^Q:1-725,H:1-685^36%ID^E:3e-99^RecName: Full=PP2C-like domain-containing protein CG9801;^Eukaryota; Metazoa; Ecdysozoa; Arthropoda; Hexapoda; Insecta; Pterygota; Neoptera; Holometabola; Diptera; Brachycera; Muscomorpha; Ephydroidea; Drosophilidae; Drosophila; Sophophora	PF13672.5^PP2C_2^Protein phosphatase 2C^363-561^E:9.6e-09	.	.	ENOG410XR2J^PP2Cc	KEGG:dme:Dmel_CG9801	GO:0003824^molecular_function^catalytic activity	.	.	.
TRINITY_DN14937_c0_g1	TRINITY_DN14937_c0_g1_i1	DCTP1_RAT^DCTP1_RAT^Q:59-367,H:30-132^47.6%ID^E:6.5e-23^RecName: Full=dCTP pyrophosphatase 1;^Eukaryota; Metazoa; Chordata; Craniata; Vertebrata; Euteleostomi; Mammalia; Eutheria; Euarchontoglires; Glires; Rodentia; Myomorpha; Muroidea; Muridae; Murinae; Rattus	.	TRINITY_DN14937_c0_g1_i1.p1	14-376[+]	DCTP1_RAT^DCTP1_RAT^Q:16-118,H:30-132^47.6%ID^E:8.3e-23^RecName: Full=dCTP pyrophosphatase 1;^Eukaryota; Metazoa; Chordata; Craniata; Vertebrata; Euteleostomi; Mammalia; Eutheria; Euarchontoglires; Glires; Rodentia; Myomorpha; Muroidea; Muridae; Murinae; Rattus	PF03819.16^MazG^MazG nucleotide pyrophosphohydrolase domain^38-111^E:5.8e-08`PF12643.6^MazG-like^MazG-like family^49-119^E:5.2e-09	.	.	ENOG4111PYX^dCTP pyrophosphatase 1	KEGG:rno:192252`KO:K16904	GO:0005829^cellular_component^cytosol`GO:0005739^cellular_component^mitochondrion`GO:0005634^cellular_component^nucleus`GO:0047840^molecular_function^dCTP diphosphatase activity`GO:0042802^molecular_function^identical protein binding`GO:0000287^molecular_function^magnesium ion binding`GO:0047429^molecular_function^nucleoside-triphosphate diphosphatase activity`GO:0032556^molecular_function^pyrimi…	GO:0047429^molecular_function^nucleoside-triphosphate diphosphatase activity`GO:0009143^biological_process^nucleoside triphosphate catabolic process	.	.
TRINITY_DN14958_c0_g1	TRINITY_DN14958_c0_g1_i1	.	.	TRINITY_DN14958_c0_g1_i1.p1	2-412[-]	.	.	.	.	.	.	.	.	.	.
TRINITY_DN14978_c0_g1	TRINITY_DN14978_c0_g1_i1	.	.	TRINITY_DN14978_c0_g1_i1.p1	2-397[+]	.	PF12278.7^SDP_N^Sex determination protein N terminal^4-54^E:3.1e-10	.	.	.	.	.	.	.	.
TRINITY_DN14970_c0_g1	TRINITY_DN14970_c0_g1_i1	YTX1_XENLA^YTX1_XENLA^Q:113-634,H:87-255^31.3%ID^E:4.7e-13^RecName: Full=Transposon TX1 uncharacterized 82 kDa protein;^Eukaryota; Metazoa; Chordata; Craniata; Vertebrata; Euteleostomi; Amphibia; Batrachia; Anura; Pipoidea; Pipidae; Xenopodinae; Xenopus; Xenopus	.	TRINITY_DN14970_c0_g1_i1.p1	41-640[+]	.	PF00098.22^zf-CCHC^Zinc knuckle^184-199^E:0.00014	.	.	.	.	.	GO:0003676^molecular_function^nucleic acid binding`GO:0008270^molecular_function^zinc ion binding	.	.
TRINITY_DN14992_c0_g1	TRINITY_DN14992_c0_g1_i1	VPI1_SCOJE^VPI1_SCOJE^Q:430-281,H:40-92^43.4%ID^E:6.3e-06^RecName: Full=Venom peptide SjAPI;^Eukaryota; Metazoa; Ecdysozoa; Arthropoda; Chelicerata; Arachnida; Scorpiones; Iurida; Chactoidea; Euscorpiidae; Scorpiopinae; Scorpiopini; Scorpiops	.	TRINITY_DN14992_c0_g1_i1.p1	2-550[-]	.	PF01826.16^TIL^Trypsin Inhibitor like cysteine rich domain^35-90^E:6e-13	.	.	.	.	.	.	.	.
TRINITY_DN14992_c0_g2	TRINITY_DN14992_c0_g2_i1	.	.	TRINITY_DN14992_c0_g2_i1.p1	3-644[-]	.	PF01826.16^TIL^Trypsin Inhibitor like cysteine rich domain^73-129^E:2.9e-10	sigP:1^20^0.769^YES	.	.	.	.	.	.	.
TRINITY_DN15002_c0_g1	TRINITY_DN15002_c0_g1_i1	.	.	TRINITY_DN15002_c0_g1_i1.p1	2-427[+]	.	.	.	.	.	.	.	.	.	.
TRINITY_DN15084_c0_g1	TRINITY_DN15084_c0_g1_i1	.	.	TRINITY_DN15084_c0_g1_i1.p2	56-367[-]	.	.	.	.	.	.	.	.	.	.
TRINITY_DN15018_c0_g1	TRINITY_DN15018_c0_g1_i1	.	.	TRINITY_DN15018_c0_g1_i1.p1	240-563[-]	.	.	.	.	.	.	.	.	.	.
TRINITY_DN15044_c0_g1	TRINITY_DN15044_c0_g1_i1	.	.	TRINITY_DN15044_c0_g1_i1.p1	48-425[+]	.	.	.	.	.	.	.	.	.	.
TRINITY_DN15030_c0_g1	TRINITY_DN15030_c0_g1_i1	.	.	TRINITY_DN15030_c0_g1_i1.p1	3-428[-]	.	.	sigP:1^17^0.82^YES	.	.	.	.	.	.	.
TRINITY_DN15030_c0_g1	TRINITY_DN15030_c0_g1_i2	.	.	.	.	.	.	.	.	.	.	.	.	.	.
TRINITY_DN15043_c0_g1	TRINITY_DN15043_c0_g1_i1	.	.	TRINITY_DN15043_c0_g1_i1.p1	1-711[+]	.	.	.	.	.	.	.	.	.	.
TRINITY_DN15142_c0_g1	TRINITY_DN15142_c0_g1_i1	YRD6_CAEEL^YRD6_CAEEL^Q:426-680,H:863-947^42.4%ID^E:5.6e-10^RecName: Full=Uncharacterized protein K02A2.6;^Eukaryota; Metazoa; Ecdysozoa; Nematoda; Chromadorea; Rhabditida; Rhabditoidea; Rhabditidae; Peloderinae; Caenorhabditis	.	TRINITY_DN15142_c0_g1_i1.p1	158-460[+]	.	.	.	.	.	.	.	.	.	.
TRINITY_DN15142_c0_g1	TRINITY_DN15142_c0_g1_i2	YRD6_CAEEL^YRD6_CAEEL^Q:267-521,H:863-947^42.4%ID^E:4.4e-10^RecName: Full=Uncharacterized protein K02A2.6;^Eukaryota; Metazoa; Ecdysozoa; Nematoda; Chromadorea; Rhabditida; Rhabditoidea; Rhabditidae; Peloderinae; Caenorhabditis	.	.	.	.	.	.	.	.	.	GO:0003676^molecular_function^nucleic acid binding`GO:0008270^molecular_function^zinc ion binding`GO:0015074^biological_process^DNA integration	.	.	.
TRINITY_DN15176_c0_g1	TRINITY_DN15176_c0_g1_i1	.	.	TRINITY_DN15176_c0_g1_i1.p1	146-451[-]	.	.	sigP:1^20^0.806^YES	ExpAA=17.56^PredHel=1^Topology=i5-22o	.	.	.	.	.	.
TRINITY_DN15159_c0_g1	TRINITY_DN15159_c0_g1_i1	.	.	TRINITY_DN15159_c0_g1_i1.p1	1-315[+]	.	.	.	.	.	.	.	.	.	.
TRINITY_DN15102_c0_g1	TRINITY_DN15102_c0_g1_i1	.	.	TRINITY_DN15102_c0_g1_i1.p1	59-457[+]	.	.	sigP:1^20^0.628^YES	ExpAA=17.52^PredHel=1^Topology=o4-21i	.	.	.	.	.	.
TRINITY_DN15102_c0_g1	TRINITY_DN15102_c0_g1_i2	.	.	TRINITY_DN15102_c0_g1_i2.p1	59-445[+]	.	.	sigP:1^20^0.628^YES	ExpAA=17.55^PredHel=1^Topology=o4-21i	.	.	.	.	.	.
TRINITY_DN15208_c0_g1	TRINITY_DN15208_c0_g1_i1	POL_WDSV^POL_WDSV^Q:439-38,H:1462-1596^33.1%ID^E:1.8e-11^RecName: Full=Gag-Pol polyprotein;^Viruses; Ortervirales; Retroviridae; Orthoretrovirinae; Epsilonretrovirus	.	TRINITY_DN15208_c0_g1_i1.p1	2-442[-]	.	PF00665.25^rve^Integrase core domain^24-133^E:4.2e-21	.	.	.	.	.	GO:0015074^biological_process^DNA integration	.	.
TRINITY_DN15375_c0_g1	TRINITY_DN15375_c0_g1_i1	.	.	TRINITY_DN15375_c0_g1_i1.p1	1-420[+]	.	PF03184.18^DDE_1^DDE superfamily endonuclease^1-110^E:6.3e-15	.	.	.	.	.	GO:0003676^molecular_function^nucleic acid binding	.	.
TRINITY_DN15419_c0_g1	TRINITY_DN15419_c0_g1_i1	.	.	TRINITY_DN15419_c0_g1_i1.p1	100-468[+]	.	PF15497.5^SNAPc19^snRNA-activating protein complex subunit 19, SNAPc subunit 19^17-104^E:2.3e-10	.	.	.	.	.	GO:0003700^molecular_function^DNA-binding transcription factor activity`GO:0006366^biological_process^transcription by RNA polymerase II`GO:0006384^biological_process^transcription initiation from RNA polymerase III promoter`GO:0005634^cellular_component^nucleus	.	.
TRINITY_DN15410_c0_g1	TRINITY_DN15410_c0_g1_i1	.	.	TRINITY_DN15410_c0_g1_i1.p1	45-623[+]	.	PF06749.11^DUF1218^Protein of unknown function (DUF1218)^59-154^E:3e-13	sigP:1^26^0.517^YES	ExpAA=88.26^PredHel=4^Topology=i9-26o53-75i96-118o143-165i	.	.	.	.	.	.
TRINITY_DN15549_c0_g1	TRINITY_DN15549_c0_g1_i1	.	.	TRINITY_DN15549_c0_g1_i1.p1	64-576[+]	.	.	.	.	.	.	.	.	.	.
TRINITY_DN15677_c0_g1	TRINITY_DN15677_c0_g1_i1	RNHX1_ARATH^RNHX1_ARATH^Q:2-685,H:365-597^32.4%ID^E:1.9e-24^RecName: Full=Putative ribonuclease H protein At1g65750;^Eukaryota; Viridiplantae; Streptophyta; Embryophyta; Tracheophyta; Spermatophyta; Magnoliophyta; eudicotyledons; Gunneridae; Pentapetalae; rosids; malvids; Brassicales; Brassicaceae; Camelineae; Arabidopsis	.	TRINITY_DN15677_c0_g1_i1.p1	182-772[+]	.	PF13456.5^RVT_3^Reverse transcriptase-like^39-160^E:1.9e-23	.	.	.	.	.	GO:0003676^molecular_function^nucleic acid binding`GO:0004523^molecular_function^RNA-DNA hybrid ribonuclease activity	.	.
TRINITY_DN15629_c0_g1	TRINITY_DN15629_c0_g1_i1	.	.	TRINITY_DN15629_c0_g1_i1.p1	1-381[+]	.	.	.	.	.	.	.	.	.	.
TRINITY_DN15629_c0_g1	TRINITY_DN15629_c0_g1_i2	.	.	TRINITY_DN15629_c0_g1_i2.p1	1-369[+]	.	.	.	.	.	.	.	.	.	.
TRINITY_DN15674_c0_g1	TRINITY_DN15674_c0_g1_i1	.	.	TRINITY_DN15674_c0_g1_i1.p1	89-748[+]	.	.	sigP:1^19^0.678^YES	.	.	.	.	.	.	.
TRINITY_DN15618_c0_g1	TRINITY_DN15618_c0_g1_i1	.	.	TRINITY_DN15618_c0_g1_i1.p1	1-618[+]	.	PF00098.22^zf-CCHC^Zinc knuckle^37-52^E:0.00063	.	.	.	.	.	GO:0003676^molecular_function^nucleic acid binding`GO:0008270^molecular_function^zinc ion binding	.	.
TRINITY_DN15794_c0_g1	TRINITY_DN15794_c0_g1_i1	.	.	TRINITY_DN15794_c0_g1_i1.p1	97-564[+]	.	.	.	.	.	.	.	.	.	.
TRINITY_DN15807_c0_g1	TRINITY_DN15807_c0_g1_i1	.	.	TRINITY_DN15807_c0_g1_i1.p1	3-401[-]	.	.	sigP:1^23^0.757^YES	.	.	.	.	.	.	.
TRINITY_DN15888_c0_g1	TRINITY_DN15888_c0_g1_i1	.	.	TRINITY_DN15888_c0_g1_i1.p1	158-484[+]	.	.	.	.	.	.	.	.	.	.
TRINITY_DN15845_c0_g1	TRINITY_DN15845_c0_g1_i1	.	.	TRINITY_DN15845_c0_g1_i1.p1	3-992[+]	.	.	sigP:1^22^0.831^YES	.	.	.	.	.	.	.
TRINITY_DN15862_c0_g1	TRINITY_DN15862_c0_g1_i1	.	.	TRINITY_DN15862_c0_g1_i1.p1	57-365[+]	.	.	.	.	.	.	.	.	.	.
TRINITY_DN15932_c0_g1	TRINITY_DN15932_c0_g1_i1	.	.	TRINITY_DN15932_c0_g1_i1.p1	87-419[+]	.	.	sigP:1^19^0.821^YES	.	.	.	.	.	.	.
TRINITY_DN15966_c0_g1	TRINITY_DN15966_c0_g1_i1	.	.	TRINITY_DN15966_c0_g1_i1.p1	187-651[+]	.	.	.	.	.	.	.	.	.	.
TRINITY_DN15934_c0_g1	TRINITY_DN15934_c0_g1_i1	.	.	TRINITY_DN15934_c0_g1_i1.p1	3-503[-]	.	.	.	.	.	.	.	.	.	.
TRINITY_DN15997_c0_g1	TRINITY_DN15997_c0_g1_i1	RTF1_HUMAN^RTF1_HUMAN^Q:755-150,H:502-710^42.9%ID^E:2.4e-32^RecName: Full=RNA polymerase-associated protein RTF1 homolog;^Eukaryota; Metazoa; Chordata; Craniata; Vertebrata; Euteleostomi; Mammalia; Eutheria; Euarchontoglires; Primates; Haplorrhini; Catarrhini; Hominidae; Homo	.	TRINITY_DN15997_c0_g1_i1.p1	147-755[-]	RTF1_DROME^RTF1_DROME^Q:1-202,H:577-775^43.6%ID^E:4.1e-30^RecName: Full=RNA polymerase-associated protein Rtf1;^Eukaryota; Metazoa; Ecdysozoa; Arthropoda; Hexapoda; Insecta; Pterygota; Neoptera; Holometabola; Diptera; Brachycera; Muscomorpha; Ephydroidea; Drosophilidae; Drosophila; Sophophora	.	.	.	COG5296^Rtf1, Paf1 RNA polymerase II complex component, homolog (S. cerevisiae)	KEGG:dme:Dmel_CG10955`KO:K15178	GO:0016593^cellular_component^Cdc73/Paf1 complex`GO:0005634^cellular_component^nucleus`GO:0035327^cellular_component^transcriptionally active chromatin`GO:0003677^molecular_function^DNA binding`GO:0042800^molecular_function^histone methyltransferase activity (H3-K4 specific)`GO:1990269^molecular_function^RNA polymerase II C-terminal domain phosphoserine binding`GO:0001076^molecular_function^obsol…	.	.	.
TRINITY_DN16063_c0_g2	TRINITY_DN16063_c0_g2_i1	.	.	TRINITY_DN16063_c0_g2_i1.p1	57-491[+]	.	.	.	.	.	.	.	.	.	.
TRINITY_DN16067_c0_g1	TRINITY_DN16067_c0_g1_i1	.	.	TRINITY_DN16067_c0_g1_i1.p1	1-504[-]	.	.	.	.	.	.	.	.	.	.
TRINITY_DN16073_c0_g1	TRINITY_DN16073_c0_g1_i1	.	.	TRINITY_DN16073_c0_g1_i1.p1	107-517[+]	.	.	.	.	.	.	.	.	.	.
TRINITY_DN16097_c0_g1	TRINITY_DN16097_c0_g1_i1	.	.	TRINITY_DN16097_c0_g1_i1.p1	184-498[+]	.	.	.	.	.	.	.	.	.	.
TRINITY_DN16002_c0_g1	TRINITY_DN16002_c0_g1_i1	.	.	TRINITY_DN16002_c0_g1_i1.p1	1-495[+]	.	PF00106.24^adh_short^short chain dehydrogenase^2-106^E:1.8e-08	.	.	.	.	.	.	.	.
TRINITY_DN16065_c0_g1	TRINITY_DN16065_c0_g1_i1	ACR3_CAEEL^ACR3_CAEEL^Q:1098-280,H:58-331^24%ID^E:4.9e-21^RecName: Full=Acetylcholine receptor subunit beta-type acr-3;^Eukaryota; Metazoa; Ecdysozoa; Nematoda; Chromadorea; Rhabditida; Rhabditoidea; Rhabditidae; Peloderinae; Caenorhabditis	.	TRINITY_DN16065_c0_g1_i1.p1	37-978[-]	ACHA_TORMA^ACHA_TORMA^Q:3-235,H:101-341^18.9%ID^E:1.2e-07^RecName: Full=Acetylcholine receptor subunit alpha;^Eukaryota; Metazoa; Chordata; Craniata; Vertebrata; Chondrichthyes; Elasmobranchii; Batoidea; Torpediniformes; Torpedinidae; Torpedo	PF02931.22^Neur_chan_LBD^Neurotransmitter-gated ion-channel ligand binding domain^3-131^E:2.5e-20	.	ExpAA=113.03^PredHel=5^Topology=i104-123o133-155i164-186o196-218i292-311o	.	.	GO:0030054^cellular_component^cell junction`GO:0016021^cellular_component^integral component of membrane`GO:0045211^cellular_component^postsynaptic membrane`GO:0022848^molecular_function^acetylcholine-gated cation-selective channel activity`GO:0004888^molecular_function^transmembrane signaling receptor activity	GO:0005230^molecular_function^extracellular ligand-gated ion channel activity`GO:0006811^biological_process^ion transport`GO:0016021^cellular_component^integral component of membrane	.	.
TRINITY_DN16049_c0_g1	TRINITY_DN16049_c0_g1_i1	YG31B_YEAST^YG31B_YEAST^Q:464-15,H:627-776^50.7%ID^E:3.3e-37^RecName: Full=Transposon Ty3-G Gag-Pol polyprotein;^Eukaryota; Fungi; Dikarya; Ascomycota; Saccharomycotina; Saccharomycetes; Saccharomycetales; Saccharomycetaceae; Saccharomyces	.	TRINITY_DN16049_c0_g1_i1.p1	3-776[-]	YG31B_YEAST^YG31B_YEAST^Q:105-254,H:627-776^50.7%ID^E:3.3e-37^RecName: Full=Transposon Ty3-G Gag-Pol polyprotein;^Eukaryota; Fungi; Dikarya; Ascomycota; Saccharomycotina; Saccharomycetes; Saccharomycetales; Saccharomycetaceae; Saccharomyces	PF00078.26^RVT_1^Reverse transcriptase (RNA-dependent DNA polymerase)^117-257^E:8.9e-19	.	.	.	KEGG:sce:YGR109W-B`KO:K07497	GO:0005737^cellular_component^cytoplasm`GO:0005634^cellular_component^nucleus`GO:0000943^cellular_component^retrotransposon nucleocapsid`GO:0004190^molecular_function^aspartic-type endopeptidase activity`GO:0005524^molecular_function^ATP binding`GO:0003677^molecular_function^DNA binding`GO:0003887^molecular_function^DNA-directed DNA polymerase activity`GO:0008233^molecular_function^peptidase acti…	.	.	.
TRINITY_DN16145_c0_g2	TRINITY_DN16145_c0_g2_i1	NEP2_DROME^NEP2_DROME^Q:5-427,H:634-774^66%ID^E:1.3e-53^RecName: Full=Neprilysin-2 {ECO:0000303|PubMed:15554877};^Eukaryota; Metazoa; Ecdysozoa; Arthropoda; Hexapoda; Insecta; Pterygota; Neoptera; Holometabola; Diptera; Brachycera; Muscomorpha; Ephydroidea; Drosophilidae; Drosophila; Sophophora	.	TRINITY_DN16145_c0_g2_i1.p1	2-430[+]	NEP2_DROME^NEP2_DROME^Q:2-142,H:634-774^66%ID^E:6.3e-54^RecName: Full=Neprilysin-2 {ECO:0000303|PubMed:15554877};^Eukaryota; Metazoa; Ecdysozoa; Arthropoda; Hexapoda; Insecta; Pterygota; Neoptera; Holometabola; Diptera; Brachycera; Muscomorpha; Ephydroidea; Drosophilidae; Drosophila; Sophophora	PF01431.20^Peptidase_M13^Peptidase family M13^3-139^E:7.8e-37	.	.	COG3590^endothelin-converting enzyme	KEGG:dme:Dmel_CG9761	GO:0005615^cellular_component^extracellular space`GO:0016021^cellular_component^integral component of membrane`GO:0005886^cellular_component^plasma membrane`GO:0004175^molecular_function^endopeptidase activity`GO:0046872^molecular_function^metal ion binding`GO:0004222^molecular_function^metalloendopeptidase activity`GO:0008237^molecular_function^metallopeptidase activity`GO:0006508^biological_pro…	GO:0004222^molecular_function^metalloendopeptidase activity`GO:0006508^biological_process^proteolysis	.	.
TRINITY_DN16177_c0_g1	TRINITY_DN16177_c0_g1_i1	.	.	TRINITY_DN16177_c0_g1_i1.p1	1-366[+]	.	.	.	.	.	.	.	.	.	.
TRINITY_DN16280_c0_g1	TRINITY_DN16280_c0_g1_i1	.	.	TRINITY_DN16280_c0_g1_i1.p1	129-557[+]	.	.	.	.	.	.	.	.	.	.
TRINITY_DN16310_c0_g1	TRINITY_DN16310_c0_g1_i1	.	.	TRINITY_DN16310_c0_g1_i1.p1	2-481[-]	.	.	.	.	.	.	.	.	.	.
TRINITY_DN16352_c0_g1	TRINITY_DN16352_c0_g1_i1	MOS1T_DROMA^MOS1T_DROMA^Q:49-336,H:7-102^39.6%ID^E:3.8e-14^RecName: Full=Mariner Mos1 transposase;^Eukaryota; Metazoa; Ecdysozoa; Arthropoda; Hexapoda; Insecta; Pterygota; Neoptera; Holometabola; Diptera; Brachycera; Muscomorpha; Ephydroidea; Drosophilidae; Drosophila; Sophophora	.	TRINITY_DN16352_c0_g1_i1.p1	40-336[+]	MOS1T_DROMA^MOS1T_DROMA^Q:4-99,H:7-102^39.6%ID^E:7.6e-14^RecName: Full=Mariner Mos1 transposase;^Eukaryota; Metazoa; Ecdysozoa; Arthropoda; Hexapoda; Insecta; Pterygota; Neoptera; Holometabola; Diptera; Brachycera; Muscomorpha; Ephydroidea; Drosophilidae; Drosophila; Sophophora	.	.	.	.	.	GO:0005634^cellular_component^nucleus`GO:0003677^molecular_function^DNA binding`GO:0004519^molecular_function^endonuclease activity`GO:0046872^molecular_function^metal ion binding`GO:0015074^biological_process^DNA integration`GO:0006310^biological_process^DNA recombination	.	.	.
TRINITY_DN16346_c0_g1	TRINITY_DN16346_c0_g1_i1	.	.	TRINITY_DN16346_c0_g1_i1.p1	2-412[-]	.	.	.	.	.	.	.	.	.	.
TRINITY_DN16330_c1_g1	TRINITY_DN16330_c1_g1_i1	.	.	TRINITY_DN16330_c1_g1_i1.p1	105-545[-]	.	.	sigP:1^22^0.545^YES	.	.	.	.	.	.	.
TRINITY_DN16489_c0_g1	TRINITY_DN16489_c0_g1_i1	.	.	TRINITY_DN16489_c0_g1_i1.p1	152-940[+]	.	.	.	.	.	.	.	.	.	.
TRINITY_DN16579_c0_g1	TRINITY_DN16579_c0_g1_i1	SRC64_DROME^SRC64_DROME^Q:2-718,H:311-549^84.1%ID^E:3.2e-120^RecName: Full=Tyrosine-protein kinase Src64B;^Eukaryota; Metazoa; Ecdysozoa; Arthropoda; Hexapoda; Insecta; Pterygota; Neoptera; Holometabola; Diptera; Brachycera; Muscomorpha; Ephydroidea; Drosophilidae; Drosophila; Sophophora	.	TRINITY_DN16579_c0_g1_i1.p1	2-733[+]	SRC64_DROME^SRC64_DROME^Q:1-239,H:311-549^84.1%ID^E:2.3e-120^RecName: Full=Tyrosine-protein kinase Src64B;^Eukaryota; Metazoa; Ecdysozoa; Arthropoda; Hexapoda; Insecta; Pterygota; Neoptera; Holometabola; Diptera; Brachycera; Muscomorpha; Ephydroidea; Drosophilidae; Drosophila; Sophophora	PF07714.16^Pkinase_Tyr^Protein tyrosine kinase^1-224^E:2.5e-85`PF00069.24^Pkinase^Protein kinase domain^9-222^E:3.2e-44	.	.	COG0515^Serine Threonine protein kinase	KEGG:dme:Dmel_CG7524`KO:K05704	GO:0005829^cellular_component^cytosol`GO:0031234^cellular_component^extrinsic component of cytoplasmic side of plasma membrane`GO:0045172^cellular_component^germline ring canal`GO:0005886^cellular_component^plasma membrane`GO:0005524^molecular_function^ATP binding`GO:0004715^molecular_function^non-membrane spanning protein tyrosine kinase activity`GO:0004713^molecular_function^protein tyrosine ki…	GO:0004672^molecular_function^protein kinase activity`GO:0006468^biological_process^protein phosphorylation`GO:0005524^molecular_function^ATP binding	.	.
TRINITY_DN16591_c0_g1	TRINITY_DN16591_c0_g1_i1	.	.	TRINITY_DN16591_c0_g1_i1.p1	143-490[+]	.	.	.	.	.	.	.	.	.	.
TRINITY_DN16591_c0_g1	TRINITY_DN16591_c0_g1_i2	.	.	TRINITY_DN16591_c0_g1_i2.p1	134-604[-]	.	.	.	.	.	.	.	.	.	.
TRINITY_DN16634_c0_g1	TRINITY_DN16634_c0_g1_i1	.	.	TRINITY_DN16634_c0_g1_i1.p1	2-535[+]	.	PF13456.5^RVT_3^Reverse transcriptase-like^23-144^E:1.6e-17	.	.	.	.	.	GO:0003676^molecular_function^nucleic acid binding`GO:0004523^molecular_function^RNA-DNA hybrid ribonuclease activity	.	.
TRINITY_DN16633_c0_g1	TRINITY_DN16633_c0_g1_i1	.	.	TRINITY_DN16633_c0_g1_i1.p1	66-425[+]	.	.	.	.	.	.	.	.	.	.
TRINITY_DN16633_c0_g1	TRINITY_DN16633_c0_g1_i2	.	.	.	.	.	.	.	.	.	.	.	.	.	.
TRINITY_DN16676_c0_g1	TRINITY_DN16676_c0_g1_i1	.	.	TRINITY_DN16676_c0_g1_i1.p1	1-552[-]	.	.	.	.	.	.	.	.	.	.
TRINITY_DN16709_c0_g1	TRINITY_DN16709_c0_g1_i1	.	.	TRINITY_DN16709_c0_g1_i1.p1	373-699[+]	.	.	.	.	.	.	.	.	.	.
TRINITY_DN16717_c0_g1	TRINITY_DN16717_c0_g1_i1	POL_SFVCP^POL_SFVCP^Q:573-19,H:781-961^31.4%ID^E:5.1e-22^RecName: Full=Pro-Pol polyprotein;^Viruses; Ortervirales; Retroviridae; Spumaretrovirinae; Spumavirus	.	TRINITY_DN16717_c0_g1_i1.p1	1-585[-]	.	PF00665.25^rve^Integrase core domain^97-195^E:3.4e-12	.	.	.	.	.	GO:0015074^biological_process^DNA integration	.	.
TRINITY_DN16700_c0_g1	TRINITY_DN16700_c0_g1_i1	.	.	TRINITY_DN16700_c0_g1_i1.p1	71-499[-]	.	.	sigP:1^21^0.495^YES	.	.	.	.	.	.	.
TRINITY_DN16735_c0_g1	TRINITY_DN16735_c0_g1_i1	.	.	TRINITY_DN16735_c0_g1_i1.p1	12-413[-]	.	.	.	.	.	.	.	.	.	.
TRINITY_DN16944_c0_g1	TRINITY_DN16944_c0_g1_i1	AN13C_HUMAN^AN13C_HUMAN^Q:337-2,H:114-225^69.6%ID^E:1e-40^RecName: Full=Ankyrin repeat domain-containing protein 13C;^Eukaryota; Metazoa; Chordata; Craniata; Vertebrata; Euteleostomi; Mammalia; Eutheria; Euarchontoglires; Primates; Haplorrhini; Catarrhini; Hominidae; Homo	.	TRINITY_DN16944_c0_g1_i1.p1	2-364[-]	AN13C_HUMAN^AN13C_HUMAN^Q:10-121,H:114-225^69.6%ID^E:4e-41^RecName: Full=Ankyrin repeat domain-containing protein 13C;^Eukaryota; Metazoa; Chordata; Craniata; Vertebrata; Euteleostomi; Mammalia; Eutheria; Euarchontoglires; Primates; Haplorrhini; Catarrhini; Hominidae; Homo	PF12796.6^Ank_2^Ankyrin repeats (3 copies)^8-69^E:2.4e-10`PF13637.5^Ank_4^Ankyrin repeats (many copies)^11-60^E:2.5e-07`PF13857.5^Ank_5^Ankyrin repeats (many copies)^34-77^E:4.5e-08`PF13606.5^Ank_3^Ankyrin repeat^40-66^E:1.1e-05`PF00023.29^Ank^Ankyrin repeat^40-64^E:1.4e-07`PF13637.5^Ank_4^Ankyrin repeats (many copies)^41-88^E:1.9e-07	.	.	ENOG410XNMS^ankyrin repeat domain	KEGG:hsa:81573`KO:K21437	GO:0005783^cellular_component^endoplasmic reticulum`GO:0005789^cellular_component^endoplasmic reticulum membrane`GO:0048471^cellular_component^perinuclear region of cytoplasm`GO:0005102^molecular_function^signaling receptor binding`GO:0006621^biological_process^protein retention in ER lumen`GO:2000209^biological_process^regulation of anoikis`GO:0010869^biological_process^regulation of receptor bi…	GO:0005515^molecular_function^protein binding	.	.
TRINITY_DN17098_c0_g1	TRINITY_DN17098_c0_g1_i1	STXB5_RAT^STXB5_RAT^Q:10-1455,H:35-522^62.6%ID^E:1.1e-185^RecName: Full=Syntaxin-binding protein 5;^Eukaryota; Metazoa; Chordata; Craniata; Vertebrata; Euteleostomi; Mammalia; Eutheria; Euarchontoglires; Glires; Rodentia; Myomorpha; Muroidea; Muridae; Murinae; Rattus	.	TRINITY_DN17098_c0_g1_i1.p1	1-1455[+]	STXB5_RAT^STXB5_RAT^Q:4-485,H:35-522^62.6%ID^E:1.1e-185^RecName: Full=Syntaxin-binding protein 5;^Eukaryota; Metazoa; Chordata; Craniata; Vertebrata; Euteleostomi; Mammalia; Eutheria; Euarchontoglires; Glires; Rodentia; Myomorpha; Muroidea; Muridae; Murinae; Rattus	PF08366.12^LLGL^LLGL2^247-352^E:3.6e-32`PF00400.31^WD40^WD domain, G-beta repeat^363-433^E:0.046	.	.	ENOG410XTER^syntaxin binding protein	KEGG:rno:81022`KO:K08518	GO:0030054^cellular_component^cell junction`GO:0030659^cellular_component^cytoplasmic vesicle membrane`GO:0005829^cellular_component^cytosol`GO:0016021^cellular_component^integral component of membrane`GO:0005886^cellular_component^plasma membrane`GO:0030141^cellular_component^secretory granule`GO:0008021^cellular_component^synaptic vesicle`GO:0005096^molecular_function^GTPase activator activity`…	GO:0005515^molecular_function^protein binding	.	.
TRINITY_DN17075_c0_g1	TRINITY_DN17075_c0_g1_i1	.	.	TRINITY_DN17075_c0_g1_i1.p1	48-389[-]	.	.	.	.	.	.	.	.	.	.
TRINITY_DN17178_c0_g1	TRINITY_DN17178_c0_g1_i1	DGKH_DROER^DGKH_DROER^Q:1-624,H:198-398^77%ID^E:6.3e-95^RecName: Full=Diacylglycerol kinase eta {ECO:0000250|UniProtKB:Q86XP1};^Eukaryota; Metazoa; Ecdysozoa; Arthropoda; Hexapoda; Insecta; Pterygota; Neoptera; Holometabola; Diptera; Brachycera; Muscomorpha; Ephydroidea; Drosophilidae; Drosophila; Sophophora	.	TRINITY_DN17178_c0_g1_i1.p1	1-624[+]	DGKH_DROER^DGKH_DROER^Q:1-208,H:198-398^77%ID^E:6.3e-95^RecName: Full=Diacylglycerol kinase eta {ECO:0000250|UniProtKB:Q86XP1};^Eukaryota; Metazoa; Ecdysozoa; Arthropoda; Hexapoda; Insecta; Pterygota; Neoptera; Holometabola; Diptera; Brachycera; Muscomorpha; Ephydroidea; Drosophilidae; Drosophila; Sophophora	PF00130.21^C1_1^Phorbol esters/diacylglycerol binding domain (C1 domain)^1-49^E:1.1e-10`PF00130.21^C1_1^Phorbol esters/diacylglycerol binding domain (C1 domain)^72-124^E:1.5e-11`PF00781.23^DAGK_cat^Diacylglycerol kinase catalytic domain^164-199^E:3e-05	.	.	.	KEGG:der:Dere_GG14241`KO:K00901	GO:0005737^cellular_component^cytoplasm`GO:0005768^cellular_component^endosome`GO:0005524^molecular_function^ATP binding`GO:0004143^molecular_function^diacylglycerol kinase activity`GO:0046872^molecular_function^metal ion binding`GO:0003951^molecular_function^NAD+ kinase activity`GO:0035556^biological_process^intracellular signal transduction`GO:0051259^biological_process^protein complex oligomer…	GO:0035556^biological_process^intracellular signal transduction`GO:0016301^molecular_function^kinase activity	.	.
TRINITY_DN17195_c0_g1	TRINITY_DN17195_c0_g1_i1	.	.	.	.	.	.	.	.	.	.	.	.	.	.
TRINITY_DN17195_c0_g1	TRINITY_DN17195_c0_g1_i2	POL2_DROME^POL2_DROME^Q:23-385,H:116-245^26.9%ID^E:5.7e-06^RecName: Full=Retrovirus-related Pol polyprotein from transposon 297;^Eukaryota; Metazoa; Ecdysozoa; Arthropoda; Hexapoda; Insecta; Pterygota; Neoptera; Holometabola; Diptera; Brachycera; Muscomorpha; Ephydroidea; Drosophilidae; Drosophila; Sophophora	.	TRINITY_DN17195_c0_g1_i2.p1	2-382[+]	.	.	.	.	.	.	.	.	.	.
TRINITY_DN17151_c0_g1	TRINITY_DN17151_c0_g1_i1	.	.	TRINITY_DN17151_c0_g1_i1.p1	81-602[-]	.	.	.	.	.	.	.	.	.	.
TRINITY_DN17163_c0_g1	TRINITY_DN17163_c0_g1_i1	POL_SFVCP^POL_SFVCP^Q:272-9,H:801-885^31.8%ID^E:2.9e-09^RecName: Full=Pro-Pol polyprotein;^Viruses; Ortervirales; Retroviridae; Spumaretrovirinae; Spumavirus	.	TRINITY_DN17163_c0_g1_i1.p1	3-449[-]	.	.	.	.	.	.	.	.	.	.
TRINITY_DN17234_c0_g1	TRINITY_DN17234_c0_g1_i1	.	.	TRINITY_DN17234_c0_g1_i1.p1	181-810[-]	.	.	.	.	.	.	.	.	.	.
TRINITY_DN17215_c0_g1	TRINITY_DN17215_c0_g1_i1	POL_FFV^POL_FFV^Q:694-341,H:907-1024^36.9%ID^E:2.3e-13^RecName: Full=Pro-Pol polyprotein;^Viruses; Ortervirales; Retroviridae; Spumaretrovirinae; Felispumavirus	.	TRINITY_DN17215_c0_g1_i1.p1	2-697[-]	.	PF00665.25^rve^Integrase core domain^6-75^E:9.1e-13	.	.	.	.	.	GO:0015074^biological_process^DNA integration	.	.
TRINITY_DN17249_c0_g1	TRINITY_DN17249_c0_g1_i1	.	.	TRINITY_DN17249_c0_g1_i1.p1	1-777[+]	.	PF03564.14^DUF1759^Protein of unknown function (DUF1759)^169-254^E:7.9e-08	.	.	.	.	.	.	.	.
TRINITY_DN17353_c0_g1	TRINITY_DN17353_c0_g1_i1	.	.	TRINITY_DN17353_c0_g1_i1.p1	50-433[+]	.	.	.	.	.	.	.	.	.	.
TRINITY_DN17373_c0_g1	TRINITY_DN17373_c0_g1_i1	.	.	TRINITY_DN17373_c0_g1_i1.p1	3-374[-]	.	.	.	.	.	.	.	.	.	.
TRINITY_DN17369_c0_g1	TRINITY_DN17369_c0_g1_i1	PGLR2_MAIZE^PGLR2_MAIZE^Q:316-783,H:41-194^44.2%ID^E:3.3e-35^RecName: Full=Exopolygalacturonase;^Eukaryota; Viridiplantae; Streptophyta; Embryophyta; Tracheophyta; Spermatophyta; Magnoliophyta; Liliopsida; Poales; Poaceae; PACMAD clade; Panicoideae; Andropogonodae; Andropogoneae; Tripsacinae; Zea	.	TRINITY_DN17369_c0_g1_i1.p1	145-810[+]	PGLR2_MAIZE^PGLR2_MAIZE^Q:58-213,H:41-194^44.2%ID^E:2.7e-35^RecName: Full=Exopolygalacturonase;^Eukaryota; Viridiplantae; Streptophyta; Embryophyta; Tracheophyta; Spermatophyta; Magnoliophyta; Liliopsida; Poales; Poaceae; PACMAD clade; Panicoideae; Andropogonodae; Andropogoneae; Tripsacinae; Zea	PF12708.6^Pectate_lyase_3^Pectate lyase superfamily protein^58-104^E:4e-07`PF00295.16^Glyco_hydro_28^Glycosyl hydrolases family 28^85-221^E:7.8e-22	sigP:1^24^0.663^YES	.	COG5434^Glycoside hydrolase family 28	.	GO:0005618^cellular_component^cell wall`GO:0005576^cellular_component^extracellular region`GO:0047911^molecular_function^galacturan 1,4-alpha-galacturonidase activity`GO:0004650^molecular_function^polygalacturonase activity`GO:0005975^biological_process^carbohydrate metabolic process`GO:0071555^biological_process^cell wall organization	GO:0004650^molecular_function^polygalacturonase activity`GO:0005975^biological_process^carbohydrate metabolic process	.	.
TRINITY_DN17402_c0_g1	TRINITY_DN17402_c0_g1_i1	LOLA3_DROME^LOLA3_DROME^Q:115-288,H:682-739^39.7%ID^E:1.2e-06^RecName: Full=Longitudinals lacking protein, isoforms A/B/D/L;^Eukaryota; Metazoa; Ecdysozoa; Arthropoda; Hexapoda; Insecta; Pterygota; Neoptera; Holometabola; Diptera; Brachycera; Muscomorpha; Ephydroidea; Drosophilidae; Drosophila; Sophophora	.	TRINITY_DN17402_c0_g1_i1.p1	1-408[+]	.	PF00096.25^zf-C2H2^Zinc finger, C2H2 type^42-62^E:0.0016`PF00096.25^zf-C2H2^Zinc finger, C2H2 type^71-94^E:0.0082`PF13912.5^zf-C2H2_6^C2H2-type zinc finger^106-129^E:3.2e-05	.	.	.	.	.	GO:0003676^molecular_function^nucleic acid binding	.	.
TRINITY_DN17468_c0_g1	TRINITY_DN17468_c0_g1_i1	.	.	TRINITY_DN17468_c0_g1_i1.p1	739-1278[-]	.	.	sigP:1^23^0.644^YES	.	.	.	.	.	.	.
TRINITY_DN17562_c0_g1	TRINITY_DN17562_c0_g1_i1	.	.	TRINITY_DN17562_c0_g1_i1.p1	73-384[-]	.	.	sigP:1^18^0.935^YES	ExpAA=21.81^PredHel=1^Topology=o4-26i	.	.	.	.	.	.
TRINITY_DN17530_c0_g1	TRINITY_DN17530_c0_g1_i1	.	.	TRINITY_DN17530_c0_g1_i1.p1	165-506[+]	.	PF00096.25^zf-C2H2^Zinc finger, C2H2 type^89-110^E:0.00089	.	.	.	.	.	GO:0003676^molecular_function^nucleic acid binding	.	.
TRINITY_DN17688_c0_g1	TRINITY_DN17688_c0_g1_i1	.	.	TRINITY_DN17688_c0_g1_i1.p1	2-886[+]	.	.	.	.	.	.	.	.	.	.
TRINITY_DN17754_c0_g1	TRINITY_DN17754_c0_g1_i1	.	.	TRINITY_DN17754_c0_g1_i1.p1	3-548[+]	.	.	.	.	.	.	.	.	.	.
TRINITY_DN17762_c0_g1	TRINITY_DN17762_c0_g1_i1	.	.	TRINITY_DN17762_c0_g1_i1.p1	1-435[+]	.	.	sigP:1^23^0.799^YES	ExpAA=21.97^PredHel=1^Topology=i7-29o	.	.	.	.	.	.
TRINITY_DN17873_c0_g1	TRINITY_DN17873_c0_g1_i2	DAR1_DROME^DAR1_DROME^Q:1227-1358,H:649-692^88.6%ID^E:1.1e-17^RecName: Full=Dendritic arbor reduction protein 1 {ECO:0000312|EMBL:AAF47785.2};^Eukaryota; Metazoa; Ecdysozoa; Arthropoda; Hexapoda; Insecta; Pterygota; Neoptera; Holometabola; Diptera; Brachycera; Muscomorpha; Ephydroidea; Drosophilidae; Drosophila; Sophophora	.	TRINITY_DN17873_c0_g1_i2.p1	3-1481[+]	DAR1_DROME^DAR1_DROME^Q:409-452,H:649-692^88.6%ID^E:1.1e-17^RecName: Full=Dendritic arbor reduction protein 1 {ECO:0000312|EMBL:AAF47785.2};^Eukaryota; Metazoa; Ecdysozoa; Arthropoda; Hexapoda; Insecta; Pterygota; Neoptera; Holometabola; Diptera; Brachycera; Muscomorpha; Ephydroidea; Drosophilidae; Drosophila; Sophophora	PF00096.25^zf-C2H2^Zinc finger, C2H2 type^424-448^E:0.013`PF00096.25^zf-C2H2^Zinc finger, C2H2 type^454-478^E:0.00028	.	.	COG5048^Zinc finger protein	KEGG:dme:Dmel_CG12029	GO:0005634^cellular_component^nucleus`GO:0003700^molecular_function^DNA-binding transcription factor activity`GO:0046872^molecular_function^metal ion binding`GO:0043565^molecular_function^sequence-specific DNA binding`GO:0007026^biological_process^negative regulation of microtubule depolymerization`GO:0000122^biological_process^negative regulation of transcription by RNA polymerase II`GO:1903861^…	GO:0003676^molecular_function^nucleic acid binding	.	.
TRINITY_DN17881_c0_g1	TRINITY_DN17881_c0_g1_i1	MCU_DANRE^MCU_DANRE^Q:76-780,H:98-332^54.5%ID^E:3.1e-67^RecName: Full=Calcium uniporter protein, mitochondrial;^Eukaryota; Metazoa; Chordata; Craniata; Vertebrata; Euteleostomi; Actinopterygii; Neopterygii; Teleostei; Ostariophysi; Cypriniformes; Cyprinidae; Danio	.	TRINITY_DN17881_c0_g1_i1.p1	1-780[+]	MCU_DANRE^MCU_DANRE^Q:26-260,H:98-332^54.5%ID^E:3.1e-67^RecName: Full=Calcium uniporter protein, mitochondrial;^Eukaryota; Metazoa; Chordata; Craniata; Vertebrata; Euteleostomi; Actinopterygii; Neopterygii; Teleostei; Ostariophysi; Cypriniformes; Cyprinidae; Danio	PF04678.12^MCU^Mitochondrial calcium uniporter^70-260^E:2e-57	.	ExpAA=42.06^PredHel=2^Topology=i186-208o218-237i	ENOG410Y3YU^Coiled-coil domain containing 109B	KEGG:dre:768182`KO:K20858	GO:0034704^cellular_component^calcium channel complex`GO:0031305^cellular_component^integral component of mitochondrial inner membrane`GO:0005743^cellular_component^mitochondrial inner membrane`GO:1990246^cellular_component^uniplex complex`GO:0005262^molecular_function^calcium channel activity`GO:0015292^molecular_function^uniporter activity`GO:0007015^biological_process^actin filament organizati…	.	.	.
TRINITY_DN17877_c0_g1	TRINITY_DN17877_c0_g1_i1	.	.	TRINITY_DN17877_c0_g1_i1.p1	27-467[+]	.	.	sigP:1^18^0.731^YES	.	.	.	.	.	.	.
TRINITY_DN17856_c0_g1	TRINITY_DN17856_c0_g1_i1	.	.	TRINITY_DN17856_c0_g1_i1.p1	126-548[+]	.	.	sigP:1^21^0.795^YES	.	.	.	.	.	.	.
TRINITY_DN17893_c0_g1	TRINITY_DN17893_c0_g1_i1	PGBD4_HUMAN^PGBD4_HUMAN^Q:448-23,H:153-296^27.4%ID^E:1e-09^RecName: Full=PiggyBac transposable element-derived protein 4;^Eukaryota; Metazoa; Chordata; Craniata; Vertebrata; Euteleostomi; Mammalia; Eutheria; Euarchontoglires; Primates; Haplorrhini; Catarrhini; Hominidae; Homo	.	TRINITY_DN17893_c0_g1_i1.p1	2-463[-]	.	PF13843.5^DDE_Tnp_1_7^Transposase IS4^3-151^E:2.8e-34	.	.	.	.	.	.	.	.
TRINITY_DN17994_c0_g1	TRINITY_DN17994_c0_g1_i1	.	.	TRINITY_DN17994_c0_g1_i1.p1	43-645[-]	.	.	sigP:1^35^0.602^YES	.	.	.	.	.	.	.
TRINITY_DN17944_c0_g1	TRINITY_DN17944_c0_g1_i1	.	.	TRINITY_DN17944_c0_g1_i1.p1	314-784[-]	.	.	.	ExpAA=20.89^PredHel=1^Topology=i36-58o	.	.	.	.	.	.
TRINITY_DN18000_c0_g1	TRINITY_DN18000_c0_g1_i1	.	.	TRINITY_DN18000_c0_g1_i1.p1	341-1093[-]	.	.	sigP:1^16^0.777^YES	.	.	.	.	.	.	.
TRINITY_DN18058_c0_g1	TRINITY_DN18058_c0_g1_i1	.	.	TRINITY_DN18058_c0_g1_i1.p1	19-849[-]	.	.	sigP:1^24^0.832^YES	ExpAA=19.87^PredHel=1^Topology=i7-26o	.	.	.	.	.	.
TRINITY_DN18016_c0_g1	TRINITY_DN18016_c0_g1_i1	YRD6_CAEEL^YRD6_CAEEL^Q:419-12,H:721-856^35.3%ID^E:9.7e-19^RecName: Full=Uncharacterized protein K02A2.6;^Eukaryota; Metazoa; Ecdysozoa; Nematoda; Chromadorea; Rhabditida; Rhabditoidea; Rhabditidae; Peloderinae; Caenorhabditis	.	TRINITY_DN18016_c0_g1_i1.p1	3-482[-]	.	.	.	.	.	.	.	.	.	.
TRINITY_DN18086_c0_g1	TRINITY_DN18086_c0_g1_i1	TMVRN_NICGU^TMVRN_NICGU^Q:99-4,H:2-33^75%ID^E:2.8e-07^RecName: Full=TMV resistance protein N;^Eukaryota; Viridiplantae; Streptophyta; Embryophyta; Tracheophyta; Spermatophyta; Magnoliophyta; eudicotyledons; Gunneridae; Pentapetalae; asterids; lamiids; Solanales; Solanaceae; Nicotianoideae; Nicotianeae; Nicotiana	.	TRINITY_DN18086_c0_g1_i1.p1	2-352[+]	.	.	.	.	.	.	.	.	.	.
TRINITY_DN18025_c0_g1	TRINITY_DN18025_c0_g1_i1	.	.	TRINITY_DN18025_c0_g1_i1.p1	3-617[+]	.	.	.	.	.	.	.	.	.	.
TRINITY_DN18125_c0_g2	TRINITY_DN18125_c0_g2_i1	.	.	TRINITY_DN18125_c0_g2_i1.p1	3-515[+]	.	.	.	.	.	.	.	.	.	.
TRINITY_DN18126_c0_g1	TRINITY_DN18126_c0_g1_i1	DNAJ_HAEPS^DNAJ_HAEPS^Q:517-299,H:1-73^53.4%ID^E:2.8e-14^RecName: Full=Chaperone protein DnaJ {ECO:0000255|HAMAP-Rule:MF_01152};^Bacteria; Proteobacteria; Gammaproteobacteria; Pasteurellales; Pasteurellaceae; Glaesserella	.	TRINITY_DN18126_c0_g1_i1.p1	65-517[-]	DNAJ_HAEPS^DNAJ_HAEPS^Q:1-73,H:1-73^53.4%ID^E:4e-14^RecName: Full=Chaperone protein DnaJ {ECO:0000255|HAMAP-Rule:MF_01152};^Bacteria; Proteobacteria; Gammaproteobacteria; Pasteurellales; Pasteurellaceae; Glaesserella	PF00226.30^DnaJ^DnaJ domain^5-67^E:2.3e-23`PF05207.12^zf-CSL^CSL zinc finger^91-132^E:4e-09	.	.	COG0484^ATP binding to DnaK triggers the release of the substrate protein, thus completing the reaction cycle. Several rounds of ATP-dependent interactions between DnaJ, DnaK and GrpE are required for fully efficient folding. Also involved, together with DnaK and GrpE, in the DNA replication of plasmids through activation of initiation proteins (By similarity)	KEGG:hap:HAPS_1886`KO:K03686	GO:0005737^cellular_component^cytoplasm`GO:0005524^molecular_function^ATP binding`GO:0031072^molecular_function^heat shock protein binding`GO:0046872^molecular_function^metal ion binding`GO:0051082^molecular_function^unfolded protein binding`GO:0006260^biological_process^DNA replication`GO:0006457^biological_process^protein folding`GO:0009408^biological_process^response to heat	.	.	.
TRINITY_DN18124_c0_g1	TRINITY_DN18124_c0_g1_i1	.	.	TRINITY_DN18124_c0_g1_i1.p1	51-554[+]	.	.	sigP:1^16^0.697^YES	.	.	.	.	.	.	.
TRINITY_DN18124_c0_g1	TRINITY_DN18124_c0_g1_i2	.	.	TRINITY_DN18124_c0_g1_i2.p1	144-542[+]	.	.	.	.	.	.	.	.	.	.
TRINITY_DN18111_c0_g1	TRINITY_DN18111_c0_g1_i1	.	.	TRINITY_DN18111_c0_g1_i1.p1	2-331[+]	.	.	.	.	.	.	.	.	.	.
TRINITY_DN18151_c0_g1	TRINITY_DN18151_c0_g1_i1	.	.	TRINITY_DN18151_c0_g1_i1.p1	2-586[+]	.	PF03564.14^DUF1759^Protein of unknown function (DUF1759)^65-195^E:3.5e-37	.	.	.	.	.	.	.	.
TRINITY_DN18298_c0_g1	TRINITY_DN18298_c0_g1_i2	.	.	TRINITY_DN18298_c0_g1_i2.p1	182-1021[-]	.	PF00096.25^zf-C2H2^Zinc finger, C2H2 type^30-52^E:0.0004`PF12874.6^zf-met^Zinc-finger of C2H2 type^30-50^E:0.0036`PF00096.25^zf-C2H2^Zinc finger, C2H2 type^86-109^E:0.0035`PF13912.5^zf-C2H2_6^C2H2-type zinc finger^114-137^E:0.019`PF00096.25^zf-C2H2^Zinc finger, C2H2 type^115-137^E:0.0014`PF00096.25^zf-C2H2^Zinc finger, C2H2 type^168-190^E:0.00022`PF13912.5^zf-C2H2_6^C2H2-type zinc finger^168-190^…	.	.	.	.	.	GO:0003676^molecular_function^nucleic acid binding	.	.
TRINITY_DN18208_c0_g1	TRINITY_DN18208_c0_g1_i1	.	.	TRINITY_DN18208_c0_g1_i1.p1	2-310[-]	.	.	.	ExpAA=26.73^PredHel=1^Topology=o73-92i	.	.	.	.	.	.
TRINITY_DN18247_c0_g1	TRINITY_DN18247_c0_g1_i1	.	.	TRINITY_DN18247_c0_g1_i1.p2	3-350[-]	.	.	.	.	.	.	.	.	.	.
TRINITY_DN18267_c0_g1	TRINITY_DN18267_c0_g1_i1	.	.	TRINITY_DN18267_c0_g1_i1.p1	1-726[+]	.	PF05380.12^Peptidase_A17^Pao retrotransposon peptidase^4-164^E:1.8e-61	.	.	.	.	.	.	.	.
TRINITY_DN18286_c0_g1	TRINITY_DN18286_c0_g1_i1	.	.	TRINITY_DN18286_c0_g1_i1.p1	159-641[-]	.	.	.	.	.	.	.	.	.	.
TRINITY_DN18221_c0_g1	TRINITY_DN18221_c0_g1_i1	.	.	TRINITY_DN18221_c0_g1_i1.p1	125-532[-]	.	.	.	.	.	.	.	.	.	.
TRINITY_DN18388_c0_g1	TRINITY_DN18388_c0_g1_i1	EMSY_DANRE^EMSY_DANRE^Q:103-456,H:3-120^56.8%ID^E:2.9e-34^RecName: Full=BRCA2-interacting transcriptional repressor EMSY {ECO:0000250|UniProtKB:Q7Z589};^Eukaryota; Metazoa; Chordata; Craniata; Vertebrata; Euteleostomi; Actinopterygii; Neopterygii; Teleostei; Ostariophysi; Cypriniformes; Cyprinidae; Danio	.	TRINITY_DN18388_c0_g1_i1.p1	46-1443[+]	EMSY_DANRE^EMSY_DANRE^Q:20-137,H:3-120^56.8%ID^E:2.8e-34^RecName: Full=BRCA2-interacting transcriptional repressor EMSY {ECO:0000250|UniProtKB:Q7Z589};^Eukaryota; Metazoa; Chordata; Craniata; Vertebrata; Euteleostomi; Actinopterygii; Neopterygii; Teleostei; Ostariophysi; Cypriniformes; Cyprinidae; Danio	PF03735.13^ENT^ENT domain^35-103^E:6.3e-25	.	.	ENOG410YF3T^Chromosome 11 open reading frame 30	KEGG:dre:335889	GO:0005634^cellular_component^nucleus`GO:0006325^biological_process^chromatin organization`GO:0006281^biological_process^DNA repair`GO:0006355^biological_process^regulation of transcription, DNA-templated`GO:0006351^biological_process^transcription, DNA-templated	.	.	.
TRINITY_DN18307_c0_g1	TRINITY_DN18307_c0_g1_i1	.	.	TRINITY_DN18307_c0_g1_i1.p1	3-374[-]	.	PF03107.15^C1_2^C1 domain^9-53^E:1.9e-07`PF03107.15^C1_2^C1 domain^64-111^E:6.2e-08	.	.	.	.	.	.	.	.
TRINITY_DN18370_c0_g1	TRINITY_DN18370_c0_g1_i1	.	.	TRINITY_DN18370_c0_g1_i1.p1	1-474[+]	.	.	.	.	.	.	.	.	.	.
TRINITY_DN18319_c0_g1	TRINITY_DN18319_c0_g1_i1	SRC64_DROME^SRC64_DROME^Q:2-391,H:179-308^83.1%ID^E:8.6e-66^RecName: Full=Tyrosine-protein kinase Src64B;^Eukaryota; Metazoa; Ecdysozoa; Arthropoda; Hexapoda; Insecta; Pterygota; Neoptera; Holometabola; Diptera; Brachycera; Muscomorpha; Ephydroidea; Drosophilidae; Drosophila; Sophophora	.	TRINITY_DN18319_c0_g1_i1.p1	2-391[+]	SRC64_DROME^SRC64_DROME^Q:1-130,H:179-308^83.1%ID^E:8.6e-66^RecName: Full=Tyrosine-protein kinase Src64B;^Eukaryota; Metazoa; Ecdysozoa; Arthropoda; Hexapoda; Insecta; Pterygota; Neoptera; Holometabola; Diptera; Brachycera; Muscomorpha; Ephydroidea; Drosophilidae; Drosophila; Sophophora	PF00017.23^SH2^SH2 domain^2-66^E:1.7e-16	.	.	COG0515^Serine Threonine protein kinase	KEGG:dme:Dmel_CG7524`KO:K05704	GO:0005829^cellular_component^cytosol`GO:0031234^cellular_component^extrinsic component of cytoplasmic side of plasma membrane`GO:0045172^cellular_component^germline ring canal`GO:0005886^cellular_component^plasma membrane`GO:0005524^molecular_function^ATP binding`GO:0004715^molecular_function^non-membrane spanning protein tyrosine kinase activity`GO:0004713^molecular_function^protein tyrosine ki…	.	.	.
TRINITY_DN18456_c0_g1	TRINITY_DN18456_c0_g1_i1	.	.	TRINITY_DN18456_c0_g1_i1.p1	87-473[-]	.	.	.	.	.	.	.	.	.	.
TRINITY_DN18485_c1_g1	TRINITY_DN18485_c1_g1_i1	.	.	TRINITY_DN18485_c1_g1_i1.p1	88-465[+]	.	.	.	ExpAA=23.64^PredHel=1^Topology=o99-121i	.	.	.	.	.	.
TRINITY_DN18472_c0_g1	TRINITY_DN18472_c0_g1_i1	.	.	TRINITY_DN18472_c0_g1_i1.p1	43-1434[+]	.	.	sigP:1^22^0.827^YES	.	.	.	.	.	.	.
TRINITY_DN18472_c0_g1	TRINITY_DN18472_c0_g1_i2	.	.	TRINITY_DN18472_c0_g1_i2.p1	43-1455[+]	.	.	sigP:1^22^0.827^YES	.	.	.	.	.	.	.
TRINITY_DN18522_c0_g1	TRINITY_DN18522_c0_g1_i1	.	.	TRINITY_DN18522_c0_g1_i1.p1	3-452[-]	.	.	.	.	.	.	.	.	.	.
TRINITY_DN18594_c0_g1	TRINITY_DN18594_c0_g1_i1	RS2_MOUSE^RS2_MOUSE^Q:160-882,H:53-293^100%ID^E:5.2e-135^RecName: Full=40S ribosomal protein S2;^Eukaryota; Metazoa; Chordata; Craniata; Vertebrata; Euteleostomi; Mammalia; Eutheria; Euarchontoglires; Glires; Rodentia; Myomorpha; Muroidea; Muridae; Murinae; Mus; Mus	.	TRINITY_DN18594_c0_g1_i1.p1	1-885[+]	RS2_MOUSE^RS2_MOUSE^Q:54-294,H:53-293^100%ID^E:5.2e-135^RecName: Full=40S ribosomal protein S2;^Eukaryota; Metazoa; Chordata; Craniata; Vertebrata; Euteleostomi; Mammalia; Eutheria; Euarchontoglires; Glires; Rodentia; Myomorpha; Muroidea; Muridae; Murinae; Mus; Mus	PF00333.19^Ribosomal_S5^Ribosomal protein S5, N-terminal domain^103-167^E:2e-32`PF03719.14^Ribosomal_S5_C^Ribosomal protein S5, C-terminal domain^186-257^E:3.5e-28	.	.	COG0098^Located at the back of the 30S subunit body where it stabilizes the conformation of the head with respect to the body (By similarity)	KEGG:mmu:16898`KO:K02981	GO:0022627^cellular_component^cytosolic small ribosomal subunit`GO:0005654^cellular_component^nucleoplasm`GO:1990904^cellular_component^ribonucleoprotein complex`GO:0019899^molecular_function^enzyme binding`GO:0017134^molecular_function^fibroblast growth factor binding`GO:0003729^molecular_function^mRNA binding`GO:0044877^molecular_function^protein-containing complex binding`GO:0003735^molecular_…	GO:0003723^molecular_function^RNA binding`GO:0003735^molecular_function^structural constituent of ribosome`GO:0006412^biological_process^translation`GO:0005840^cellular_component^ribosome	.	.
TRINITY_DN18556_c0_g1	TRINITY_DN18556_c0_g1_i1	.	.	TRINITY_DN18556_c0_g1_i1.p1	2-592[+]	.	.	.	.	.	.	.	.	.	.
TRINITY_DN18519_c0_g1	TRINITY_DN18519_c0_g1_i1	.	.	TRINITY_DN18519_c0_g1_i1.p1	2-463[+]	.	.	.	.	.	.	.	.	.	.
TRINITY_DN18616_c0_g1	TRINITY_DN18616_c0_g1_i1	PER44_ARATH^PER44_ARATH^Q:898-2,H:8-305^59.3%ID^E:6.1e-97^RecName: Full=Peroxidase 44;^Eukaryota; Viridiplantae; Streptophyta; Embryophyta; Tracheophyta; Spermatophyta; Magnoliophyta; eudicotyledons; Gunneridae; Pentapetalae; rosids; malvids; Brassicales; Brassicaceae; Camelineae; Arabidopsis	.	TRINITY_DN18616_c0_g1_i1.p1	2-958[-]	PER44_ARATH^PER44_ARATH^Q:21-319,H:8-305^59.3%ID^E:6e-97^RecName: Full=Peroxidase 44;^Eukaryota; Viridiplantae; Streptophyta; Embryophyta; Tracheophyta; Spermatophyta; Magnoliophyta; eudicotyledons; Gunneridae; Pentapetalae; rosids; malvids; Brassicales; Brassicaceae; Camelineae; Arabidopsis	PF00141.22^peroxidase^Peroxidase^51-287^E:3.3e-73	.	ExpAA=20.08^PredHel=1^Topology=i21-40o	ENOG4110UVG^peroxidase	KEGG:ath:AT4G26010`KO:K00430	GO:0005576^cellular_component^extracellular region`GO:0009505^cellular_component^plant-type cell wall`GO:0009506^cellular_component^plasmodesma`GO:0020037^molecular_function^heme binding`GO:0046872^molecular_function^metal ion binding`GO:0004601^molecular_function^peroxidase activity`GO:0042744^biological_process^hydrogen peroxide catabolic process`GO:0009664^biological_process^plant-type cell wa…	GO:0004601^molecular_function^peroxidase activity`GO:0020037^molecular_function^heme binding`GO:0006979^biological_process^response to oxidative stress`GO:0055114^biological_process^oxidation-reduction process	.	.
TRINITY_DN18646_c0_g1	TRINITY_DN18646_c0_g1_i1	LIPR1_HUMAN^LIPR1_HUMAN^Q:323-901,H:20-219^43.1%ID^E:1e-37^RecName: Full=Inactive pancreatic lipase-related protein 1;^Eukaryota; Metazoa; Chordata; Craniata; Vertebrata; Euteleostomi; Mammalia; Eutheria; Euarchontoglires; Primates; Haplorrhini; Catarrhini; Hominidae; Homo	.	TRINITY_DN18646_c0_g1_i1.p1	113-901[+]	LIPR1_HUMAN^LIPR1_HUMAN^Q:71-263,H:20-219^43.1%ID^E:8.9e-38^RecName: Full=Inactive pancreatic lipase-related protein 1;^Eukaryota; Metazoa; Chordata; Craniata; Vertebrata; Euteleostomi; Mammalia; Eutheria; Euarchontoglires; Primates; Haplorrhini; Catarrhini; Hominidae; Homo	PF00151.18^Lipase^Lipase^70-263^E:1.7e-42`PF12697.6^Abhydrolase_6^Alpha/beta hydrolase family^138-252^E:6.8e-06	sigP:1^24^0.784^YES	.	ENOG410Y92X^pancreatic	KEGG:hsa:5407`KO:K14074	GO:0005576^cellular_component^extracellular region`GO:0005509^molecular_function^calcium ion binding`GO:0004806^molecular_function^triglyceride lipase activity`GO:0006629^biological_process^lipid metabolic process	.	.	.
TRINITY_DN18640_c0_g1	TRINITY_DN18640_c0_g1_i1	.	.	TRINITY_DN18640_c0_g1_i1.p1	88-807[-]	.	.	.	.	.	.	.	.	.	.
TRINITY_DN18633_c0_g1	TRINITY_DN18633_c0_g1_i1	.	.	TRINITY_DN18633_c0_g1_i1.p1	3-464[+]	.	.	.	ExpAA=16.37^PredHel=1^Topology=o20-37i	.	.	.	.	.	.
TRINITY_DN18725_c0_g1	TRINITY_DN18725_c0_g1_i1	.	.	TRINITY_DN18725_c0_g1_i1.p1	2-847[+]	.	.	.	.	.	.	.	.	.	.
TRINITY_DN18769_c0_g1	TRINITY_DN18769_c0_g1_i1	HNK2_XENLA^HNK2_XENLA^Q:451-191,H:74-158^79.5%ID^E:5e-30^RecName: Full=Homeobox protein XENK-2;^Eukaryota; Metazoa; Chordata; Craniata; Vertebrata; Euteleostomi; Amphibia; Batrachia; Anura; Pipoidea; Pipidae; Xenopodinae; Xenopus; Xenopus	.	TRINITY_DN18769_c0_g1_i1.p1	56-988[-]	HNK2_XENLA^HNK2_XENLA^Q:180-266,H:74-158^79.5%ID^E:4.8e-30^RecName: Full=Homeobox protein XENK-2;^Eukaryota; Metazoa; Chordata; Craniata; Vertebrata; Euteleostomi; Amphibia; Batrachia; Anura; Pipoidea; Pipidae; Xenopodinae; Xenopus; Xenopus	PF00046.28^Homeobox^Homeobox domain^176-232^E:6.9e-18	.	.	.	KEGG:xla:373624`KO:K08029	GO:0005634^cellular_component^nucleus`GO:0043565^molecular_function^sequence-specific DNA binding`GO:0007275^biological_process^multicellular organism development`GO:0006355^biological_process^regulation of transcription, DNA-templated	GO:0003677^molecular_function^DNA binding	.	.
TRINITY_DN18785_c0_g1	TRINITY_DN18785_c0_g1_i1	TRET1_DROWI^TRET1_DROWI^Q:484-134,H:733-849^35%ID^E:3e-15^RecName: Full=Facilitated trehalose transporter Tret1 {ECO:0000250|UniProtKB:A1Z8N1};^Eukaryota; Metazoa; Ecdysozoa; Arthropoda; Hexapoda; Insecta; Pterygota; Neoptera; Holometabola; Diptera; Brachycera; Muscomorpha; Ephydroidea; Drosophilidae; Drosophila; Sophophora	.	TRINITY_DN18785_c0_g1_i1.p1	56-496[-]	TRE12_DROME^TRE12_DROME^Q:1-121,H:346-466^33.9%ID^E:5.6e-13^RecName: Full=Facilitated trehalose transporter Tret1-2 homolog {ECO:0000303|PubMed:20035867};^Eukaryota; Metazoa; Ecdysozoa; Arthropoda; Hexapoda; Insecta; Pterygota; Neoptera; Holometabola; Diptera; Brachycera; Muscomorpha; Ephydroidea; Drosophilidae; Drosophila; Sophophora	PF00083.23^Sugar_tr^Sugar (and other) transporter^5-122^E:2.6e-15	.	ExpAA=64.08^PredHel=3^Topology=i21-43o58-77i90-109o	ENOG410XNQK^Transporter	KEGG:dme:Dmel_CG8234`KO:K14258	GO:0016021^cellular_component^integral component of membrane`GO:0016020^cellular_component^membrane`GO:0005886^cellular_component^plasma membrane`GO:0005351^molecular_function^carbohydrate:proton symporter activity`GO:0005355^molecular_function^glucose transmembrane transporter activity`GO:0046323^biological_process^glucose import	GO:0022857^molecular_function^transmembrane transporter activity`GO:0055085^biological_process^transmembrane transport`GO:0016021^cellular_component^integral component of membrane	.	.
TRINITY_DN18772_c0_g1	TRINITY_DN18772_c0_g1_i1	.	.	TRINITY_DN18772_c0_g1_i1.p1	3-560[+]	.	.	sigP:1^30^0.547^YES	.	.	.	.	.	.	.
TRINITY_DN18883_c0_g1	TRINITY_DN18883_c0_g1_i1	RN123_HUMAN^RN123_HUMAN^Q:946-17,H:86-390^41.2%ID^E:2.4e-61^RecName: Full=E3 ubiquitin-protein ligase RNF123;^Eukaryota; Metazoa; Chordata; Craniata; Vertebrata; Euteleostomi; Mammalia; Eutheria; Euarchontoglires; Primates; Haplorrhini; Catarrhini; Hominidae; Homo	.	TRINITY_DN18883_c0_g1_i1.p1	2-1141[-]	RN123_HUMAN^RN123_HUMAN^Q:66-375,H:86-390^41.2%ID^E:2.2e-61^RecName: Full=E3 ubiquitin-protein ligase RNF123;^Eukaryota; Metazoa; Chordata; Craniata; Vertebrata; Euteleostomi; Mammalia; Eutheria; Euarchontoglires; Primates; Haplorrhini; Catarrhini; Hominidae; Homo	PF00622.27^SPRY^SPRY domain^113-229^E:6.8e-24	.	.	ENOG410XQ4V^RING finger protein 123	KEGG:hsa:63891`KO:K12169	GO:0005737^cellular_component^cytoplasm`GO:0005829^cellular_component^cytosol`GO:0031965^cellular_component^nuclear membrane`GO:0046872^molecular_function^metal ion binding`GO:0016740^molecular_function^transferase activity`GO:0016579^biological_process^protein deubiquitination`GO:0016567^biological_process^protein ubiquitination	GO:0005515^molecular_function^protein binding	.	.
TRINITY_DN18888_c0_g1	TRINITY_DN18888_c0_g1_i1	.	.	TRINITY_DN18888_c0_g1_i1.p1	1-420[-]	.	PF05485.11^THAP^THAP domain^9-84^E:4.4e-14	.	.	.	.	.	GO:0003676^molecular_function^nucleic acid binding	.	.
TRINITY_DN18809_c0_g1	TRINITY_DN18809_c0_g1_i1	.	.	TRINITY_DN18809_c0_g1_i1.p1	1-444[+]	.	.	.	.	.	.	.	.	.	.
TRINITY_DN18808_c0_g1	TRINITY_DN18808_c0_g1_i1	.	.	TRINITY_DN18808_c0_g1_i1.p1	3-857[+]	.	.	sigP:1^29^0.794^YES	.	.	.	.	.	.	.
TRINITY_DN18869_c0_g1	TRINITY_DN18869_c0_g1_i1	.	.	TRINITY_DN18869_c0_g1_i1.p1	103-558[-]	.	PF05699.13^Dimer_Tnp_hAT^hAT family C-terminal dimerisation region^72-132^E:1.2e-10	.	.	.	.	.	GO:0046983^molecular_function^protein dimerization activity	.	.
TRINITY_DN18869_c0_g1	TRINITY_DN18869_c0_g1_i2	.	.	.	.	.	.	.	.	.	.	.	.	.	.
TRINITY_DN18884_c0_g1	TRINITY_DN18884_c0_g1_i1	.	.	TRINITY_DN18884_c0_g1_i1.p1	2-448[-]	.	PF15882.4^DUF4735^Domain of unknown function (DUF4735)^24-148^E:5.7e-09	.	.	.	.	.	.	.	.
TRINITY_DN18884_c0_g1	TRINITY_DN18884_c0_g1_i2	.	.	.	.	.	.	.	.	.	.	.	.	.	.
TRINITY_DN18949_c0_g1	TRINITY_DN18949_c0_g1_i1	.	.	TRINITY_DN18949_c0_g1_i1.p1	24-473[-]	.	PF02037.26^SAP^SAP domain^6-35^E:7.1e-11	.	.	.	.	.	.	.	.
TRINITY_DN18954_c0_g1	TRINITY_DN18954_c0_g1_i1	.	.	TRINITY_DN18954_c0_g1_i1.p1	1-2040[-]	.	.	.	.	.	.	.	.	.	.
TRINITY_DN18917_c0_g1	TRINITY_DN18917_c0_g1_i1	OAT_DROME^OAT_DROME^Q:1438-191,H:15-428^56.2%ID^E:5.1e-143^RecName: Full=Ornithine aminotransferase, mitochondrial;^Eukaryota; Metazoa; Ecdysozoa; Arthropoda; Hexapoda; Insecta; Pterygota; Neoptera; Holometabola; Diptera; Brachycera; Muscomorpha; Ephydroidea; Drosophilidae; Drosophila; Sophophora	.	TRINITY_DN18917_c0_g1_i1.p1	164-1417[-]	OAT_DROME^OAT_DROME^Q:19-409,H:40-428^58.8%ID^E:1.6e-142^RecName: Full=Ornithine aminotransferase, mitochondrial;^Eukaryota; Metazoa; Ecdysozoa; Arthropoda; Hexapoda; Insecta; Pterygota; Neoptera; Holometabola; Diptera; Brachycera; Muscomorpha; Ephydroidea; Drosophilidae; Drosophila; Sophophora	PF00202.20^Aminotran_3^Aminotransferase class-III^29-408^E:5.2e-109	.	.	COG4992^Acetylornithine aminotransferase	KEGG:dme:Dmel_CG8782`KO:K00819	GO:0005759^cellular_component^mitochondrial matrix`GO:0005739^cellular_component^mitochondrion`GO:0042802^molecular_function^identical protein binding`GO:0004587^molecular_function^ornithine-oxo-acid transaminase activity`GO:0030170^molecular_function^pyridoxal phosphate binding`GO:0055129^biological_process^L-proline biosynthetic process`GO:0006591^biological_process^ornithine metabolic process	GO:0008483^molecular_function^transaminase activity`GO:0030170^molecular_function^pyridoxal phosphate binding	.	.
TRINITY_DN18990_c0_g1	TRINITY_DN18990_c0_g1_i1	POL4_DROME^POL4_DROME^Q:4-345,H:591-704^44.7%ID^E:1.5e-21^RecName: Full=Retrovirus-related Pol polyprotein from transposon 412;^Eukaryota; Metazoa; Ecdysozoa; Arthropoda; Hexapoda; Insecta; Pterygota; Neoptera; Holometabola; Diptera; Brachycera; Muscomorpha; Ephydroidea; Drosophilidae; Drosophila; Sophophora	.	TRINITY_DN18990_c0_g1_i1.p1	1-348[+]	POL3_DROME^POL3_DROME^Q:2-115,H:484-593^43%ID^E:4.8e-20^RecName: Full=Retrovirus-related Pol polyprotein from transposon 17.6;^Eukaryota; Metazoa; Ecdysozoa; Arthropoda; Hexapoda; Insecta; Pterygota; Neoptera; Holometabola; Diptera; Brachycera; Muscomorpha; Ephydroidea; Drosophilidae; Drosophila; Sophophora	.	.	.	.	.	GO:0004190^molecular_function^aspartic-type endopeptidase activity`GO:0004519^molecular_function^endonuclease activity`GO:0003676^molecular_function^nucleic acid binding`GO:0003964^molecular_function^RNA-directed DNA polymerase activity`GO:0015074^biological_process^DNA integration	.	.	.
TRINITY_DN18990_c0_g1	TRINITY_DN18990_c0_g1_i2	POL4_DROME^POL4_DROME^Q:5-346,H:591-704^41.2%ID^E:7.1e-19^RecName: Full=Retrovirus-related Pol polyprotein from transposon 412;^Eukaryota; Metazoa; Ecdysozoa; Arthropoda; Hexapoda; Insecta; Pterygota; Neoptera; Holometabola; Diptera; Brachycera; Muscomorpha; Ephydroidea; Drosophilidae; Drosophila; Sophophora	.	.	.	.	.	.	.	.	.	GO:0004190^molecular_function^aspartic-type endopeptidase activity`GO:0004519^molecular_function^endonuclease activity`GO:0003676^molecular_function^nucleic acid binding`GO:0003964^molecular_function^RNA-directed DNA polymerase activity`GO:0015074^biological_process^DNA integration	.	.	.
TRINITY_DN18994_c0_g1	TRINITY_DN18994_c0_g1_i1	RAB43_MOUSE^RAB43_MOUSE^Q:121-693,H:10-199^55%ID^E:4e-57^RecName: Full=Ras-related protein Rab-43;^Eukaryota; Metazoa; Chordata; Craniata; Vertebrata; Euteleostomi; Mammalia; Eutheria; Euarchontoglires; Glires; Rodentia; Myomorpha; Muroidea; Muridae; Murinae; Mus; Mus	.	TRINITY_DN18994_c0_g1_i1.p1	82-741[+]	RAB43_MOUSE^RAB43_MOUSE^Q:14-204,H:10-199^55%ID^E:3.2e-57^RecName: Full=Ras-related protein Rab-43;^Eukaryota; Metazoa; Chordata; Craniata; Vertebrata; Euteleostomi; Mammalia; Eutheria; Euarchontoglires; Glires; Rodentia; Myomorpha; Muroidea; Muridae; Murinae; Mus; Mus	PF00025.20^Arf^ADP-ribosylation factor family^21-177^E:2.5e-17`PF00071.21^Ras^Ras family^22-184^E:2.4e-56`PF08477.12^Roc^Ras of Complex, Roc, domain of DAPkinase^22-136^E:7.6e-35`PF04670.11^Gtr1_RagA^Gtr1/RagA G protein conserved region^22-143^E:5.4e-06	.	.	ENOG410XQN5^member RAS oncogene family	KEGG:mmu:69834`KO:K07930	GO:0005768^cellular_component^endosome`GO:0005794^cellular_component^Golgi apparatus`GO:0045335^cellular_component^phagocytic vesicle`GO:0030670^cellular_component^phagocytic vesicle membrane`GO:0005525^molecular_function^GTP binding`GO:0003924^molecular_function^GTPase activity`GO:0071346^biological_process^cellular response to interferon-gamma`GO:0007030^biological_process^Golgi organization`GO…	GO:0005525^molecular_function^GTP binding`GO:0003924^molecular_function^GTPase activity	.	.
TRINITY_DN18919_c0_g1	TRINITY_DN18919_c0_g1_i1	RL27A_MOUSE^RL27A_MOUSE^Q:10-453,H:1-148^100%ID^E:2.4e-62^RecName: Full=60S ribosomal protein L27a;^Eukaryota; Metazoa; Chordata; Craniata; Vertebrata; Euteleostomi; Mammalia; Eutheria; Euarchontoglires; Glires; Rodentia; Myomorpha; Muroidea; Muridae; Murinae; Mus; Mus	.	TRINITY_DN18919_c0_g1_i1.p1	1-456[+]	RL27A_MOUSE^RL27A_MOUSE^Q:4-151,H:1-148^100%ID^E:3e-62^RecName: Full=60S ribosomal protein L27a;^Eukaryota; Metazoa; Chordata; Craniata; Vertebrata; Euteleostomi; Mammalia; Eutheria; Euarchontoglires; Glires; Rodentia; Myomorpha; Muroidea; Muridae; Murinae; Mus; Mus	PF00828.18^Ribosomal_L27A^Ribosomal proteins 50S-L15, 50S-L18e, 60S-L27A^31-148^E:6.3e-25	.	.	COG0200^Binds to the 23S rRNA (By similarity)	KEGG:mmu:26451`KO:K02900	GO:0005829^cellular_component^cytosol`GO:0022625^cellular_component^cytosolic large ribosomal subunit`GO:0005783^cellular_component^endoplasmic reticulum`GO:0003723^molecular_function^RNA binding`GO:0003735^molecular_function^structural constituent of ribosome`GO:0002181^biological_process^cytoplasmic translation	.	.	.
TRINITY_DN19038_c0_g1	TRINITY_DN19038_c0_g1_i1	POL3_DROME^POL3_DROME^Q:492-10,H:205-370^31.3%ID^E:6.2e-19^RecName: Full=Retrovirus-related Pol polyprotein from transposon 17.6;^Eukaryota; Metazoa; Ecdysozoa; Arthropoda; Hexapoda; Insecta; Pterygota; Neoptera; Holometabola; Diptera; Brachycera; Muscomorpha; Ephydroidea; Drosophilidae; Drosophila; Sophophora	.	TRINITY_DN19038_c0_g1_i1.p1	1-525[-]	.	PF00078.26^RVT_1^Reverse transcriptase (RNA-dependent DNA polymerase)^88-174^E:8.8e-10	.	.	.	.	.	.	.	.
TRINITY_DN19008_c0_g1	TRINITY_DN19008_c0_g1_i1	.	.	TRINITY_DN19008_c0_g1_i1.p1	83-637[-]	.	.	.	.	.	.	.	.	.	.
TRINITY_DN19008_c0_g1	TRINITY_DN19008_c0_g1_i2	.	.	TRINITY_DN19008_c0_g1_i2.p1	204-686[-]	.	.	.	.	.	.	.	.	.	.
TRINITY_DN19053_c0_g1	TRINITY_DN19053_c0_g1_i1	.	.	TRINITY_DN19053_c0_g1_i1.p1	347-1294[-]	.	.	.	.	.	.	.	.	.	.
TRINITY_DN19020_c0_g1	TRINITY_DN19020_c0_g1_i1	.	.	TRINITY_DN19020_c0_g1_i1.p1	64-750[+]	.	.	.	.	.	.	.	.	.	.
TRINITY_DN19056_c0_g1	TRINITY_DN19056_c0_g1_i1	.	.	TRINITY_DN19056_c0_g1_i1.p1	1-432[-]	.	.	sigP:1^19^0.642^YES	.	.	.	.	.	.	.
TRINITY_DN19064_c0_g1	TRINITY_DN19064_c0_g1_i1	.	.	TRINITY_DN19064_c0_g1_i1.p1	27-410[+]	.	.	.	.	.	.	.	.	.	.
TRINITY_DN19064_c0_g1	TRINITY_DN19064_c0_g1_i2	.	.	.	.	.	.	.	.	.	.	.	.	.	.
TRINITY_DN19067_c2_g1	TRINITY_DN19067_c2_g1_i1	.	.	TRINITY_DN19067_c2_g1_i1.p1	70-543[-]	.	.	.	.	.	.	.	.	.	.
TRINITY_DN19003_c0_g1	TRINITY_DN19003_c0_g1_i1	POL4_DROME^POL4_DROME^Q:5-364,H:918-1036^28.3%ID^E:6.2e-11^RecName: Full=Retrovirus-related Pol polyprotein from transposon 412;^Eukaryota; Metazoa; Ecdysozoa; Arthropoda; Hexapoda; Insecta; Pterygota; Neoptera; Holometabola; Diptera; Brachycera; Muscomorpha; Ephydroidea; Drosophilidae; Drosophila; Sophophora	.	TRINITY_DN19003_c0_g1_i1.p1	2-403[+]	.	.	.	.	.	.	.	.	.	.
TRINITY_DN19098_c0_g1	TRINITY_DN19098_c0_g1_i1	NANO1_DANRE^NANO1_DANRE^Q:311-676,H:93-224^38.5%ID^E:3.9e-19^RecName: Full=Nanos homolog 1;^Eukaryota; Metazoa; Chordata; Craniata; Vertebrata; Euteleostomi; Actinopterygii; Neopterygii; Teleostei; Ostariophysi; Cypriniformes; Cyprinidae; Danio	.	TRINITY_DN19098_c0_g1_i1.p1	89-688[+]	NANO1_DANRE^NANO1_DANRE^Q:75-196,H:93-224^38.5%ID^E:4.1e-19^RecName: Full=Nanos homolog 1;^Eukaryota; Metazoa; Chordata; Craniata; Vertebrata; Euteleostomi; Actinopterygii; Neopterygii; Teleostei; Ostariophysi; Cypriniformes; Cyprinidae; Danio	PF05741.12^zf-nanos^Nanos RNA binding domain^120-173^E:1.5e-24	.	.	ENOG41121KZ^Nanos homolog	KEGG:dre:322903`KO:K18741	GO:0005737^cellular_component^cytoplasm`GO:0060293^cellular_component^germ plasm`GO:0048471^cellular_component^perinuclear region of cytoplasm`GO:0003723^molecular_function^RNA binding`GO:0030371^molecular_function^translation repressor activity`GO:0008270^molecular_function^zinc ion binding`GO:0007281^biological_process^germ cell development`GO:0008354^biological_process^germ cell migration	.	.	.
TRINITY_DN19194_c0_g1	TRINITY_DN19194_c0_g1_i1	SPAG6_MOUSE^SPAG6_MOUSE^Q:298-17,H:346-439^60.6%ID^E:4.4e-27^RecName: Full=Sperm-associated antigen 6;^Eukaryota; Metazoa; Chordata; Craniata; Vertebrata; Euteleostomi; Mammalia; Eutheria; Euarchontoglires; Glires; Rodentia; Myomorpha; Muroidea; Muridae; Murinae; Mus; Mus	.	TRINITY_DN19194_c0_g1_i1.p1	11-637[-]	SPAG6_MOUSE^SPAG6_MOUSE^Q:114-207,H:346-439^60.6%ID^E:3.3e-27^RecName: Full=Sperm-associated antigen 6;^Eukaryota; Metazoa; Chordata; Craniata; Vertebrata; Euteleostomi; Mammalia; Eutheria; Euarchontoglires; Glires; Rodentia; Myomorpha; Muroidea; Muridae; Murinae; Mus; Mus	.	.	.	COG5064^importin subunit alpha	KEGG:mmu:50525	GO:1990716^cellular_component^axonemal central apparatus`GO:0005874^cellular_component^microtubule`GO:0015630^cellular_component^microtubule cytoskeleton`GO:0097228^cellular_component^sperm principal piece`GO:0030317^biological_process^flagellated sperm motility`GO:0007288^biological_process^sperm axoneme assembly`GO:0021591^biological_process^ventricular system development	.	.	.
TRINITY_DN19144_c0_g1	TRINITY_DN19144_c0_g1_i1	.	.	TRINITY_DN19144_c0_g1_i1.p1	3-602[+]	.	.	.	.	.	.	.	.	.	.
TRINITY_DN19117_c0_g1	TRINITY_DN19117_c0_g1_i1	PTN13_HUMAN^PTN13_HUMAN^Q:540-4,H:538-720^34.9%ID^E:6.4e-23^RecName: Full=Tyrosine-protein phosphatase non-receptor type 13;^Eukaryota; Metazoa; Chordata; Craniata; Vertebrata; Euteleostomi; Mammalia; Eutheria; Euarchontoglires; Primates; Haplorrhini; Catarrhini; Hominidae; Homo	.	TRINITY_DN19117_c0_g1_i1.p1	1-621[-]	.	.	.	.	.	.	.	.	.	.
TRINITY_DN19137_c0_g1	TRINITY_DN19137_c0_g1_i1	TBD_MACFA^TBD_MACFA^Q:231-1556,H:3-453^35.9%ID^E:6.6e-81^RecName: Full=Tubulin delta chain;^Eukaryota; Metazoa; Chordata; Craniata; Vertebrata; Euteleostomi; Mammalia; Eutheria; Euarchontoglires; Primates; Haplorrhini; Catarrhini; Cercopithecidae; Cercopithecinae; Macaca	.	TRINITY_DN19137_c0_g1_i1.p1	231-1568[+]	TBD_MACFA^TBD_MACFA^Q:1-442,H:3-453^35.9%ID^E:8.5e-81^RecName: Full=Tubulin delta chain;^Eukaryota; Metazoa; Chordata; Craniata; Vertebrata; Euteleostomi; Mammalia; Eutheria; Euarchontoglires; Primates; Haplorrhini; Catarrhini; Cercopithecidae; Cercopithecinae; Macaca	PF00091.24^Tubulin^Tubulin/FtsZ family, GTPase domain^2-213^E:4.7e-45	.	.	.	KEGG:mcf:101865715`KO:K10390	GO:0005814^cellular_component^centriole`GO:0005929^cellular_component^cilium`GO:0005874^cellular_component^microtubule`GO:0005634^cellular_component^nucleus`GO:0005525^molecular_function^GTP binding`GO:0003924^molecular_function^GTPase activity`GO:0005200^molecular_function^structural constituent of cytoskeleton`GO:0030030^biological_process^cell projection organization`GO:0007017^biological_proc…	GO:0003924^molecular_function^GTPase activity	.	.
TRINITY_DN19161_c0_g1	TRINITY_DN19161_c0_g1_i1	.	.	TRINITY_DN19161_c0_g1_i1.p1	3-653[-]	.	.	.	.	.	.	.	.	.	.
TRINITY_DN19111_c0_g1	TRINITY_DN19111_c0_g1_i1	PR1A_TOBAC^PR1A_TOBAC^Q:536-931,H:37-168^53.8%ID^E:9.8e-39^RecName: Full=Pathogenesis-related protein 1A;^Eukaryota; Viridiplantae; Streptophyta; Embryophyta; Tracheophyta; Spermatophyta; Magnoliophyta; eudicotyledons; Gunneridae; Pentapetalae; asterids; lamiids; Solanales; Solanaceae; Nicotianoideae; Nicotianeae; Nicotiana	.	TRINITY_DN19111_c0_g1_i1.p1	305-955[+]	PR1A_TOBAC^PR1A_TOBAC^Q:78-209,H:37-168^53.8%ID^E:6.7e-39^RecName: Full=Pathogenesis-related protein 1A;^Eukaryota; Viridiplantae; Streptophyta; Embryophyta; Tracheophyta; Spermatophyta; Magnoliophyta; eudicotyledons; Gunneridae; Pentapetalae; asterids; lamiids; Solanales; Solanaceae; Nicotianoideae; Nicotianeae; Nicotiana	PF00188.25^CAP^Cysteine-rich secretory protein family^79-197^E:5.4e-22	sigP:1^23^0.938^YES	ExpAA=19.20^PredHel=1^Topology=o4-23i	.	.	GO:0005576^cellular_component^extracellular region`GO:0005773^cellular_component^vacuole`GO:0006952^biological_process^defense response`GO:0009607^biological_process^response to biotic stimulus	.	.	.
TRINITY_DN19119_c0_g1	TRINITY_DN19119_c0_g1_i1	.	.	TRINITY_DN19119_c0_g1_i1.p1	3-575[+]	.	.	.	ExpAA=20.29^PredHel=1^Topology=i21-43o	.	.	.	.	.	.
TRINITY_DN19294_c0_g1	TRINITY_DN19294_c0_g1_i1	RL18A_MOUSE^RL18A_MOUSE^Q:568-41,H:1-176^100%ID^E:1.5e-101^RecName: Full=60S ribosomal protein L18a;^Eukaryota; Metazoa; Chordata; Craniata; Vertebrata; Euteleostomi; Mammalia; Eutheria; Euarchontoglires; Glires; Rodentia; Myomorpha; Muroidea; Muridae; Murinae; Mus; Mus	.	TRINITY_DN19294_c0_g1_i1.p1	38-589[-]	RL18A_MOUSE^RL18A_MOUSE^Q:8-183,H:1-176^100%ID^E:1e-101^RecName: Full=60S ribosomal protein L18a;^Eukaryota; Metazoa; Chordata; Craniata; Vertebrata; Euteleostomi; Mammalia; Eutheria; Euarchontoglires; Glires; Rodentia; Myomorpha; Muroidea; Muridae; Murinae; Mus; Mus	PF01775.16^Ribosomal_L18A^Ribosomal proteins 50S-L18Ae/60S-L20/60S-L18A^14-137^E:2e-56	.	.	COG2157^ribosomal protein	KEGG:mmu:76808`KO:K02882	GO:0022625^cellular_component^cytosolic large ribosomal subunit`GO:0042788^cellular_component^polysomal ribosome`GO:0005840^cellular_component^ribosome`GO:0003723^molecular_function^RNA binding`GO:0003735^molecular_function^structural constituent of ribosome`GO:0002181^biological_process^cytoplasmic translation`GO:0097327^biological_process^response to antineoplastic agent`GO:0006412^biological_p…	GO:0003735^molecular_function^structural constituent of ribosome`GO:0006412^biological_process^translation`GO:0005840^cellular_component^ribosome	.	.
TRINITY_DN19231_c0_g1	TRINITY_DN19231_c0_g1_i1	.	.	TRINITY_DN19231_c0_g1_i1.p1	2-1186[+]	.	.	.	.	.	.	.	.	.	.
TRINITY_DN19263_c0_g1	TRINITY_DN19263_c0_g1_i1	.	.	TRINITY_DN19263_c0_g1_i1.p1	3-1256[-]	.	.	.	.	.	.	.	.	.	.
TRINITY_DN19293_c0_g1	TRINITY_DN19293_c0_g1_i1	.	.	TRINITY_DN19293_c0_g1_i1.p1	1-765[+]	.	PF14722.5^KRAP_IP3R_bind^Ki-ras-induced actin-interacting protein-IP3R-interacting domain^167-233^E:4.7e-10	.	.	.	.	.	GO:0005102^molecular_function^signaling receptor binding	.	.
TRINITY_DN19293_c0_g1	TRINITY_DN19293_c0_g1_i2	.	.	TRINITY_DN19293_c0_g1_i2.p1	1-2100[+]	.	PF14722.5^KRAP_IP3R_bind^Ki-ras-induced actin-interacting protein-IP3R-interacting domain^167-233^E:2.4e-09	.	.	.	.	.	GO:0005102^molecular_function^signaling receptor binding	.	.
TRINITY_DN19286_c0_g1	TRINITY_DN19286_c0_g1_i1	.	.	TRINITY_DN19286_c0_g1_i1.p1	35-907[-]	.	.	.	ExpAA=115.56^PredHel=5^Topology=i34-56o86-108i144-166o176-198i258-280o	.	.	.	.	.	.
TRINITY_DN19292_c0_g1	TRINITY_DN19292_c0_g1_i1	.	.	TRINITY_DN19292_c0_g1_i1.p1	70-660[+]	.	PF14111.5^DUF4283^Domain of unknown function (DUF4283)^105-196^E:9.7e-20	.	.	.	.	.	.	.	.
TRINITY_DN19215_c0_g1	TRINITY_DN19215_c0_g1_i1	.	.	TRINITY_DN19215_c0_g1_i1.p1	1-423[+]	.	.	.	.	.	.	.	.	.	.
TRINITY_DN19215_c0_g1	TRINITY_DN19215_c0_g1_i2	RT4I1_MOUSE^RT4I1_MOUSE^Q:741-1709,H:65-393^34.6%ID^E:2.2e-44^RecName: Full=Reticulon-4-interacting protein 1, mitochondrial;^Eukaryota; Metazoa; Chordata; Craniata; Vertebrata; Euteleostomi; Mammalia; Eutheria; Euarchontoglires; Glires; Rodentia; Myomorpha; Muroidea; Muridae; Murinae; Mus; Mus	.	TRINITY_DN19215_c0_g1_i2.p1	279-1721[+]	RT4I1_DICDI^RT4I1_DICDI^Q:161-369,H:29-235^28%ID^E:7.1e-17^RecName: Full=Reticulon-4-interacting protein 1 homolog, mitochondrial;^Eukaryota; Amoebozoa; Mycetozoa; Dictyostelids; Dictyosteliales; Dictyosteliaceae; Dictyostelium	PF08240.11^ADH_N^Alcohol dehydrogenase GroES-like domain^162-231^E:2.2e-07	.	ExpAA=25.69^PredHel=1^Topology=i102-124o	COG0604^alcohol dehydrogenase	KEGG:ddi:DDB_G0288729	GO:0005739^cellular_component^mitochondrion`GO:0016491^molecular_function^oxidoreductase activity	GO:0055114^biological_process^oxidation-reduction process	.	.
TRINITY_DN19212_c0_g1	TRINITY_DN19212_c0_g1_i1	.	.	TRINITY_DN19212_c0_g1_i1.p1	3-707[+]	.	.	sigP:1^21^0.819^YES	.	.	.	.	.	.	.
TRINITY_DN19271_c0_g1	TRINITY_DN19271_c0_g1_i1	.	.	TRINITY_DN19271_c0_g1_i1.p1	110-880[-]	.	PF12796.6^Ank_2^Ankyrin repeats (3 copies)^6-99^E:1.4e-16`PF13637.5^Ank_4^Ankyrin repeats (many copies)^11-54^E:9.3e-08`PF13857.5^Ank_5^Ankyrin repeats (many copies)^24-54^E:6.6e-07`PF00023.29^Ank^Ankyrin repeat^34-67^E:1.8e-05`PF13637.5^Ank_4^Ankyrin repeats (many copies)^45-89^E:2.9e-06`PF13857.5^Ank_5^Ankyrin repeats (many copies)^53-99^E:3.4e-06`PF00023.29^Ank^Ankyrin repeat^69-99^E:8.1e-05	.	.	.	.	.	GO:0005515^molecular_function^protein binding	.	.
TRINITY_DN19370_c0_g1	TRINITY_DN19370_c0_g1_i1	POP1_HUMAN^POP1_HUMAN^Q:94-1116,H:93-454^33%ID^E:7.3e-34^RecName: Full=Ribonucleases P/MRP protein subunit POP1;^Eukaryota; Metazoa; Chordata; Craniata; Vertebrata; Euteleostomi; Mammalia; Eutheria; Euarchontoglires; Primates; Haplorrhini; Catarrhini; Hominidae; Homo	.	TRINITY_DN19370_c0_g1_i1.p1	64-1245[+]	POP1_HUMAN^POP1_HUMAN^Q:11-351,H:93-454^33%ID^E:1.2e-33^RecName: Full=Ribonucleases P/MRP protein subunit POP1;^Eukaryota; Metazoa; Chordata; Craniata; Vertebrata; Euteleostomi; Mammalia; Eutheria; Euarchontoglires; Primates; Haplorrhini; Catarrhini; Hominidae; Homo	PF06978.10^POP1^Ribonucleases P/MRP protein subunit POP1^26-99^E:1.4e-16`PF06978.10^POP1^Ribonucleases P/MRP protein subunit POP1^102-176^E:2.3e-22	.	.	ENOG410XT8N^processing of precursor 1, ribonuclease P MRP subunit (S. cerevisiae)	KEGG:hsa:10940`KO:K01164	GO:0005615^cellular_component^extracellular space`GO:0030681^cellular_component^multimeric ribonuclease P complex`GO:0005655^cellular_component^nucleolar ribonuclease P complex`GO:0005730^cellular_component^nucleolus`GO:0005654^cellular_component^nucleoplasm`GO:0000172^cellular_component^ribonuclease MRP complex`GO:0000171^molecular_function^ribonuclease MRP activity`GO:0004526^molecular_function…	.	.	.
TRINITY_DN19303_c0_g1	TRINITY_DN19303_c0_g1_i1	.	.	TRINITY_DN19303_c0_g1_i1.p1	365-691[+]	.	.	.	.	.	.	.	.	.	.
TRINITY_DN19300_c0_g1	TRINITY_DN19300_c0_g1_i1	.	.	TRINITY_DN19300_c0_g1_i1.p1	91-804[+]	.	.	.	.	.	.	.	.	.	.
TRINITY_DN19300_c0_g1	TRINITY_DN19300_c0_g1_i2	.	.	TRINITY_DN19300_c0_g1_i2.p1	105-818[+]	.	.	.	.	.	.	.	.	.	.
TRINITY_DN19330_c0_g1	TRINITY_DN19330_c0_g1_i1	.	.	TRINITY_DN19330_c0_g1_i1.p1	1-813[+]	.	.	.	.	.	.	.	.	.	.
TRINITY_DN19330_c0_g1	TRINITY_DN19330_c0_g1_i2	.	.	.	.	.	.	.	.	.	.	.	.	.	.
TRINITY_DN19312_c0_g1	TRINITY_DN19312_c0_g1_i1	.	.	TRINITY_DN19312_c0_g1_i1.p1	211-615[+]	.	.	.	.	.	.	.	.	.	.
TRINITY_DN19383_c0_g1	TRINITY_DN19383_c0_g1_i1	STGL1_ARATH^STGL1_ARATH^Q:247-429,H:43-112^58.6%ID^E:4.3e-15^RecName: Full=Stigma-specific STIG1-like protein 1 {ECO:0000303|PubMed:19279211};^Eukaryota; Viridiplantae; Streptophyta; Embryophyta; Tracheophyta; Spermatophyta; Magnoliophyta; eudicotyledons; Gunneridae; Pentapetalae; rosids; malvids; Brassicales; Brassicaceae; Camelineae; Arabidopsis	.	TRINITY_DN19383_c0_g1_i1.p1	73-552[+]	STGL1_ARATH^STGL1_ARATH^Q:59-119,H:43-112^58.6%ID^E:2.9e-15^RecName: Full=Stigma-specific STIG1-like protein 1 {ECO:0000303|PubMed:19279211};^Eukaryota; Viridiplantae; Streptophyta; Embryophyta; Tracheophyta; Spermatophyta; Magnoliophyta; eudicotyledons; Gunneridae; Pentapetalae; rosids; malvids; Brassicales; Brassicaceae; Camelineae; Arabidopsis	PF04885.12^Stig1^Stigma-specific protein, Stig1^45-159^E:1.1e-43	.	.	ENOG4111VQ8^Stigma-specific protein, Stig1	KEGG:ath:AT4G26880	.	.	.	.
TRINITY_DN19380_c0_g1	TRINITY_DN19380_c0_g1_i1	.	.	TRINITY_DN19380_c0_g1_i1.p1	3-548[+]	.	.	.	ExpAA=36.72^PredHel=2^Topology=i21-40o97-119i	.	.	.	.	.	.
TRINITY_DN19364_c0_g1	TRINITY_DN19364_c0_g1_i1	.	.	.	.	.	.	.	.	.	.	.	.	.	.
TRINITY_DN19364_c0_g1	TRINITY_DN19364_c0_g1_i3	SBT4E_ARATH^SBT4E_ARATH^Q:482-36,H:205-352^43.4%ID^E:8.4e-23^RecName: Full=Subtilisin-like protease SBT4.14 {ECO:0000303|PubMed:16193095};^Eukaryota; Viridiplantae; Streptophyta; Embryophyta; Tracheophyta; Spermatophyta; Magnoliophyta; eudicotyledons; Gunneridae; Pentapetalae; rosids; malvids; Brassicales; Brassicaceae; Camelineae; Arabidopsis	.	TRINITY_DN19364_c0_g1_i3.p1	3-566[-]	SBT49_ARATH^SBT49_ARATH^Q:22-177,H:188-342^41.1%ID^E:1.7e-22^RecName: Full=Subtilisin-like protease SBT4.9 {ECO:0000303|PubMed:16193095};^Eukaryota; Viridiplantae; Streptophyta; Embryophyta; Tracheophyta; Spermatophyta; Magnoliophyta; eudicotyledons; Gunneridae; Pentapetalae; rosids; malvids; Brassicales; Brassicaceae; Camelineae; Arabidopsis	PF00082.21^Peptidase_S8^Subtilase family^19-145^E:9.4e-15	.	.	COG1404^peptidase (S8 and S53, subtilisin, kexin, sedolisin	KEGG:ath:AT5G58840	GO:0005576^cellular_component^extracellular region`GO:0004252^molecular_function^serine-type endopeptidase activity	GO:0004252^molecular_function^serine-type endopeptidase activity`GO:0006508^biological_process^proteolysis	.	.
TRINITY_DN19310_c0_g1	TRINITY_DN19310_c0_g1_i1	.	.	TRINITY_DN19310_c0_g1_i1.p1	203-595[-]	.	.	.	.	.	.	.	.	.	.
TRINITY_DN19335_c0_g1	TRINITY_DN19335_c0_g1_i1	.	.	TRINITY_DN19335_c0_g1_i1.p1	33-1142[-]	.	PF02174.16^IRS^PTB domain (IRS-1 type)^1-51^E:9.9e-13	.	.	.	.	.	.	.	.
TRINITY_DN19433_c0_g1	TRINITY_DN19433_c0_g1_i1	STRP1_HUMAN^STRP1_HUMAN^Q:280-2628,H:64-837^56.3%ID^E:1.3e-242^RecName: Full=Striatin-interacting protein 1;^Eukaryota; Metazoa; Chordata; Craniata; Vertebrata; Euteleostomi; Mammalia; Eutheria; Euarchontoglires; Primates; Haplorrhini; Catarrhini; Hominidae; Homo	.	TRINITY_DN19433_c0_g1_i1.p1	265-2646[+]	STRP1_HUMAN^STRP1_HUMAN^Q:6-788,H:64-837^56.3%ID^E:2.6e-242^RecName: Full=Striatin-interacting protein 1;^Eukaryota; Metazoa; Chordata; Craniata; Vertebrata; Euteleostomi; Mammalia; Eutheria; Euarchontoglires; Primates; Haplorrhini; Catarrhini; Hominidae; Homo	PF07923.12^N1221^N1221-like protein^9-265^E:2e-55`PF11882.7^DUF3402^Domain of unknown function (DUF3402)^456-580^E:1.2e-37`PF11882.7^DUF3402^Domain of unknown function (DUF3402)^581-769^E:4.6e-67	.	.	ENOG410XRAB^striatin interacting protein	KEGG:hsa:85369	GO:0005829^cellular_component^cytosol`GO:0070062^cellular_component^extracellular exosome`GO:0005634^cellular_component^nucleus`GO:0019901^molecular_function^protein kinase binding`GO:0017048^molecular_function^Rho GTPase binding`GO:0030866^biological_process^cortical actin cytoskeleton organization`GO:0022604^biological_process^regulation of cell morphogenesis	.	.	.
TRINITY_DN19433_c0_g1	TRINITY_DN19433_c0_g1_i2	STRP1_HUMAN^STRP1_HUMAN^Q:52-2451,H:47-837^55.8%ID^E:7.9e-245^RecName: Full=Striatin-interacting protein 1;^Eukaryota; Metazoa; Chordata; Craniata; Vertebrata; Euteleostomi; Mammalia; Eutheria; Euarchontoglires; Primates; Haplorrhini; Catarrhini; Hominidae; Homo	.	TRINITY_DN19433_c0_g1_i2.p1	337-2469[+]	STRP1_HUMAN^STRP1_HUMAN^Q:1-705,H:142-837^58.2%ID^E:2.1e-227^RecName: Full=Striatin-interacting protein 1;^Eukaryota; Metazoa; Chordata; Craniata; Vertebrata; Euteleostomi; Mammalia; Eutheria; Euarchontoglires; Primates; Haplorrhini; Catarrhini; Hominidae; Homo	PF07923.12^N1221^N1221-like protein^2-182^E:3.7e-35`PF11882.7^DUF3402^Domain of unknown function (DUF3402)^373-497^E:1.1e-37`PF11882.7^DUF3402^Domain of unknown function (DUF3402)^498-686^E:3.7e-67	.	.	ENOG410XRAB^striatin interacting protein	KEGG:hsa:85369	GO:0005829^cellular_component^cytosol`GO:0070062^cellular_component^extracellular exosome`GO:0005634^cellular_component^nucleus`GO:0019901^molecular_function^protein kinase binding`GO:0017048^molecular_function^Rho GTPase binding`GO:0030866^biological_process^cortical actin cytoskeleton organization`GO:0022604^biological_process^regulation of cell morphogenesis	.	.	.
TRINITY_DN19489_c0_g2	TRINITY_DN19489_c0_g2_i1	FD4_DROME^FD4_DROME^Q:1381-1235,H:80-128^81.6%ID^E:2.9e-15^RecName: Full=Fork head domain-containing protein FD4;^Eukaryota; Metazoa; Ecdysozoa; Arthropoda; Hexapoda; Insecta; Pterygota; Neoptera; Holometabola; Diptera; Brachycera; Muscomorpha; Ephydroidea; Drosophilidae; Drosophila; Sophophora	.	TRINITY_DN19489_c0_g2_i1.p1	230-1231[-]	.	.	.	.	.	.	.	.	.	.
TRINITY_DN19491_c0_g1	TRINITY_DN19491_c0_g1_i1	.	.	TRINITY_DN19491_c0_g1_i1.p1	67-450[-]	.	.	sigP:1^24^0.857^YES	.	.	.	.	.	.	.
TRINITY_DN19411_c0_g1	TRINITY_DN19411_c0_g1_i1	.	.	TRINITY_DN19411_c0_g1_i1.p1	2-391[-]	.	.	.	.	.	.	.	.	.	.
TRINITY_DN19474_c0_g1	TRINITY_DN19474_c0_g1_i1	.	.	TRINITY_DN19474_c0_g1_i1.p1	121-618[-]	.	.	.	ExpAA=20.01^PredHel=1^Topology=i20-39o	.	.	.	.	.	.
TRINITY_DN19441_c0_g1	TRINITY_DN19441_c0_g1_i1	.	.	TRINITY_DN19441_c0_g1_i1.p1	3-620[+]	.	.	.	.	.	.	.	.	.	.
TRINITY_DN19417_c0_g1	TRINITY_DN19417_c0_g1_i1	.	.	TRINITY_DN19417_c0_g1_i1.p1	1-1002[-]	.	.	.	.	.	.	.	.	.	.
TRINITY_DN19402_c0_g1	TRINITY_DN19402_c0_g1_i1	.	.	TRINITY_DN19402_c0_g1_i1.p1	3-386[+]	.	PF00098.22^zf-CCHC^Zinc knuckle^52-68^E:0.00084	.	.	.	.	.	GO:0003676^molecular_function^nucleic acid binding`GO:0008270^molecular_function^zinc ion binding	.	.
TRINITY_DN19451_c0_g1	TRINITY_DN19451_c0_g1_i1	.	.	TRINITY_DN19451_c0_g1_i1.p1	2-499[+]	.	.	.	.	.	.	.	.	.	.
TRINITY_DN19569_c0_g1	TRINITY_DN19569_c0_g1_i1	.	.	TRINITY_DN19569_c0_g1_i1.p1	1-321[-]	.	PF14875.5^PIP49_N^N-term cysteine-rich ER, FAM69^5-106^E:1.3e-24	.	ExpAA=22.52^PredHel=1^Topology=o15-37i	.	.	.	.	.	.
TRINITY_DN19504_c0_g1	TRINITY_DN19504_c0_g1_i1	.	.	TRINITY_DN19504_c0_g1_i1.p1	345-764[-]	.	.	.	.	.	.	.	.	.	.
TRINITY_DN19507_c0_g1	TRINITY_DN19507_c0_g1_i1	.	.	TRINITY_DN19507_c0_g1_i1.p1	2-817[-]	.	.	.	.	.	.	.	.	.	.
TRINITY_DN19518_c0_g1	TRINITY_DN19518_c0_g1_i1	MBOA5_MOUSE^MBOA5_MOUSE^Q:1370-6,H:28-476^44%ID^E:5.1e-107^RecName: Full=Lysophospholipid acyltransferase 5;^Eukaryota; Metazoa; Chordata; Craniata; Vertebrata; Euteleostomi; Mammalia; Eutheria; Euarchontoglires; Glires; Rodentia; Myomorpha; Muroidea; Muridae; Murinae; Mus; Mus	.	TRINITY_DN19518_c0_g1_i1.p1	3-1403[-]	MBOA5_MOUSE^MBOA5_MOUSE^Q:12-466,H:28-476^44%ID^E:5.5e-107^RecName: Full=Lysophospholipid acyltransferase 5;^Eukaryota; Metazoa; Chordata; Craniata; Vertebrata; Euteleostomi; Mammalia; Eutheria; Euarchontoglires; Glires; Rodentia; Myomorpha; Muroidea; Muridae; Murinae; Mus; Mus	PF03062.18^MBOAT^MBOAT, membrane-bound O-acyltransferase family^111-426^E:4.6e-60	.	ExpAA=170.98^PredHel=6^Topology=o25-47i66-88o98-117i358-380o408-430i443-462o	COG5202^membrane bound O-acyltransferase domain containing	KEGG:mmu:14792`KO:K13515	GO:0005789^cellular_component^endoplasmic reticulum membrane`GO:0016021^cellular_component^integral component of membrane`GO:0047184^molecular_function^1-acylglycerophosphocholine O-acyltransferase activity`GO:0008654^biological_process^phospholipid biosynthetic process`GO:0097006^biological_process^regulation of plasma lipoprotein particle levels	.	.	.
TRINITY_DN19518_c0_g1	TRINITY_DN19518_c0_g1_i2	MBOA5_MOUSE^MBOA5_MOUSE^Q:473-63,H:28-164^45.3%ID^E:1.7e-28^RecName: Full=Lysophospholipid acyltransferase 5;^Eukaryota; Metazoa; Chordata; Craniata; Vertebrata; Euteleostomi; Mammalia; Eutheria; Euarchontoglires; Glires; Rodentia; Myomorpha; Muroidea; Muridae; Murinae; Mus; Mus	.	TRINITY_DN19518_c0_g1_i2.p1	12-506[-]	MBOA5_MOUSE^MBOA5_MOUSE^Q:12-148,H:28-164^45.3%ID^E:1.1e-28^RecName: Full=Lysophospholipid acyltransferase 5;^Eukaryota; Metazoa; Chordata; Craniata; Vertebrata; Euteleostomi; Mammalia; Eutheria; Euarchontoglires; Glires; Rodentia; Myomorpha; Muroidea; Muridae; Murinae; Mus; Mus	.	.	ExpAA=62.72^PredHel=3^Topology=o25-47i66-88o98-117i	COG5202^membrane bound O-acyltransferase domain containing	KEGG:mmu:14792`KO:K13515	GO:0005789^cellular_component^endoplasmic reticulum membrane`GO:0016021^cellular_component^integral component of membrane`GO:0047184^molecular_function^1-acylglycerophosphocholine O-acyltransferase activity`GO:0008654^biological_process^phospholipid biosynthetic process`GO:0097006^biological_process^regulation of plasma lipoprotein particle levels	.	.	.
TRINITY_DN19590_c0_g1	TRINITY_DN19590_c0_g1_i1	NWD1_MOUSE^NWD1_MOUSE^Q:127-741,H:726-934^24.4%ID^E:1.3e-10^RecName: Full=NACHT domain- and WD repeat-containing protein 1;^Eukaryota; Metazoa; Chordata; Craniata; Vertebrata; Euteleostomi; Mammalia; Eutheria; Euarchontoglires; Glires; Rodentia; Myomorpha; Muroidea; Muridae; Murinae; Mus; Mus	.	TRINITY_DN19590_c0_g1_i1.p1	1-1392[+]	.	PF00400.31^WD40^WD domain, G-beta repeat^213-251^E:4.3e-09`PF13360.5^PQQ_2^PQQ-like domain^286-430^E:2.8e-05`PF00400.31^WD40^WD domain, G-beta repeat^303-335^E:0.0016`PF00400.31^WD40^WD domain, G-beta repeat^381-418^E:0.0033	.	.	.	.	.	GO:0005515^molecular_function^protein binding	.	.
TRINITY_DN19584_c0_g1	TRINITY_DN19584_c0_g1_i1	.	.	TRINITY_DN19584_c0_g1_i1.p1	1-564[+]	.	.	.	ExpAA=22.46^PredHel=1^Topology=i51-73o	.	.	.	.	.	.
TRINITY_DN19567_c0_g1	TRINITY_DN19567_c0_g1_i1	ERPG3_HUMAN^ERPG3_HUMAN^Q:425-1126,H:607-830^21.2%ID^E:2e-06^RecName: Full=Chimeric ERCC6-PGBD3 protein;^Eukaryota; Metazoa; Chordata; Craniata; Vertebrata; Euteleostomi; Mammalia; Eutheria; Euarchontoglires; Primates; Haplorrhini; Catarrhini; Hominidae; Homo	.	TRINITY_DN19567_c0_g1_i1.p1	2-1129[+]	.	PF13843.5^DDE_Tnp_1_7^Transposase IS4^144-374^E:3.1e-44	.	.	.	.	.	.	.	.
TRINITY_DN19596_c0_g1	TRINITY_DN19596_c0_g1_i1	FAS_MOUSE^FAS_MOUSE^Q:1-687,H:874-1112^24.7%ID^E:2.5e-15^RecName: Full=Fatty acid synthase;^Eukaryota; Metazoa; Chordata; Craniata; Vertebrata; Euteleostomi; Mammalia; Eutheria; Euarchontoglires; Glires; Rodentia; Myomorpha; Muroidea; Muridae; Murinae; Mus; Mus	.	TRINITY_DN19596_c0_g1_i1.p1	97-693[+]	.	.	.	.	.	.	.	.	.	.
TRINITY_DN19592_c0_g1	TRINITY_DN19592_c0_g1_i2	.	.	TRINITY_DN19592_c0_g1_i2.p1	3-425[+]	.	.	.	.	.	.	.	.	.	.
TRINITY_DN19607_c0_g1	TRINITY_DN19607_c0_g1_i1	.	.	TRINITY_DN19607_c0_g1_i1.p1	2-898[+]	.	.	.	.	.	.	.	.	.	.
TRINITY_DN19644_c0_g1	TRINITY_DN19644_c0_g1_i1	S6A11_HUMAN^S6A11_HUMAN^Q:28-435,H:458-594^52.6%ID^E:8.2e-37^RecName: Full=Sodium- and chloride-dependent GABA transporter 3;^Eukaryota; Metazoa; Chordata; Craniata; Vertebrata; Euteleostomi; Mammalia; Eutheria; Euarchontoglires; Primates; Haplorrhini; Catarrhini; Hominidae; Homo	.	TRINITY_DN19644_c0_g1_i1.p1	34-498[+]	S6A11_HUMAN^S6A11_HUMAN^Q:1-134,H:460-594^51.9%ID^E:7.1e-35^RecName: Full=Sodium- and chloride-dependent GABA transporter 3;^Eukaryota; Metazoa; Chordata; Craniata; Vertebrata; Euteleostomi; Mammalia; Eutheria; Euarchontoglires; Primates; Haplorrhini; Catarrhini; Hominidae; Homo	PF00209.17^SNF^Sodium:neurotransmitter symporter family^1-114^E:9.6e-34	.	ExpAA=68.66^PredHel=3^Topology=o10-32i51-73o93-115i	COG0733^Transporter	KEGG:hsa:6538`KO:K05039	GO:0042995^cellular_component^cell projection`GO:0005737^cellular_component^cytoplasm`GO:0016021^cellular_component^integral component of membrane`GO:0005887^cellular_component^integral component of plasma membrane`GO:0005886^cellular_component^plasma membrane`GO:0005332^molecular_function^gamma-aminobutyric acid:sodium symporter activity`GO:0042165^molecular_function^neurotransmitter binding`GO:…	GO:0005328^molecular_function^neurotransmitter:sodium symporter activity`GO:0006836^biological_process^neurotransmitter transport`GO:0016021^cellular_component^integral component of membrane	.	.
TRINITY_DN19640_c0_g1	TRINITY_DN19640_c0_g1_i1	KEN1_CULQU^KEN1_CULQU^Q:492-866,H:9-135^38.8%ID^E:1.3e-14^RecName: Full=Transcription factor Ken 1 {ECO:0000250|UniProtKB:O77459};^Eukaryota; Metazoa; Ecdysozoa; Arthropoda; Hexapoda; Insecta; Pterygota; Neoptera; Holometabola; Diptera; Nematocera; Culicoidea; Culicidae; Culicinae; Culicini; Culex; Culex	.	TRINITY_DN19640_c0_g1_i1.p1	477-980[+]	KEN1_CULQU^KEN1_CULQU^Q:6-130,H:9-135^38.8%ID^E:8.9e-15^RecName: Full=Transcription factor Ken 1 {ECO:0000250|UniProtKB:O77459};^Eukaryota; Metazoa; Ecdysozoa; Arthropoda; Hexapoda; Insecta; Pterygota; Neoptera; Holometabola; Diptera; Nematocera; Culicoidea; Culicidae; Culicinae; Culicini; Culex; Culex	PF00651.30^BTB^BTB/POZ domain^30-114^E:2e-13	.	.	COG5048^Zinc finger protein	KEGG:cqu:CpipJ_CPIJ016082	GO:0005634^cellular_component^nucleus`GO:0003677^molecular_function^DNA binding`GO:0003700^molecular_function^DNA-binding transcription factor activity`GO:0046872^molecular_function^metal ion binding`GO:0045497^biological_process^female analia development`GO:0030540^biological_process^female genitalia development`GO:0045496^biological_process^male analia development`GO:0030539^biological_process^…	GO:0005515^molecular_function^protein binding	.	.
TRINITY_DN19680_c0_g1	TRINITY_DN19680_c0_g1_i1	4CLL1_ARATH^4CLL1_ARATH^Q:739-2,H:268-513^80.5%ID^E:1.1e-111^RecName: Full=4-coumarate--CoA ligase-like 1;^Eukaryota; Viridiplantae; Streptophyta; Embryophyta; Tracheophyta; Spermatophyta; Magnoliophyta; eudicotyledons; Gunneridae; Pentapetalae; rosids; malvids; Brassicales; Brassicaceae; Camelineae; Arabidopsis	.	TRINITY_DN19680_c0_g1_i1.p1	2-739[-]	4CLL1_ARATH^4CLL1_ARATH^Q:1-246,H:268-513^80.5%ID^E:1.1e-111^RecName: Full=4-coumarate--CoA ligase-like 1;^Eukaryota; Viridiplantae; Streptophyta; Embryophyta; Tracheophyta; Spermatophyta; Magnoliophyta; eudicotyledons; Gunneridae; Pentapetalae; rosids; malvids; Brassicales; Brassicaceae; Camelineae; Arabidopsis	PF00501.27^AMP-binding^AMP-binding enzyme^4-175^E:7.6e-48`PF13193.5^AMP-binding_C^AMP-binding enzyme C-terminal domain^184-244^E:2.3e-11	.	.	COG0318^Amp-dependent synthetase and ligase	KEGG:ath:AT1G62940`KO:K01904	GO:0005737^cellular_component^cytoplasm`GO:0005783^cellular_component^endoplasmic reticulum`GO:0005524^molecular_function^ATP binding`GO:0004467^molecular_function^long-chain fatty acid-CoA ligase activity`GO:0031956^molecular_function^medium-chain fatty acid-CoA ligase activity`GO:0046949^biological_process^fatty-acyl-CoA biosynthetic process`GO:0080110^biological_process^sporopollenin biosynthe…	GO:0003824^molecular_function^catalytic activity`GO:0008152^biological_process^metabolic process	.	.
TRINITY_DN19623_c0_g1	TRINITY_DN19623_c0_g1_i1	.	.	TRINITY_DN19623_c0_g1_i1.p1	2-802[+]	.	.	.	.	.	.	.	.	.	.
TRINITY_DN19632_c0_g1	TRINITY_DN19632_c0_g1_i1	.	.	TRINITY_DN19632_c0_g1_i1.p1	2-952[+]	.	PF05380.12^Peptidase_A17^Pao retrotransposon peptidase^2-108^E:1.2e-33	.	.	.	.	.	.	.	.
TRINITY_DN19673_c0_g1	TRINITY_DN19673_c0_g1_i1	.	.	TRINITY_DN19673_c0_g1_i1.p1	1-426[+]	.	.	.	.	.	.	.	.	.	.
TRINITY_DN19615_c0_g1	TRINITY_DN19615_c0_g1_i1	.	.	TRINITY_DN19615_c0_g1_i1.p1	3-560[+]	.	.	sigP:1^23^0.698^YES	ExpAA=12.13^PredHel=1^Topology=i7-24o	.	.	.	.	.	.
TRINITY_DN19610_c1_g1	TRINITY_DN19610_c1_g1_i1	S6KL_DROME^S6KL_DROME^Q:1358-285,H:84-457^38.6%ID^E:1.6e-64^RecName: Full=Serine/threonine-protein kinase S6KL {ECO:0000305};^Eukaryota; Metazoa; Ecdysozoa; Arthropoda; Hexapoda; Insecta; Pterygota; Neoptera; Holometabola; Diptera; Brachycera; Muscomorpha; Ephydroidea; Drosophilidae; Drosophila; Sophophora	.	TRINITY_DN19610_c1_g1_i1.p1	168-1391[-]	S6KL_DROME^S6KL_DROME^Q:12-369,H:84-457^38.6%ID^E:1.3e-64^RecName: Full=Serine/threonine-protein kinase S6KL {ECO:0000305};^Eukaryota; Metazoa; Ecdysozoa; Arthropoda; Hexapoda; Insecta; Pterygota; Neoptera; Holometabola; Diptera; Brachycera; Muscomorpha; Ephydroidea; Drosophilidae; Drosophila; Sophophora	PF00069.24^Pkinase^Protein kinase domain^95-342^E:7.7e-53`PF07714.16^Pkinase_Tyr^Protein tyrosine kinase^96-335^E:8.1e-25`PF01636.22^APH^Phosphotransferase enzyme family^150-240^E:6e-06`PF06293.13^Kdo^Lipopolysaccharide kinase (Kdo/WaaP) family^161-236^E:4.2e-05	.	.	ENOG410XNPH^protein serine/threonine kinase activity	KEGG:dme:Dmel_CG7001`KO:K17529	GO:0005737^cellular_component^cytoplasm`GO:0005634^cellular_component^nucleus`GO:0005524^molecular_function^ATP binding`GO:0004674^molecular_function^protein serine/threonine kinase activity`GO:0035556^biological_process^intracellular signal transduction`GO:0006468^biological_process^protein phosphorylation	GO:0004672^molecular_function^protein kinase activity`GO:0005524^molecular_function^ATP binding`GO:0006468^biological_process^protein phosphorylation	.	.
TRINITY_DN19687_c0_g1	TRINITY_DN19687_c0_g1_i1	.	.	TRINITY_DN19687_c0_g1_i1.p1	145-3684[-]	.	.	.	ExpAA=82.14^PredHel=4^Topology=i588-610o625-644i657-679o736-758i	.	.	.	.	.	.
TRINITY_DN19768_c0_g1	TRINITY_DN19768_c0_g1_i1	.	.	TRINITY_DN19768_c0_g1_i1.p1	1-813[+]	.	PF05380.12^Peptidase_A17^Pao retrotransposon peptidase^2-112^E:2e-33	.	.	.	.	.	.	.	.
TRINITY_DN19710_c0_g1	TRINITY_DN19710_c0_g1_i1	LCM_LOCMI^LCM_LOCMI^Q:475-341,H:3-51^55.1%ID^E:5.2e-07^RecName: Full=Protease inhibitors;^Eukaryota; Metazoa; Ecdysozoa; Arthropoda; Hexapoda; Insecta; Pterygota; Neoptera; Polyneoptera; Orthoptera; Caelifera; Acrididea; Acridomorpha; Acridoidea; Acrididae; Oedipodinae; Locusta	.	TRINITY_DN19710_c0_g1_i1.p1	2-385[-]	.	PF05375.12^Pacifastin_I^Pacifastin inhibitor (LCMII)^27-61^E:1.3e-12`PF05375.12^Pacifastin_I^Pacifastin inhibitor (LCMII)^66-100^E:1.5e-13	.	.	.	.	.	GO:0030414^molecular_function^peptidase inhibitor activity	.	.
TRINITY_DN19736_c0_g1	TRINITY_DN19736_c0_g1_i1	.	.	TRINITY_DN19736_c0_g1_i1.p2	2-445[-]	.	PF14111.5^DUF4283^Domain of unknown function (DUF4283)^25-148^E:5.2e-27	.	.	.	.	.	.	.	.
TRINITY_DN19732_c0_g1	TRINITY_DN19732_c0_g1_i1	AHP6_ARATH^AHP6_ARATH^Q:507-214,H:57-154^80.6%ID^E:3e-39^RecName: Full=Pseudo histidine-containing phosphotransfer protein 6 {ECO:0000305};^Eukaryota; Viridiplantae; Streptophyta; Embryophyta; Tracheophyta; Spermatophyta; Magnoliophyta; eudicotyledons; Gunneridae; Pentapetalae; rosids; malvids; Brassicales; Brassicaceae; Camelineae; Arabidopsis	.	TRINITY_DN19732_c0_g1_i1.p1	205-507[-]	AHP6_ARATH^AHP6_ARATH^Q:1-98,H:57-154^80.6%ID^E:1.8e-39^RecName: Full=Pseudo histidine-containing phosphotransfer protein 6 {ECO:0000305};^Eukaryota; Viridiplantae; Streptophyta; Embryophyta; Tracheophyta; Spermatophyta; Magnoliophyta; eudicotyledons; Gunneridae; Pentapetalae; rosids; malvids; Brassicales; Brassicaceae; Camelineae; Arabidopsis	.	.	.	COG2198^Histidine kinase	KEGG:ath:AT1G80100`KO:K14490	GO:0005737^cellular_component^cytoplasm`GO:0005829^cellular_component^cytosol`GO:0005634^cellular_component^nucleus`GO:0043424^molecular_function^protein histidine kinase binding`GO:0009736^biological_process^cytokinin-activated signaling pathway`GO:0000160^biological_process^phosphorelay signal transduction system`GO:0016310^biological_process^phosphorylation`GO:0009735^biological_process^respon…	.	.	.
TRINITY_DN19789_c0_g1	TRINITY_DN19789_c0_g1_i1	.	.	TRINITY_DN19789_c0_g1_i1.p1	2-622[-]	.	PF13966.5^zf-RVT^zinc-binding in reverse transcriptase^19-81^E:5.6e-08	.	.	.	.	.	.	.	.
TRINITY_DN19727_c1_g1	TRINITY_DN19727_c1_g1_i1	GUN_PHAVU^GUN_PHAVU^Q:396-4,H:209-339^78.6%ID^E:4.8e-56^RecName: Full=Endoglucanase;^Eukaryota; Viridiplantae; Streptophyta; Embryophyta; Tracheophyta; Spermatophyta; Magnoliophyta; eudicotyledons; Gunneridae; Pentapetalae; rosids; fabids; Fabales; Fabaceae; Papilionoideae; Phaseoleae; Phaseolus	.	TRINITY_DN19727_c1_g1_i1.p1	1-396[-]	GUN_PHAVU^GUN_PHAVU^Q:1-132,H:209-340^78.8%ID^E:5.6e-57^RecName: Full=Endoglucanase;^Eukaryota; Viridiplantae; Streptophyta; Embryophyta; Tracheophyta; Spermatophyta; Magnoliophyta; eudicotyledons; Gunneridae; Pentapetalae; rosids; fabids; Fabales; Fabaceae; Papilionoideae; Phaseoleae; Phaseolus	PF00759.18^Glyco_hydro_9^Glycosyl hydrolase family 9^1-130^E:7.5e-23	.	.	.	KEGG:pvu:PHAVU_002G160200g	GO:0008810^molecular_function^cellulase activity`GO:0030245^biological_process^cellulose catabolic process`GO:0009835^biological_process^fruit ripening	GO:0004553^molecular_function^hydrolase activity, hydrolyzing O-glycosyl compounds`GO:0005975^biological_process^carbohydrate metabolic process	.	.
TRINITY_DN19727_c0_g1	TRINITY_DN19727_c0_g1_i1	GUN_PHAVU^GUN_PHAVU^Q:34-525,H:333-496^75%ID^E:3.8e-69^RecName: Full=Endoglucanase;^Eukaryota; Viridiplantae; Streptophyta; Embryophyta; Tracheophyta; Spermatophyta; Magnoliophyta; eudicotyledons; Gunneridae; Pentapetalae; rosids; fabids; Fabales; Fabaceae; Papilionoideae; Phaseoleae; Phaseolus	.	TRINITY_DN19727_c0_g1_i1.p1	229-582[+]	GUN_PHAVU^GUN_PHAVU^Q:1-99,H:398-496^81.8%ID^E:5.4e-43^RecName: Full=Endoglucanase;^Eukaryota; Viridiplantae; Streptophyta; Embryophyta; Tracheophyta; Spermatophyta; Magnoliophyta; eudicotyledons; Gunneridae; Pentapetalae; rosids; fabids; Fabales; Fabaceae; Papilionoideae; Phaseoleae; Phaseolus	PF00759.18^Glyco_hydro_9^Glycosyl hydrolase family 9^1-90^E:3.6e-24	.	.	.	KEGG:pvu:PHAVU_002G160200g	GO:0008810^molecular_function^cellulase activity`GO:0030245^biological_process^cellulose catabolic process`GO:0009835^biological_process^fruit ripening	GO:0004553^molecular_function^hydrolase activity, hydrolyzing O-glycosyl compounds`GO:0005975^biological_process^carbohydrate metabolic process	.	.
TRINITY_DN19751_c0_g1	TRINITY_DN19751_c0_g1_i1	K1109_MOUSE^K1109_MOUSE^Q:275-1390,H:24-380^46.7%ID^E:3.3e-96^RecName: Full=Uncharacterized protein KIAA1109;^Eukaryota; Metazoa; Chordata; Craniata; Vertebrata; Euteleostomi; Mammalia; Eutheria; Euarchontoglires; Glires; Rodentia; Myomorpha; Muroidea; Muridae; Murinae; Mus; Mus	.	TRINITY_DN19751_c0_g1_i1.p1	173-1393[+]	K1109_MOUSE^K1109_MOUSE^Q:35-406,H:24-380^46.7%ID^E:2.9e-96^RecName: Full=Uncharacterized protein KIAA1109;^Eukaryota; Metazoa; Chordata; Craniata; Vertebrata; Euteleostomi; Mammalia; Eutheria; Euarchontoglires; Glires; Rodentia; Myomorpha; Muroidea; Muridae; Murinae; Mus; Mus	.	.	ExpAA=39.13^PredHel=2^Topology=o36-58i79-101o	ENOG410XT7P^kiaa1109	KEGG:mmu:229227	GO:0016021^cellular_component^integral component of membrane`GO:0005634^cellular_component^nucleus`GO:0060612^biological_process^adipose tissue development`GO:0045444^biological_process^fat cell differentiation`GO:0006629^biological_process^lipid metabolic process`GO:0019915^biological_process^lipid storage`GO:0051647^biological_process^nucleus localization`GO:0001558^biological_process^regulatio…	.	.	.
TRINITY_DN19726_c0_g1	TRINITY_DN19726_c0_g1_i1	.	.	TRINITY_DN19726_c0_g1_i1.p1	136-522[+]	.	.	sigP:1^21^0.802^YES	ExpAA=20.52^PredHel=1^Topology=i5-27o	.	.	.	.	.	.
TRINITY_DN19766_c0_g1	TRINITY_DN19766_c0_g1_i1	GUN16_ARATH^GUN16_ARATH^Q:311-3,H:326-428^65%ID^E:9.7e-35^RecName: Full=Endoglucanase 16;^Eukaryota; Viridiplantae; Streptophyta; Embryophyta; Tracheophyta; Spermatophyta; Magnoliophyta; eudicotyledons; Gunneridae; Pentapetalae; rosids; malvids; Brassicales; Brassicaceae; Camelineae; Arabidopsis	.	.	.	.	.	.	.	ENOG410ZZU6^glycosyl hydrolase	KEGG:ath:AT3G43860`KO:K01179	GO:0005576^cellular_component^extracellular region`GO:0008810^molecular_function^cellulase activity`GO:0071555^biological_process^cell wall organization`GO:0030245^biological_process^cellulose catabolic process	.	.	.
TRINITY_DN19766_c0_g1	TRINITY_DN19766_c0_g1_i2	GUN16_ARATH^GUN16_ARATH^Q:631-155,H:326-484^67.3%ID^E:1.6e-62^RecName: Full=Endoglucanase 16;^Eukaryota; Viridiplantae; Streptophyta; Embryophyta; Tracheophyta; Spermatophyta; Magnoliophyta; eudicotyledons; Gunneridae; Pentapetalae; rosids; malvids; Brassicales; Brassicaceae; Camelineae; Arabidopsis	.	TRINITY_DN19766_c0_g1_i2.p1	140-487[-]	GUN8_ORYSJ^GUN8_ORYSJ^Q:1-111,H:381-491^70.3%ID^E:1.5e-42^RecName: Full=Endoglucanase 8;^Eukaryota; Viridiplantae; Streptophyta; Embryophyta; Tracheophyta; Spermatophyta; Magnoliophyta; Liliopsida; Poales; Poaceae; BOP clade; Oryzoideae; Oryzeae; Oryzinae; Oryza; Oryza sativa	PF00759.18^Glyco_hydro_9^Glycosyl hydrolase family 9^2-105^E:1e-30	.	.	ENOG410ZZU6^glycosyl hydrolase	KEGG:osa:4330912`KO:K01179	GO:0005576^cellular_component^extracellular region`GO:0008810^molecular_function^cellulase activity`GO:0071555^biological_process^cell wall organization`GO:0030245^biological_process^cellulose catabolic process	GO:0004553^molecular_function^hydrolase activity, hydrolyzing O-glycosyl compounds`GO:0005975^biological_process^carbohydrate metabolic process	.	.
TRINITY_DN19777_c0_g1	TRINITY_DN19777_c0_g1_i1	POL2_DROME^POL2_DROME^Q:872-6,H:186-474^51.9%ID^E:8.9e-87^RecName: Full=Retrovirus-related Pol polyprotein from transposon 297;^Eukaryota; Metazoa; Ecdysozoa; Arthropoda; Hexapoda; Insecta; Pterygota; Neoptera; Holometabola; Diptera; Brachycera; Muscomorpha; Ephydroidea; Drosophilidae; Drosophila; Sophophora	.	TRINITY_DN19777_c0_g1_i1.p1	3-878[-]	POL2_DROME^POL2_DROME^Q:3-291,H:186-474^51.9%ID^E:8.9e-87^RecName: Full=Retrovirus-related Pol polyprotein from transposon 297;^Eukaryota; Metazoa; Ecdysozoa; Arthropoda; Hexapoda; Insecta; Pterygota; Neoptera; Holometabola; Diptera; Brachycera; Muscomorpha; Ephydroidea; Drosophilidae; Drosophila; Sophophora	PF00078.26^RVT_1^Reverse transcriptase (RNA-dependent DNA polymerase)^67-231^E:6e-33	.	.	.	.	GO:0004190^molecular_function^aspartic-type endopeptidase activity`GO:0004519^molecular_function^endonuclease activity`GO:0003676^molecular_function^nucleic acid binding`GO:0003964^molecular_function^RNA-directed DNA polymerase activity`GO:0015074^biological_process^DNA integration	.	.	.
TRINITY_DN19777_c0_g1	TRINITY_DN19777_c0_g1_i2	POL2_DROME^POL2_DROME^Q:776-6,H:218-474^53.7%ID^E:1.1e-80^RecName: Full=Retrovirus-related Pol polyprotein from transposon 297;^Eukaryota; Metazoa; Ecdysozoa; Arthropoda; Hexapoda; Insecta; Pterygota; Neoptera; Holometabola; Diptera; Brachycera; Muscomorpha; Ephydroidea; Drosophilidae; Drosophila; Sophophora	.	TRINITY_DN19777_c0_g1_i2.p1	3-497[-]	POL2_DROME^POL2_DROME^Q:1-164,H:311-474^53%ID^E:2.3e-47^RecName: Full=Retrovirus-related Pol polyprotein from transposon 297;^Eukaryota; Metazoa; Ecdysozoa; Arthropoda; Hexapoda; Insecta; Pterygota; Neoptera; Holometabola; Diptera; Brachycera; Muscomorpha; Ephydroidea; Drosophilidae; Drosophila; Sophophora	PF00078.26^RVT_1^Reverse transcriptase (RNA-dependent DNA polymerase)^14-104^E:6.2e-22	.	.	.	.	GO:0004190^molecular_function^aspartic-type endopeptidase activity`GO:0004519^molecular_function^endonuclease activity`GO:0003676^molecular_function^nucleic acid binding`GO:0003964^molecular_function^RNA-directed DNA polymerase activity`GO:0015074^biological_process^DNA integration	.	.	.
TRINITY_DN19853_c0_g1	TRINITY_DN19853_c0_g1_i1	.	.	TRINITY_DN19853_c0_g1_i1.p1	2-967[-]	.	.	.	.	.	.	.	.	.	.
TRINITY_DN19831_c0_g1	TRINITY_DN19831_c0_g1_i1	.	.	TRINITY_DN19831_c0_g1_i1.p1	1-426[+]	.	.	.	.	.	.	.	.	.	.
TRINITY_DN19803_c0_g1	TRINITY_DN19803_c0_g1_i1	.	.	TRINITY_DN19803_c0_g1_i1.p1	45-476[+]	.	.	sigP:1^21^0.914^YES	.	.	.	.	.	.	.
TRINITY_DN19803_c0_g1	TRINITY_DN19803_c0_g1_i2	.	.	TRINITY_DN19803_c0_g1_i2.p1	45-476[+]	.	.	sigP:1^21^0.915^YES	.	.	.	.	.	.	.
TRINITY_DN19836_c1_g1	TRINITY_DN19836_c1_g1_i1	.	.	TRINITY_DN19836_c1_g1_i1.p1	2-502[+]	.	.	.	ExpAA=19.12^PredHel=1^Topology=o13-30i	.	.	.	.	.	.
TRINITY_DN19833_c0_g1	TRINITY_DN19833_c0_g1_i1	WAT_DROME^WAT_DROME^Q:844-14,H:100-367^38.1%ID^E:3.1e-52^RecName: Full=Fatty acyl-CoA reductase wat {ECO:0000305};^Eukaryota; Metazoa; Ecdysozoa; Arthropoda; Hexapoda; Insecta; Pterygota; Neoptera; Holometabola; Diptera; Brachycera; Muscomorpha; Ephydroidea; Drosophilidae; Drosophila; Sophophora	.	TRINITY_DN19833_c0_g1_i1.p1	2-844[-]	WAT_DROME^WAT_DROME^Q:1-277,H:100-367^38.1%ID^E:3.1e-52^RecName: Full=Fatty acyl-CoA reductase wat {ECO:0000305};^Eukaryota; Metazoa; Ecdysozoa; Arthropoda; Hexapoda; Insecta; Pterygota; Neoptera; Holometabola; Diptera; Brachycera; Muscomorpha; Ephydroidea; Drosophilidae; Drosophila; Sophophora	PF07993.11^NAD_binding_4^Male sterility protein^4-217^E:1.5e-46	.	.	ENOG410XS7R^fatty-acyl-CoA reductase (alcohol-forming) activity	KEGG:dme:Dmel_CG1443`KO:K13356	GO:0045177^cellular_component^apical part of cell`GO:0016324^cellular_component^apical plasma membrane`GO:0005737^cellular_component^cytoplasm`GO:0016021^cellular_component^integral component of membrane`GO:0005777^cellular_component^peroxisome`GO:0080019^molecular_function^fatty-acyl-CoA reductase (alcohol-forming) activity`GO:0050062^molecular_function^long-chain-fatty-acyl-CoA reductase activi…	.	.	.
TRINITY_DN19833_c0_g1	TRINITY_DN19833_c0_g1_i2	WAT_DROME^WAT_DROME^Q:256-5,H:100-183^46.4%ID^E:4.5e-15^RecName: Full=Fatty acyl-CoA reductase wat {ECO:0000305};^Eukaryota; Metazoa; Ecdysozoa; Arthropoda; Hexapoda; Insecta; Pterygota; Neoptera; Holometabola; Diptera; Brachycera; Muscomorpha; Ephydroidea; Drosophilidae; Drosophila; Sophophora	.	.	.	.	.	.	.	ENOG410XS7R^fatty-acyl-CoA reductase (alcohol-forming) activity	KEGG:dme:Dmel_CG1443`KO:K13356	GO:0045177^cellular_component^apical part of cell`GO:0016324^cellular_component^apical plasma membrane`GO:0005737^cellular_component^cytoplasm`GO:0016021^cellular_component^integral component of membrane`GO:0005777^cellular_component^peroxisome`GO:0080019^molecular_function^fatty-acyl-CoA reductase (alcohol-forming) activity`GO:0050062^molecular_function^long-chain-fatty-acyl-CoA reductase activi…	.	.	.
TRINITY_DN19875_c0_g1	TRINITY_DN19875_c0_g1_i1	.	.	TRINITY_DN19875_c0_g1_i1.p1	2-760[+]	.	PF13456.5^RVT_3^Reverse transcriptase-like^103-225^E:1.4e-24	.	.	.	.	.	GO:0003676^molecular_function^nucleic acid binding`GO:0004523^molecular_function^RNA-DNA hybrid ribonuclease activity	.	.
TRINITY_DN19887_c0_g1	TRINITY_DN19887_c0_g1_i1	.	.	TRINITY_DN19887_c0_g1_i1.p1	78-2534[+]	.	PF15335.5^CAAP1^Caspase activity and apoptosis inhibitor 1^44-105^E:9.8e-21	.	.	.	.	.	GO:0042981^biological_process^regulation of apoptotic process	.	.
TRINITY_DN19814_c0_g1	TRINITY_DN19814_c0_g1_i1	ANFY1_HUMAN^ANFY1_HUMAN^Q:1214-744,H:770-933^29.1%ID^E:2.3e-08^RecName: Full=Rabankyrin-5 {ECO:0000303|PubMed:15328530};^Eukaryota; Metazoa; Chordata; Craniata; Vertebrata; Euteleostomi; Mammalia; Eutheria; Euarchontoglires; Primates; Haplorrhini; Catarrhini; Hominidae; Homo	.	TRINITY_DN19814_c0_g1_i1.p1	3-1367[-]	ANR61_MOUSE^ANR61_MOUSE^Q:281-401,H:150-281^31.3%ID^E:5.4e-06^RecName: Full=Ankyrin repeat domain-containing protein 61;^Eukaryota; Metazoa; Chordata; Craniata; Vertebrata; Euteleostomi; Mammalia; Eutheria; Euarchontoglires; Glires; Rodentia; Myomorpha; Muroidea; Muridae; Murinae; Mus; Mus	PF13637.5^Ank_4^Ankyrin repeats (many copies)^22-69^E:0.00011`PF12796.6^Ank_2^Ankyrin repeats (3 copies)^24-110^E:6.3e-16`PF00023.29^Ank^Ankyrin repeat^52-82^E:0.0026`PF13637.5^Ank_4^Ankyrin repeats (many copies)^54-105^E:4.8e-09`PF13857.5^Ank_5^Ankyrin repeats (many copies)^73-110^E:2e-06`PF00023.29^Ank^Ankyrin repeat^84-110^E:0.0054`PF12796.6^Ank_2^Ankyrin repeats (3 copies)^153-243^E:2.7e-10`P…	.	.	COG0666^Ankyrin Repeat	KEGG:mmu:66729	GO:0003677^molecular_function^DNA binding	GO:0005515^molecular_function^protein binding	.	.
TRINITY_DN19879_c0_g1	TRINITY_DN19879_c0_g1_i1	IFM3_MOUSE^IFM3_MOUSE^Q:69-479,H:1-137^100%ID^E:1.8e-62^RecName: Full=Interferon-induced transmembrane protein 3;^Eukaryota; Metazoa; Chordata; Craniata; Vertebrata; Euteleostomi; Mammalia; Eutheria; Euarchontoglires; Glires; Rodentia; Myomorpha; Muroidea; Muridae; Murinae; Mus; Mus	.	TRINITY_DN19879_c0_g1_i1.p2	69-482[+]	IFM3_MOUSE^IFM3_MOUSE^Q:1-137,H:1-137^100%ID^E:1.6e-62^RecName: Full=Interferon-induced transmembrane protein 3;^Eukaryota; Metazoa; Chordata; Craniata; Vertebrata; Euteleostomi; Mammalia; Eutheria; Euarchontoglires; Glires; Rodentia; Myomorpha; Muroidea; Muridae; Murinae; Mus; Mus	PF04505.11^CD225^Interferon-induced transmembrane protein^55-120^E:2.6e-29	.	ExpAA=45.43^PredHel=2^Topology=o58-80i108-130o	ENOG4112C1U^Interferon induced transmembrane protein	KEGG:mmu:66141`KO:K06566	GO:0045177^cellular_component^apical part of cell`GO:0009986^cellular_component^cell surface`GO:0005737^cellular_component^cytoplasm`GO:0031410^cellular_component^cytoplasmic vesicle`GO:0005783^cellular_component^endoplasmic reticulum`GO:0016021^cellular_component^integral component of membrane`GO:0031902^cellular_component^late endosome membrane`GO:0005765^cellular_component^lysosomal membrane`G…	GO:0009607^biological_process^response to biotic stimulus`GO:0016021^cellular_component^integral component of membrane	.	.
[truncated: 106,077 more rows]
