# Supplementary material for: Genomic dissection of an extended phenotype: Oak galling by a cynipid gall wasp
Source: PLoS Genet. 2019 Nov 4;15(11):e1008398. doi: 10.1371/journal.pgen.1008398 (PMC6855507; doi:10.1371/journal.pgen.1008398)
Supplement: S3 File — Annotations for transcripts included in the differential analysis experiments created with the Trinotate pipeline. File contains transcripts TRINITY_DN63911_c3_g1 to TRINITY_DN76618_c5_g1. (CSV) [file pgen.1008398.s003.csv]

TRINITY_DN63911_c3_g1	TRINITY_DN63911_c3_g1_i6	MAP1B_ARATH^MAP1B_ARATH^Q:2943-1360,H:14-327^44.6%ID^E:3.5e-106^RecName: Full=Methionine aminopeptidase 1B, chloroplastic {ECO:0000255|HAMAP-Rule:MF_03174};^Eukaryota; Viridiplantae; Streptophyta; Embryophyta; Tracheophyta; Spermatophyta; Magnoliophyta; eudicotyledons; Gunneridae; Pentapetalae; rosids; malvids; Brassicales; Brassicaceae; Camelineae; Arabidopsis	.	TRINITY_DN63911_c3_g1_i6.p1	2140-2946[-]	MAP1B_ARATH^MAP1B_ARATH^Q:2-261,H:14-272^74.3%ID^E:3.9e-105^RecName: Full=Methionine aminopeptidase 1B, chloroplastic {ECO:0000255|HAMAP-Rule:MF_03174};^Eukaryota; Viridiplantae; Streptophyta; Embryophyta; Tracheophyta; Spermatophyta; Magnoliophyta; eudicotyledons; Gunneridae; Pentapetalae; rosids; malvids; Brassicales; Brassicaceae; Camelineae; Arabidopsis	PF00557.23^Peptidase_M24^Metallopeptidase family M24^123-262^E:6.1e-35	.	.	COG0024^Removes the N-terminal methionine from nascent proteins (By similarity)	KEGG:ath:AT1G13270`KO:K01265	GO:0009507^cellular_component^chloroplast`GO:0005739^cellular_component^mitochondrion`GO:0004177^molecular_function^aminopeptidase activity`GO:0046872^molecular_function^metal ion binding`GO:0008235^molecular_function^metalloexopeptidase activity`GO:0031365^biological_process^N-terminal protein amino acid modification	.	.	.
TRINITY_DN63911_c3_g1	TRINITY_DN63911_c3_g1_i5	MAP1B_ARATH^MAP1B_ARATH^Q:2937-2479,H:154-306^86.9%ID^E:8.9e-78^RecName: Full=Methionine aminopeptidase 1B, chloroplastic {ECO:0000255|HAMAP-Rule:MF_03174};^Eukaryota; Viridiplantae; Streptophyta; Embryophyta; Tracheophyta; Spermatophyta; Magnoliophyta; eudicotyledons; Gunneridae; Pentapetalae; rosids; malvids; Brassicales; Brassicaceae; Camelineae; Arabidopsis`MAP1B_ARATH^MAP1B_ARATH^Q:3851-3408…	.	TRINITY_DN63911_c3_g1_i5.p2	2473-2892[-]	MAP1B_ARATH^MAP1B_ARATH^Q:1-138,H:169-306^87.7%ID^E:7.3e-71^RecName: Full=Methionine aminopeptidase 1B, chloroplastic {ECO:0000255|HAMAP-Rule:MF_03174};^Eukaryota; Viridiplantae; Streptophyta; Embryophyta; Tracheophyta; Spermatophyta; Magnoliophyta; eudicotyledons; Gunneridae; Pentapetalae; rosids; malvids; Brassicales; Brassicaceae; Camelineae; Arabidopsis	PF00557.23^Peptidase_M24^Metallopeptidase family M24^13-136^E:7.4e-36	.	.	COG0024^Removes the N-terminal methionine from nascent proteins (By similarity)	KEGG:ath:AT1G13270`KO:K01265	GO:0009507^cellular_component^chloroplast`GO:0005739^cellular_component^mitochondrion`GO:0004177^molecular_function^aminopeptidase activity`GO:0046872^molecular_function^metal ion binding`GO:0008235^molecular_function^metalloexopeptidase activity`GO:0031365^biological_process^N-terminal protein amino acid modification	.	.	.
TRINITY_DN63911_c3_g1	TRINITY_DN63911_c3_g1_i4	MAP1B_ARATH^MAP1B_ARATH^Q:1085-723,H:247-367^84.3%ID^E:8.2e-58^RecName: Full=Methionine aminopeptidase 1B, chloroplastic {ECO:0000255|HAMAP-Rule:MF_03174};^Eukaryota; Viridiplantae; Streptophyta; Embryophyta; Tracheophyta; Spermatophyta; Magnoliophyta; eudicotyledons; Gunneridae; Pentapetalae; rosids; malvids; Brassicales; Brassicaceae; Camelineae; Arabidopsis	.	TRINITY_DN63911_c3_g1_i4.p1	714-1085[-]	MAP1B_ARATH^MAP1B_ARATH^Q:1-121,H:247-367^84.3%ID^E:1.6e-58^RecName: Full=Methionine aminopeptidase 1B, chloroplastic {ECO:0000255|HAMAP-Rule:MF_03174};^Eukaryota; Viridiplantae; Streptophyta; Embryophyta; Tracheophyta; Spermatophyta; Magnoliophyta; eudicotyledons; Gunneridae; Pentapetalae; rosids; malvids; Brassicales; Brassicaceae; Camelineae; Arabidopsis	PF00557.23^Peptidase_M24^Metallopeptidase family M24^2-113^E:1.1e-19	.	.	COG0024^Removes the N-terminal methionine from nascent proteins (By similarity)	KEGG:ath:AT1G13270`KO:K01265	GO:0009507^cellular_component^chloroplast`GO:0005739^cellular_component^mitochondrion`GO:0004177^molecular_function^aminopeptidase activity`GO:0046872^molecular_function^metal ion binding`GO:0008235^molecular_function^metalloexopeptidase activity`GO:0031365^biological_process^N-terminal protein amino acid modification	.	.	.
TRINITY_DN63911_c2_g1	TRINITY_DN63911_c2_g1_i2	TSJT1_TOBAC^TSJT1_TOBAC^Q:1464-1018,H:1-148^37.7%ID^E:2e-23^RecName: Full=Stem-specific protein TSJT1;^Eukaryota; Viridiplantae; Streptophyta; Embryophyta; Tracheophyta; Spermatophyta; Magnoliophyta; eudicotyledons; Gunneridae; Pentapetalae; asterids; lamiids; Solanales; Solanaceae; Nicotianoideae; Nicotianeae; Nicotiana	.	TRINITY_DN63911_c2_g1_i2.p1	991-1464[-]	TSJT1_TOBAC^TSJT1_TOBAC^Q:1-149,H:1-148^37.7%ID^E:4.4e-24^RecName: Full=Stem-specific protein TSJT1;^Eukaryota; Viridiplantae; Streptophyta; Embryophyta; Tracheophyta; Spermatophyta; Magnoliophyta; eudicotyledons; Gunneridae; Pentapetalae; asterids; lamiids; Solanales; Solanaceae; Nicotianoideae; Nicotianeae; Nicotiana	PF12481.7^DUF3700^Aluminium induced protein^2-150^E:1.2e-60	.	.	.	.	.	.	.	.
TRINITY_DN63911_c2_g1	TRINITY_DN63911_c2_g1_i1	TSJT1_TOBAC^TSJT1_TOBAC^Q:1242-1018,H:74-148^53.3%ID^E:6e-19^RecName: Full=Stem-specific protein TSJT1;^Eukaryota; Viridiplantae; Streptophyta; Embryophyta; Tracheophyta; Spermatophyta; Magnoliophyta; eudicotyledons; Gunneridae; Pentapetalae; asterids; lamiids; Solanales; Solanaceae; Nicotianoideae; Nicotianeae; Nicotiana	.	TRINITY_DN63911_c2_g1_i1.p2	1391-1717[-]	.	PF12481.7^DUF3700^Aluminium induced protein^2-75^E:1e-11	.	.	.	.	.	.	.	.
TRINITY_DN63911_c2_g1	TRINITY_DN63911_c2_g1_i4	TSJT1_TOBAC^TSJT1_TOBAC^Q:1164-718,H:1-148^37.7%ID^E:1.7e-23^RecName: Full=Stem-specific protein TSJT1;^Eukaryota; Viridiplantae; Streptophyta; Embryophyta; Tracheophyta; Spermatophyta; Magnoliophyta; eudicotyledons; Gunneridae; Pentapetalae; asterids; lamiids; Solanales; Solanaceae; Nicotianoideae; Nicotianeae; Nicotiana	.	TRINITY_DN63911_c2_g1_i4.p1	403-1164[-]	TSJT1_TOBAC^TSJT1_TOBAC^Q:1-149,H:1-148^37.7%ID^E:7.1e-24^RecName: Full=Stem-specific protein TSJT1;^Eukaryota; Viridiplantae; Streptophyta; Embryophyta; Tracheophyta; Spermatophyta; Magnoliophyta; eudicotyledons; Gunneridae; Pentapetalae; asterids; lamiids; Solanales; Solanaceae; Nicotianoideae; Nicotianeae; Nicotiana	PF12481.7^DUF3700^Aluminium induced protein^2-229^E:3.7e-104	.	.	.	.	.	.	.	.
TRINITY_DN63911_c2_g1	TRINITY_DN63911_c2_g1_i5	TSJT1_TOBAC^TSJT1_TOBAC^Q:942-718,H:74-148^53.3%ID^E:5.1e-19^RecName: Full=Stem-specific protein TSJT1;^Eukaryota; Viridiplantae; Streptophyta; Embryophyta; Tracheophyta; Spermatophyta; Magnoliophyta; eudicotyledons; Gunneridae; Pentapetalae; asterids; lamiids; Solanales; Solanaceae; Nicotianoideae; Nicotianeae; Nicotiana	.	TRINITY_DN63911_c2_g1_i5.p1	403-849[-]	TSJT1_TOBAC^TSJT1_TOBAC^Q:1-44,H:105-148^56.8%ID^E:4.5e-10^RecName: Full=Stem-specific protein TSJT1;^Eukaryota; Viridiplantae; Streptophyta; Embryophyta; Tracheophyta; Spermatophyta; Magnoliophyta; eudicotyledons; Gunneridae; Pentapetalae; asterids; lamiids; Solanales; Solanaceae; Nicotianoideae; Nicotianeae; Nicotiana	PF12481.7^DUF3700^Aluminium induced protein^1-124^E:1.9e-65	.	.	.	.	.	.	.	.
TRINITY_DN63920_c0_g1	TRINITY_DN63920_c0_g1_i4	Y1561_ARATH^Y1561_ARATH^Q:1-270,H:36-119^49.5%ID^E:5.4e-17^RecName: Full=Probable LRR receptor-like serine/threonine-protein kinase At1g56130;^Eukaryota; Viridiplantae; Streptophyta; Embryophyta; Tracheophyta; Spermatophyta; Magnoliophyta; eudicotyledons; Gunneridae; Pentapetalae; rosids; malvids; Brassicales; Brassicaceae; Camelineae; Arabidopsis	.	TRINITY_DN63920_c0_g1_i4.p1	1-492[+]	Y1561_ARATH^Y1561_ARATH^Q:1-90,H:36-119^49.5%ID^E:5.4e-17^RecName: Full=Probable LRR receptor-like serine/threonine-protein kinase At1g56130;^Eukaryota; Viridiplantae; Streptophyta; Embryophyta; Tracheophyta; Spermatophyta; Magnoliophyta; eudicotyledons; Gunneridae; Pentapetalae; rosids; malvids; Brassicales; Brassicaceae; Camelineae; Arabidopsis	.	.	.	ENOG410XSG4^(E 0.0) leucine-rich repeat family protein protein kinase family protein	KEGG:ath:AT1G56130	GO:0016021^cellular_component^integral component of membrane`GO:0005886^cellular_component^plasma membrane`GO:0005524^molecular_function^ATP binding`GO:0004674^molecular_function^protein serine/threonine kinase activity	.	.	.
TRINITY_DN63920_c0_g1	TRINITY_DN63920_c0_g1_i5	Y1561_ARATH^Y1561_ARATH^Q:1-270,H:36-119^51.6%ID^E:2.7e-18^RecName: Full=Probable LRR receptor-like serine/threonine-protein kinase At1g56130;^Eukaryota; Viridiplantae; Streptophyta; Embryophyta; Tracheophyta; Spermatophyta; Magnoliophyta; eudicotyledons; Gunneridae; Pentapetalae; rosids; malvids; Brassicales; Brassicaceae; Camelineae; Arabidopsis	.	TRINITY_DN63920_c0_g1_i5.p1	1-594[+]	Y1561_ARATH^Y1561_ARATH^Q:1-90,H:36-119^51.6%ID^E:2.7e-18^RecName: Full=Probable LRR receptor-like serine/threonine-protein kinase At1g56130;^Eukaryota; Viridiplantae; Streptophyta; Embryophyta; Tracheophyta; Spermatophyta; Magnoliophyta; eudicotyledons; Gunneridae; Pentapetalae; rosids; malvids; Brassicales; Brassicaceae; Camelineae; Arabidopsis	.	.	.	ENOG410XSG4^(E 0.0) leucine-rich repeat family protein protein kinase family protein	KEGG:ath:AT1G56130	GO:0016021^cellular_component^integral component of membrane`GO:0005886^cellular_component^plasma membrane`GO:0005524^molecular_function^ATP binding`GO:0004674^molecular_function^protein serine/threonine kinase activity	.	.	.
TRINITY_DN63920_c0_g1	TRINITY_DN63920_c0_g1_i6	Y1561_ARATH^Y1561_ARATH^Q:154-390,H:31-110^52.5%ID^E:3.9e-18^RecName: Full=Probable LRR receptor-like serine/threonine-protein kinase At1g56130;^Eukaryota; Viridiplantae; Streptophyta; Embryophyta; Tracheophyta; Spermatophyta; Magnoliophyta; eudicotyledons; Gunneridae; Pentapetalae; rosids; malvids; Brassicales; Brassicaceae; Camelineae; Arabidopsis	.	TRINITY_DN63920_c0_g1_i6.p1	64-390[+]	Y1561_ARATH^Y1561_ARATH^Q:31-109,H:31-110^52.5%ID^E:3.3e-18^RecName: Full=Probable LRR receptor-like serine/threonine-protein kinase At1g56130;^Eukaryota; Viridiplantae; Streptophyta; Embryophyta; Tracheophyta; Spermatophyta; Magnoliophyta; eudicotyledons; Gunneridae; Pentapetalae; rosids; malvids; Brassicales; Brassicaceae; Camelineae; Arabidopsis	.	.	ExpAA=19.23^PredHel=1^Topology=o10-27i	ENOG410XSG4^(E 0.0) leucine-rich repeat family protein protein kinase family protein	KEGG:ath:AT1G56130	GO:0016021^cellular_component^integral component of membrane`GO:0005886^cellular_component^plasma membrane`GO:0005524^molecular_function^ATP binding`GO:0004674^molecular_function^protein serine/threonine kinase activity	.	.	.
TRINITY_DN63920_c0_g1	TRINITY_DN63920_c0_g1_i7	Y1561_ARATH^Y1561_ARATH^Q:460-675,H:3-75^42.5%ID^E:1.1e-07^RecName: Full=Probable LRR receptor-like serine/threonine-protein kinase At1g56130;^Eukaryota; Viridiplantae; Streptophyta; Embryophyta; Tracheophyta; Spermatophyta; Magnoliophyta; eudicotyledons; Gunneridae; Pentapetalae; rosids; malvids; Brassicales; Brassicaceae; Camelineae; Arabidopsis	.	.	.	.	.	.	.	ENOG410XSG4^(E 0.0) leucine-rich repeat family protein protein kinase family protein	KEGG:ath:AT1G56130	GO:0016021^cellular_component^integral component of membrane`GO:0005886^cellular_component^plasma membrane`GO:0005524^molecular_function^ATP binding`GO:0004674^molecular_function^protein serine/threonine kinase activity	.	.	.
TRINITY_DN63920_c0_g1	TRINITY_DN63920_c0_g1_i25	.	.	.	.	.	.	.	.	.	.	.	.	.	.
TRINITY_DN63920_c0_g1	TRINITY_DN63920_c0_g1_i2	Y1561_ARATH^Y1561_ARATH^Q:104-409,H:3-106^42.3%ID^E:1.9e-15^RecName: Full=Probable LRR receptor-like serine/threonine-protein kinase At1g56130;^Eukaryota; Viridiplantae; Streptophyta; Embryophyta; Tracheophyta; Spermatophyta; Magnoliophyta; eudicotyledons; Gunneridae; Pentapetalae; rosids; malvids; Brassicales; Brassicaceae; Camelineae; Arabidopsis	.	TRINITY_DN63920_c0_g1_i2.p1	89-409[+]	Y1561_ARATH^Y1561_ARATH^Q:6-107,H:3-106^42.3%ID^E:2.5e-15^RecName: Full=Probable LRR receptor-like serine/threonine-protein kinase At1g56130;^Eukaryota; Viridiplantae; Streptophyta; Embryophyta; Tracheophyta; Spermatophyta; Magnoliophyta; eudicotyledons; Gunneridae; Pentapetalae; rosids; malvids; Brassicales; Brassicaceae; Camelineae; Arabidopsis	.	.	ExpAA=17.66^PredHel=1^Topology=o10-29i	ENOG410XSG4^(E 0.0) leucine-rich repeat family protein protein kinase family protein	KEGG:ath:AT1G56130	GO:0016021^cellular_component^integral component of membrane`GO:0005886^cellular_component^plasma membrane`GO:0005524^molecular_function^ATP binding`GO:0004674^molecular_function^protein serine/threonine kinase activity	.	.	.
TRINITY_DN63920_c0_g1	TRINITY_DN63920_c0_g1_i3	Y1561_ARATH^Y1561_ARATH^Q:123-428,H:3-106^42.3%ID^E:2e-15^RecName: Full=Probable LRR receptor-like serine/threonine-protein kinase At1g56130;^Eukaryota; Viridiplantae; Streptophyta; Embryophyta; Tracheophyta; Spermatophyta; Magnoliophyta; eudicotyledons; Gunneridae; Pentapetalae; rosids; malvids; Brassicales; Brassicaceae; Camelineae; Arabidopsis	.	TRINITY_DN63920_c0_g1_i3.p1	108-428[+]	Y1561_ARATH^Y1561_ARATH^Q:6-107,H:3-106^42.3%ID^E:2.5e-15^RecName: Full=Probable LRR receptor-like serine/threonine-protein kinase At1g56130;^Eukaryota; Viridiplantae; Streptophyta; Embryophyta; Tracheophyta; Spermatophyta; Magnoliophyta; eudicotyledons; Gunneridae; Pentapetalae; rosids; malvids; Brassicales; Brassicaceae; Camelineae; Arabidopsis	.	.	ExpAA=17.66^PredHel=1^Topology=o10-29i	ENOG410XSG4^(E 0.0) leucine-rich repeat family protein protein kinase family protein	KEGG:ath:AT1G56130	GO:0016021^cellular_component^integral component of membrane`GO:0005886^cellular_component^plasma membrane`GO:0005524^molecular_function^ATP binding`GO:0004674^molecular_function^protein serine/threonine kinase activity	.	.	.
TRINITY_DN63920_c0_g1	TRINITY_DN63920_c0_g1_i19	Y1561_ARATH^Y1561_ARATH^Q:192-371,H:7-75^49.3%ID^E:6.1e-08^RecName: Full=Probable LRR receptor-like serine/threonine-protein kinase At1g56130;^Eukaryota; Viridiplantae; Streptophyta; Embryophyta; Tracheophyta; Spermatophyta; Magnoliophyta; eudicotyledons; Gunneridae; Pentapetalae; rosids; malvids; Brassicales; Brassicaceae; Camelineae; Arabidopsis	.	.	.	.	.	.	.	ENOG410XSG4^(E 0.0) leucine-rich repeat family protein protein kinase family protein	KEGG:ath:AT1G56130	GO:0016021^cellular_component^integral component of membrane`GO:0005886^cellular_component^plasma membrane`GO:0005524^molecular_function^ATP binding`GO:0004674^molecular_function^protein serine/threonine kinase activity	.	.	.
TRINITY_DN63920_c0_g1	TRINITY_DN63920_c0_g1_i8	Y1561_ARATH^Y1561_ARATH^Q:69-350,H:31-119^46.8%ID^E:2.1e-17^RecName: Full=Probable LRR receptor-like serine/threonine-protein kinase At1g56130;^Eukaryota; Viridiplantae; Streptophyta; Embryophyta; Tracheophyta; Spermatophyta; Magnoliophyta; eudicotyledons; Gunneridae; Pentapetalae; rosids; malvids; Brassicales; Brassicaceae; Camelineae; Arabidopsis	.	.	.	.	.	.	.	ENOG410XSG4^(E 0.0) leucine-rich repeat family protein protein kinase family protein	KEGG:ath:AT1G56130	GO:0016021^cellular_component^integral component of membrane`GO:0005886^cellular_component^plasma membrane`GO:0005524^molecular_function^ATP binding`GO:0004674^molecular_function^protein serine/threonine kinase activity	.	.	.
TRINITY_DN63920_c0_g1	TRINITY_DN63920_c0_g1_i9	Y1561_ARATH^Y1561_ARATH^Q:256-519,H:31-119^51.7%ID^E:5.1e-19^RecName: Full=Probable LRR receptor-like serine/threonine-protein kinase At1g56130;^Eukaryota; Viridiplantae; Streptophyta; Embryophyta; Tracheophyta; Spermatophyta; Magnoliophyta; eudicotyledons; Gunneridae; Pentapetalae; rosids; malvids; Brassicales; Brassicaceae; Camelineae; Arabidopsis	.	TRINITY_DN63920_c0_g1_i9.p1	154-741[+]	Y1561_ARATH^Y1561_ARATH^Q:35-122,H:31-119^51.7%ID^E:4.1e-19^RecName: Full=Probable LRR receptor-like serine/threonine-protein kinase At1g56130;^Eukaryota; Viridiplantae; Streptophyta; Embryophyta; Tracheophyta; Spermatophyta; Magnoliophyta; eudicotyledons; Gunneridae; Pentapetalae; rosids; malvids; Brassicales; Brassicaceae; Camelineae; Arabidopsis	.	.	ExpAA=21.98^PredHel=1^Topology=o15-34i	ENOG410XSG4^(E 0.0) leucine-rich repeat family protein protein kinase family protein	KEGG:ath:AT1G56130	GO:0016021^cellular_component^integral component of membrane`GO:0005886^cellular_component^plasma membrane`GO:0005524^molecular_function^ATP binding`GO:0004674^molecular_function^protein serine/threonine kinase activity	.	.	.
TRINITY_DN63920_c0_g1	TRINITY_DN63920_c0_g1_i23	Y1561_ARATH^Y1561_ARATH^Q:103-297,H:41-106^53%ID^E:8.4e-13^RecName: Full=Probable LRR receptor-like serine/threonine-protein kinase At1g56130;^Eukaryota; Viridiplantae; Streptophyta; Embryophyta; Tracheophyta; Spermatophyta; Magnoliophyta; eudicotyledons; Gunneridae; Pentapetalae; rosids; malvids; Brassicales; Brassicaceae; Camelineae; Arabidopsis	.	.	.	.	.	.	.	ENOG410XSG4^(E 0.0) leucine-rich repeat family protein protein kinase family protein	KEGG:ath:AT1G56130	GO:0016021^cellular_component^integral component of membrane`GO:0005886^cellular_component^plasma membrane`GO:0005524^molecular_function^ATP binding`GO:0004674^molecular_function^protein serine/threonine kinase activity	.	.	.
TRINITY_DN63920_c0_g1	TRINITY_DN63920_c0_g1_i22	Y1561_ARATH^Y1561_ARATH^Q:2-214,H:39-110^52.8%ID^E:1.5e-16^RecName: Full=Probable LRR receptor-like serine/threonine-protein kinase At1g56130;^Eukaryota; Viridiplantae; Streptophyta; Embryophyta; Tracheophyta; Spermatophyta; Magnoliophyta; eudicotyledons; Gunneridae; Pentapetalae; rosids; malvids; Brassicales; Brassicaceae; Camelineae; Arabidopsis	.	.	.	.	.	.	.	ENOG410XSG4^(E 0.0) leucine-rich repeat family protein protein kinase family protein	KEGG:ath:AT1G56130	GO:0016021^cellular_component^integral component of membrane`GO:0005886^cellular_component^plasma membrane`GO:0005524^molecular_function^ATP binding`GO:0004674^molecular_function^protein serine/threonine kinase activity	.	.	.
TRINITY_DN63920_c0_g1	TRINITY_DN63920_c0_g1_i21	Y1561_ARATH^Y1561_ARATH^Q:69-332,H:31-119^53.9%ID^E:3.2e-20^RecName: Full=Probable LRR receptor-like serine/threonine-protein kinase At1g56130;^Eukaryota; Viridiplantae; Streptophyta; Embryophyta; Tracheophyta; Spermatophyta; Magnoliophyta; eudicotyledons; Gunneridae; Pentapetalae; rosids; malvids; Brassicales; Brassicaceae; Camelineae; Arabidopsis	.	TRINITY_DN63920_c0_g1_i21.p1	3-401[+]	Y1561_ARATH^Y1561_ARATH^Q:23-110,H:31-119^53.9%ID^E:1.5e-20^RecName: Full=Probable LRR receptor-like serine/threonine-protein kinase At1g56130;^Eukaryota; Viridiplantae; Streptophyta; Embryophyta; Tracheophyta; Spermatophyta; Magnoliophyta; eudicotyledons; Gunneridae; Pentapetalae; rosids; malvids; Brassicales; Brassicaceae; Camelineae; Arabidopsis	.	sigP:1^24^0.794^YES	ExpAA=35.56^PredHel=2^Topology=o4-21i110-129o	ENOG410XSG4^(E 0.0) leucine-rich repeat family protein protein kinase family protein	KEGG:ath:AT1G56130	GO:0016021^cellular_component^integral component of membrane`GO:0005886^cellular_component^plasma membrane`GO:0005524^molecular_function^ATP binding`GO:0004674^molecular_function^protein serine/threonine kinase activity	.	.	.
TRINITY_DN63920_c0_g1	TRINITY_DN63920_c0_g1_i20	.	.	.	.	.	.	.	.	.	.	.	.	.	.
TRINITY_DN63920_c0_g1	TRINITY_DN63920_c0_g1_i18	Y1561_ARATH^Y1561_ARATH^Q:256-519,H:31-119^53.9%ID^E:3.1e-20^RecName: Full=Probable LRR receptor-like serine/threonine-protein kinase At1g56130;^Eukaryota; Viridiplantae; Streptophyta; Embryophyta; Tracheophyta; Spermatophyta; Magnoliophyta; eudicotyledons; Gunneridae; Pentapetalae; rosids; malvids; Brassicales; Brassicaceae; Camelineae; Arabidopsis	.	TRINITY_DN63920_c0_g1_i18.p1	154-843[+]	Y1561_ARATH^Y1561_ARATH^Q:35-122,H:31-119^53.9%ID^E:2.5e-20^RecName: Full=Probable LRR receptor-like serine/threonine-protein kinase At1g56130;^Eukaryota; Viridiplantae; Streptophyta; Embryophyta; Tracheophyta; Spermatophyta; Magnoliophyta; eudicotyledons; Gunneridae; Pentapetalae; rosids; malvids; Brassicales; Brassicaceae; Camelineae; Arabidopsis	.	.	ExpAA=18.11^PredHel=1^Topology=i13-31o	ENOG410XSG4^(E 0.0) leucine-rich repeat family protein protein kinase family protein	KEGG:ath:AT1G56130	GO:0016021^cellular_component^integral component of membrane`GO:0005886^cellular_component^plasma membrane`GO:0005524^molecular_function^ATP binding`GO:0004674^molecular_function^protein serine/threonine kinase activity	.	.	.
TRINITY_DN63920_c0_g1	TRINITY_DN63920_c0_g1_i24	.	.	.	.	.	.	.	.	.	.	.	.	.	.
TRINITY_DN63920_c0_g1	TRINITY_DN63920_c0_g1_i16	Y1561_ARATH^Y1561_ARATH^Q:256-483,H:31-107^55.8%ID^E:1.1e-17^RecName: Full=Probable LRR receptor-like serine/threonine-protein kinase At1g56130;^Eukaryota; Viridiplantae; Streptophyta; Embryophyta; Tracheophyta; Spermatophyta; Magnoliophyta; eudicotyledons; Gunneridae; Pentapetalae; rosids; malvids; Brassicales; Brassicaceae; Camelineae; Arabidopsis	.	TRINITY_DN63920_c0_g1_i16.p1	154-483[+]	Y1561_ARATH^Y1561_ARATH^Q:35-110,H:31-107^55.8%ID^E:7.3e-18^RecName: Full=Probable LRR receptor-like serine/threonine-protein kinase At1g56130;^Eukaryota; Viridiplantae; Streptophyta; Embryophyta; Tracheophyta; Spermatophyta; Magnoliophyta; eudicotyledons; Gunneridae; Pentapetalae; rosids; malvids; Brassicales; Brassicaceae; Camelineae; Arabidopsis	.	.	ExpAA=20.24^PredHel=1^Topology=o15-34i	ENOG410XSG4^(E 0.0) leucine-rich repeat family protein protein kinase family protein	KEGG:ath:AT1G56130	GO:0016021^cellular_component^integral component of membrane`GO:0005886^cellular_component^plasma membrane`GO:0005524^molecular_function^ATP binding`GO:0004674^molecular_function^protein serine/threonine kinase activity	.	.	.
TRINITY_DN63920_c0_g1	TRINITY_DN63920_c0_g1_i17	Y5614_ARATH^Y5614_ARATH^Q:2-181,H:62-122^45.9%ID^E:2.4e-08^RecName: Full=Probable LRR receptor-like serine/threonine-protein kinase At1g56140;^Eukaryota; Viridiplantae; Streptophyta; Embryophyta; Tracheophyta; Spermatophyta; Magnoliophyta; eudicotyledons; Gunneridae; Pentapetalae; rosids; malvids; Brassicales; Brassicaceae; Camelineae; Arabidopsis	.	TRINITY_DN63920_c0_g1_i17.p1	2-334[+]	.	.	.	.	.	.	.	.	.	.
TRINITY_DN63920_c0_g1	TRINITY_DN63920_c0_g1_i14	Y1561_ARATH^Y1561_ARATH^Q:249-428,H:59-119^45.9%ID^E:1.7e-08^RecName: Full=Probable LRR receptor-like serine/threonine-protein kinase At1g56130;^Eukaryota; Viridiplantae; Streptophyta; Embryophyta; Tracheophyta; Spermatophyta; Magnoliophyta; eudicotyledons; Gunneridae; Pentapetalae; rosids; malvids; Brassicales; Brassicaceae; Camelineae; Arabidopsis`Y1561_ARATH^Y1561_ARATH^Q:154-282,H:31-73^60.5%…	.	.	.	.	.	.	.	ENOG410XSG4^(E 0.0) leucine-rich repeat family protein protein kinase family protein	KEGG:ath:AT1G56130	GO:0016021^cellular_component^integral component of membrane`GO:0005886^cellular_component^plasma membrane`GO:0005524^molecular_function^ATP binding`GO:0004674^molecular_function^protein serine/threonine kinase activity	.	.	.
TRINITY_DN63920_c0_g1	TRINITY_DN63920_c0_g1_i15	Y1561_ARATH^Y1561_ARATH^Q:159-338,H:7-75^49.3%ID^E:5.6e-08^RecName: Full=Probable LRR receptor-like serine/threonine-protein kinase At1g56130;^Eukaryota; Viridiplantae; Streptophyta; Embryophyta; Tracheophyta; Spermatophyta; Magnoliophyta; eudicotyledons; Gunneridae; Pentapetalae; rosids; malvids; Brassicales; Brassicaceae; Camelineae; Arabidopsis	.	.	.	.	.	.	.	ENOG410XSG4^(E 0.0) leucine-rich repeat family protein protein kinase family protein	KEGG:ath:AT1G56130	GO:0016021^cellular_component^integral component of membrane`GO:0005886^cellular_component^plasma membrane`GO:0005524^molecular_function^ATP binding`GO:0004674^molecular_function^protein serine/threonine kinase activity	.	.	.
TRINITY_DN63920_c0_g1	TRINITY_DN63920_c0_g1_i12	Y1561_ARATH^Y1561_ARATH^Q:69-350,H:31-119^46.8%ID^E:1.9e-17^RecName: Full=Probable LRR receptor-like serine/threonine-protein kinase At1g56130;^Eukaryota; Viridiplantae; Streptophyta; Embryophyta; Tracheophyta; Spermatophyta; Magnoliophyta; eudicotyledons; Gunneridae; Pentapetalae; rosids; malvids; Brassicales; Brassicaceae; Camelineae; Arabidopsis	.	.	.	.	.	.	.	ENOG410XSG4^(E 0.0) leucine-rich repeat family protein protein kinase family protein	KEGG:ath:AT1G56130	GO:0016021^cellular_component^integral component of membrane`GO:0005886^cellular_component^plasma membrane`GO:0005524^molecular_function^ATP binding`GO:0004674^molecular_function^protein serine/threonine kinase activity	.	.	.
TRINITY_DN63920_c0_g1	TRINITY_DN63920_c0_g1_i13	Y1561_ARATH^Y1561_ARATH^Q:111-326,H:3-75^42.5%ID^E:5.4e-08^RecName: Full=Probable LRR receptor-like serine/threonine-protein kinase At1g56130;^Eukaryota; Viridiplantae; Streptophyta; Embryophyta; Tracheophyta; Spermatophyta; Magnoliophyta; eudicotyledons; Gunneridae; Pentapetalae; rosids; malvids; Brassicales; Brassicaceae; Camelineae; Arabidopsis	.	.	.	.	.	.	.	ENOG410XSG4^(E 0.0) leucine-rich repeat family protein protein kinase family protein	KEGG:ath:AT1G56130	GO:0016021^cellular_component^integral component of membrane`GO:0005886^cellular_component^plasma membrane`GO:0005524^molecular_function^ATP binding`GO:0004674^molecular_function^protein serine/threonine kinase activity	.	.	.
TRINITY_DN63920_c0_g1	TRINITY_DN63920_c0_g1_i10	Y1561_ARATH^Y1561_ARATH^Q:69-350,H:31-119^46.8%ID^E:6.7e-18^RecName: Full=Probable LRR receptor-like serine/threonine-protein kinase At1g56130;^Eukaryota; Viridiplantae; Streptophyta; Embryophyta; Tracheophyta; Spermatophyta; Magnoliophyta; eudicotyledons; Gunneridae; Pentapetalae; rosids; malvids; Brassicales; Brassicaceae; Camelineae; Arabidopsis	.	TRINITY_DN63920_c0_g1_i10.p1	207-515[+]	.	.	.	.	.	.	.	.	.	.
TRINITY_DN63920_c0_g1	TRINITY_DN63920_c0_g1_i11	Y1561_ARATH^Y1561_ARATH^Q:69-368,H:14-119^45.3%ID^E:6.3e-19^RecName: Full=Probable LRR receptor-like serine/threonine-protein kinase At1g56130;^Eukaryota; Viridiplantae; Streptophyta; Embryophyta; Tracheophyta; Spermatophyta; Magnoliophyta; eudicotyledons; Gunneridae; Pentapetalae; rosids; malvids; Brassicales; Brassicaceae; Camelineae; Arabidopsis	.	TRINITY_DN63920_c0_g1_i11.p1	3-692[+]	Y1561_ARATH^Y1561_ARATH^Q:23-122,H:14-119^45.3%ID^E:6.2e-19^RecName: Full=Probable LRR receptor-like serine/threonine-protein kinase At1g56130;^Eukaryota; Viridiplantae; Streptophyta; Embryophyta; Tracheophyta; Spermatophyta; Magnoliophyta; eudicotyledons; Gunneridae; Pentapetalae; rosids; malvids; Brassicales; Brassicaceae; Camelineae; Arabidopsis	.	.	ExpAA=19.27^PredHel=1^Topology=i12-34o	ENOG410XSG4^(E 0.0) leucine-rich repeat family protein protein kinase family protein	KEGG:ath:AT1G56130	GO:0016021^cellular_component^integral component of membrane`GO:0005886^cellular_component^plasma membrane`GO:0005524^molecular_function^ATP binding`GO:0004674^molecular_function^protein serine/threonine kinase activity	.	.	.
TRINITY_DN63920_c0_g1	TRINITY_DN63920_c0_g1_i1	Y5614_ARATH^Y5614_ARATH^Q:2-181,H:62-122^42.6%ID^E:2e-07^RecName: Full=Probable LRR receptor-like serine/threonine-protein kinase At1g56140;^Eukaryota; Viridiplantae; Streptophyta; Embryophyta; Tracheophyta; Spermatophyta; Magnoliophyta; eudicotyledons; Gunneridae; Pentapetalae; rosids; malvids; Brassicales; Brassicaceae; Camelineae; Arabidopsis	.	TRINITY_DN63920_c0_g1_i1.p1	2-334[+]	.	.	.	.	.	.	.	.	.	.
TRINITY_DN63992_c0_g1	TRINITY_DN63992_c0_g1_i4	TCPQ_ARATH^TCPQ_ARATH^Q:72-281,H:436-505^70%ID^E:1.2e-22^RecName: Full=T-complex protein 1 subunit theta {ECO:0000303|PubMed:11599560};^Eukaryota; Viridiplantae; Streptophyta; Embryophyta; Tracheophyta; Spermatophyta; Magnoliophyta; eudicotyledons; Gunneridae; Pentapetalae; rosids; malvids; Brassicales; Brassicaceae; Camelineae; Arabidopsis	.	.	.	.	.	.	.	ENOG410XPXR^t-complex protein 1	KEGG:ath:AT3G03960`KO:K09500	GO:0005832^cellular_component^chaperonin-containing T-complex`GO:0005737^cellular_component^cytoplasm`GO:0005829^cellular_component^cytosol`GO:0016020^cellular_component^membrane`GO:0009506^cellular_component^plasmodesma`GO:0005524^molecular_function^ATP binding`GO:0044183^molecular_function^protein binding involved in protein folding`GO:0051082^molecular_function^unfolded protein binding`GO:0006…	.	.	.
TRINITY_DN63992_c0_g1	TRINITY_DN63992_c0_g1_i5	TCPQ_ARATH^TCPQ_ARATH^Q:583-792,H:436-505^70%ID^E:3e-22^RecName: Full=T-complex protein 1 subunit theta {ECO:0000303|PubMed:11599560};^Eukaryota; Viridiplantae; Streptophyta; Embryophyta; Tracheophyta; Spermatophyta; Magnoliophyta; eudicotyledons; Gunneridae; Pentapetalae; rosids; malvids; Brassicales; Brassicaceae; Camelineae; Arabidopsis`TCPQ_ARATH^TCPQ_ARATH^Q:1-105,H:401-435^80%ID^E:4.2e-08^R…	.	.	.	.	.	.	.	ENOG410XPXR^t-complex protein 1	KEGG:ath:AT3G03960`KO:K09500	GO:0005832^cellular_component^chaperonin-containing T-complex`GO:0005737^cellular_component^cytoplasm`GO:0005829^cellular_component^cytosol`GO:0016020^cellular_component^membrane`GO:0009506^cellular_component^plasmodesma`GO:0005524^molecular_function^ATP binding`GO:0044183^molecular_function^protein binding involved in protein folding`GO:0051082^molecular_function^unfolded protein binding`GO:0006…	.	.	.
TRINITY_DN63992_c0_g1	TRINITY_DN63992_c0_g1_i6	TCPQ_ARATH^TCPQ_ARATH^Q:2-253,H:317-405^64%ID^E:1.4e-22^RecName: Full=T-complex protein 1 subunit theta {ECO:0000303|PubMed:11599560};^Eukaryota; Viridiplantae; Streptophyta; Embryophyta; Tracheophyta; Spermatophyta; Magnoliophyta; eudicotyledons; Gunneridae; Pentapetalae; rosids; malvids; Brassicales; Brassicaceae; Camelineae; Arabidopsis	.	.	.	.	.	.	.	ENOG410XPXR^t-complex protein 1	KEGG:ath:AT3G03960`KO:K09500	GO:0005832^cellular_component^chaperonin-containing T-complex`GO:0005737^cellular_component^cytoplasm`GO:0005829^cellular_component^cytosol`GO:0016020^cellular_component^membrane`GO:0009506^cellular_component^plasmodesma`GO:0005524^molecular_function^ATP binding`GO:0044183^molecular_function^protein binding involved in protein folding`GO:0051082^molecular_function^unfolded protein binding`GO:0006…	.	.	.
TRINITY_DN63992_c0_g1	TRINITY_DN63992_c0_g1_i1	TCPQ_ARATH^TCPQ_ARATH^Q:600-809,H:436-505^67.1%ID^E:2e-21^RecName: Full=T-complex protein 1 subunit theta {ECO:0000303|PubMed:11599560};^Eukaryota; Viridiplantae; Streptophyta; Embryophyta; Tracheophyta; Spermatophyta; Magnoliophyta; eudicotyledons; Gunneridae; Pentapetalae; rosids; malvids; Brassicales; Brassicaceae; Camelineae; Arabidopsis	.	.	.	.	.	.	.	ENOG410XPXR^t-complex protein 1	KEGG:ath:AT3G03960`KO:K09500	GO:0005832^cellular_component^chaperonin-containing T-complex`GO:0005737^cellular_component^cytoplasm`GO:0005829^cellular_component^cytosol`GO:0016020^cellular_component^membrane`GO:0009506^cellular_component^plasmodesma`GO:0005524^molecular_function^ATP binding`GO:0044183^molecular_function^protein binding involved in protein folding`GO:0051082^molecular_function^unfolded protein binding`GO:0006…	.	.	.
TRINITY_DN63992_c0_g1	TRINITY_DN63992_c0_g1_i2	TCPQ_ARATH^TCPQ_ARATH^Q:71-310,H:415-494^65%ID^E:1.4e-21^RecName: Full=T-complex protein 1 subunit theta {ECO:0000303|PubMed:11599560};^Eukaryota; Viridiplantae; Streptophyta; Embryophyta; Tracheophyta; Spermatophyta; Magnoliophyta; eudicotyledons; Gunneridae; Pentapetalae; rosids; malvids; Brassicales; Brassicaceae; Camelineae; Arabidopsis	.	.	.	.	.	.	.	ENOG410XPXR^t-complex protein 1	KEGG:ath:AT3G03960`KO:K09500	GO:0005832^cellular_component^chaperonin-containing T-complex`GO:0005737^cellular_component^cytoplasm`GO:0005829^cellular_component^cytosol`GO:0016020^cellular_component^membrane`GO:0009506^cellular_component^plasmodesma`GO:0005524^molecular_function^ATP binding`GO:0044183^molecular_function^protein binding involved in protein folding`GO:0051082^molecular_function^unfolded protein binding`GO:0006…	.	.	.
TRINITY_DN63992_c0_g1	TRINITY_DN63992_c0_g1_i8	TCPQ_ARATH^TCPQ_ARATH^Q:1-429,H:358-505^71.6%ID^E:2.3e-54^RecName: Full=T-complex protein 1 subunit theta {ECO:0000303|PubMed:11599560};^Eukaryota; Viridiplantae; Streptophyta; Embryophyta; Tracheophyta; Spermatophyta; Magnoliophyta; eudicotyledons; Gunneridae; Pentapetalae; rosids; malvids; Brassicales; Brassicaceae; Camelineae; Arabidopsis	.	TRINITY_DN63992_c0_g1_i8.p1	1-432[+]	TCPQ_ARATH^TCPQ_ARATH^Q:1-143,H:358-505^71.6%ID^E:1.7e-54^RecName: Full=T-complex protein 1 subunit theta {ECO:0000303|PubMed:11599560};^Eukaryota; Viridiplantae; Streptophyta; Embryophyta; Tracheophyta; Spermatophyta; Magnoliophyta; eudicotyledons; Gunneridae; Pentapetalae; rosids; malvids; Brassicales; Brassicaceae; Camelineae; Arabidopsis	PF00118.23^Cpn60_TCP1^TCP-1/cpn60 chaperonin family^11-143^E:1.9e-37	.	.	ENOG410XPXR^t-complex protein 1	KEGG:ath:AT3G03960`KO:K09500	GO:0005832^cellular_component^chaperonin-containing T-complex`GO:0005737^cellular_component^cytoplasm`GO:0005829^cellular_component^cytosol`GO:0016020^cellular_component^membrane`GO:0009506^cellular_component^plasmodesma`GO:0005524^molecular_function^ATP binding`GO:0044183^molecular_function^protein binding involved in protein folding`GO:0051082^molecular_function^unfolded protein binding`GO:0006…	GO:0005524^molecular_function^ATP binding	.	.
TRINITY_DN63992_c0_g1	TRINITY_DN63992_c0_g1_i9	TCPQ_ARATH^TCPQ_ARATH^Q:1-213,H:401-471^78.9%ID^E:4e-25^RecName: Full=T-complex protein 1 subunit theta {ECO:0000303|PubMed:11599560};^Eukaryota; Viridiplantae; Streptophyta; Embryophyta; Tracheophyta; Spermatophyta; Magnoliophyta; eudicotyledons; Gunneridae; Pentapetalae; rosids; malvids; Brassicales; Brassicaceae; Camelineae; Arabidopsis	.	.	.	.	.	.	.	ENOG410XPXR^t-complex protein 1	KEGG:ath:AT3G03960`KO:K09500	GO:0005832^cellular_component^chaperonin-containing T-complex`GO:0005737^cellular_component^cytoplasm`GO:0005829^cellular_component^cytosol`GO:0016020^cellular_component^membrane`GO:0009506^cellular_component^plasmodesma`GO:0005524^molecular_function^ATP binding`GO:0044183^molecular_function^protein binding involved in protein folding`GO:0051082^molecular_function^unfolded protein binding`GO:0006…	.	.	.
TRINITY_DN63992_c0_g1	TRINITY_DN63992_c0_g1_i18	TCPQ_ARATH^TCPQ_ARATH^Q:187-459,H:415-505^63.7%ID^E:1.5e-25^RecName: Full=T-complex protein 1 subunit theta {ECO:0000303|PubMed:11599560};^Eukaryota; Viridiplantae; Streptophyta; Embryophyta; Tracheophyta; Spermatophyta; Magnoliophyta; eudicotyledons; Gunneridae; Pentapetalae; rosids; malvids; Brassicales; Brassicaceae; Camelineae; Arabidopsis`TCPQ_ARATH^TCPQ_ARATH^Q:26-205,H:361-420^78.3%ID^E:1.…	.	.	.	.	.	.	.	ENOG410XPXR^t-complex protein 1	KEGG:ath:AT3G03960`KO:K09500	GO:0005832^cellular_component^chaperonin-containing T-complex`GO:0005737^cellular_component^cytoplasm`GO:0005829^cellular_component^cytosol`GO:0016020^cellular_component^membrane`GO:0009506^cellular_component^plasmodesma`GO:0005524^molecular_function^ATP binding`GO:0044183^molecular_function^protein binding involved in protein folding`GO:0051082^molecular_function^unfolded protein binding`GO:0006…	.	.	.
TRINITY_DN63992_c0_g1	TRINITY_DN63992_c0_g1_i16	TCPQ_ARATH^TCPQ_ARATH^Q:187-567,H:415-543^69%ID^E:3.3e-42^RecName: Full=T-complex protein 1 subunit theta {ECO:0000303|PubMed:11599560};^Eukaryota; Viridiplantae; Streptophyta; Embryophyta; Tracheophyta; Spermatophyta; Magnoliophyta; eudicotyledons; Gunneridae; Pentapetalae; rosids; malvids; Brassicales; Brassicaceae; Camelineae; Arabidopsis`TCPQ_ARATH^TCPQ_ARATH^Q:26-205,H:361-420^78.3%ID^E:1.6e…	.	.	.	.	.	.	.	ENOG410XPXR^t-complex protein 1	KEGG:ath:AT3G03960`KO:K09500	GO:0005832^cellular_component^chaperonin-containing T-complex`GO:0005737^cellular_component^cytoplasm`GO:0005829^cellular_component^cytosol`GO:0016020^cellular_component^membrane`GO:0009506^cellular_component^plasmodesma`GO:0005524^molecular_function^ATP binding`GO:0044183^molecular_function^protein binding involved in protein folding`GO:0051082^molecular_function^unfolded protein binding`GO:0006…	.	.	.
TRINITY_DN63992_c0_g1	TRINITY_DN63992_c0_g1_i14	TCPQ_ARATH^TCPQ_ARATH^Q:187-459,H:415-505^63.7%ID^E:2.6e-25^RecName: Full=T-complex protein 1 subunit theta {ECO:0000303|PubMed:11599560};^Eukaryota; Viridiplantae; Streptophyta; Embryophyta; Tracheophyta; Spermatophyta; Magnoliophyta; eudicotyledons; Gunneridae; Pentapetalae; rosids; malvids; Brassicales; Brassicaceae; Camelineae; Arabidopsis`TCPQ_ARATH^TCPQ_ARATH^Q:26-205,H:361-420^78.3%ID^E:1.…	.	.	.	.	.	.	.	ENOG410XPXR^t-complex protein 1	KEGG:ath:AT3G03960`KO:K09500	GO:0005832^cellular_component^chaperonin-containing T-complex`GO:0005737^cellular_component^cytoplasm`GO:0005829^cellular_component^cytosol`GO:0016020^cellular_component^membrane`GO:0009506^cellular_component^plasmodesma`GO:0005524^molecular_function^ATP binding`GO:0044183^molecular_function^protein binding involved in protein folding`GO:0051082^molecular_function^unfolded protein binding`GO:0006…	.	.	.
TRINITY_DN63992_c0_g1	TRINITY_DN63992_c0_g1_i15	TCPQ_ARATH^TCPQ_ARATH^Q:141-272,H:410-453^70.5%ID^E:1e-09^RecName: Full=T-complex protein 1 subunit theta {ECO:0000303|PubMed:11599560};^Eukaryota; Viridiplantae; Streptophyta; Embryophyta; Tracheophyta; Spermatophyta; Magnoliophyta; eudicotyledons; Gunneridae; Pentapetalae; rosids; malvids; Brassicales; Brassicaceae; Camelineae; Arabidopsis	.	.	.	.	.	.	.	ENOG410XPXR^t-complex protein 1	KEGG:ath:AT3G03960`KO:K09500	GO:0005832^cellular_component^chaperonin-containing T-complex`GO:0005737^cellular_component^cytoplasm`GO:0005829^cellular_component^cytosol`GO:0016020^cellular_component^membrane`GO:0009506^cellular_component^plasmodesma`GO:0005524^molecular_function^ATP binding`GO:0044183^molecular_function^protein binding involved in protein folding`GO:0051082^molecular_function^unfolded protein binding`GO:0006…	.	.	.
TRINITY_DN63992_c0_g1	TRINITY_DN63992_c0_g1_i12	TCPQ_ARATH^TCPQ_ARATH^Q:611-820,H:436-505^67.1%ID^E:2e-21^RecName: Full=T-complex protein 1 subunit theta {ECO:0000303|PubMed:11599560};^Eukaryota; Viridiplantae; Streptophyta; Embryophyta; Tracheophyta; Spermatophyta; Magnoliophyta; eudicotyledons; Gunneridae; Pentapetalae; rosids; malvids; Brassicales; Brassicaceae; Camelineae; Arabidopsis	.	.	.	.	.	.	.	ENOG410XPXR^t-complex protein 1	KEGG:ath:AT3G03960`KO:K09500	GO:0005832^cellular_component^chaperonin-containing T-complex`GO:0005737^cellular_component^cytoplasm`GO:0005829^cellular_component^cytosol`GO:0016020^cellular_component^membrane`GO:0009506^cellular_component^plasmodesma`GO:0005524^molecular_function^ATP binding`GO:0044183^molecular_function^protein binding involved in protein folding`GO:0051082^molecular_function^unfolded protein binding`GO:0006…	.	.	.
TRINITY_DN63992_c0_g1	TRINITY_DN63992_c0_g1_i13	TCPQ_ARATH^TCPQ_ARATH^Q:611-751,H:436-482^68.1%ID^E:1.8e-11^RecName: Full=T-complex protein 1 subunit theta {ECO:0000303|PubMed:11599560};^Eukaryota; Viridiplantae; Streptophyta; Embryophyta; Tracheophyta; Spermatophyta; Magnoliophyta; eudicotyledons; Gunneridae; Pentapetalae; rosids; malvids; Brassicales; Brassicaceae; Camelineae; Arabidopsis	.	.	.	.	.	.	.	ENOG410XPXR^t-complex protein 1	KEGG:ath:AT3G03960`KO:K09500	GO:0005832^cellular_component^chaperonin-containing T-complex`GO:0005737^cellular_component^cytoplasm`GO:0005829^cellular_component^cytosol`GO:0016020^cellular_component^membrane`GO:0009506^cellular_component^plasmodesma`GO:0005524^molecular_function^ATP binding`GO:0044183^molecular_function^protein binding involved in protein folding`GO:0051082^molecular_function^unfolded protein binding`GO:0006…	.	.	.
TRINITY_DN63992_c0_g1	TRINITY_DN63992_c0_g1_i10	TCPQ_ARATH^TCPQ_ARATH^Q:1-285,H:400-494^71.6%ID^E:1.4e-33^RecName: Full=T-complex protein 1 subunit theta {ECO:0000303|PubMed:11599560};^Eukaryota; Viridiplantae; Streptophyta; Embryophyta; Tracheophyta; Spermatophyta; Magnoliophyta; eudicotyledons; Gunneridae; Pentapetalae; rosids; malvids; Brassicales; Brassicaceae; Camelineae; Arabidopsis	.	.	.	.	.	.	.	ENOG410XPXR^t-complex protein 1	KEGG:ath:AT3G03960`KO:K09500	GO:0005832^cellular_component^chaperonin-containing T-complex`GO:0005737^cellular_component^cytoplasm`GO:0005829^cellular_component^cytosol`GO:0016020^cellular_component^membrane`GO:0009506^cellular_component^plasmodesma`GO:0005524^molecular_function^ATP binding`GO:0044183^molecular_function^protein binding involved in protein folding`GO:0051082^molecular_function^unfolded protein binding`GO:0006…	.	.	.
TRINITY_DN63992_c0_g1	TRINITY_DN63992_c0_g1_i11	TCPQ_ARATH^TCPQ_ARATH^Q:600-884,H:436-530^75.8%ID^E:1.6e-35^RecName: Full=T-complex protein 1 subunit theta {ECO:0000303|PubMed:11599560};^Eukaryota; Viridiplantae; Streptophyta; Embryophyta; Tracheophyta; Spermatophyta; Magnoliophyta; eudicotyledons; Gunneridae; Pentapetalae; rosids; malvids; Brassicales; Brassicaceae; Camelineae; Arabidopsis	.	.	.	.	.	.	.	ENOG410XPXR^t-complex protein 1	KEGG:ath:AT3G03960`KO:K09500	GO:0005832^cellular_component^chaperonin-containing T-complex`GO:0005737^cellular_component^cytoplasm`GO:0005829^cellular_component^cytosol`GO:0016020^cellular_component^membrane`GO:0009506^cellular_component^plasmodesma`GO:0005524^molecular_function^ATP binding`GO:0044183^molecular_function^protein binding involved in protein folding`GO:0051082^molecular_function^unfolded protein binding`GO:0006…	.	.	.
TRINITY_DN63901_c0_g2	TRINITY_DN63901_c0_g2_i11	.	.	TRINITY_DN63901_c0_g2_i11.p1	550-882[-]	.	.	.	.	.	.	.	.	.	.
TRINITY_DN63901_c0_g2	TRINITY_DN63901_c0_g2_i10	.	.	.	.	.	.	.	.	.	.	.	.	.	.
TRINITY_DN63901_c0_g2	TRINITY_DN63901_c0_g2_i9	.	.	TRINITY_DN63901_c0_g2_i9.p1	363-695[-]	.	.	.	.	.	.	.	.	.	.
TRINITY_DN63901_c0_g2	TRINITY_DN63901_c0_g2_i8	.	.	.	.	.	.	.	.	.	.	.	.	.	.
TRINITY_DN63901_c0_g2	TRINITY_DN63901_c0_g2_i1	.	.	.	.	.	.	.	.	.	.	.	.	.	.
TRINITY_DN63901_c0_g2	TRINITY_DN63901_c0_g2_i3	.	.	.	.	.	.	.	.	.	.	.	.	.	.
TRINITY_DN63901_c0_g2	TRINITY_DN63901_c0_g2_i2	.	.	TRINITY_DN63901_c0_g2_i2.p1	568-900[-]	.	.	.	.	.	.	.	.	.	.
TRINITY_DN63901_c0_g2	TRINITY_DN63901_c0_g2_i5	.	.	TRINITY_DN63901_c0_g2_i5.p1	177-509[-]	.	.	.	.	.	.	.	.	.	.
TRINITY_DN63901_c0_g2	TRINITY_DN63901_c0_g2_i4	.	.	TRINITY_DN63901_c0_g2_i4.p1	387-1073[-]	.	PF11267.7^DUF3067^Domain of unknown function (DUF3067)^123-226^E:1.6e-34	.	.	.	.	.	.	.	.
TRINITY_DN63901_c0_g2	TRINITY_DN63901_c0_g2_i7	.	.	TRINITY_DN63901_c0_g2_i7.p1	286-618[-]	.	.	.	.	.	.	.	.	.	.
TRINITY_DN63950_c0_g1	TRINITY_DN63950_c0_g1_i1	TRE11_DROME^TRE11_DROME^Q:2189-840,H:396-840^35.3%ID^E:8.1e-68^RecName: Full=Facilitated trehalose transporter Tret1-1 {ECO:0000303|PubMed:20035867};^Eukaryota; Metazoa; Ecdysozoa; Arthropoda; Hexapoda; Insecta; Pterygota; Neoptera; Holometabola; Diptera; Brachycera; Muscomorpha; Ephydroidea; Drosophilidae; Drosophila; Sophophora	.	TRINITY_DN63950_c0_g1_i1.p1	756-2237[-]	TRE11_DROME^TRE11_DROME^Q:17-466,H:396-840^35.3%ID^E:5.4e-68^RecName: Full=Facilitated trehalose transporter Tret1-1 {ECO:0000303|PubMed:20035867};^Eukaryota; Metazoa; Ecdysozoa; Arthropoda; Hexapoda; Insecta; Pterygota; Neoptera; Holometabola; Diptera; Brachycera; Muscomorpha; Ephydroidea; Drosophilidae; Drosophila; Sophophora	PF00083.23^Sugar_tr^Sugar (and other) transporter^35-462^E:2.6e-70`PF07690.15^MFS_1^Major Facilitator Superfamily^50-407^E:3.3e-28	.	ExpAA=241.53^PredHel=11^Topology=o18-40i61-83o98-120i141-163o173-192i263-285o295-317i324-346o361-383i396-414o424-446i	ENOG410XNQK^Transporter	KEGG:dme:Dmel_CG30035`KO:K14258	GO:0016021^cellular_component^integral component of membrane`GO:0016020^cellular_component^membrane`GO:0005886^cellular_component^plasma membrane`GO:0005351^molecular_function^carbohydrate:proton symporter activity`GO:0005355^molecular_function^glucose transmembrane transporter activity`GO:0015574^molecular_function^trehalose transmembrane transporter activity`GO:0046323^biological_process^glucos…	GO:0022857^molecular_function^transmembrane transporter activity`GO:0055085^biological_process^transmembrane transport`GO:0016021^cellular_component^integral component of membrane	.	.
TRINITY_DN63950_c1_g3	TRINITY_DN63950_c1_g3_i2	.	.	.	.	.	.	.	.	.	.	.	.	.	.
TRINITY_DN63950_c1_g3	TRINITY_DN63950_c1_g3_i1	.	.	TRINITY_DN63950_c1_g3_i1.p1	1-339[+]	.	.	.	.	.	.	.	.	.	.
TRINITY_DN63950_c2_g1	TRINITY_DN63950_c2_g1_i2	ASM_MOUSE^ASM_MOUSE^Q:758-2341,H:85-608^40.9%ID^E:3e-130^RecName: Full=Sphingomyelin phosphodiesterase;^Eukaryota; Metazoa; Chordata; Craniata; Vertebrata; Euteleostomi; Mammalia; Eutheria; Euarchontoglires; Glires; Rodentia; Myomorpha; Muroidea; Muridae; Murinae; Mus; Mus	.	TRINITY_DN63950_c2_g1_i2.p1	341-2452[+]	ASM_MOUSE^ASM_MOUSE^Q:140-667,H:85-608^40.9%ID^E:2.4e-130^RecName: Full=Sphingomyelin phosphodiesterase;^Eukaryota; Metazoa; Chordata; Craniata; Vertebrata; Euteleostomi; Mammalia; Eutheria; Euarchontoglires; Glires; Rodentia; Myomorpha; Muroidea; Muridae; Murinae; Mus; Mus	PF00149.27^Metallophos^Calcineurin-like phosphoesterase^253-517^E:2.8e-19	.	ExpAA=19.14^PredHel=1^Topology=i12-29o	ENOG410YYPB^Sphingomyelin phosphodiesterase	KEGG:mmu:20597`KO:K12350	GO:0005768^cellular_component^endosome`GO:0005615^cellular_component^extracellular space`GO:0042599^cellular_component^lamellar body`GO:0005764^cellular_component^lysosome`GO:0005886^cellular_component^plasma membrane`GO:0061750^molecular_function^acid sphingomyelin phosphodiesterase activity`GO:0016798^molecular_function^hydrolase activity, acting on glycosyl bonds`GO:0008270^molecular_function^…	GO:0016787^molecular_function^hydrolase activity	.	.
TRINITY_DN63950_c2_g1	TRINITY_DN63950_c2_g1_i3	ASM_MOUSE^ASM_MOUSE^Q:758-2341,H:85-608^40.9%ID^E:3.6e-130^RecName: Full=Sphingomyelin phosphodiesterase;^Eukaryota; Metazoa; Chordata; Craniata; Vertebrata; Euteleostomi; Mammalia; Eutheria; Euarchontoglires; Glires; Rodentia; Myomorpha; Muroidea; Muridae; Murinae; Mus; Mus	.	TRINITY_DN63950_c2_g1_i3.p1	341-2479[+]	ASM_MOUSE^ASM_MOUSE^Q:140-667,H:85-608^40.9%ID^E:2.4e-130^RecName: Full=Sphingomyelin phosphodiesterase;^Eukaryota; Metazoa; Chordata; Craniata; Vertebrata; Euteleostomi; Mammalia; Eutheria; Euarchontoglires; Glires; Rodentia; Myomorpha; Muroidea; Muridae; Murinae; Mus; Mus	PF00149.27^Metallophos^Calcineurin-like phosphoesterase^253-517^E:2.9e-19	.	ExpAA=22.83^PredHel=1^Topology=i12-29o	ENOG410YYPB^Sphingomyelin phosphodiesterase	KEGG:mmu:20597`KO:K12350	GO:0005768^cellular_component^endosome`GO:0005615^cellular_component^extracellular space`GO:0042599^cellular_component^lamellar body`GO:0005764^cellular_component^lysosome`GO:0005886^cellular_component^plasma membrane`GO:0061750^molecular_function^acid sphingomyelin phosphodiesterase activity`GO:0016798^molecular_function^hydrolase activity, acting on glycosyl bonds`GO:0008270^molecular_function^…	GO:0016787^molecular_function^hydrolase activity	.	.
TRINITY_DN63950_c2_g1	TRINITY_DN63950_c2_g1_i1	ASM_MOUSE^ASM_MOUSE^Q:758-2341,H:85-608^40.9%ID^E:2.9e-130^RecName: Full=Sphingomyelin phosphodiesterase;^Eukaryota; Metazoa; Chordata; Craniata; Vertebrata; Euteleostomi; Mammalia; Eutheria; Euarchontoglires; Glires; Rodentia; Myomorpha; Muroidea; Muridae; Murinae; Mus; Mus	.	TRINITY_DN63950_c2_g1_i1.p1	341-2443[+]	ASM_MOUSE^ASM_MOUSE^Q:140-667,H:85-608^40.9%ID^E:2.4e-130^RecName: Full=Sphingomyelin phosphodiesterase;^Eukaryota; Metazoa; Chordata; Craniata; Vertebrata; Euteleostomi; Mammalia; Eutheria; Euarchontoglires; Glires; Rodentia; Myomorpha; Muroidea; Muridae; Murinae; Mus; Mus	PF00149.27^Metallophos^Calcineurin-like phosphoesterase^253-517^E:2.8e-19	.	ExpAA=19.21^PredHel=1^Topology=i12-29o	ENOG410YYPB^Sphingomyelin phosphodiesterase	KEGG:mmu:20597`KO:K12350	GO:0005768^cellular_component^endosome`GO:0005615^cellular_component^extracellular space`GO:0042599^cellular_component^lamellar body`GO:0005764^cellular_component^lysosome`GO:0005886^cellular_component^plasma membrane`GO:0061750^molecular_function^acid sphingomyelin phosphodiesterase activity`GO:0016798^molecular_function^hydrolase activity, acting on glycosyl bonds`GO:0008270^molecular_function^…	GO:0016787^molecular_function^hydrolase activity	.	.
TRINITY_DN63950_c2_g1	TRINITY_DN63950_c2_g1_i6	ASM_MOUSE^ASM_MOUSE^Q:423-2006,H:85-608^40.9%ID^E:2.6e-130^RecName: Full=Sphingomyelin phosphodiesterase;^Eukaryota; Metazoa; Chordata; Craniata; Vertebrata; Euteleostomi; Mammalia; Eutheria; Euarchontoglires; Glires; Rodentia; Myomorpha; Muroidea; Muridae; Murinae; Mus; Mus	.	TRINITY_DN63950_c2_g1_i6.p1	3-2144[+]	ASM_MOUSE^ASM_MOUSE^Q:141-668,H:85-608^40.9%ID^E:2.4e-130^RecName: Full=Sphingomyelin phosphodiesterase;^Eukaryota; Metazoa; Chordata; Craniata; Vertebrata; Euteleostomi; Mammalia; Eutheria; Euarchontoglires; Glires; Rodentia; Myomorpha; Muroidea; Muridae; Murinae; Mus; Mus	PF00149.27^Metallophos^Calcineurin-like phosphoesterase^254-518^E:2.9e-19	.	ExpAA=22.81^PredHel=1^Topology=i13-30o	ENOG410YYPB^Sphingomyelin phosphodiesterase	KEGG:mmu:20597`KO:K12350	GO:0005768^cellular_component^endosome`GO:0005615^cellular_component^extracellular space`GO:0042599^cellular_component^lamellar body`GO:0005764^cellular_component^lysosome`GO:0005886^cellular_component^plasma membrane`GO:0061750^molecular_function^acid sphingomyelin phosphodiesterase activity`GO:0016798^molecular_function^hydrolase activity, acting on glycosyl bonds`GO:0008270^molecular_function^…	GO:0016787^molecular_function^hydrolase activity	.	.
TRINITY_DN63950_c2_g1	TRINITY_DN63950_c2_g1_i7	ASM_MOUSE^ASM_MOUSE^Q:524-2107,H:85-608^40.9%ID^E:3.3e-130^RecName: Full=Sphingomyelin phosphodiesterase;^Eukaryota; Metazoa; Chordata; Craniata; Vertebrata; Euteleostomi; Mammalia; Eutheria; Euarchontoglires; Glires; Rodentia; Myomorpha; Muroidea; Muridae; Murinae; Mus; Mus	.	TRINITY_DN63950_c2_g1_i7.p1	107-2245[+]	ASM_MOUSE^ASM_MOUSE^Q:140-667,H:85-608^40.9%ID^E:2.4e-130^RecName: Full=Sphingomyelin phosphodiesterase;^Eukaryota; Metazoa; Chordata; Craniata; Vertebrata; Euteleostomi; Mammalia; Eutheria; Euarchontoglires; Glires; Rodentia; Myomorpha; Muroidea; Muridae; Murinae; Mus; Mus	PF00149.27^Metallophos^Calcineurin-like phosphoesterase^253-517^E:2.9e-19	.	ExpAA=22.83^PredHel=1^Topology=i12-29o	ENOG410YYPB^Sphingomyelin phosphodiesterase	KEGG:mmu:20597`KO:K12350	GO:0005768^cellular_component^endosome`GO:0005615^cellular_component^extracellular space`GO:0042599^cellular_component^lamellar body`GO:0005764^cellular_component^lysosome`GO:0005886^cellular_component^plasma membrane`GO:0061750^molecular_function^acid sphingomyelin phosphodiesterase activity`GO:0016798^molecular_function^hydrolase activity, acting on glycosyl bonds`GO:0008270^molecular_function^…	GO:0016787^molecular_function^hydrolase activity	.	.
TRINITY_DN63950_c2_g1	TRINITY_DN63950_c2_g1_i4	ASM_MOUSE^ASM_MOUSE^Q:524-2107,H:85-608^40.9%ID^E:2.6e-130^RecName: Full=Sphingomyelin phosphodiesterase;^Eukaryota; Metazoa; Chordata; Craniata; Vertebrata; Euteleostomi; Mammalia; Eutheria; Euarchontoglires; Glires; Rodentia; Myomorpha; Muroidea; Muridae; Murinae; Mus; Mus	.	TRINITY_DN63950_c2_g1_i4.p1	107-2209[+]	ASM_MOUSE^ASM_MOUSE^Q:140-667,H:85-608^40.9%ID^E:2.4e-130^RecName: Full=Sphingomyelin phosphodiesterase;^Eukaryota; Metazoa; Chordata; Craniata; Vertebrata; Euteleostomi; Mammalia; Eutheria; Euarchontoglires; Glires; Rodentia; Myomorpha; Muroidea; Muridae; Murinae; Mus; Mus	PF00149.27^Metallophos^Calcineurin-like phosphoesterase^253-517^E:2.8e-19	.	ExpAA=19.21^PredHel=1^Topology=i12-29o	ENOG410YYPB^Sphingomyelin phosphodiesterase	KEGG:mmu:20597`KO:K12350	GO:0005768^cellular_component^endosome`GO:0005615^cellular_component^extracellular space`GO:0042599^cellular_component^lamellar body`GO:0005764^cellular_component^lysosome`GO:0005886^cellular_component^plasma membrane`GO:0061750^molecular_function^acid sphingomyelin phosphodiesterase activity`GO:0016798^molecular_function^hydrolase activity, acting on glycosyl bonds`GO:0008270^molecular_function^…	GO:0016787^molecular_function^hydrolase activity	.	.
TRINITY_DN63950_c2_g1	TRINITY_DN63950_c2_g1_i5	ASM_MOUSE^ASM_MOUSE^Q:524-2107,H:85-608^40.9%ID^E:2.7e-130^RecName: Full=Sphingomyelin phosphodiesterase;^Eukaryota; Metazoa; Chordata; Craniata; Vertebrata; Euteleostomi; Mammalia; Eutheria; Euarchontoglires; Glires; Rodentia; Myomorpha; Muroidea; Muridae; Murinae; Mus; Mus	.	TRINITY_DN63950_c2_g1_i5.p1	107-2218[+]	ASM_MOUSE^ASM_MOUSE^Q:140-667,H:85-608^40.9%ID^E:2.4e-130^RecName: Full=Sphingomyelin phosphodiesterase;^Eukaryota; Metazoa; Chordata; Craniata; Vertebrata; Euteleostomi; Mammalia; Eutheria; Euarchontoglires; Glires; Rodentia; Myomorpha; Muroidea; Muridae; Murinae; Mus; Mus	PF00149.27^Metallophos^Calcineurin-like phosphoesterase^253-517^E:2.8e-19	.	ExpAA=19.14^PredHel=1^Topology=i12-29o	ENOG410YYPB^Sphingomyelin phosphodiesterase	KEGG:mmu:20597`KO:K12350	GO:0005768^cellular_component^endosome`GO:0005615^cellular_component^extracellular space`GO:0042599^cellular_component^lamellar body`GO:0005764^cellular_component^lysosome`GO:0005886^cellular_component^plasma membrane`GO:0061750^molecular_function^acid sphingomyelin phosphodiesterase activity`GO:0016798^molecular_function^hydrolase activity, acting on glycosyl bonds`GO:0008270^molecular_function^…	GO:0016787^molecular_function^hydrolase activity	.	.
TRINITY_DN63922_c3_g1	TRINITY_DN63922_c3_g1_i3	KLH18_HUMAN^KLH18_HUMAN^Q:1-492,H:183-346^55.5%ID^E:4e-48^RecName: Full=Kelch-like protein 18;^Eukaryota; Metazoa; Chordata; Craniata; Vertebrata; Euteleostomi; Mammalia; Eutheria; Euarchontoglires; Primates; Haplorrhini; Catarrhini; Hominidae; Homo	.	TRINITY_DN63922_c3_g1_i3.p1	1-963[+]	KLH18_HUMAN^KLH18_HUMAN^Q:1-164,H:183-346^55.5%ID^E:4e-48^RecName: Full=Kelch-like protein 18;^Eukaryota; Metazoa; Chordata; Craniata; Vertebrata; Euteleostomi; Mammalia; Eutheria; Euarchontoglires; Primates; Haplorrhini; Catarrhini; Hominidae; Homo	PF07707.14^BACK^BTB And C-terminal Kelch^2-59^E:9.1e-19`PF01344.24^Kelch_1^Kelch motif^106-135^E:1.1e-05`PF01344.24^Kelch_1^Kelch motif^144-187^E:2.5e-13`PF07646.14^Kelch_2^Kelch motif^144-187^E:9.3e-05`PF13964.5^Kelch_6^Kelch motif^146-188^E:1.2e-05`PF01344.24^Kelch_1^Kelch motif^191-235^E:1.4e-11`PF13964.5^Kelch_6^Kelch motif^191-235^E:1.1e-07`PF13964.5^Kelch_6^Kelch motif^237-285^E:1.8e-07`PF0…	.	.	ENOG410XNX8^kelch-like	KEGG:hsa:23276`KO:K10455	GO:0031463^cellular_component^Cul3-RING ubiquitin ligase complex`GO:0016567^biological_process^protein ubiquitination	GO:0005515^molecular_function^protein binding	.	.
TRINITY_DN63922_c3_g1	TRINITY_DN63922_c3_g1_i2	KLH18_HUMAN^KLH18_HUMAN^Q:471-1445,H:22-346^55.7%ID^E:6.7e-106^RecName: Full=Kelch-like protein 18;^Eukaryota; Metazoa; Chordata; Craniata; Vertebrata; Euteleostomi; Mammalia; Eutheria; Euarchontoglires; Primates; Haplorrhini; Catarrhini; Hominidae; Homo	.	TRINITY_DN63922_c3_g1_i2.p1	150-1979[+]	KLH18_HUMAN^KLH18_HUMAN^Q:108-432,H:22-346^55.7%ID^E:6.1e-106^RecName: Full=Kelch-like protein 18;^Eukaryota; Metazoa; Chordata; Craniata; Vertebrata; Euteleostomi; Mammalia; Eutheria; Euarchontoglires; Primates; Haplorrhini; Catarrhini; Hominidae; Homo	PF00651.30^BTB^BTB/POZ domain^114-219^E:7.8e-30`PF07707.14^BACK^BTB And C-terminal Kelch^226-327^E:4.7e-34`PF01344.24^Kelch_1^Kelch motif^374-403^E:2.4e-05`PF01344.24^Kelch_1^Kelch motif^412-455^E:6e-13`PF01344.24^Kelch_1^Kelch motif^459-503^E:3.4e-11`PF13964.5^Kelch_6^Kelch motif^459-503^E:2.4e-07`PF13964.5^Kelch_6^Kelch motif^505-553^E:4.7e-07`PF01344.24^Kelch_1^Kelch motif^506-549^E:8.5e-13`PF…	.	.	ENOG410XNX8^kelch-like	KEGG:hsa:23276`KO:K10455	GO:0031463^cellular_component^Cul3-RING ubiquitin ligase complex`GO:0016567^biological_process^protein ubiquitination	GO:0005515^molecular_function^protein binding	.	.
TRINITY_DN63922_c3_g1	TRINITY_DN63922_c3_g1_i1	KLH18_HUMAN^KLH18_HUMAN^Q:565-1539,H:22-346^55.7%ID^E:1e-105^RecName: Full=Kelch-like protein 18;^Eukaryota; Metazoa; Chordata; Craniata; Vertebrata; Euteleostomi; Mammalia; Eutheria; Euarchontoglires; Primates; Haplorrhini; Catarrhini; Hominidae; Homo	.	TRINITY_DN63922_c3_g1_i1.p1	244-2220[+]	KLH18_HUMAN^KLH18_HUMAN^Q:108-432,H:22-346^55.7%ID^E:6.6e-106^RecName: Full=Kelch-like protein 18;^Eukaryota; Metazoa; Chordata; Craniata; Vertebrata; Euteleostomi; Mammalia; Eutheria; Euarchontoglires; Primates; Haplorrhini; Catarrhini; Hominidae; Homo	PF00651.30^BTB^BTB/POZ domain^114-219^E:8.8e-30`PF07707.14^BACK^BTB And C-terminal Kelch^226-327^E:5.3e-34`PF01344.24^Kelch_1^Kelch motif^374-403^E:2.7e-05`PF01344.24^Kelch_1^Kelch motif^412-455^E:6.6e-13`PF01344.24^Kelch_1^Kelch motif^459-503^E:3.8e-11`PF13964.5^Kelch_6^Kelch motif^459-503^E:2.9e-07`PF13964.5^Kelch_6^Kelch motif^505-553^E:5.2e-07`PF01344.24^Kelch_1^Kelch motif^506-549^E:9.4e-13`…	.	.	ENOG410XNX8^kelch-like	KEGG:hsa:23276`KO:K10455	GO:0031463^cellular_component^Cul3-RING ubiquitin ligase complex`GO:0016567^biological_process^protein ubiquitination	GO:0005515^molecular_function^protein binding	.	.
TRINITY_DN63922_c3_g1	TRINITY_DN63922_c3_g1_i6	KLH18_HUMAN^KLH18_HUMAN^Q:471-1445,H:22-346^55.7%ID^E:9.9e-106^RecName: Full=Kelch-like protein 18;^Eukaryota; Metazoa; Chordata; Craniata; Vertebrata; Euteleostomi; Mammalia; Eutheria; Euarchontoglires; Primates; Haplorrhini; Catarrhini; Hominidae; Homo	.	TRINITY_DN63922_c3_g1_i6.p1	150-2126[+]	KLH18_HUMAN^KLH18_HUMAN^Q:108-432,H:22-346^55.7%ID^E:6.6e-106^RecName: Full=Kelch-like protein 18;^Eukaryota; Metazoa; Chordata; Craniata; Vertebrata; Euteleostomi; Mammalia; Eutheria; Euarchontoglires; Primates; Haplorrhini; Catarrhini; Hominidae; Homo	PF00651.30^BTB^BTB/POZ domain^114-219^E:8.8e-30`PF07707.14^BACK^BTB And C-terminal Kelch^226-327^E:5.3e-34`PF01344.24^Kelch_1^Kelch motif^374-403^E:2.7e-05`PF01344.24^Kelch_1^Kelch motif^412-455^E:6.6e-13`PF01344.24^Kelch_1^Kelch motif^459-503^E:3.8e-11`PF13964.5^Kelch_6^Kelch motif^459-503^E:2.9e-07`PF13964.5^Kelch_6^Kelch motif^505-553^E:5.2e-07`PF01344.24^Kelch_1^Kelch motif^506-549^E:9.4e-13`…	.	.	ENOG410XNX8^kelch-like	KEGG:hsa:23276`KO:K10455	GO:0031463^cellular_component^Cul3-RING ubiquitin ligase complex`GO:0016567^biological_process^protein ubiquitination	GO:0005515^molecular_function^protein binding	.	.
TRINITY_DN63922_c3_g1	TRINITY_DN63922_c3_g1_i5	KLH18_HUMAN^KLH18_HUMAN^Q:565-1539,H:22-346^55.7%ID^E:7e-106^RecName: Full=Kelch-like protein 18;^Eukaryota; Metazoa; Chordata; Craniata; Vertebrata; Euteleostomi; Mammalia; Eutheria; Euarchontoglires; Primates; Haplorrhini; Catarrhini; Hominidae; Homo	.	TRINITY_DN63922_c3_g1_i5.p1	244-2073[+]	KLH18_HUMAN^KLH18_HUMAN^Q:108-432,H:22-346^55.7%ID^E:6.1e-106^RecName: Full=Kelch-like protein 18;^Eukaryota; Metazoa; Chordata; Craniata; Vertebrata; Euteleostomi; Mammalia; Eutheria; Euarchontoglires; Primates; Haplorrhini; Catarrhini; Hominidae; Homo	PF00651.30^BTB^BTB/POZ domain^114-219^E:7.8e-30`PF07707.14^BACK^BTB And C-terminal Kelch^226-327^E:4.7e-34`PF01344.24^Kelch_1^Kelch motif^374-403^E:2.4e-05`PF01344.24^Kelch_1^Kelch motif^412-455^E:6e-13`PF01344.24^Kelch_1^Kelch motif^459-503^E:3.4e-11`PF13964.5^Kelch_6^Kelch motif^459-503^E:2.4e-07`PF13964.5^Kelch_6^Kelch motif^505-553^E:4.7e-07`PF01344.24^Kelch_1^Kelch motif^506-549^E:8.5e-13`PF…	.	.	ENOG410XNX8^kelch-like	KEGG:hsa:23276`KO:K10455	GO:0031463^cellular_component^Cul3-RING ubiquitin ligase complex`GO:0016567^biological_process^protein ubiquitination	GO:0005515^molecular_function^protein binding	.	.
TRINITY_DN63922_c3_g1	TRINITY_DN63922_c3_g1_i4	KLH18_HUMAN^KLH18_HUMAN^Q:471-1454,H:22-349^55.2%ID^E:6.6e-106^RecName: Full=Kelch-like protein 18;^Eukaryota; Metazoa; Chordata; Craniata; Vertebrata; Euteleostomi; Mammalia; Eutheria; Euarchontoglires; Primates; Haplorrhini; Catarrhini; Hominidae; Homo	.	TRINITY_DN63922_c3_g1_i4.p1	150-1508[+]	KLH18_HUMAN^KLH18_HUMAN^Q:108-435,H:22-349^55.2%ID^E:5.9e-106^RecName: Full=Kelch-like protein 18;^Eukaryota; Metazoa; Chordata; Craniata; Vertebrata; Euteleostomi; Mammalia; Eutheria; Euarchontoglires; Primates; Haplorrhini; Catarrhini; Hominidae; Homo	PF00651.30^BTB^BTB/POZ domain^114-219^E:7.1e-30`PF11822.7^DUF3342^Domain of unknown function (DUF3342)^128-213^E:0.00012`PF07707.14^BACK^BTB And C-terminal Kelch^226-327^E:2.9e-34`PF01344.24^Kelch_1^Kelch motif^374-403^E:1.7e-05`PF01344.24^Kelch_1^Kelch motif^412-452^E:2.3e-11	.	.	ENOG410XNX8^kelch-like	KEGG:hsa:23276`KO:K10455	GO:0031463^cellular_component^Cul3-RING ubiquitin ligase complex`GO:0016567^biological_process^protein ubiquitination	GO:0005515^molecular_function^protein binding	.	.
TRINITY_DN63922_c2_g2	TRINITY_DN63922_c2_g2_i3	TET6_ARATH^TET6_ARATH^Q:2224-1733,H:1-164^74.4%ID^E:4e-67^RecName: Full=Tetraspanin-6;^Eukaryota; Viridiplantae; Streptophyta; Embryophyta; Tracheophyta; Spermatophyta; Magnoliophyta; eudicotyledons; Gunneridae; Pentapetalae; rosids; malvids; Brassicales; Brassicaceae; Camelineae; Arabidopsis`TET6_ARATH^TET6_ARATH^Q:588-226,H:162-282^58.2%ID^E:3.8e-41^RecName: Full=Tetraspanin-6;^Eukaryota; Virid…	.	TRINITY_DN63922_c2_g2_i3.p1	1670-2245[-]	TET6_ARATH^TET6_ARATH^Q:8-171,H:1-164^74.4%ID^E:1e-67^RecName: Full=Tetraspanin-6;^Eukaryota; Viridiplantae; Streptophyta; Embryophyta; Tracheophyta; Spermatophyta; Magnoliophyta; eudicotyledons; Gunneridae; Pentapetalae; rosids; malvids; Brassicales; Brassicaceae; Camelineae; Arabidopsis	PF00335.19^Tetraspannin^Tetraspanin family^13-168^E:3.5e-21	.	ExpAA=84.41^PredHel=4^Topology=i16-38o53-75i80-102o170-187i	ENOG410YEBV^Tetraspanin family	KEGG:ath:AT3G12090	GO:0016021^cellular_component^integral component of membrane`GO:0035265^biological_process^organ growth	GO:0016021^cellular_component^integral component of membrane	.	.
TRINITY_DN63922_c2_g2	TRINITY_DN63922_c2_g2_i2	TET6_ARATH^TET6_ARATH^Q:1071-226,H:1-282^67.5%ID^E:5.1e-116^RecName: Full=Tetraspanin-6;^Eukaryota; Viridiplantae; Streptophyta; Embryophyta; Tracheophyta; Spermatophyta; Magnoliophyta; eudicotyledons; Gunneridae; Pentapetalae; rosids; malvids; Brassicales; Brassicaceae; Camelineae; Arabidopsis	.	TRINITY_DN63922_c2_g2_i2.p1	223-1092[-]	TET6_ARATH^TET6_ARATH^Q:8-289,H:1-282^67.5%ID^E:6.9e-116^RecName: Full=Tetraspanin-6;^Eukaryota; Viridiplantae; Streptophyta; Embryophyta; Tracheophyta; Spermatophyta; Magnoliophyta; eudicotyledons; Gunneridae; Pentapetalae; rosids; malvids; Brassicales; Brassicaceae; Camelineae; Arabidopsis	PF00335.19^Tetraspannin^Tetraspanin family^13-248^E:7.3e-31	.	ExpAA=90.18^PredHel=4^Topology=i16-38o53-75i80-102o227-249i	ENOG410YEBV^Tetraspanin family	KEGG:ath:AT3G12090	GO:0016021^cellular_component^integral component of membrane`GO:0035265^biological_process^organ growth	GO:0016021^cellular_component^integral component of membrane	.	.
TRINITY_DN63922_c2_g2	TRINITY_DN63922_c2_g2_i1	TET6_ARATH^TET6_ARATH^Q:588-226,H:162-282^55.7%ID^E:1.2e-39^RecName: Full=Tetraspanin-6;^Eukaryota; Viridiplantae; Streptophyta; Embryophyta; Tracheophyta; Spermatophyta; Magnoliophyta; eudicotyledons; Gunneridae; Pentapetalae; rosids; malvids; Brassicales; Brassicaceae; Camelineae; Arabidopsis	.	TRINITY_DN63922_c2_g2_i1.p1	223-591[-]	TET6_ARATH^TET6_ARATH^Q:2-122,H:162-282^55.7%ID^E:1e-39^RecName: Full=Tetraspanin-6;^Eukaryota; Viridiplantae; Streptophyta; Embryophyta; Tracheophyta; Spermatophyta; Magnoliophyta; eudicotyledons; Gunneridae; Pentapetalae; rosids; malvids; Brassicales; Brassicaceae; Camelineae; Arabidopsis	.	.	ExpAA=21.66^PredHel=1^Topology=o60-82i	ENOG410YEBV^Tetraspanin family	KEGG:ath:AT3G12090	GO:0016021^cellular_component^integral component of membrane`GO:0035265^biological_process^organ growth	.	.	.
TRINITY_DN63922_c2_g2	TRINITY_DN63922_c2_g2_i7	TET6_ARATH^TET6_ARATH^Q:704-342,H:162-282^55.7%ID^E:1.5e-39^RecName: Full=Tetraspanin-6;^Eukaryota; Viridiplantae; Streptophyta; Embryophyta; Tracheophyta; Spermatophyta; Magnoliophyta; eudicotyledons; Gunneridae; Pentapetalae; rosids; malvids; Brassicales; Brassicaceae; Camelineae; Arabidopsis	.	TRINITY_DN63922_c2_g2_i7.p1	339-707[-]	TET6_ARATH^TET6_ARATH^Q:2-122,H:162-282^55.7%ID^E:1e-39^RecName: Full=Tetraspanin-6;^Eukaryota; Viridiplantae; Streptophyta; Embryophyta; Tracheophyta; Spermatophyta; Magnoliophyta; eudicotyledons; Gunneridae; Pentapetalae; rosids; malvids; Brassicales; Brassicaceae; Camelineae; Arabidopsis	.	.	ExpAA=21.66^PredHel=1^Topology=o60-82i	ENOG410YEBV^Tetraspanin family	KEGG:ath:AT3G12090	GO:0016021^cellular_component^integral component of membrane`GO:0035265^biological_process^organ growth	.	.	.
TRINITY_DN63922_c2_g2	TRINITY_DN63922_c2_g2_i6	TET6_ARATH^TET6_ARATH^Q:2338-1847,H:1-164^74.4%ID^E:4.2e-67^RecName: Full=Tetraspanin-6;^Eukaryota; Viridiplantae; Streptophyta; Embryophyta; Tracheophyta; Spermatophyta; Magnoliophyta; eudicotyledons; Gunneridae; Pentapetalae; rosids; malvids; Brassicales; Brassicaceae; Camelineae; Arabidopsis`TET6_ARATH^TET6_ARATH^Q:704-342,H:162-282^58.2%ID^E:4e-41^RecName: Full=Tetraspanin-6;^Eukaryota; Virid…	.	TRINITY_DN63922_c2_g2_i6.p1	1784-2359[-]	TET6_ARATH^TET6_ARATH^Q:8-171,H:1-164^74.4%ID^E:1e-67^RecName: Full=Tetraspanin-6;^Eukaryota; Viridiplantae; Streptophyta; Embryophyta; Tracheophyta; Spermatophyta; Magnoliophyta; eudicotyledons; Gunneridae; Pentapetalae; rosids; malvids; Brassicales; Brassicaceae; Camelineae; Arabidopsis	PF00335.19^Tetraspannin^Tetraspanin family^13-168^E:3.5e-21	.	ExpAA=84.41^PredHel=4^Topology=i16-38o53-75i80-102o170-187i	ENOG410YEBV^Tetraspanin family	KEGG:ath:AT3G12090	GO:0016021^cellular_component^integral component of membrane`GO:0035265^biological_process^organ growth	GO:0016021^cellular_component^integral component of membrane	.	.
TRINITY_DN63922_c2_g2	TRINITY_DN63922_c2_g2_i5	TET6_ARATH^TET6_ARATH^Q:1187-342,H:1-282^67.5%ID^E:5.6e-116^RecName: Full=Tetraspanin-6;^Eukaryota; Viridiplantae; Streptophyta; Embryophyta; Tracheophyta; Spermatophyta; Magnoliophyta; eudicotyledons; Gunneridae; Pentapetalae; rosids; malvids; Brassicales; Brassicaceae; Camelineae; Arabidopsis	.	TRINITY_DN63922_c2_g2_i5.p1	339-1208[-]	TET6_ARATH^TET6_ARATH^Q:8-289,H:1-282^67.5%ID^E:6.9e-116^RecName: Full=Tetraspanin-6;^Eukaryota; Viridiplantae; Streptophyta; Embryophyta; Tracheophyta; Spermatophyta; Magnoliophyta; eudicotyledons; Gunneridae; Pentapetalae; rosids; malvids; Brassicales; Brassicaceae; Camelineae; Arabidopsis	PF00335.19^Tetraspannin^Tetraspanin family^13-248^E:7.3e-31	.	ExpAA=90.18^PredHel=4^Topology=i16-38o53-75i80-102o227-249i	ENOG410YEBV^Tetraspanin family	KEGG:ath:AT3G12090	GO:0016021^cellular_component^integral component of membrane`GO:0035265^biological_process^organ growth	GO:0016021^cellular_component^integral component of membrane	.	.
TRINITY_DN63922_c2_g2	TRINITY_DN63922_c2_g2_i4	TET6_ARATH^TET6_ARATH^Q:2340-1849,H:1-164^74.4%ID^E:4.2e-67^RecName: Full=Tetraspanin-6;^Eukaryota; Viridiplantae; Streptophyta; Embryophyta; Tracheophyta; Spermatophyta; Magnoliophyta; eudicotyledons; Gunneridae; Pentapetalae; rosids; malvids; Brassicales; Brassicaceae; Camelineae; Arabidopsis`TET6_ARATH^TET6_ARATH^Q:704-342,H:162-282^58.2%ID^E:4e-41^RecName: Full=Tetraspanin-6;^Eukaryota; Virid…	.	TRINITY_DN63922_c2_g2_i4.p1	1786-2361[-]	TET6_ARATH^TET6_ARATH^Q:8-171,H:1-164^74.4%ID^E:1e-67^RecName: Full=Tetraspanin-6;^Eukaryota; Viridiplantae; Streptophyta; Embryophyta; Tracheophyta; Spermatophyta; Magnoliophyta; eudicotyledons; Gunneridae; Pentapetalae; rosids; malvids; Brassicales; Brassicaceae; Camelineae; Arabidopsis	PF00335.19^Tetraspannin^Tetraspanin family^13-168^E:3.5e-21	.	ExpAA=84.41^PredHel=4^Topology=i16-38o53-75i80-102o170-187i	ENOG410YEBV^Tetraspanin family	KEGG:ath:AT3G12090	GO:0016021^cellular_component^integral component of membrane`GO:0035265^biological_process^organ growth	GO:0016021^cellular_component^integral component of membrane	.	.
TRINITY_DN63964_c0_g1	TRINITY_DN63964_c0_g1_i4	.	.	TRINITY_DN63964_c0_g1_i4.p1	1-309[-]	.	.	.	ExpAA=23.50^PredHel=1^Topology=o22-44i	.	.	.	.	.	.
TRINITY_DN63964_c0_g1	TRINITY_DN63964_c0_g1_i5	.	.	TRINITY_DN63964_c0_g1_i5.p2	1290-1694[-]	.	.	.	.	.	.	.	.	.	.
TRINITY_DN63964_c0_g1	TRINITY_DN63964_c0_g1_i6	.	.	TRINITY_DN63964_c0_g1_i6.p2	1290-1721[-]	.	.	.	.	.	.	.	.	.	.
TRINITY_DN63964_c0_g1	TRINITY_DN63964_c0_g1_i7	.	.	.	.	.	.	.	.	.	.	.	.	.	.
TRINITY_DN63964_c0_g1	TRINITY_DN63964_c0_g1_i1	.	.	TRINITY_DN63964_c0_g1_i1.p1	1290-1967[-]	.	.	.	.	.	.	.	.	.	.
TRINITY_DN63964_c0_g1	TRINITY_DN63964_c0_g1_i2	.	.	TRINITY_DN63964_c0_g1_i2.p2	1290-1694[-]	.	.	.	.	.	.	.	.	.	.
TRINITY_DN63964_c0_g1	TRINITY_DN63964_c0_g1_i3	.	.	.	.	.	.	.	.	.	.	.	.	.	.
TRINITY_DN63964_c0_g1	TRINITY_DN63964_c0_g1_i8	.	.	TRINITY_DN63964_c0_g1_i8.p2	1290-1694[-]	.	.	.	.	.	.	.	.	.	.
TRINITY_DN63964_c0_g1	TRINITY_DN63964_c0_g1_i9	.	.	TRINITY_DN63964_c0_g1_i9.p1	403-1287[-]	.	PF02713.13^DUF220^Domain of unknown function DUF220^127-197^E:2.9e-31	.	.	.	.	.	.	.	.
TRINITY_DN63964_c0_g1	TRINITY_DN63964_c0_g1_i10	.	.	.	.	.	.	.	.	.	.	.	.	.	.
TRINITY_DN63964_c0_g1	TRINITY_DN63964_c0_g1_i11	.	.	TRINITY_DN63964_c0_g1_i11.p1	1290-1967[-]	.	.	.	.	.	.	.	.	.	.
TRINITY_DN63972_c2_g1	TRINITY_DN63972_c2_g1_i2	PP1R7_ARATH^PP1R7_ARATH^Q:3-200,H:91-156^74.2%ID^E:5.5e-20^RecName: Full=Protein phosphatase 1 regulatory inhibitor subunit PPP1R7 homolog {ECO:0000305};^Eukaryota; Viridiplantae; Streptophyta; Embryophyta; Tracheophyta; Spermatophyta; Magnoliophyta; eudicotyledons; Gunneridae; Pentapetalae; rosids; malvids; Brassicales; Brassicaceae; Camelineae; Arabidopsis`PP1R7_ARATH^PP1R7_ARATH^Q:808-939,H:28…	.	TRINITY_DN63972_c2_g1_i2.p1	460-942[+]	PP1R7_ARATH^PP1R7_ARATH^Q:117-160,H:285-328^70.5%ID^E:6.7e-12^RecName: Full=Protein phosphatase 1 regulatory inhibitor subunit PPP1R7 homolog {ECO:0000305};^Eukaryota; Viridiplantae; Streptophyta; Embryophyta; Tracheophyta; Spermatophyta; Magnoliophyta; eudicotyledons; Gunneridae; Pentapetalae; rosids; malvids; Brassicales; Brassicaceae; Camelineae; Arabidopsis	PF14580.5^LRR_9^Leucine-rich repeat^56-151^E:1.4e-08`PF12799.6^LRR_4^Leucine Rich repeats (2 copies)^74-114^E:9.4e-09`PF00560.32^LRR_1^Leucine Rich Repeat^74-94^E:0.54`PF13516.5^LRR_6^Leucine Rich repeat^74-86^E:0.32	.	.	COG4886^leucine Rich Repeat	KEGG:ath:AT5G19680`KO:K17550	GO:0004864^molecular_function^protein phosphatase inhibitor activity	GO:0005515^molecular_function^protein binding	.	.
TRINITY_DN63972_c2_g1	TRINITY_DN63972_c2_g1_i1	PP1R7_ARATH^PP1R7_ARATH^Q:3-332,H:91-200^74.5%ID^E:1.6e-21^RecName: Full=Protein phosphatase 1 regulatory inhibitor subunit PPP1R7 homolog {ECO:0000305};^Eukaryota; Viridiplantae; Streptophyta; Embryophyta; Tracheophyta; Spermatophyta; Magnoliophyta; eudicotyledons; Gunneridae; Pentapetalae; rosids; malvids; Brassicales; Brassicaceae; Camelineae; Arabidopsis`PP1R7_ARATH^PP1R7_ARATH^Q:677-808,H:28…	.	TRINITY_DN63972_c2_g1_i1.p1	3-533[+]	PP1R7_ARATH^PP1R7_ARATH^Q:1-110,H:91-200^74.5%ID^E:6e-22^RecName: Full=Protein phosphatase 1 regulatory inhibitor subunit PPP1R7 homolog {ECO:0000305};^Eukaryota; Viridiplantae; Streptophyta; Embryophyta; Tracheophyta; Spermatophyta; Magnoliophyta; eudicotyledons; Gunneridae; Pentapetalae; rosids; malvids; Brassicales; Brassicaceae; Camelineae; Arabidopsis	PF12799.6^LRR_4^Leucine Rich repeats (2 copies)^130-171^E:1.5e-08`PF13516.5^LRR_6^Leucine Rich repeat^152-164^E:0.37`PF00560.32^LRR_1^Leucine Rich Repeat^152-172^E:0.62	.	.	COG4886^leucine Rich Repeat	KEGG:ath:AT5G19680`KO:K17550	GO:0004864^molecular_function^protein phosphatase inhibitor activity	GO:0005515^molecular_function^protein binding	.	.
TRINITY_DN63972_c2_g1	TRINITY_DN63972_c2_g1_i6	PP1R7_ARATH^PP1R7_ARATH^Q:3-200,H:91-156^74.2%ID^E:1.1e-19^RecName: Full=Protein phosphatase 1 regulatory inhibitor subunit PPP1R7 homolog {ECO:0000305};^Eukaryota; Viridiplantae; Streptophyta; Embryophyta; Tracheophyta; Spermatophyta; Magnoliophyta; eudicotyledons; Gunneridae; Pentapetalae; rosids; malvids; Brassicales; Brassicaceae; Camelineae; Arabidopsis	.	.	.	.	.	.	.	COG4886^leucine Rich Repeat	KEGG:ath:AT5G19680`KO:K17550	GO:0004864^molecular_function^protein phosphatase inhibitor activity	.	.	.
TRINITY_DN63972_c2_g1	TRINITY_DN63972_c2_g1_i7	PP1R7_ARATH^PP1R7_ARATH^Q:3-332,H:91-200^74.5%ID^E:1.7e-21^RecName: Full=Protein phosphatase 1 regulatory inhibitor subunit PPP1R7 homolog {ECO:0000305};^Eukaryota; Viridiplantae; Streptophyta; Embryophyta; Tracheophyta; Spermatophyta; Magnoliophyta; eudicotyledons; Gunneridae; Pentapetalae; rosids; malvids; Brassicales; Brassicaceae; Camelineae; Arabidopsis`PP1R7_ARATH^PP1R7_ARATH^Q:790-921,H:28…	.	TRINITY_DN63972_c2_g1_i7.p1	3-524[+]	PP1R7_ARATH^PP1R7_ARATH^Q:1-110,H:91-200^74.5%ID^E:5.9e-22^RecName: Full=Protein phosphatase 1 regulatory inhibitor subunit PPP1R7 homolog {ECO:0000305};^Eukaryota; Viridiplantae; Streptophyta; Embryophyta; Tracheophyta; Spermatophyta; Magnoliophyta; eudicotyledons; Gunneridae; Pentapetalae; rosids; malvids; Brassicales; Brassicaceae; Camelineae; Arabidopsis	.	.	.	COG4886^leucine Rich Repeat	KEGG:ath:AT5G19680`KO:K17550	GO:0004864^molecular_function^protein phosphatase inhibitor activity	.	.	.
TRINITY_DN63972_c2_g1	TRINITY_DN63972_c2_g1_i4	.	.	.	.	.	.	.	.	.	.	.	.	.	.
TRINITY_DN63972_c2_g1	TRINITY_DN63972_c2_g1_i5	PP1R7_ARATH^PP1R7_ARATH^Q:3-638,H:91-302^73.6%ID^E:1.3e-22^RecName: Full=Protein phosphatase 1 regulatory inhibitor subunit PPP1R7 homolog {ECO:0000305};^Eukaryota; Viridiplantae; Streptophyta; Embryophyta; Tracheophyta; Spermatophyta; Magnoliophyta; eudicotyledons; Gunneridae; Pentapetalae; rosids; malvids; Brassicales; Brassicaceae; Camelineae; Arabidopsis	.	TRINITY_DN63972_c2_g1_i5.p1	3-668[+]	PP1R7_ARATH^PP1R7_ARATH^Q:1-212,H:91-302^73.6%ID^E:2.4e-23^RecName: Full=Protein phosphatase 1 regulatory inhibitor subunit PPP1R7 homolog {ECO:0000305};^Eukaryota; Viridiplantae; Streptophyta; Embryophyta; Tracheophyta; Spermatophyta; Magnoliophyta; eudicotyledons; Gunneridae; Pentapetalae; rosids; malvids; Brassicales; Brassicaceae; Camelineae; Arabidopsis	PF12799.6^LRR_4^Leucine Rich repeats (2 copies)^152-192^E:1.1e-08`PF00560.32^LRR_1^Leucine Rich Repeat^152-172^E:0.85`PF13516.5^LRR_6^Leucine Rich repeat^152-164^E:0.49	.	.	COG4886^leucine Rich Repeat	KEGG:ath:AT5G19680`KO:K17550	GO:0004864^molecular_function^protein phosphatase inhibitor activity	GO:0005515^molecular_function^protein binding	.	.
TRINITY_DN63972_c2_g1	TRINITY_DN63972_c2_g1_i8	PP1R7_ARATH^PP1R7_ARATH^Q:3-716,H:91-328^71.4%ID^E:2.4e-32^RecName: Full=Protein phosphatase 1 regulatory inhibitor subunit PPP1R7 homolog {ECO:0000305};^Eukaryota; Viridiplantae; Streptophyta; Embryophyta; Tracheophyta; Spermatophyta; Magnoliophyta; eudicotyledons; Gunneridae; Pentapetalae; rosids; malvids; Brassicales; Brassicaceae; Camelineae; Arabidopsis	.	TRINITY_DN63972_c2_g1_i8.p1	3-719[+]	PP1R7_ARATH^PP1R7_ARATH^Q:1-238,H:91-328^71.4%ID^E:1.3e-32^RecName: Full=Protein phosphatase 1 regulatory inhibitor subunit PPP1R7 homolog {ECO:0000305};^Eukaryota; Viridiplantae; Streptophyta; Embryophyta; Tracheophyta; Spermatophyta; Magnoliophyta; eudicotyledons; Gunneridae; Pentapetalae; rosids; malvids; Brassicales; Brassicaceae; Camelineae; Arabidopsis	PF14580.5^LRR_9^Leucine-rich repeat^135-228^E:4.1e-08`PF12799.6^LRR_4^Leucine Rich repeats (2 copies)^152-192^E:1.3e-08`PF00560.32^LRR_1^Leucine Rich Repeat^152-172^E:0.94`PF13516.5^LRR_6^Leucine Rich repeat^152-164^E:0.54	.	.	COG4886^leucine Rich Repeat	KEGG:ath:AT5G19680`KO:K17550	GO:0004864^molecular_function^protein phosphatase inhibitor activity	GO:0005515^molecular_function^protein binding	.	.
TRINITY_DN63972_c2_g1	TRINITY_DN63972_c2_g1_i9	PP1R7_ARATH^PP1R7_ARATH^Q:3-332,H:91-200^74.5%ID^E:3.2e-21^RecName: Full=Protein phosphatase 1 regulatory inhibitor subunit PPP1R7 homolog {ECO:0000305};^Eukaryota; Viridiplantae; Streptophyta; Embryophyta; Tracheophyta; Spermatophyta; Magnoliophyta; eudicotyledons; Gunneridae; Pentapetalae; rosids; malvids; Brassicales; Brassicaceae; Camelineae; Arabidopsis	.	TRINITY_DN63972_c2_g1_i9.p1	3-533[+]	PP1R7_ARATH^PP1R7_ARATH^Q:1-110,H:91-200^74.5%ID^E:6e-22^RecName: Full=Protein phosphatase 1 regulatory inhibitor subunit PPP1R7 homolog {ECO:0000305};^Eukaryota; Viridiplantae; Streptophyta; Embryophyta; Tracheophyta; Spermatophyta; Magnoliophyta; eudicotyledons; Gunneridae; Pentapetalae; rosids; malvids; Brassicales; Brassicaceae; Camelineae; Arabidopsis	PF12799.6^LRR_4^Leucine Rich repeats (2 copies)^130-171^E:1.5e-08`PF13516.5^LRR_6^Leucine Rich repeat^152-164^E:0.37`PF00560.32^LRR_1^Leucine Rich Repeat^152-172^E:0.62	.	.	COG4886^leucine Rich Repeat	KEGG:ath:AT5G19680`KO:K17550	GO:0004864^molecular_function^protein phosphatase inhibitor activity	GO:0005515^molecular_function^protein binding	.	.
TRINITY_DN63972_c2_g1	TRINITY_DN63972_c2_g1_i10	PP1R7_ARATH^PP1R7_ARATH^Q:3-200,H:91-156^74.2%ID^E:1.1e-19^RecName: Full=Protein phosphatase 1 regulatory inhibitor subunit PPP1R7 homolog {ECO:0000305};^Eukaryota; Viridiplantae; Streptophyta; Embryophyta; Tracheophyta; Spermatophyta; Magnoliophyta; eudicotyledons; Gunneridae; Pentapetalae; rosids; malvids; Brassicales; Brassicaceae; Camelineae; Arabidopsis	.	TRINITY_DN63972_c2_g1_i10.p1	460-891[+]	.	PF12799.6^LRR_4^Leucine Rich repeats (2 copies)^74-114^E:8.2e-09`PF00560.32^LRR_1^Leucine Rich Repeat^74-94^E:0.45`PF13516.5^LRR_6^Leucine Rich repeat^74-86^E:0.28	.	.	.	.	.	GO:0005515^molecular_function^protein binding	.	.
TRINITY_DN63983_c3_g1	TRINITY_DN63983_c3_g1_i3	CKX5_ARATH^CKX5_ARATH^Q:399-1670,H:3-421^72.3%ID^E:2.1e-178^RecName: Full=Cytokinin dehydrogenase 5;^Eukaryota; Viridiplantae; Streptophyta; Embryophyta; Tracheophyta; Spermatophyta; Magnoliophyta; eudicotyledons; Gunneridae; Pentapetalae; rosids; malvids; Brassicales; Brassicaceae; Camelineae; Arabidopsis	.	TRINITY_DN63983_c3_g1_i3.p1	405-1673[+]	CKX5_ARATH^CKX5_ARATH^Q:1-422,H:5-421^72.6%ID^E:2.4e-178^RecName: Full=Cytokinin dehydrogenase 5;^Eukaryota; Viridiplantae; Streptophyta; Embryophyta; Tracheophyta; Spermatophyta; Magnoliophyta; eudicotyledons; Gunneridae; Pentapetalae; rosids; malvids; Brassicales; Brassicaceae; Camelineae; Arabidopsis	PF01565.22^FAD_binding_4^FAD binding domain^59-208^E:5.9e-19`PF09265.9^Cytokin-bind^Cytokinin dehydrogenase 1, FAD and cytokinin binding^240-422^E:3.3e-75	sigP:1^22^0.685^YES	.	COG0277^FAD linked oxidase domain protein	KEGG:ath:AT1G75450`KO:K00279	GO:0005576^cellular_component^extracellular region`GO:0005615^cellular_component^extracellular space`GO:0019139^molecular_function^cytokinin dehydrogenase activity`GO:0050660^molecular_function^flavin adenine dinucleotide binding`GO:0016614^molecular_function^oxidoreductase activity, acting on CH-OH group of donors`GO:0009823^biological_process^cytokinin catabolic process	GO:0016491^molecular_function^oxidoreductase activity`GO:0050660^molecular_function^flavin adenine dinucleotide binding`GO:0055114^biological_process^oxidation-reduction process`GO:0019139^molecular_function^cytokinin dehydrogenase activity`GO:0009690^biological_process^cytokinin metabolic process	.	.
TRINITY_DN63983_c3_g1	TRINITY_DN63983_c3_g1_i1	CKX5_ARATH^CKX5_ARATH^Q:103-981,H:245-540^72.2%ID^E:1.2e-128^RecName: Full=Cytokinin dehydrogenase 5;^Eukaryota; Viridiplantae; Streptophyta; Embryophyta; Tracheophyta; Spermatophyta; Magnoliophyta; eudicotyledons; Gunneridae; Pentapetalae; rosids; malvids; Brassicales; Brassicaceae; Camelineae; Arabidopsis	.	TRINITY_DN63983_c3_g1_i1.p1	628-984[+]	CKX5_ARATH^CKX5_ARATH^Q:1-118,H:417-540^62.2%ID^E:3.7e-39^RecName: Full=Cytokinin dehydrogenase 5;^Eukaryota; Viridiplantae; Streptophyta; Embryophyta; Tracheophyta; Spermatophyta; Magnoliophyta; eudicotyledons; Gunneridae; Pentapetalae; rosids; malvids; Brassicales; Brassicaceae; Camelineae; Arabidopsis	PF09265.9^Cytokin-bind^Cytokinin dehydrogenase 1, FAD and cytokinin binding^1-107^E:1.1e-42	.	.	COG0277^FAD linked oxidase domain protein	KEGG:ath:AT1G75450`KO:K00279	GO:0005576^cellular_component^extracellular region`GO:0005615^cellular_component^extracellular space`GO:0019139^molecular_function^cytokinin dehydrogenase activity`GO:0050660^molecular_function^flavin adenine dinucleotide binding`GO:0016614^molecular_function^oxidoreductase activity, acting on CH-OH group of donors`GO:0009823^biological_process^cytokinin catabolic process	GO:0019139^molecular_function^cytokinin dehydrogenase activity`GO:0050660^molecular_function^flavin adenine dinucleotide binding`GO:0009690^biological_process^cytokinin metabolic process`GO:0055114^biological_process^oxidation-reduction process	.	.
TRINITY_DN63983_c3_g1	TRINITY_DN63983_c3_g1_i4	CKX5_ARATH^CKX5_ARATH^Q:399-2009,H:3-540^69.7%ID^E:7.3e-223^RecName: Full=Cytokinin dehydrogenase 5;^Eukaryota; Viridiplantae; Streptophyta; Embryophyta; Tracheophyta; Spermatophyta; Magnoliophyta; eudicotyledons; Gunneridae; Pentapetalae; rosids; malvids; Brassicales; Brassicaceae; Camelineae; Arabidopsis	.	TRINITY_DN63983_c3_g1_i4.p1	405-2012[+]	CKX5_ARATH^CKX5_ARATH^Q:1-535,H:5-540^69.9%ID^E:2e-222^RecName: Full=Cytokinin dehydrogenase 5;^Eukaryota; Viridiplantae; Streptophyta; Embryophyta; Tracheophyta; Spermatophyta; Magnoliophyta; eudicotyledons; Gunneridae; Pentapetalae; rosids; malvids; Brassicales; Brassicaceae; Camelineae; Arabidopsis	PF01565.22^FAD_binding_4^FAD binding domain^59-208^E:9.4e-19`PF09265.9^Cytokin-bind^Cytokinin dehydrogenase 1, FAD and cytokinin binding^240-524^E:1e-122	sigP:1^22^0.685^YES	.	COG0277^FAD linked oxidase domain protein	KEGG:ath:AT1G75450`KO:K00279	GO:0005576^cellular_component^extracellular region`GO:0005615^cellular_component^extracellular space`GO:0019139^molecular_function^cytokinin dehydrogenase activity`GO:0050660^molecular_function^flavin adenine dinucleotide binding`GO:0016614^molecular_function^oxidoreductase activity, acting on CH-OH group of donors`GO:0009823^biological_process^cytokinin catabolic process	GO:0016491^molecular_function^oxidoreductase activity`GO:0050660^molecular_function^flavin adenine dinucleotide binding`GO:0055114^biological_process^oxidation-reduction process`GO:0019139^molecular_function^cytokinin dehydrogenase activity`GO:0009690^biological_process^cytokinin metabolic process	.	.
TRINITY_DN63946_c0_g1	TRINITY_DN63946_c0_g1_i5	.	.	.	.	.	.	.	.	.	.	.	.	.	.
TRINITY_DN63946_c0_g1	TRINITY_DN63946_c0_g1_i7	.	.	TRINITY_DN63946_c0_g1_i7.p1	2864-3958[-]	.	PF14389.5^Lzipper-MIP1^Leucine-zipper of ternary complex factor MIP1^89-169^E:3e-24`PF16662.4^FLYWCH_u^FLYWCH-type zinc finger-containing protein 1^99-125^E:0.16	.	.	.	.	.	.	.	.
TRINITY_DN63946_c0_g1	TRINITY_DN63946_c0_g1_i1	.	.	TRINITY_DN63946_c0_g1_i1.p1	2863-3243[-]	.	.	.	.	.	.	.	.	.	.
TRINITY_DN63946_c0_g1	TRINITY_DN63946_c0_g1_i2	.	.	TRINITY_DN63946_c0_g1_i2.p1	2864-3244[-]	.	.	.	.	.	.	.	.	.	.
TRINITY_DN63946_c0_g1	TRINITY_DN63946_c0_g1_i3	.	.	TRINITY_DN63946_c0_g1_i3.p1	2945-3259[-]	.	.	.	.	.	.	.	.	.	.
TRINITY_DN63946_c0_g1	TRINITY_DN63946_c0_g1_i8	.	.	.	.	.	.	.	.	.	.	.	.	.	.
TRINITY_DN63946_c0_g1	TRINITY_DN63946_c0_g1_i9	.	.	TRINITY_DN63946_c0_g1_i9.p1	2863-3957[-]	.	PF14389.5^Lzipper-MIP1^Leucine-zipper of ternary complex factor MIP1^89-169^E:3e-24`PF16662.4^FLYWCH_u^FLYWCH-type zinc finger-containing protein 1^99-125^E:0.16	.	.	.	.	.	.	.	.
TRINITY_DN63946_c0_g1	TRINITY_DN63946_c0_g1_i14	.	.	.	.	.	.	.	.	.	.	.	.	.	.
TRINITY_DN63946_c0_g1	TRINITY_DN63946_c0_g1_i12	.	.	TRINITY_DN63946_c0_g1_i12.p1	2863-3414[-]	.	.	.	.	.	.	.	.	.	.
TRINITY_DN63946_c0_g1	TRINITY_DN63946_c0_g1_i13	.	.	TRINITY_DN63946_c0_g1_i13.p1	2863-3621[-]	.	PF14389.5^Lzipper-MIP1^Leucine-zipper of ternary complex factor MIP1^1-57^E:2.4e-13	.	.	.	.	.	.	.	.
TRINITY_DN63946_c0_g1	TRINITY_DN63946_c0_g1_i11	.	.	.	.	.	.	.	.	.	.	.	.	.	.
TRINITY_DN63929_c0_g4	TRINITY_DN63929_c0_g4_i3	AZIN2_XENLA^AZIN2_XENLA^Q:112-1263,H:12-415^40%ID^E:2.9e-76^RecName: Full=Antizyme inhibitor 2;^Eukaryota; Metazoa; Chordata; Craniata; Vertebrata; Euteleostomi; Amphibia; Batrachia; Anura; Pipoidea; Pipidae; Xenopodinae; Xenopus; Xenopus	.	TRINITY_DN63929_c0_g4_i3.p1	82-1311[+]	AZIN2_XENLA^AZIN2_XENLA^Q:11-394,H:12-415^40%ID^E:2.6e-76^RecName: Full=Antizyme inhibitor 2;^Eukaryota; Metazoa; Chordata; Craniata; Vertebrata; Euteleostomi; Amphibia; Batrachia; Anura; Pipoidea; Pipidae; Xenopodinae; Xenopus; Xenopus	PF02784.15^Orn_Arg_deC_N^Pyridoxal-dependent decarboxylase, pyridoxal binding domain^41-271^E:9.2e-57`PF00278.21^Orn_DAP_Arg_deC^Pyridoxal-dependent decarboxylase, C-terminal sheet domain^278-363^E:2.1e-11	.	.	.	KEGG:xla:379379`KO:K01581	GO:0030424^cellular_component^axon`GO:0005801^cellular_component^cis-Golgi network`GO:0005737^cellular_component^cytoplasm`GO:0031410^cellular_component^cytoplasmic vesicle`GO:0030425^cellular_component^dendrite`GO:0033116^cellular_component^endoplasmic reticulum-Golgi intermediate compartment membrane`GO:1990005^cellular_component^granular vesicle`GO:0005634^cellular_component^nucleus`GO:0043204…	GO:0003824^molecular_function^catalytic activity	.	.
TRINITY_DN63929_c0_g4	TRINITY_DN63929_c0_g4_i2	.	.	TRINITY_DN63929_c0_g4_i2.p1	1-630[+]	.	.	.	.	.	.	.	.	.	.
TRINITY_DN63929_c0_g4	TRINITY_DN63929_c0_g4_i1	AZIN2_XENLA^AZIN2_XENLA^Q:112-1263,H:12-415^40%ID^E:2.9e-76^RecName: Full=Antizyme inhibitor 2;^Eukaryota; Metazoa; Chordata; Craniata; Vertebrata; Euteleostomi; Amphibia; Batrachia; Anura; Pipoidea; Pipidae; Xenopodinae; Xenopus; Xenopus	.	TRINITY_DN63929_c0_g4_i1.p1	82-1311[+]	AZIN2_XENLA^AZIN2_XENLA^Q:11-394,H:12-415^40%ID^E:2.6e-76^RecName: Full=Antizyme inhibitor 2;^Eukaryota; Metazoa; Chordata; Craniata; Vertebrata; Euteleostomi; Amphibia; Batrachia; Anura; Pipoidea; Pipidae; Xenopodinae; Xenopus; Xenopus	PF02784.15^Orn_Arg_deC_N^Pyridoxal-dependent decarboxylase, pyridoxal binding domain^41-271^E:9.2e-57`PF00278.21^Orn_DAP_Arg_deC^Pyridoxal-dependent decarboxylase, C-terminal sheet domain^278-363^E:2.1e-11	.	.	.	KEGG:xla:379379`KO:K01581	GO:0030424^cellular_component^axon`GO:0005801^cellular_component^cis-Golgi network`GO:0005737^cellular_component^cytoplasm`GO:0031410^cellular_component^cytoplasmic vesicle`GO:0030425^cellular_component^dendrite`GO:0033116^cellular_component^endoplasmic reticulum-Golgi intermediate compartment membrane`GO:1990005^cellular_component^granular vesicle`GO:0005634^cellular_component^nucleus`GO:0043204…	GO:0003824^molecular_function^catalytic activity	.	.
TRINITY_DN63929_c0_g4	TRINITY_DN63929_c0_g4_i4	.	.	TRINITY_DN63929_c0_g4_i4.p1	1-630[+]	.	.	.	.	.	.	.	.	.	.
TRINITY_DN63929_c0_g5	TRINITY_DN63929_c0_g5_i1	.	.	TRINITY_DN63929_c0_g5_i1.p1	3-941[+]	.	.	sigP:1^28^0.741^YES	ExpAA=41.56^PredHel=2^Topology=i9-28o90-112i	.	.	.	.	.	.
TRINITY_DN63929_c0_g7	TRINITY_DN63929_c0_g7_i1	.	.	TRINITY_DN63929_c0_g7_i1.p1	2-364[+]	.	.	.	.	.	.	.	.	.	.
TRINITY_DN63929_c0_g1	TRINITY_DN63929_c0_g1_i4	.	.	TRINITY_DN63929_c0_g1_i4.p1	1-426[+]	.	.	.	.	.	.	.	.	.	.
TRINITY_DN63929_c0_g1	TRINITY_DN63929_c0_g1_i5	.	.	TRINITY_DN63929_c0_g1_i5.p1	2-349[+]	.	.	.	.	.	.	.	.	.	.
TRINITY_DN63929_c0_g1	TRINITY_DN63929_c0_g1_i6	.	.	TRINITY_DN63929_c0_g1_i6.p1	1-426[+]	.	.	.	ExpAA=27.87^PredHel=1^Topology=o15-37i	.	.	.	.	.	.
TRINITY_DN63929_c0_g1	TRINITY_DN63929_c0_g1_i1	.	.	TRINITY_DN63929_c0_g1_i1.p1	1-426[+]	.	.	.	.	.	.	.	.	.	.
TRINITY_DN63929_c0_g1	TRINITY_DN63929_c0_g1_i2	.	.	TRINITY_DN63929_c0_g1_i2.p1	1-492[+]	.	.	.	.	.	.	.	.	.	.
TRINITY_DN63929_c0_g1	TRINITY_DN63929_c0_g1_i3	.	.	TRINITY_DN63929_c0_g1_i3.p1	1-492[+]	.	.	.	.	.	.	.	.	.	.
TRINITY_DN63929_c1_g1	TRINITY_DN63929_c1_g1_i5	KANK4_HUMAN^KANK4_HUMAN^Q:1661-999,H:733-955^46.9%ID^E:2.6e-35^RecName: Full=KN motif and ankyrin repeat domain-containing protein 4;^Eukaryota; Metazoa; Chordata; Craniata; Vertebrata; Euteleostomi; Mammalia; Eutheria; Euarchontoglires; Primates; Haplorrhini; Catarrhini; Hominidae; Homo	.	TRINITY_DN63929_c1_g1_i5.p1	750-3890[-]	KANK4_HUMAN^KANK4_HUMAN^Q:744-964,H:733-955^46.9%ID^E:2e-35^RecName: Full=KN motif and ankyrin repeat domain-containing protein 4;^Eukaryota; Metazoa; Chordata; Craniata; Vertebrata; Euteleostomi; Mammalia; Eutheria; Euarchontoglires; Primates; Haplorrhini; Catarrhini; Hominidae; Homo	PF12075.7^KN_motif^KN motif^31-65^E:1e-10`PF13637.5^Ank_4^Ankyrin repeats (many copies)^826-853^E:3.9e-05`PF00023.29^Ank^Ankyrin repeat^833-864^E:0.0038`PF13606.5^Ank_3^Ankyrin repeat^833-861^E:0.00039`PF13637.5^Ank_4^Ankyrin repeats (many copies)^834-876^E:3.3e-05`PF12796.6^Ank_2^Ankyrin repeats (3 copies)^858-935^E:1.7e-07`PF00023.29^Ank^Ankyrin repeat^904-935^E:0.00014`PF13637.5^Ank_4^Ankyrin …	.	.	COG0666^Ankyrin Repeat	KEGG:hsa:163782	GO:0005829^cellular_component^cytosol`GO:0015630^cellular_component^microtubule cytoskeleton	GO:0005515^molecular_function^protein binding	.	.
TRINITY_DN63929_c1_g1	TRINITY_DN63929_c1_g1_i4	KANK4_HUMAN^KANK4_HUMAN^Q:1132-470,H:733-955^46.9%ID^E:9.5e-36^RecName: Full=KN motif and ankyrin repeat domain-containing protein 4;^Eukaryota; Metazoa; Chordata; Craniata; Vertebrata; Euteleostomi; Mammalia; Eutheria; Euarchontoglires; Primates; Haplorrhini; Catarrhini; Hominidae; Homo	.	TRINITY_DN63929_c1_g1_i4.p1	221-1333[-]	KANK4_HUMAN^KANK4_HUMAN^Q:68-288,H:733-955^46.9%ID^E:6.9e-36^RecName: Full=KN motif and ankyrin repeat domain-containing protein 4;^Eukaryota; Metazoa; Chordata; Craniata; Vertebrata; Euteleostomi; Mammalia; Eutheria; Euarchontoglires; Primates; Haplorrhini; Catarrhini; Hominidae; Homo	PF12796.6^Ank_2^Ankyrin repeats (3 copies)^145-186^E:3.5e-06`PF13637.5^Ank_4^Ankyrin repeats (many copies)^150-177^E:1.1e-05`PF13606.5^Ank_3^Ankyrin repeat^157-185^E:0.00011`PF00023.29^Ank^Ankyrin repeat^157-188^E:0.0011`PF13637.5^Ank_4^Ankyrin repeats (many copies)^158-200^E:9.9e-06`PF12796.6^Ank_2^Ankyrin repeats (3 copies)^182-259^E:3.8e-08`PF13857.5^Ank_5^Ankyrin repeats (many copies)^227-266…	.	.	COG0666^Ankyrin Repeat	KEGG:hsa:163782	GO:0005829^cellular_component^cytosol`GO:0015630^cellular_component^microtubule cytoskeleton	GO:0005515^molecular_function^protein binding	.	.
TRINITY_DN63929_c1_g1	TRINITY_DN63929_c1_g1_i6	KANK3_MOUSE^KANK3_MOUSE^Q:805-470,H:627-739^43.4%ID^E:1e-17^RecName: Full=KN motif and ankyrin repeat domain-containing protein 3;^Eukaryota; Metazoa; Chordata; Craniata; Vertebrata; Euteleostomi; Mammalia; Eutheria; Euarchontoglires; Glires; Rodentia; Myomorpha; Muroidea; Muridae; Murinae; Mus; Mus	.	TRINITY_DN63929_c1_g1_i6.p1	221-805[-]	KANK3_MOUSE^KANK3_MOUSE^Q:1-112,H:627-739^43.4%ID^E:7.6e-18^RecName: Full=KN motif and ankyrin repeat domain-containing protein 3;^Eukaryota; Metazoa; Chordata; Craniata; Vertebrata; Euteleostomi; Mammalia; Eutheria; Euarchontoglires; Glires; Rodentia; Myomorpha; Muroidea; Muridae; Murinae; Mus; Mus	PF12796.6^Ank_2^Ankyrin repeats (3 copies)^6-83^E:4.7e-08`PF13857.5^Ank_5^Ankyrin repeats (many copies)^47-90^E:5.4e-07`PF00023.29^Ank^Ankyrin repeat^52-83^E:0.00062`PF13637.5^Ank_4^Ankyrin repeats (many copies)^56-106^E:1.7e-09`PF12796.6^Ank_2^Ankyrin repeats (3 copies)^69-146^E:5.2e-12`PF13857.5^Ank_5^Ankyrin repeats (many copies)^72-127^E:9.3e-12`PF00023.29^Ank^Ankyrin repeat^85-117^E:3.5e-06`…	.	.	COG0666^Ankyrin Repeat	KEGG:mmu:80880	GO:0005737^cellular_component^cytoplasm`GO:0051497^biological_process^negative regulation of stress fiber assembly	GO:0005515^molecular_function^protein binding	.	.
TRINITY_DN63929_c1_g1	TRINITY_DN63929_c1_g1_i1	.	.	.	.	.	.	.	.	.	.	.	.	.	.
TRINITY_DN63929_c1_g1	TRINITY_DN63929_c1_g1_i3	KANK4_HUMAN^KANK4_HUMAN^Q:1661-999,H:733-955^46.9%ID^E:1.3e-35^RecName: Full=KN motif and ankyrin repeat domain-containing protein 4;^Eukaryota; Metazoa; Chordata; Craniata; Vertebrata; Euteleostomi; Mammalia; Eutheria; Euarchontoglires; Primates; Haplorrhini; Catarrhini; Hominidae; Homo	.	TRINITY_DN63929_c1_g1_i3.p1	750-1862[-]	KANK4_HUMAN^KANK4_HUMAN^Q:68-288,H:733-955^46.9%ID^E:6.9e-36^RecName: Full=KN motif and ankyrin repeat domain-containing protein 4;^Eukaryota; Metazoa; Chordata; Craniata; Vertebrata; Euteleostomi; Mammalia; Eutheria; Euarchontoglires; Primates; Haplorrhini; Catarrhini; Hominidae; Homo	PF12796.6^Ank_2^Ankyrin repeats (3 copies)^145-186^E:3.5e-06`PF13637.5^Ank_4^Ankyrin repeats (many copies)^150-177^E:1.1e-05`PF13606.5^Ank_3^Ankyrin repeat^157-185^E:0.00011`PF00023.29^Ank^Ankyrin repeat^157-188^E:0.0011`PF13637.5^Ank_4^Ankyrin repeats (many copies)^158-200^E:9.9e-06`PF12796.6^Ank_2^Ankyrin repeats (3 copies)^182-259^E:3.8e-08`PF13857.5^Ank_5^Ankyrin repeats (many copies)^227-266…	.	.	COG0666^Ankyrin Repeat	KEGG:hsa:163782	GO:0005829^cellular_component^cytosol`GO:0015630^cellular_component^microtubule cytoskeleton	GO:0005515^molecular_function^protein binding	.	.
TRINITY_DN63929_c1_g1	TRINITY_DN63929_c1_g1_i2	KANK1_HUMAN^KANK1_HUMAN^Q:2429-1806,H:36-305^25.7%ID^E:8.1e-09^RecName: Full=KN motif and ankyrin repeat domain-containing protein 1;^Eukaryota; Metazoa; Chordata; Craniata; Vertebrata; Euteleostomi; Mammalia; Eutheria; Euarchontoglires; Primates; Haplorrhini; Catarrhini; Hominidae; Homo	.	TRINITY_DN63929_c1_g1_i2.p1	3-2525[-]	KANK1_HUMAN^KANK1_HUMAN^Q:33-240,H:36-305^25.7%ID^E:7.3e-09^RecName: Full=KN motif and ankyrin repeat domain-containing protein 1;^Eukaryota; Metazoa; Chordata; Craniata; Vertebrata; Euteleostomi; Mammalia; Eutheria; Euarchontoglires; Primates; Haplorrhini; Catarrhini; Hominidae; Homo	PF12075.7^KN_motif^KN motif^31-65^E:9.7e-11	.	.	COG0666^Ankyrin Repeat	KEGG:hsa:23189	GO:0005737^cellular_component^cytoplasm`GO:0005634^cellular_component^nucleus`GO:0005886^cellular_component^plasma membrane`GO:0032587^cellular_component^ruffle membrane`GO:0008013^molecular_function^beta-catenin binding`GO:0030837^biological_process^negative regulation of actin filament polymerization`GO:0030336^biological_process^negative regulation of cell migration`GO:0046627^biological_proce…	.	.	.
TRINITY_DN63973_c0_g1	TRINITY_DN63973_c0_g1_i1	MYB26_ARATH^MYB26_ARATH^Q:85-414,H:1-119^73.1%ID^E:1.3e-51^RecName: Full=Transcription factor MYB26 {ECO:0000305};^Eukaryota; Viridiplantae; Streptophyta; Embryophyta; Tracheophyta; Spermatophyta; Magnoliophyta; eudicotyledons; Gunneridae; Pentapetalae; rosids; malvids; Brassicales; Brassicaceae; Camelineae; Arabidopsis	.	TRINITY_DN63973_c0_g1_i1.p1	1-1047[+]	MYB26_ARATH^MYB26_ARATH^Q:29-138,H:1-119^73.1%ID^E:1.1e-51^RecName: Full=Transcription factor MYB26 {ECO:0000305};^Eukaryota; Viridiplantae; Streptophyta; Embryophyta; Tracheophyta; Spermatophyta; Magnoliophyta; eudicotyledons; Gunneridae; Pentapetalae; rosids; malvids; Brassicales; Brassicaceae; Camelineae; Arabidopsis	PF00249.30^Myb_DNA-binding^Myb-like DNA-binding domain^42-89^E:8.5e-16`PF13921.5^Myb_DNA-bind_6^Myb-like DNA-binding domain^45-104^E:5.9e-13`PF00249.30^Myb_DNA-binding^Myb-like DNA-binding domain^95-139^E:1.7e-15`PF13921.5^Myb_DNA-bind_6^Myb-like DNA-binding domain^98-152^E:2.7e-08	sigP:1^25^0.494^YES	.	COG5147^Myblike DNAbinding domain containing protein	KEGG:ath:AT3G13890`KO:K09422	GO:0005634^cellular_component^nucleus`GO:0003700^molecular_function^DNA-binding transcription factor activity`GO:0000981^molecular_function^DNA-binding transcription factor activity, RNA polymerase II-specific`GO:0043565^molecular_function^sequence-specific DNA binding`GO:0001135^molecular_function^RNA polymerase II transcription regulator recruiting activity`GO:0044212^molecular_function^transcr…	.	.	.
TRINITY_DN63973_c2_g3	TRINITY_DN63973_c2_g3_i1	PLA1A_DANRE^PLA1A_DANRE^Q:324-923,H:86-287^36.7%ID^E:8.9e-23^RecName: Full=Phospholipase A1 member A;^Eukaryota; Metazoa; Chordata; Craniata; Vertebrata; Euteleostomi; Actinopterygii; Neopterygii; Teleostei; Ostariophysi; Cypriniformes; Cyprinidae; Danio	.	TRINITY_DN63973_c2_g3_i1.p1	3-1091[+]	PLA1A_BOVIN^PLA1A_BOVIN^Q:99-307,H:71-283^34.9%ID^E:1.5e-22^RecName: Full=Phospholipase A1 member A;^Eukaryota; Metazoa; Chordata; Craniata; Vertebrata; Euteleostomi; Mammalia; Eutheria; Laurasiatheria; Cetartiodactyla; Ruminantia; Pecora; Bovidae; Bovinae; Bos	PF00151.18^Lipase^Lipase^109-281^E:1.3e-31	sigP:1^38^0.543^YES	.	ENOG4110U23^Phospholipase A1 member A	KEGG:bta:515900`KO:K13618	GO:0002080^cellular_component^acrosomal membrane`GO:0005576^cellular_component^extracellular region`GO:0008970^molecular_function^phospholipase A1 activity`GO:0016042^biological_process^lipid catabolic process	.	.	.
TRINITY_DN63973_c2_g1	TRINITY_DN63973_c2_g1_i2	GAM1_ORYSI^GAM1_ORYSI^Q:1023-4,H:5-344^53.5%ID^E:2.4e-94^RecName: Full=Transcription factor GAMYB;^Eukaryota; Viridiplantae; Streptophyta; Embryophyta; Tracheophyta; Spermatophyta; Magnoliophyta; Liliopsida; Poales; Poaceae; BOP clade; Oryzoideae; Oryzeae; Oryzinae; Oryza; Oryza sativa	.	TRINITY_DN63973_c2_g1_i2.p1	1-1035[-]	GAM1_ORYSI^GAM1_ORYSI^Q:5-344,H:5-344^53.5%ID^E:4e-94^RecName: Full=Transcription factor GAMYB;^Eukaryota; Viridiplantae; Streptophyta; Embryophyta; Tracheophyta; Spermatophyta; Magnoliophyta; Liliopsida; Poales; Poaceae; BOP clade; Oryzoideae; Oryzeae; Oryzinae; Oryza; Oryza sativa	PF00249.30^Myb_DNA-binding^Myb-like DNA-binding domain^39-86^E:2.2e-15`PF13921.5^Myb_DNA-bind_6^Myb-like DNA-binding domain^42-101^E:2.8e-15`PF00249.30^Myb_DNA-binding^Myb-like DNA-binding domain^92-135^E:2.9e-15`PF13921.5^Myb_DNA-bind_6^Myb-like DNA-binding domain^95-138^E:1.4e-06	.	.	COG5147^Myblike DNAbinding domain containing protein	.	GO:0005634^cellular_component^nucleus`GO:0003677^molecular_function^DNA binding`GO:0048653^biological_process^anther development`GO:0030154^biological_process^cell differentiation`GO:0009555^biological_process^pollen development`GO:0006355^biological_process^regulation of transcription, DNA-templated`GO:0006351^biological_process^transcription, DNA-templated	.	.	.
TRINITY_DN63973_c2_g1	TRINITY_DN63973_c2_g1_i3	GAM1_ORYSI^GAM1_ORYSI^Q:1023-4,H:5-344^53.5%ID^E:1.5e-94^RecName: Full=Transcription factor GAMYB;^Eukaryota; Viridiplantae; Streptophyta; Embryophyta; Tracheophyta; Spermatophyta; Magnoliophyta; Liliopsida; Poales; Poaceae; BOP clade; Oryzoideae; Oryzeae; Oryzinae; Oryza; Oryza sativa	.	TRINITY_DN63973_c2_g1_i3.p1	1-1035[-]	GAM1_ORYSI^GAM1_ORYSI^Q:5-344,H:5-344^53.5%ID^E:4e-94^RecName: Full=Transcription factor GAMYB;^Eukaryota; Viridiplantae; Streptophyta; Embryophyta; Tracheophyta; Spermatophyta; Magnoliophyta; Liliopsida; Poales; Poaceae; BOP clade; Oryzoideae; Oryzeae; Oryzinae; Oryza; Oryza sativa	PF00249.30^Myb_DNA-binding^Myb-like DNA-binding domain^39-86^E:2.2e-15`PF13921.5^Myb_DNA-bind_6^Myb-like DNA-binding domain^42-101^E:2.8e-15`PF00249.30^Myb_DNA-binding^Myb-like DNA-binding domain^92-135^E:2.9e-15`PF13921.5^Myb_DNA-bind_6^Myb-like DNA-binding domain^95-138^E:1.4e-06	.	.	COG5147^Myblike DNAbinding domain containing protein	.	GO:0005634^cellular_component^nucleus`GO:0003677^molecular_function^DNA binding`GO:0048653^biological_process^anther development`GO:0030154^biological_process^cell differentiation`GO:0009555^biological_process^pollen development`GO:0006355^biological_process^regulation of transcription, DNA-templated`GO:0006351^biological_process^transcription, DNA-templated	.	.	.
TRINITY_DN63973_c2_g1	TRINITY_DN63973_c2_g1_i1	GAM1_ORYSI^GAM1_ORYSI^Q:1023-4,H:5-344^53.5%ID^E:2.2e-94^RecName: Full=Transcription factor GAMYB;^Eukaryota; Viridiplantae; Streptophyta; Embryophyta; Tracheophyta; Spermatophyta; Magnoliophyta; Liliopsida; Poales; Poaceae; BOP clade; Oryzoideae; Oryzeae; Oryzinae; Oryza; Oryza sativa	.	TRINITY_DN63973_c2_g1_i1.p1	1-1035[-]	GAM1_ORYSI^GAM1_ORYSI^Q:5-344,H:5-344^53.5%ID^E:4e-94^RecName: Full=Transcription factor GAMYB;^Eukaryota; Viridiplantae; Streptophyta; Embryophyta; Tracheophyta; Spermatophyta; Magnoliophyta; Liliopsida; Poales; Poaceae; BOP clade; Oryzoideae; Oryzeae; Oryzinae; Oryza; Oryza sativa	PF00249.30^Myb_DNA-binding^Myb-like DNA-binding domain^39-86^E:2.2e-15`PF13921.5^Myb_DNA-bind_6^Myb-like DNA-binding domain^42-101^E:2.8e-15`PF00249.30^Myb_DNA-binding^Myb-like DNA-binding domain^92-135^E:2.9e-15`PF13921.5^Myb_DNA-bind_6^Myb-like DNA-binding domain^95-138^E:1.4e-06	.	.	COG5147^Myblike DNAbinding domain containing protein	.	GO:0005634^cellular_component^nucleus`GO:0003677^molecular_function^DNA binding`GO:0048653^biological_process^anther development`GO:0030154^biological_process^cell differentiation`GO:0009555^biological_process^pollen development`GO:0006355^biological_process^regulation of transcription, DNA-templated`GO:0006351^biological_process^transcription, DNA-templated	.	.	.
TRINITY_DN63973_c2_g1	TRINITY_DN63973_c2_g1_i6	.	.	.	.	.	.	.	.	.	.	.	.	.	.
TRINITY_DN63973_c2_g1	TRINITY_DN63973_c2_g1_i7	GAM1_ORYSI^GAM1_ORYSI^Q:1023-4,H:5-344^53.5%ID^E:2.2e-94^RecName: Full=Transcription factor GAMYB;^Eukaryota; Viridiplantae; Streptophyta; Embryophyta; Tracheophyta; Spermatophyta; Magnoliophyta; Liliopsida; Poales; Poaceae; BOP clade; Oryzoideae; Oryzeae; Oryzinae; Oryza; Oryza sativa	.	TRINITY_DN63973_c2_g1_i7.p1	1-1035[-]	GAM1_ORYSI^GAM1_ORYSI^Q:5-344,H:5-344^53.5%ID^E:4e-94^RecName: Full=Transcription factor GAMYB;^Eukaryota; Viridiplantae; Streptophyta; Embryophyta; Tracheophyta; Spermatophyta; Magnoliophyta; Liliopsida; Poales; Poaceae; BOP clade; Oryzoideae; Oryzeae; Oryzinae; Oryza; Oryza sativa	PF00249.30^Myb_DNA-binding^Myb-like DNA-binding domain^39-86^E:2.2e-15`PF13921.5^Myb_DNA-bind_6^Myb-like DNA-binding domain^42-101^E:2.8e-15`PF00249.30^Myb_DNA-binding^Myb-like DNA-binding domain^92-135^E:2.9e-15`PF13921.5^Myb_DNA-bind_6^Myb-like DNA-binding domain^95-138^E:1.4e-06	.	.	COG5147^Myblike DNAbinding domain containing protein	.	GO:0005634^cellular_component^nucleus`GO:0003677^molecular_function^DNA binding`GO:0048653^biological_process^anther development`GO:0030154^biological_process^cell differentiation`GO:0009555^biological_process^pollen development`GO:0006355^biological_process^regulation of transcription, DNA-templated`GO:0006351^biological_process^transcription, DNA-templated	.	.	.
TRINITY_DN63973_c2_g1	TRINITY_DN63973_c2_g1_i5	GAM1_ORYSI^GAM1_ORYSI^Q:1023-4,H:5-344^53.5%ID^E:2e-94^RecName: Full=Transcription factor GAMYB;^Eukaryota; Viridiplantae; Streptophyta; Embryophyta; Tracheophyta; Spermatophyta; Magnoliophyta; Liliopsida; Poales; Poaceae; BOP clade; Oryzoideae; Oryzeae; Oryzinae; Oryza; Oryza sativa	.	TRINITY_DN63973_c2_g1_i5.p1	1-1035[-]	GAM1_ORYSI^GAM1_ORYSI^Q:5-344,H:5-344^53.5%ID^E:4e-94^RecName: Full=Transcription factor GAMYB;^Eukaryota; Viridiplantae; Streptophyta; Embryophyta; Tracheophyta; Spermatophyta; Magnoliophyta; Liliopsida; Poales; Poaceae; BOP clade; Oryzoideae; Oryzeae; Oryzinae; Oryza; Oryza sativa	PF00249.30^Myb_DNA-binding^Myb-like DNA-binding domain^39-86^E:2.2e-15`PF13921.5^Myb_DNA-bind_6^Myb-like DNA-binding domain^42-101^E:2.8e-15`PF00249.30^Myb_DNA-binding^Myb-like DNA-binding domain^92-135^E:2.9e-15`PF13921.5^Myb_DNA-bind_6^Myb-like DNA-binding domain^95-138^E:1.4e-06	.	.	COG5147^Myblike DNAbinding domain containing protein	.	GO:0005634^cellular_component^nucleus`GO:0003677^molecular_function^DNA binding`GO:0048653^biological_process^anther development`GO:0030154^biological_process^cell differentiation`GO:0009555^biological_process^pollen development`GO:0006355^biological_process^regulation of transcription, DNA-templated`GO:0006351^biological_process^transcription, DNA-templated	.	.	.
TRINITY_DN63973_c2_g1	TRINITY_DN63973_c2_g1_i8	GAM1_ORYSI^GAM1_ORYSI^Q:1023-4,H:5-344^53.5%ID^E:2.1e-94^RecName: Full=Transcription factor GAMYB;^Eukaryota; Viridiplantae; Streptophyta; Embryophyta; Tracheophyta; Spermatophyta; Magnoliophyta; Liliopsida; Poales; Poaceae; BOP clade; Oryzoideae; Oryzeae; Oryzinae; Oryza; Oryza sativa	.	TRINITY_DN63973_c2_g1_i8.p1	1-1035[-]	GAM1_ORYSI^GAM1_ORYSI^Q:5-344,H:5-344^53.5%ID^E:4e-94^RecName: Full=Transcription factor GAMYB;^Eukaryota; Viridiplantae; Streptophyta; Embryophyta; Tracheophyta; Spermatophyta; Magnoliophyta; Liliopsida; Poales; Poaceae; BOP clade; Oryzoideae; Oryzeae; Oryzinae; Oryza; Oryza sativa	PF00249.30^Myb_DNA-binding^Myb-like DNA-binding domain^39-86^E:2.2e-15`PF13921.5^Myb_DNA-bind_6^Myb-like DNA-binding domain^42-101^E:2.8e-15`PF00249.30^Myb_DNA-binding^Myb-like DNA-binding domain^92-135^E:2.9e-15`PF13921.5^Myb_DNA-bind_6^Myb-like DNA-binding domain^95-138^E:1.4e-06	.	.	COG5147^Myblike DNAbinding domain containing protein	.	GO:0005634^cellular_component^nucleus`GO:0003677^molecular_function^DNA binding`GO:0048653^biological_process^anther development`GO:0030154^biological_process^cell differentiation`GO:0009555^biological_process^pollen development`GO:0006355^biological_process^regulation of transcription, DNA-templated`GO:0006351^biological_process^transcription, DNA-templated	.	.	.
TRINITY_DN63973_c2_g1	TRINITY_DN63973_c2_g1_i9	GAM1_ORYSI^GAM1_ORYSI^Q:1023-4,H:5-344^53.5%ID^E:1.5e-94^RecName: Full=Transcription factor GAMYB;^Eukaryota; Viridiplantae; Streptophyta; Embryophyta; Tracheophyta; Spermatophyta; Magnoliophyta; Liliopsida; Poales; Poaceae; BOP clade; Oryzoideae; Oryzeae; Oryzinae; Oryza; Oryza sativa	.	TRINITY_DN63973_c2_g1_i9.p1	1-1035[-]	GAM1_ORYSI^GAM1_ORYSI^Q:5-344,H:5-344^53.5%ID^E:4e-94^RecName: Full=Transcription factor GAMYB;^Eukaryota; Viridiplantae; Streptophyta; Embryophyta; Tracheophyta; Spermatophyta; Magnoliophyta; Liliopsida; Poales; Poaceae; BOP clade; Oryzoideae; Oryzeae; Oryzinae; Oryza; Oryza sativa	PF00249.30^Myb_DNA-binding^Myb-like DNA-binding domain^39-86^E:2.2e-15`PF13921.5^Myb_DNA-bind_6^Myb-like DNA-binding domain^42-101^E:2.8e-15`PF00249.30^Myb_DNA-binding^Myb-like DNA-binding domain^92-135^E:2.9e-15`PF13921.5^Myb_DNA-bind_6^Myb-like DNA-binding domain^95-138^E:1.4e-06	.	.	COG5147^Myblike DNAbinding domain containing protein	.	GO:0005634^cellular_component^nucleus`GO:0003677^molecular_function^DNA binding`GO:0048653^biological_process^anther development`GO:0030154^biological_process^cell differentiation`GO:0009555^biological_process^pollen development`GO:0006355^biological_process^regulation of transcription, DNA-templated`GO:0006351^biological_process^transcription, DNA-templated	.	.	.
TRINITY_DN63973_c2_g1	TRINITY_DN63973_c2_g1_i10	GAM1_ORYSI^GAM1_ORYSI^Q:1023-4,H:5-344^53.5%ID^E:2.6e-94^RecName: Full=Transcription factor GAMYB;^Eukaryota; Viridiplantae; Streptophyta; Embryophyta; Tracheophyta; Spermatophyta; Magnoliophyta; Liliopsida; Poales; Poaceae; BOP clade; Oryzoideae; Oryzeae; Oryzinae; Oryza; Oryza sativa	.	TRINITY_DN63973_c2_g1_i10.p1	1-1035[-]	GAM1_ORYSI^GAM1_ORYSI^Q:5-344,H:5-344^53.5%ID^E:4e-94^RecName: Full=Transcription factor GAMYB;^Eukaryota; Viridiplantae; Streptophyta; Embryophyta; Tracheophyta; Spermatophyta; Magnoliophyta; Liliopsida; Poales; Poaceae; BOP clade; Oryzoideae; Oryzeae; Oryzinae; Oryza; Oryza sativa	PF00249.30^Myb_DNA-binding^Myb-like DNA-binding domain^39-86^E:2.2e-15`PF13921.5^Myb_DNA-bind_6^Myb-like DNA-binding domain^42-101^E:2.8e-15`PF00249.30^Myb_DNA-binding^Myb-like DNA-binding domain^92-135^E:2.9e-15`PF13921.5^Myb_DNA-bind_6^Myb-like DNA-binding domain^95-138^E:1.4e-06	.	.	COG5147^Myblike DNAbinding domain containing protein	.	GO:0005634^cellular_component^nucleus`GO:0003677^molecular_function^DNA binding`GO:0048653^biological_process^anther development`GO:0030154^biological_process^cell differentiation`GO:0009555^biological_process^pollen development`GO:0006355^biological_process^regulation of transcription, DNA-templated`GO:0006351^biological_process^transcription, DNA-templated	.	.	.
TRINITY_DN63973_c2_g1	TRINITY_DN63973_c2_g1_i11	GAM1_ORYSI^GAM1_ORYSI^Q:1023-4,H:5-344^53.5%ID^E:2.3e-94^RecName: Full=Transcription factor GAMYB;^Eukaryota; Viridiplantae; Streptophyta; Embryophyta; Tracheophyta; Spermatophyta; Magnoliophyta; Liliopsida; Poales; Poaceae; BOP clade; Oryzoideae; Oryzeae; Oryzinae; Oryza; Oryza sativa	.	TRINITY_DN63973_c2_g1_i11.p1	1-1035[-]	GAM1_ORYSI^GAM1_ORYSI^Q:5-344,H:5-344^53.5%ID^E:4e-94^RecName: Full=Transcription factor GAMYB;^Eukaryota; Viridiplantae; Streptophyta; Embryophyta; Tracheophyta; Spermatophyta; Magnoliophyta; Liliopsida; Poales; Poaceae; BOP clade; Oryzoideae; Oryzeae; Oryzinae; Oryza; Oryza sativa	PF00249.30^Myb_DNA-binding^Myb-like DNA-binding domain^39-86^E:2.2e-15`PF13921.5^Myb_DNA-bind_6^Myb-like DNA-binding domain^42-101^E:2.8e-15`PF00249.30^Myb_DNA-binding^Myb-like DNA-binding domain^92-135^E:2.9e-15`PF13921.5^Myb_DNA-bind_6^Myb-like DNA-binding domain^95-138^E:1.4e-06	.	.	COG5147^Myblike DNAbinding domain containing protein	.	GO:0005634^cellular_component^nucleus`GO:0003677^molecular_function^DNA binding`GO:0048653^biological_process^anther development`GO:0030154^biological_process^cell differentiation`GO:0009555^biological_process^pollen development`GO:0006355^biological_process^regulation of transcription, DNA-templated`GO:0006351^biological_process^transcription, DNA-templated	.	.	.
TRINITY_DN63907_c2_g2	TRINITY_DN63907_c2_g2_i3	MYB06_ANTMA^MYB06_ANTMA^Q:710-45,H:1-230^58.3%ID^E:2.2e-70^RecName: Full=Myb-related protein 306;^Eukaryota; Viridiplantae; Streptophyta; Embryophyta; Tracheophyta; Spermatophyta; Magnoliophyta; eudicotyledons; Gunneridae; Pentapetalae; asterids; lamiids; Lamiales; Plantaginaceae; Antirrhineae; Antirrhinum	.	TRINITY_DN63907_c2_g2_i3.p1	3-710[-]	MYB06_ANTMA^MYB06_ANTMA^Q:1-222,H:1-230^58.3%ID^E:2.1e-70^RecName: Full=Myb-related protein 306;^Eukaryota; Viridiplantae; Streptophyta; Embryophyta; Tracheophyta; Spermatophyta; Magnoliophyta; eudicotyledons; Gunneridae; Pentapetalae; asterids; lamiids; Lamiales; Plantaginaceae; Antirrhineae; Antirrhinum	PF00249.30^Myb_DNA-binding^Myb-like DNA-binding domain^14-61^E:2.5e-16`PF13921.5^Myb_DNA-bind_6^Myb-like DNA-binding domain^17-75^E:4.3e-11`PF00249.30^Myb_DNA-binding^Myb-like DNA-binding domain^67-112^E:3.4e-13`PF13921.5^Myb_DNA-bind_6^Myb-like DNA-binding domain^70-118^E:2.5e-06	.	.	.	.	GO:0005634^cellular_component^nucleus`GO:0003677^molecular_function^DNA binding`GO:0006355^biological_process^regulation of transcription, DNA-templated`GO:0006351^biological_process^transcription, DNA-templated	.	.	.
TRINITY_DN63907_c2_g2	TRINITY_DN63907_c2_g2_i2	MYB94_ARATH^MYB94_ARATH^Q:456-322,H:1-45^93.3%ID^E:1.6e-22^RecName: Full=Transcription factor MYB94 {ECO:0000303|PubMed:9839469};^Eukaryota; Viridiplantae; Streptophyta; Embryophyta; Tracheophyta; Spermatophyta; Magnoliophyta; eudicotyledons; Gunneridae; Pentapetalae; rosids; malvids; Brassicales; Brassicaceae; Camelineae; Arabidopsis`MYB94_ARATH^MYB94_ARATH^Q:124-2,H:45-85^90.2%ID^E:1.9e-15^RecN…	.	.	.	.	.	.	.	COG5147^Myblike DNAbinding domain containing protein	KEGG:ath:AT3G47600`KO:K09422	GO:0005634^cellular_component^nucleus`GO:0003700^molecular_function^DNA-binding transcription factor activity`GO:0000981^molecular_function^DNA-binding transcription factor activity, RNA polymerase II-specific`GO:0043565^molecular_function^sequence-specific DNA binding`GO:0001135^molecular_function^RNA polymerase II transcription regulator recruiting activity`GO:0044212^molecular_function^transcr…	.	.	.
TRINITY_DN63907_c2_g2	TRINITY_DN63907_c2_g2_i1	MYB06_ANTMA^MYB06_ANTMA^Q:951-688,H:1-88^89.8%ID^E:7.3e-47^RecName: Full=Myb-related protein 306;^Eukaryota; Viridiplantae; Streptophyta; Embryophyta; Tracheophyta; Spermatophyta; Magnoliophyta; eudicotyledons; Gunneridae; Pentapetalae; asterids; lamiids; Lamiales; Plantaginaceae; Antirrhineae; Antirrhinum`MYB06_ANTMA^MYB06_ANTMA^Q:449-45,H:88-230^41.2%ID^E:1.9e-15^RecName: Full=Myb-related prote…	.	TRINITY_DN63907_c2_g2_i1.p1	3-332[-]	.	.	.	.	.	.	.	.	.	.
TRINITY_DN63907_c2_g3	TRINITY_DN63907_c2_g3_i1	MYB06_ANTMA^MYB06_ANTMA^Q:1501-326,H:1-313^48.6%ID^E:4.3e-89^RecName: Full=Myb-related protein 306;^Eukaryota; Viridiplantae; Streptophyta; Embryophyta; Tracheophyta; Spermatophyta; Magnoliophyta; eudicotyledons; Gunneridae; Pentapetalae; asterids; lamiids; Lamiales; Plantaginaceae; Antirrhineae; Antirrhinum	.	TRINITY_DN63907_c2_g3_i1.p1	281-805[-]	MYB06_ANTMA^MYB06_ANTMA^Q:1-160,H:155-313^39.6%ID^E:1.4e-15^RecName: Full=Myb-related protein 306;^Eukaryota; Viridiplantae; Streptophyta; Embryophyta; Tracheophyta; Spermatophyta; Magnoliophyta; eudicotyledons; Gunneridae; Pentapetalae; asterids; lamiids; Lamiales; Plantaginaceae; Antirrhineae; Antirrhinum	.	.	.	.	.	GO:0005634^cellular_component^nucleus`GO:0003677^molecular_function^DNA binding`GO:0006355^biological_process^regulation of transcription, DNA-templated`GO:0006351^biological_process^transcription, DNA-templated	.	.	.
TRINITY_DN63907_c2_g3	TRINITY_DN63907_c2_g3_i2	MYB06_ANTMA^MYB06_ANTMA^Q:1252-326,H:1-313^61.3%ID^E:8.2e-100^RecName: Full=Myb-related protein 306;^Eukaryota; Viridiplantae; Streptophyta; Embryophyta; Tracheophyta; Spermatophyta; Magnoliophyta; eudicotyledons; Gunneridae; Pentapetalae; asterids; lamiids; Lamiales; Plantaginaceae; Antirrhineae; Antirrhinum	.	TRINITY_DN63907_c2_g3_i2.p1	281-1252[-]	MYB06_ANTMA^MYB06_ANTMA^Q:1-309,H:1-313^61.3%ID^E:5.9e-100^RecName: Full=Myb-related protein 306;^Eukaryota; Viridiplantae; Streptophyta; Embryophyta; Tracheophyta; Spermatophyta; Magnoliophyta; eudicotyledons; Gunneridae; Pentapetalae; asterids; lamiids; Lamiales; Plantaginaceae; Antirrhineae; Antirrhinum	PF00249.30^Myb_DNA-binding^Myb-like DNA-binding domain^14-61^E:4.2e-16`PF13921.5^Myb_DNA-bind_6^Myb-like DNA-binding domain^17-76^E:3.7e-11`PF00249.30^Myb_DNA-binding^Myb-like DNA-binding domain^67-112^E:1.2e-13`PF13921.5^Myb_DNA-bind_6^Myb-like DNA-binding domain^70-118^E:1e-06	.	.	.	.	GO:0005634^cellular_component^nucleus`GO:0003677^molecular_function^DNA binding`GO:0006355^biological_process^regulation of transcription, DNA-templated`GO:0006351^biological_process^transcription, DNA-templated	.	.	.
TRINITY_DN63907_c1_g1	TRINITY_DN63907_c1_g1_i1	SAU71_ARATH^SAU71_ARATH^Q:366-551,H:38-99^50%ID^E:6.5e-12^RecName: Full=Auxin-responsive protein SAUR71 {ECO:0000305};^Eukaryota; Viridiplantae; Streptophyta; Embryophyta; Tracheophyta; Spermatophyta; Magnoliophyta; eudicotyledons; Gunneridae; Pentapetalae; rosids; malvids; Brassicales; Brassicaceae; Camelineae; Arabidopsis	.	TRINITY_DN63907_c1_g1_i1.p1	3-671[+]	SAU71_ARATH^SAU71_ARATH^Q:122-183,H:38-99^50%ID^E:4.2e-12^RecName: Full=Auxin-responsive protein SAUR71 {ECO:0000305};^Eukaryota; Viridiplantae; Streptophyta; Embryophyta; Tracheophyta; Spermatophyta; Magnoliophyta; eudicotyledons; Gunneridae; Pentapetalae; rosids; malvids; Brassicales; Brassicaceae; Camelineae; Arabidopsis	PF02519.13^Auxin_inducible^Auxin responsive protein^71-184^E:1.4e-27	.	.	ENOG410YUJ0^Auxin responsive protein	KEGG:ath:AT1G56150`KO:K14488	GO:0005737^cellular_component^cytoplasm`GO:0009734^biological_process^auxin-activated signaling pathway`GO:0007275^biological_process^multicellular organism development`GO:0040008^biological_process^regulation of growth	GO:0009733^biological_process^response to auxin	.	.
TRINITY_DN63907_c2_g1	TRINITY_DN63907_c2_g1_i1	RAX3_ARATH^RAX3_ARATH^Q:1752-1387,H:1-122^92.6%ID^E:6.9e-66^RecName: Full=Transcription factor RAX3;^Eukaryota; Viridiplantae; Streptophyta; Embryophyta; Tracheophyta; Spermatophyta; Magnoliophyta; eudicotyledons; Gunneridae; Pentapetalae; rosids; malvids; Brassicales; Brassicaceae; Camelineae; Arabidopsis	.	TRINITY_DN63907_c2_g1_i1.p1	694-1752[-]	RAX3_ARATH^RAX3_ARATH^Q:1-122,H:1-122^92.6%ID^E:2.7e-66^RecName: Full=Transcription factor RAX3;^Eukaryota; Viridiplantae; Streptophyta; Embryophyta; Tracheophyta; Spermatophyta; Magnoliophyta; eudicotyledons; Gunneridae; Pentapetalae; rosids; malvids; Brassicales; Brassicaceae; Camelineae; Arabidopsis	PF00249.30^Myb_DNA-binding^Myb-like DNA-binding domain^14-62^E:2.9e-14`PF13921.5^Myb_DNA-bind_6^Myb-like DNA-binding domain^17-76^E:4.9e-10`PF00249.30^Myb_DNA-binding^Myb-like DNA-binding domain^69-111^E:7.8e-10`PF13921.5^Myb_DNA-bind_6^Myb-like DNA-binding domain^71-120^E:6.2e-05	.	.	COG5147^Myblike DNAbinding domain containing protein	KEGG:ath:AT3G49690`KO:K09422	GO:0005634^cellular_component^nucleus`GO:0003700^molecular_function^DNA-binding transcription factor activity`GO:0000981^molecular_function^DNA-binding transcription factor activity, RNA polymerase II-specific`GO:0043565^molecular_function^sequence-specific DNA binding`GO:0001135^molecular_function^RNA polymerase II transcription regulator recruiting activity`GO:0044212^molecular_function^transcr…	.	.	.
TRINITY_DN63907_c2_g4	TRINITY_DN63907_c2_g4_i1	MYB36_ARATH^MYB36_ARATH^Q:932-603,H:100-235^30.1%ID^E:8.2e-06^RecName: Full=Transcription factor MYB36 {ECO:0000303|PubMed:9839469};^Eukaryota; Viridiplantae; Streptophyta; Embryophyta; Tracheophyta; Spermatophyta; Magnoliophyta; eudicotyledons; Gunneridae; Pentapetalae; rosids; malvids; Brassicales; Brassicaceae; Camelineae; Arabidopsis	.	TRINITY_DN63907_c2_g4_i1.p1	189-932[-]	MYB36_ARATH^MYB36_ARATH^Q:1-110,H:100-235^30.1%ID^E:6.5e-06^RecName: Full=Transcription factor MYB36 {ECO:0000303|PubMed:9839469};^Eukaryota; Viridiplantae; Streptophyta; Embryophyta; Tracheophyta; Spermatophyta; Magnoliophyta; eudicotyledons; Gunneridae; Pentapetalae; rosids; malvids; Brassicales; Brassicaceae; Camelineae; Arabidopsis	.	.	.	COG5147^Myblike DNAbinding domain containing protein	KEGG:ath:AT5G57620`KO:K09422	GO:0048226^cellular_component^Casparian strip`GO:0005634^cellular_component^nucleus`GO:0003700^molecular_function^DNA-binding transcription factor activity`GO:0000981^molecular_function^DNA-binding transcription factor activity, RNA polymerase II-specific`GO:0043565^molecular_function^sequence-specific DNA binding`GO:0001135^molecular_function^RNA polymerase II transcription regulator recruiting …	.	.	.
TRINITY_DN63907_c2_g5	TRINITY_DN63907_c2_g5_i2	MYB4_ORYSJ^MYB4_ORYSJ^Q:402-743,H:1-114^70.2%ID^E:1.3e-41^RecName: Full=Transcription factor MYB4 {ECO:0000305};^Eukaryota; Viridiplantae; Streptophyta; Embryophyta; Tracheophyta; Spermatophyta; Magnoliophyta; Liliopsida; Poales; Poaceae; BOP clade; Oryzoideae; Oryzeae; Oryzinae; Oryza; Oryza sativa	.	TRINITY_DN63907_c2_g5_i2.p1	342-1202[+]	MYB4_ORYSJ^MYB4_ORYSJ^Q:21-134,H:1-114^70.2%ID^E:8.5e-42^RecName: Full=Transcription factor MYB4 {ECO:0000305};^Eukaryota; Viridiplantae; Streptophyta; Embryophyta; Tracheophyta; Spermatophyta; Magnoliophyta; Liliopsida; Poales; Poaceae; BOP clade; Oryzoideae; Oryzeae; Oryzinae; Oryza; Oryza sativa	PF00249.30^Myb_DNA-binding^Myb-like DNA-binding domain^34-81^E:1.2e-12`PF13921.5^Myb_DNA-bind_6^Myb-like DNA-binding domain^37-96^E:4.3e-10`PF00249.30^Myb_DNA-binding^Myb-like DNA-binding domain^87-131^E:7e-14`PF13921.5^Myb_DNA-bind_6^Myb-like DNA-binding domain^91-140^E:4.2e-08	.	.	COG5147^Myblike DNAbinding domain containing protein	KEGG:osa:4336407`KO:K09422	GO:0005634^cellular_component^nucleus`GO:0000981^molecular_function^DNA-binding transcription factor activity, RNA polymerase II-specific`GO:0043565^molecular_function^sequence-specific DNA binding`GO:0001135^molecular_function^RNA polymerase II transcription regulator recruiting activity`GO:0044212^molecular_function^transcription regulatory region DNA binding`GO:0030154^biological_process^cell …	.	.	.
TRINITY_DN63907_c2_g5	TRINITY_DN63907_c2_g5_i3	.	.	TRINITY_DN63907_c2_g5_i3.p1	1-513[+]	.	.	.	.	.	.	.	.	.	.
TRINITY_DN63907_c2_g5	TRINITY_DN63907_c2_g5_i1	MYB14_ARATH^MYB14_ARATH^Q:402-758,H:1-119^65.5%ID^E:6.6e-43^RecName: Full=Transcription factor MYB14 {ECO:0000303|PubMed:9839469};^Eukaryota; Viridiplantae; Streptophyta; Embryophyta; Tracheophyta; Spermatophyta; Magnoliophyta; eudicotyledons; Gunneridae; Pentapetalae; rosids; malvids; Brassicales; Brassicaceae; Camelineae; Arabidopsis	.	TRINITY_DN63907_c2_g5_i1.p1	342-1202[+]	MYB14_ARATH^MYB14_ARATH^Q:21-139,H:1-119^65.5%ID^E:4.5e-43^RecName: Full=Transcription factor MYB14 {ECO:0000303|PubMed:9839469};^Eukaryota; Viridiplantae; Streptophyta; Embryophyta; Tracheophyta; Spermatophyta; Magnoliophyta; eudicotyledons; Gunneridae; Pentapetalae; rosids; malvids; Brassicales; Brassicaceae; Camelineae; Arabidopsis	PF00249.30^Myb_DNA-binding^Myb-like DNA-binding domain^34-81^E:1.7e-12`PF13921.5^Myb_DNA-bind_6^Myb-like DNA-binding domain^37-95^E:1.2e-10`PF00249.30^Myb_DNA-binding^Myb-like DNA-binding domain^87-131^E:1.2e-14`PF13921.5^Myb_DNA-bind_6^Myb-like DNA-binding domain^91-141^E:2.2e-07	.	.	COG5147^Myblike DNAbinding domain containing protein	KEGG:ath:AT2G31180`KO:K09422	GO:0005634^cellular_component^nucleus`GO:0003700^molecular_function^DNA-binding transcription factor activity`GO:0000981^molecular_function^DNA-binding transcription factor activity, RNA polymerase II-specific`GO:0043565^molecular_function^sequence-specific DNA binding`GO:0001135^molecular_function^RNA polymerase II transcription regulator recruiting activity`GO:0044212^molecular_function^transcr…	.	.	.
TRINITY_DN63981_c1_g1	TRINITY_DN63981_c1_g1_i5	.	.	TRINITY_DN63981_c1_g1_i5.p1	2-310[+]	.	.	.	.	.	.	.	.	.	.
TRINITY_DN63981_c1_g1	TRINITY_DN63981_c1_g1_i4	.	.	.	.	.	.	.	.	.	.	.	.	.	.
TRINITY_DN63981_c1_g1	TRINITY_DN63981_c1_g1_i7	.	.	.	.	.	.	.	.	.	.	.	.	.	.
TRINITY_DN63981_c1_g1	TRINITY_DN63981_c1_g1_i6	.	.	.	.	.	.	.	.	.	.	.	.	.	.
TRINITY_DN63981_c1_g1	TRINITY_DN63981_c1_g1_i1	.	.	.	.	.	.	.	.	.	.	.	.	.	.
TRINITY_DN63981_c1_g1	TRINITY_DN63981_c1_g1_i3	.	.	.	.	.	.	.	.	.	.	.	.	.	.
TRINITY_DN63981_c1_g1	TRINITY_DN63981_c1_g1_i2	.	.	.	.	.	.	.	.	.	.	.	.	.	.
TRINITY_DN63902_c2_g2	TRINITY_DN63902_c2_g2_i2	DSC1_ARATH^DSC1_ARATH^Q:391-2,H:261-388^40.8%ID^E:4.9e-21^RecName: Full=Disease resistance-like protein DSC1 {ECO:0000305};^Eukaryota; Viridiplantae; Streptophyta; Embryophyta; Tracheophyta; Spermatophyta; Magnoliophyta; eudicotyledons; Gunneridae; Pentapetalae; rosids; malvids; Brassicales; Brassicaceae; Camelineae; Arabidopsis	.	TRINITY_DN63902_c2_g2_i2.p1	2-391[-]	RPS4L_ARATH^RPS4L_ARATH^Q:2-130,H:282-410^36.3%ID^E:3.8e-13^RecName: Full=Disease resistance protein RPS4 {ECO:0000303|PubMed:10571887};^Eukaryota; Viridiplantae; Streptophyta; Embryophyta; Tracheophyta; Spermatophyta; Magnoliophyta; eudicotyledons; Gunneridae; Pentapetalae; rosids; malvids; Brassicales; Brassicaceae; Camelineae; Arabidopsis	PF00931.21^NB-ARC^NB-ARC domain^16-129^E:3.4e-18	.	.	COG4886^leucine Rich Repeat	.	GO:0005634^cellular_component^nucleus`GO:0043531^molecular_function^ADP binding`GO:0006952^biological_process^defense response`GO:0007165^biological_process^signal transduction	GO:0043531^molecular_function^ADP binding	.	.
TRINITY_DN63902_c2_g2	TRINITY_DN63902_c2_g2_i1	TMVRN_NICGU^TMVRN_NICGU^Q:226-2,H:320-391^45.3%ID^E:1.3e-10^RecName: Full=TMV resistance protein N;^Eukaryota; Viridiplantae; Streptophyta; Embryophyta; Tracheophyta; Spermatophyta; Magnoliophyta; eudicotyledons; Gunneridae; Pentapetalae; asterids; lamiids; Solanales; Solanaceae; Nicotianoideae; Nicotianeae; Nicotiana	.	.	.	.	.	.	.	.	.	GO:0005737^cellular_component^cytoplasm`GO:0043531^molecular_function^ADP binding`GO:0005524^molecular_function^ATP binding`GO:0009626^biological_process^plant-type hypersensitive response`GO:0007165^biological_process^signal transduction	.	.	.
TRINITY_DN63902_c2_g3	TRINITY_DN63902_c2_g3_i1	TMVRN_NICGU^TMVRN_NICGU^Q:535-14,H:297-468^41.1%ID^E:1.7e-32^RecName: Full=TMV resistance protein N;^Eukaryota; Viridiplantae; Streptophyta; Embryophyta; Tracheophyta; Spermatophyta; Magnoliophyta; eudicotyledons; Gunneridae; Pentapetalae; asterids; lamiids; Solanales; Solanaceae; Nicotianoideae; Nicotianeae; Nicotiana	.	TRINITY_DN63902_c2_g3_i1.p1	2-535[-]	TMVRN_NICGU^TMVRN_NICGU^Q:1-174,H:297-468^41.1%ID^E:1.7e-32^RecName: Full=TMV resistance protein N;^Eukaryota; Viridiplantae; Streptophyta; Embryophyta; Tracheophyta; Spermatophyta; Magnoliophyta; eudicotyledons; Gunneridae; Pentapetalae; asterids; lamiids; Solanales; Solanaceae; Nicotianoideae; Nicotianeae; Nicotiana	PF00931.21^NB-ARC^NB-ARC domain^1-152^E:1.5e-22	.	.	.	.	GO:0005737^cellular_component^cytoplasm`GO:0043531^molecular_function^ADP binding`GO:0005524^molecular_function^ATP binding`GO:0009626^biological_process^plant-type hypersensitive response`GO:0007165^biological_process^signal transduction	GO:0043531^molecular_function^ADP binding	.	.
TRINITY_DN63902_c2_g3	TRINITY_DN63902_c2_g3_i2	TMVRN_NICGU^TMVRN_NICGU^Q:535-14,H:297-468^42.3%ID^E:5.9e-33^RecName: Full=TMV resistance protein N;^Eukaryota; Viridiplantae; Streptophyta; Embryophyta; Tracheophyta; Spermatophyta; Magnoliophyta; eudicotyledons; Gunneridae; Pentapetalae; asterids; lamiids; Solanales; Solanaceae; Nicotianoideae; Nicotianeae; Nicotiana	.	TRINITY_DN63902_c2_g3_i2.p1	2-535[-]	TMVRN_NICGU^TMVRN_NICGU^Q:1-174,H:297-468^42.3%ID^E:5.9e-33^RecName: Full=TMV resistance protein N;^Eukaryota; Viridiplantae; Streptophyta; Embryophyta; Tracheophyta; Spermatophyta; Magnoliophyta; eudicotyledons; Gunneridae; Pentapetalae; asterids; lamiids; Solanales; Solanaceae; Nicotianoideae; Nicotianeae; Nicotiana	PF00931.21^NB-ARC^NB-ARC domain^1-152^E:7.5e-19	.	.	.	.	GO:0005737^cellular_component^cytoplasm`GO:0043531^molecular_function^ADP binding`GO:0005524^molecular_function^ATP binding`GO:0009626^biological_process^plant-type hypersensitive response`GO:0007165^biological_process^signal transduction	GO:0043531^molecular_function^ADP binding	.	.
TRINITY_DN63902_c2_g3	TRINITY_DN63902_c2_g3_i3	TMVRN_NICGU^TMVRN_NICGU^Q:535-14,H:297-468^41.1%ID^E:5.3e-34^RecName: Full=TMV resistance protein N;^Eukaryota; Viridiplantae; Streptophyta; Embryophyta; Tracheophyta; Spermatophyta; Magnoliophyta; eudicotyledons; Gunneridae; Pentapetalae; asterids; lamiids; Solanales; Solanaceae; Nicotianoideae; Nicotianeae; Nicotiana	.	TRINITY_DN63902_c2_g3_i3.p1	2-535[-]	TMVRN_NICGU^TMVRN_NICGU^Q:1-174,H:297-468^41.1%ID^E:5.3e-34^RecName: Full=TMV resistance protein N;^Eukaryota; Viridiplantae; Streptophyta; Embryophyta; Tracheophyta; Spermatophyta; Magnoliophyta; eudicotyledons; Gunneridae; Pentapetalae; asterids; lamiids; Solanales; Solanaceae; Nicotianoideae; Nicotianeae; Nicotiana	PF00931.21^NB-ARC^NB-ARC domain^1-152^E:9.8e-20	.	.	.	.	GO:0005737^cellular_component^cytoplasm`GO:0043531^molecular_function^ADP binding`GO:0005524^molecular_function^ATP binding`GO:0009626^biological_process^plant-type hypersensitive response`GO:0007165^biological_process^signal transduction	GO:0043531^molecular_function^ADP binding	.	.
TRINITY_DN63902_c2_g3	TRINITY_DN63902_c2_g3_i4	TMVRN_NICGU^TMVRN_NICGU^Q:553-14,H:291-468^40.3%ID^E:1.2e-33^RecName: Full=TMV resistance protein N;^Eukaryota; Viridiplantae; Streptophyta; Embryophyta; Tracheophyta; Spermatophyta; Magnoliophyta; eudicotyledons; Gunneridae; Pentapetalae; asterids; lamiids; Solanales; Solanaceae; Nicotianoideae; Nicotianeae; Nicotiana	.	TRINITY_DN63902_c2_g3_i4.p1	2-553[-]	TMVRN_NICGU^TMVRN_NICGU^Q:1-180,H:291-468^40.3%ID^E:1.2e-33^RecName: Full=TMV resistance protein N;^Eukaryota; Viridiplantae; Streptophyta; Embryophyta; Tracheophyta; Spermatophyta; Magnoliophyta; eudicotyledons; Gunneridae; Pentapetalae; asterids; lamiids; Solanales; Solanaceae; Nicotianoideae; Nicotianeae; Nicotiana	PF00931.21^NB-ARC^NB-ARC domain^3-158^E:6.6e-21	.	.	.	.	GO:0005737^cellular_component^cytoplasm`GO:0043531^molecular_function^ADP binding`GO:0005524^molecular_function^ATP binding`GO:0009626^biological_process^plant-type hypersensitive response`GO:0007165^biological_process^signal transduction	GO:0043531^molecular_function^ADP binding	.	.
TRINITY_DN63902_c2_g3	TRINITY_DN63902_c2_g3_i5	TMVRN_NICGU^TMVRN_NICGU^Q:549-1,H:297-476^41.3%ID^E:3.9e-32^RecName: Full=TMV resistance protein N;^Eukaryota; Viridiplantae; Streptophyta; Embryophyta; Tracheophyta; Spermatophyta; Magnoliophyta; eudicotyledons; Gunneridae; Pentapetalae; asterids; lamiids; Solanales; Solanaceae; Nicotianoideae; Nicotianeae; Nicotiana	.	TRINITY_DN63902_c2_g3_i5.p1	1-549[-]	RPP4_ARATH^RPP4_ARATH^Q:1-164,H:290-452^40.2%ID^E:9.3e-26^RecName: Full=Disease resistance protein RPP4 {ECO:0000305};^Eukaryota; Viridiplantae; Streptophyta; Embryophyta; Tracheophyta; Spermatophyta; Magnoliophyta; eudicotyledons; Gunneridae; Pentapetalae; rosids; malvids; Brassicales; Brassicaceae; Camelineae; Arabidopsis	PF00931.21^NB-ARC^NB-ARC domain^1-155^E:7.2e-20	.	.	COG4886^leucine Rich Repeat	KEGG:ath:AT4G16860	GO:0043531^molecular_function^ADP binding`GO:0005524^molecular_function^ATP binding`GO:0030275^molecular_function^LRR domain binding`GO:0006952^biological_process^defense response`GO:0009817^biological_process^defense response to fungus, incompatible interaction`GO:0007165^biological_process^signal transduction	GO:0043531^molecular_function^ADP binding	.	.
TRINITY_DN63902_c2_g1	TRINITY_DN63902_c2_g1_i1	RPP2B_ARATH^RPP2B_ARATH^Q:394-5,H:317-444^46.2%ID^E:9.5e-28^RecName: Full=Disease resistance protein RPP2B {ECO:0000305};^Eukaryota; Viridiplantae; Streptophyta; Embryophyta; Tracheophyta; Spermatophyta; Magnoliophyta; eudicotyledons; Gunneridae; Pentapetalae; rosids; malvids; Brassicales; Brassicaceae; Camelineae; Arabidopsis	.	TRINITY_DN63902_c2_g1_i1.p1	2-400[-]	RPP2B_ARATH^RPP2B_ARATH^Q:3-132,H:317-444^46.2%ID^E:9.5e-28^RecName: Full=Disease resistance protein RPP2B {ECO:0000305};^Eukaryota; Viridiplantae; Streptophyta; Embryophyta; Tracheophyta; Spermatophyta; Magnoliophyta; eudicotyledons; Gunneridae; Pentapetalae; rosids; malvids; Brassicales; Brassicaceae; Camelineae; Arabidopsis	PF00931.21^NB-ARC^NB-ARC domain^5-129^E:1.1e-15	.	.	ENOG4112BMQ^TMV resistance protein N-like	.	GO:0043531^molecular_function^ADP binding`GO:0005524^molecular_function^ATP binding`GO:0006952^biological_process^defense response`GO:0007165^biological_process^signal transduction	GO:0043531^molecular_function^ADP binding	.	.
TRINITY_DN63902_c2_g4	TRINITY_DN63902_c2_g4_i1	DSC1_ARATH^DSC1_ARATH^Q:345-28,H:224-335^42%ID^E:2.7e-15^RecName: Full=Disease resistance-like protein DSC1 {ECO:0000305};^Eukaryota; Viridiplantae; Streptophyta; Embryophyta; Tracheophyta; Spermatophyta; Magnoliophyta; eudicotyledons; Gunneridae; Pentapetalae; rosids; malvids; Brassicales; Brassicaceae; Camelineae; Arabidopsis	.	TRINITY_DN63902_c2_g4_i1.p1	1-345[-]	RPP4_ARATH^RPP4_ARATH^Q:1-115,H:222-339^34.9%ID^E:4.1e-11^RecName: Full=Disease resistance protein RPP4 {ECO:0000305};^Eukaryota; Viridiplantae; Streptophyta; Embryophyta; Tracheophyta; Spermatophyta; Magnoliophyta; eudicotyledons; Gunneridae; Pentapetalae; rosids; malvids; Brassicales; Brassicaceae; Camelineae; Arabidopsis	PF00931.21^NB-ARC^NB-ARC domain^34-109^E:1.6e-07	.	.	COG4886^leucine Rich Repeat	KEGG:ath:AT4G16860	GO:0043531^molecular_function^ADP binding`GO:0005524^molecular_function^ATP binding`GO:0030275^molecular_function^LRR domain binding`GO:0006952^biological_process^defense response`GO:0009817^biological_process^defense response to fungus, incompatible interaction`GO:0007165^biological_process^signal transduction	GO:0043531^molecular_function^ADP binding	.	.
TRINITY_DN63902_c2_g4	TRINITY_DN63902_c2_g4_i3	DSC1_ARATH^DSC1_ARATH^Q:345-28,H:224-335^41.1%ID^E:6.1e-15^RecName: Full=Disease resistance-like protein DSC1 {ECO:0000305};^Eukaryota; Viridiplantae; Streptophyta; Embryophyta; Tracheophyta; Spermatophyta; Magnoliophyta; eudicotyledons; Gunneridae; Pentapetalae; rosids; malvids; Brassicales; Brassicaceae; Camelineae; Arabidopsis	.	TRINITY_DN63902_c2_g4_i3.p1	1-345[-]	RPP4_ARATH^RPP4_ARATH^Q:1-115,H:222-339^32.6%ID^E:1e-09^RecName: Full=Disease resistance protein RPP4 {ECO:0000305};^Eukaryota; Viridiplantae; Streptophyta; Embryophyta; Tracheophyta; Spermatophyta; Magnoliophyta; eudicotyledons; Gunneridae; Pentapetalae; rosids; malvids; Brassicales; Brassicaceae; Camelineae; Arabidopsis	PF00931.21^NB-ARC^NB-ARC domain^12-109^E:4e-07	.	.	COG4886^leucine Rich Repeat	KEGG:ath:AT4G16860	GO:0043531^molecular_function^ADP binding`GO:0005524^molecular_function^ATP binding`GO:0030275^molecular_function^LRR domain binding`GO:0006952^biological_process^defense response`GO:0009817^biological_process^defense response to fungus, incompatible interaction`GO:0007165^biological_process^signal transduction	GO:0043531^molecular_function^ADP binding	.	.
TRINITY_DN63902_c2_g4	TRINITY_DN63902_c2_g4_i2	DSC1_ARATH^DSC1_ARATH^Q:345-28,H:224-335^41.1%ID^E:4.7e-15^RecName: Full=Disease resistance-like protein DSC1 {ECO:0000305};^Eukaryota; Viridiplantae; Streptophyta; Embryophyta; Tracheophyta; Spermatophyta; Magnoliophyta; eudicotyledons; Gunneridae; Pentapetalae; rosids; malvids; Brassicales; Brassicaceae; Camelineae; Arabidopsis	.	TRINITY_DN63902_c2_g4_i2.p1	1-345[-]	RPP4_ARATH^RPP4_ARATH^Q:1-115,H:222-339^32.6%ID^E:1.7e-09^RecName: Full=Disease resistance protein RPP4 {ECO:0000305};^Eukaryota; Viridiplantae; Streptophyta; Embryophyta; Tracheophyta; Spermatophyta; Magnoliophyta; eudicotyledons; Gunneridae; Pentapetalae; rosids; malvids; Brassicales; Brassicaceae; Camelineae; Arabidopsis	PF00931.21^NB-ARC^NB-ARC domain^12-109^E:7.6e-08	.	.	COG4886^leucine Rich Repeat	KEGG:ath:AT4G16860	GO:0043531^molecular_function^ADP binding`GO:0005524^molecular_function^ATP binding`GO:0030275^molecular_function^LRR domain binding`GO:0006952^biological_process^defense response`GO:0009817^biological_process^defense response to fungus, incompatible interaction`GO:0007165^biological_process^signal transduction	GO:0043531^molecular_function^ADP binding	.	.
TRINITY_DN63949_c0_g1	TRINITY_DN63949_c0_g1_i1	PLA20_ARATH^PLA20_ARATH^Q:1814-591,H:7-411^65%ID^E:3.3e-154^RecName: Full=Phospholipase A1-IIdelta;^Eukaryota; Viridiplantae; Streptophyta; Embryophyta; Tracheophyta; Spermatophyta; Magnoliophyta; eudicotyledons; Gunneridae; Pentapetalae; rosids; malvids; Brassicales; Brassicaceae; Camelineae; Arabidopsis	.	TRINITY_DN63949_c0_g1_i1.p1	582-2051[-]	PLA20_ARATH^PLA20_ARATH^Q:80-487,H:7-411^65%ID^E:3.7e-154^RecName: Full=Phospholipase A1-IIdelta;^Eukaryota; Viridiplantae; Streptophyta; Embryophyta; Tracheophyta; Spermatophyta; Magnoliophyta; eudicotyledons; Gunneridae; Pentapetalae; rosids; malvids; Brassicales; Brassicaceae; Camelineae; Arabidopsis	PF01764.24^Lipase_3^Lipase (class 3)^205-378^E:4.3e-33	.	.	ENOG410YCH0^phosphatidylcholine 1-acylhydrolase activity	KEGG:ath:AT2G42690	GO:0009507^cellular_component^chloroplast`GO:0005737^cellular_component^cytoplasm`GO:0008970^molecular_function^phospholipase A1 activity`GO:0071493^biological_process^cellular response to UV-B`GO:0016042^biological_process^lipid catabolic process`GO:0009650^biological_process^UV protection	GO:0006629^biological_process^lipid metabolic process	.	.
TRINITY_DN63949_c0_g1	TRINITY_DN63949_c0_g1_i2	PLA20_ARATH^PLA20_ARATH^Q:1814-591,H:7-411^65%ID^E:1.9e-154^RecName: Full=Phospholipase A1-IIdelta;^Eukaryota; Viridiplantae; Streptophyta; Embryophyta; Tracheophyta; Spermatophyta; Magnoliophyta; eudicotyledons; Gunneridae; Pentapetalae; rosids; malvids; Brassicales; Brassicaceae; Camelineae; Arabidopsis	.	TRINITY_DN63949_c0_g1_i2.p1	582-2063[-]	PLA20_ARATH^PLA20_ARATH^Q:84-491,H:7-411^65%ID^E:2.9e-154^RecName: Full=Phospholipase A1-IIdelta;^Eukaryota; Viridiplantae; Streptophyta; Embryophyta; Tracheophyta; Spermatophyta; Magnoliophyta; eudicotyledons; Gunneridae; Pentapetalae; rosids; malvids; Brassicales; Brassicaceae; Camelineae; Arabidopsis	PF01764.24^Lipase_3^Lipase (class 3)^209-382^E:4.3e-33	.	.	ENOG410YCH0^phosphatidylcholine 1-acylhydrolase activity	KEGG:ath:AT2G42690	GO:0009507^cellular_component^chloroplast`GO:0005737^cellular_component^cytoplasm`GO:0008970^molecular_function^phospholipase A1 activity`GO:0071493^biological_process^cellular response to UV-B`GO:0016042^biological_process^lipid catabolic process`GO:0009650^biological_process^UV protection	GO:0006629^biological_process^lipid metabolic process	.	.
TRINITY_DN63954_c2_g1	TRINITY_DN63954_c2_g1_i2	.	.	TRINITY_DN63954_c2_g1_i2.p1	682-1005[-]	.	.	.	.	.	.	.	.	.	.
TRINITY_DN63954_c2_g1	TRINITY_DN63954_c2_g1_i3	.	.	TRINITY_DN63954_c2_g1_i3.p1	682-1005[-]	.	.	.	.	.	.	.	.	.	.
TRINITY_DN63954_c2_g1	TRINITY_DN63954_c2_g1_i1	.	.	.	.	.	.	.	.	.	.	.	.	.	.
TRINITY_DN63954_c2_g1	TRINITY_DN63954_c2_g1_i4	.	.	.	.	.	.	.	.	.	.	.	.	.	.
TRINITY_DN63944_c0_g1	TRINITY_DN63944_c0_g1_i4	.	.	TRINITY_DN63944_c0_g1_i4.p1	1-1935[-]	.	PF07776.14^zf-AD^Zinc-finger associated domain (zf-AD)^2-35^E:1.9e-05`PF00096.25^zf-C2H2^Zinc finger, C2H2 type^277-299^E:0.0012`PF13912.5^zf-C2H2_6^C2H2-type zinc finger^277-296^E:0.0023`PF13912.5^zf-C2H2_6^C2H2-type zinc finger^303-322^E:0.0036`PF13912.5^zf-C2H2_6^C2H2-type zinc finger^330-353^E:0.006`PF00096.25^zf-C2H2^Zinc finger, C2H2 type^404-426^E:0.022`PF00096.25^zf-C2H2^Zinc finger, C2H2…	.	.	.	.	.	GO:0008270^molecular_function^zinc ion binding`GO:0005634^cellular_component^nucleus`GO:0003676^molecular_function^nucleic acid binding	.	.
TRINITY_DN63944_c0_g1	TRINITY_DN63944_c0_g1_i5	.	.	TRINITY_DN63944_c0_g1_i5.p1	368-2758[-]	.	PF07776.14^zf-AD^Zinc-finger associated domain (zf-AD)^17-92^E:9.5e-16`PF00096.25^zf-C2H2^Zinc finger, C2H2 type^334-356^E:0.0015`PF13912.5^zf-C2H2_6^C2H2-type zinc finger^334-353^E:0.0029`PF13912.5^zf-C2H2_6^C2H2-type zinc finger^360-379^E:0.0067`PF13912.5^zf-C2H2_6^C2H2-type zinc finger^387-410^E:0.0078`PF00096.25^zf-C2H2^Zinc finger, C2H2 type^621-643^E:5.3e-05`PF13894.5^zf-C2H2_4^C2H2-type zi…	.	.	.	.	.	GO:0008270^molecular_function^zinc ion binding`GO:0005634^cellular_component^nucleus`GO:0003676^molecular_function^nucleic acid binding	.	.
TRINITY_DN63944_c0_g1	TRINITY_DN63944_c0_g1_i1	.	.	.	.	.	.	.	.	.	.	.	.	.	.
TRINITY_DN63944_c0_g1	TRINITY_DN63944_c0_g1_i2	.	.	TRINITY_DN63944_c0_g1_i2.p1	592-2994[-]	.	PF07776.14^zf-AD^Zinc-finger associated domain (zf-AD)^17-92^E:9.6e-16`PF00096.25^zf-C2H2^Zinc finger, C2H2 type^334-356^E:0.0015`PF13912.5^zf-C2H2_6^C2H2-type zinc finger^334-353^E:0.0029`PF13912.5^zf-C2H2_6^C2H2-type zinc finger^360-379^E:0.0067`PF13912.5^zf-C2H2_6^C2H2-type zinc finger^387-410^E:0.0079`PF00096.25^zf-C2H2^Zinc finger, C2H2 type^621-643^E:5.3e-05`PF13894.5^zf-C2H2_4^C2H2-type zi…	.	.	.	.	.	GO:0008270^molecular_function^zinc ion binding`GO:0005634^cellular_component^nucleus`GO:0003676^molecular_function^nucleic acid binding	.	.
TRINITY_DN63944_c0_g1	TRINITY_DN63944_c0_g1_i3	.	.	TRINITY_DN63944_c0_g1_i3.p1	1-828[-]	.	PF07776.14^zf-AD^Zinc-finger associated domain (zf-AD)^17-92^E:1.8e-16	.	.	.	.	.	GO:0008270^molecular_function^zinc ion binding`GO:0005634^cellular_component^nucleus	.	.
TRINITY_DN63997_c1_g1	TRINITY_DN63997_c1_g1_i1	PUX7_ARATH^PUX7_ARATH^Q:644-273,H:18-189^37.8%ID^E:2.4e-20^RecName: Full=Plant UBX domain-containing protein 7 {ECO:0000303|Ref.5};^Eukaryota; Viridiplantae; Streptophyta; Embryophyta; Tracheophyta; Spermatophyta; Magnoliophyta; eudicotyledons; Gunneridae; Pentapetalae; rosids; malvids; Brassicales; Brassicaceae; Camelineae; Arabidopsis	.	TRINITY_DN63997_c1_g1_i1.p1	246-644[-]	PUX7_ARATH^PUX7_ARATH^Q:1-124,H:18-189^37.8%ID^E:1.5e-20^RecName: Full=Plant UBX domain-containing protein 7 {ECO:0000303|Ref.5};^Eukaryota; Viridiplantae; Streptophyta; Embryophyta; Tracheophyta; Spermatophyta; Magnoliophyta; eudicotyledons; Gunneridae; Pentapetalae; rosids; malvids; Brassicales; Brassicaceae; Camelineae; Arabidopsis	PF14555.5^UBA_4^UBA-like domain^2-32^E:1.1e-08	.	.	ENOG410XSZZ^UBX domain protein	KEGG:ath:AT1G14570	GO:0005634^cellular_component^nucleus`GO:0030674^molecular_function^protein binding, bridging	.	.	.
TRINITY_DN63997_c1_g1	TRINITY_DN63997_c1_g1_i3	PUX7_ARATH^PUX7_ARATH^Q:1523-1374,H:129-189^47.5%ID^E:1.6e-06^RecName: Full=Plant UBX domain-containing protein 7 {ECO:0000303|Ref.5};^Eukaryota; Viridiplantae; Streptophyta; Embryophyta; Tracheophyta; Spermatophyta; Magnoliophyta; eudicotyledons; Gunneridae; Pentapetalae; rosids; malvids; Brassicales; Brassicaceae; Camelineae; Arabidopsis	.	.	.	.	.	.	.	ENOG410XSZZ^UBX domain protein	KEGG:ath:AT1G14570	GO:0005634^cellular_component^nucleus`GO:0030674^molecular_function^protein binding, bridging	.	.	.
TRINITY_DN63997_c1_g1	TRINITY_DN63997_c1_g1_i2	PUX7_ARATH^PUX7_ARATH^Q:1327-1178,H:129-189^47.5%ID^E:1.4e-06^RecName: Full=Plant UBX domain-containing protein 7 {ECO:0000303|Ref.5};^Eukaryota; Viridiplantae; Streptophyta; Embryophyta; Tracheophyta; Spermatophyta; Magnoliophyta; eudicotyledons; Gunneridae; Pentapetalae; rosids; malvids; Brassicales; Brassicaceae; Camelineae; Arabidopsis	.	.	.	.	.	.	.	ENOG410XSZZ^UBX domain protein	KEGG:ath:AT1G14570	GO:0005634^cellular_component^nucleus`GO:0030674^molecular_function^protein binding, bridging	.	.	.
TRINITY_DN63906_c0_g2	TRINITY_DN63906_c0_g2_i1	.	.	TRINITY_DN63906_c0_g2_i1.p1	2-400[+]	.	.	.	.	.	.	.	.	.	.
TRINITY_DN63906_c0_g2	TRINITY_DN63906_c0_g2_i2	.	.	TRINITY_DN63906_c0_g2_i2.p1	98-715[+]	.	PF10185.8^Mesd^Chaperone for wingless signalling and trafficking of LDL receptor^52-168^E:6.3e-06	sigP:1^22^0.631^YES	.	.	.	.	GO:0006457^biological_process^protein folding	.	.
TRINITY_DN63906_c0_g3	TRINITY_DN63906_c0_g3_i1	.	.	TRINITY_DN63906_c0_g3_i1.p1	3-482[+]	.	.	.	.	.	.	.	.	.	.
TRINITY_DN63928_c0_g1	TRINITY_DN63928_c0_g1_i1	SKI25_ARATH^SKI25_ARATH^Q:255-1328,H:32-391^50.5%ID^E:1e-96^RecName: Full=F-box/kelch-repeat protein SKIP25;^Eukaryota; Viridiplantae; Streptophyta; Embryophyta; Tracheophyta; Spermatophyta; Magnoliophyta; eudicotyledons; Gunneridae; Pentapetalae; rosids; malvids; Brassicales; Brassicaceae; Camelineae; Arabidopsis	.	TRINITY_DN63928_c0_g1_i1.p1	192-1349[+]	SKI25_ARATH^SKI25_ARATH^Q:22-379,H:32-391^50.5%ID^E:7.3e-97^RecName: Full=F-box/kelch-repeat protein SKIP25;^Eukaryota; Viridiplantae; Streptophyta; Embryophyta; Tracheophyta; Spermatophyta; Magnoliophyta; eudicotyledons; Gunneridae; Pentapetalae; rosids; malvids; Brassicales; Brassicaceae; Camelineae; Arabidopsis	.	.	.	ENOG4110X8D^Kelch repeat-containing F-box family protein	KEGG:ath:AT1G31350	GO:0031463^cellular_component^Cul3-RING ubiquitin ligase complex`GO:0005634^cellular_component^nucleus`GO:0016567^biological_process^protein ubiquitination`GO:0080167^biological_process^response to karrikin	.	.	.
TRINITY_DN63928_c0_g1	TRINITY_DN63928_c0_g1_i2	SKI25_ARATH^SKI25_ARATH^Q:255-1328,H:32-391^50.5%ID^E:1e-96^RecName: Full=F-box/kelch-repeat protein SKIP25;^Eukaryota; Viridiplantae; Streptophyta; Embryophyta; Tracheophyta; Spermatophyta; Magnoliophyta; eudicotyledons; Gunneridae; Pentapetalae; rosids; malvids; Brassicales; Brassicaceae; Camelineae; Arabidopsis	.	TRINITY_DN63928_c0_g1_i2.p1	192-1349[+]	SKI25_ARATH^SKI25_ARATH^Q:22-379,H:32-391^50.5%ID^E:7.3e-97^RecName: Full=F-box/kelch-repeat protein SKIP25;^Eukaryota; Viridiplantae; Streptophyta; Embryophyta; Tracheophyta; Spermatophyta; Magnoliophyta; eudicotyledons; Gunneridae; Pentapetalae; rosids; malvids; Brassicales; Brassicaceae; Camelineae; Arabidopsis	.	.	.	ENOG4110X8D^Kelch repeat-containing F-box family protein	KEGG:ath:AT1G31350	GO:0031463^cellular_component^Cul3-RING ubiquitin ligase complex`GO:0005634^cellular_component^nucleus`GO:0016567^biological_process^protein ubiquitination`GO:0080167^biological_process^response to karrikin	.	.	.
TRINITY_DN63928_c0_g1	TRINITY_DN63928_c0_g1_i3	SKI25_ARATH^SKI25_ARATH^Q:255-1328,H:32-391^50.5%ID^E:1e-96^RecName: Full=F-box/kelch-repeat protein SKIP25;^Eukaryota; Viridiplantae; Streptophyta; Embryophyta; Tracheophyta; Spermatophyta; Magnoliophyta; eudicotyledons; Gunneridae; Pentapetalae; rosids; malvids; Brassicales; Brassicaceae; Camelineae; Arabidopsis	.	TRINITY_DN63928_c0_g1_i3.p1	192-1349[+]	SKI25_ARATH^SKI25_ARATH^Q:22-379,H:32-391^50.5%ID^E:7.3e-97^RecName: Full=F-box/kelch-repeat protein SKIP25;^Eukaryota; Viridiplantae; Streptophyta; Embryophyta; Tracheophyta; Spermatophyta; Magnoliophyta; eudicotyledons; Gunneridae; Pentapetalae; rosids; malvids; Brassicales; Brassicaceae; Camelineae; Arabidopsis	.	.	.	ENOG4110X8D^Kelch repeat-containing F-box family protein	KEGG:ath:AT1G31350	GO:0031463^cellular_component^Cul3-RING ubiquitin ligase complex`GO:0005634^cellular_component^nucleus`GO:0016567^biological_process^protein ubiquitination`GO:0080167^biological_process^response to karrikin	.	.	.
TRINITY_DN63986_c1_g1	TRINITY_DN63986_c1_g1_i9	CCD25_BOVIN^CCD25_BOVIN^Q:2156-1959,H:82-147^68.2%ID^E:3.7e-19^RecName: Full=Coiled-coil domain-containing protein 25;^Eukaryota; Metazoa; Chordata; Craniata; Vertebrata; Euteleostomi; Mammalia; Eutheria; Laurasiatheria; Cetartiodactyla; Ruminantia; Pecora; Bovidae; Bovinae; Bos`CCD25_BOVIN^CCD25_BOVIN^Q:2948-2790,H:40-92^64.2%ID^E:2.8e-11^RecName: Full=Coiled-coil domain-containing protein 25;^E…	.	.	.	.	.	.	.	ENOG410Z5JK^Coiled-coil domain-containing protein	KEGG:bta:507275	.	.	.	.
TRINITY_DN63986_c1_g1	TRINITY_DN63986_c1_g1_i8	CCD25_PONAB^CCD25_PONAB^Q:1885-1649,H:82-160^67.1%ID^E:9.4e-22^RecName: Full=Coiled-coil domain-containing protein 25;^Eukaryota; Metazoa; Chordata; Craniata; Vertebrata; Euteleostomi; Mammalia; Eutheria; Euarchontoglires; Primates; Haplorrhini; Catarrhini; Hominidae; Pongo`CCD25_PONAB^CCD25_PONAB^Q:2677-2519,H:40-92^64.2%ID^E:2e-11^RecName: Full=Coiled-coil domain-containing protein 25;^Eukaryot…	.	TRINITY_DN63986_c1_g1_i8.p1	1580-1891[-]	CCD25_PONAB^CCD25_PONAB^Q:3-81,H:82-160^67.1%ID^E:2.7e-22^RecName: Full=Coiled-coil domain-containing protein 25;^Eukaryota; Metazoa; Chordata; Craniata; Vertebrata; Euteleostomi; Mammalia; Eutheria; Euarchontoglires; Primates; Haplorrhini; Catarrhini; Hominidae; Pongo	PF12933.6^FTO_NTD^FTO catalytic domain^14-96^E:0.024	.	.	ENOG410Z5JK^Coiled-coil domain-containing protein	KEGG:pon:100173172	.	.	.	.
TRINITY_DN63986_c1_g1	TRINITY_DN63986_c1_g1_i5	CCD25_PONAB^CCD25_PONAB^Q:1885-1649,H:82-160^67.1%ID^E:9.5e-22^RecName: Full=Coiled-coil domain-containing protein 25;^Eukaryota; Metazoa; Chordata; Craniata; Vertebrata; Euteleostomi; Mammalia; Eutheria; Euarchontoglires; Primates; Haplorrhini; Catarrhini; Hominidae; Pongo`CCD25_PONAB^CCD25_PONAB^Q:2677-2519,H:40-92^64.2%ID^E:2e-11^RecName: Full=Coiled-coil domain-containing protein 25;^Eukaryot…	.	TRINITY_DN63986_c1_g1_i5.p1	1580-1891[-]	CCD25_PONAB^CCD25_PONAB^Q:3-81,H:82-160^67.1%ID^E:2.7e-22^RecName: Full=Coiled-coil domain-containing protein 25;^Eukaryota; Metazoa; Chordata; Craniata; Vertebrata; Euteleostomi; Mammalia; Eutheria; Euarchontoglires; Primates; Haplorrhini; Catarrhini; Hominidae; Pongo	PF12933.6^FTO_NTD^FTO catalytic domain^14-96^E:0.024	.	.	ENOG410Z5JK^Coiled-coil domain-containing protein	KEGG:pon:100173172	.	.	.	.
TRINITY_DN63986_c1_g1	TRINITY_DN63986_c1_g1_i4	CCD25_BOVIN^CCD25_BOVIN^Q:2396-1959,H:1-147^68.7%ID^E:5.6e-54^RecName: Full=Coiled-coil domain-containing protein 25;^Eukaryota; Metazoa; Chordata; Craniata; Vertebrata; Euteleostomi; Mammalia; Eutheria; Laurasiatheria; Cetartiodactyla; Ruminantia; Pecora; Bovidae; Bovinae; Bos	.	TRINITY_DN63986_c1_g1_i4.p1	1923-2396[-]	CCD25_BOVIN^CCD25_BOVIN^Q:1-146,H:1-147^68.7%ID^E:1.8e-54^RecName: Full=Coiled-coil domain-containing protein 25;^Eukaryota; Metazoa; Chordata; Craniata; Vertebrata; Euteleostomi; Mammalia; Eutheria; Laurasiatheria; Cetartiodactyla; Ruminantia; Pecora; Bovidae; Bovinae; Bos	PF05670.12^DUF814^Domain of unknown function (DUF814)^11-99^E:1.5e-24	.	.	ENOG410Z5JK^Coiled-coil domain-containing protein	KEGG:bta:507275	.	.	.	.
TRINITY_DN63986_c1_g1	TRINITY_DN63986_c1_g1_i6	CCD25_PONAB^CCD25_PONAB^Q:2089-1610,H:40-199^63.1%ID^E:2e-40^RecName: Full=Coiled-coil domain-containing protein 25;^Eukaryota; Metazoa; Chordata; Craniata; Vertebrata; Euteleostomi; Mammalia; Eutheria; Euarchontoglires; Primates; Haplorrhini; Catarrhini; Hominidae; Pongo`CCD25_PONAB^CCD25_PONAB^Q:2348-2232,H:1-40^62.5%ID^E:1.1e-06^RecName: Full=Coiled-coil domain-containing protein 25;^Eukaryota…	.	TRINITY_DN63986_c1_g1_i6.p1	1556-2074[-]	CCD25_PONAB^CCD25_PONAB^Q:1-155,H:45-199^61.9%ID^E:1.3e-37^RecName: Full=Coiled-coil domain-containing protein 25;^Eukaryota; Metazoa; Chordata; Craniata; Vertebrata; Euteleostomi; Mammalia; Eutheria; Euarchontoglires; Primates; Haplorrhini; Catarrhini; Hominidae; Pongo	PF05670.12^DUF814^Domain of unknown function (DUF814)^2-56^E:3.9e-09	.	.	ENOG410Z5JK^Coiled-coil domain-containing protein	KEGG:pon:100173172	.	.	.	.
TRINITY_DN63986_c1_g1	TRINITY_DN63986_c1_g1_i1	CCD25_PONAB^CCD25_PONAB^Q:1963-1610,H:82-199^59.3%ID^E:2.4e-21^RecName: Full=Coiled-coil domain-containing protein 25;^Eukaryota; Metazoa; Chordata; Craniata; Vertebrata; Euteleostomi; Mammalia; Eutheria; Euarchontoglires; Primates; Haplorrhini; Catarrhini; Hominidae; Pongo`CCD25_PONAB^CCD25_PONAB^Q:2755-2597,H:40-92^64.2%ID^E:2.9e-11^RecName: Full=Coiled-coil domain-containing protein 25;^Eukary…	.	TRINITY_DN63986_c1_g1_i1.p1	1556-1969[-]	CCD25_PONAB^CCD25_PONAB^Q:3-120,H:82-199^59.3%ID^E:8e-22^RecName: Full=Coiled-coil domain-containing protein 25;^Eukaryota; Metazoa; Chordata; Craniata; Vertebrata; Euteleostomi; Mammalia; Eutheria; Euarchontoglires; Primates; Haplorrhini; Catarrhini; Hominidae; Pongo	.	.	.	ENOG410Z5JK^Coiled-coil domain-containing protein	KEGG:pon:100173172	.	.	.	.
TRINITY_DN63986_c1_g1	TRINITY_DN63986_c1_g1_i3	CCD25_BOVIN^CCD25_BOVIN^Q:239-132,H:82-117^77.8%ID^E:7.7e-10^RecName: Full=Coiled-coil domain-containing protein 25;^Eukaryota; Metazoa; Chordata; Craniata; Vertebrata; Euteleostomi; Mammalia; Eutheria; Laurasiatheria; Cetartiodactyla; Ruminantia; Pecora; Bovidae; Bovinae; Bos	.	.	.	.	.	.	.	ENOG410Z5JK^Coiled-coil domain-containing protein	KEGG:bta:507275	.	.	.	.
TRINITY_DN63986_c1_g1	TRINITY_DN63986_c1_g1_i2	CCD25_BOVIN^CCD25_BOVIN^Q:2125-1649,H:1-160^67.5%ID^E:2.4e-56^RecName: Full=Coiled-coil domain-containing protein 25;^Eukaryota; Metazoa; Chordata; Craniata; Vertebrata; Euteleostomi; Mammalia; Eutheria; Laurasiatheria; Cetartiodactyla; Ruminantia; Pecora; Bovidae; Bovinae; Bos	.	TRINITY_DN63986_c1_g1_i2.p1	1580-2125[-]	CCD25_BOVIN^CCD25_BOVIN^Q:1-159,H:1-160^67.5%ID^E:7.8e-57^RecName: Full=Coiled-coil domain-containing protein 25;^Eukaryota; Metazoa; Chordata; Craniata; Vertebrata; Euteleostomi; Mammalia; Eutheria; Laurasiatheria; Cetartiodactyla; Ruminantia; Pecora; Bovidae; Bovinae; Bos	PF05670.12^DUF814^Domain of unknown function (DUF814)^11-99^E:2.2e-24`PF12933.6^FTO_NTD^FTO catalytic domain^92-174^E:0.12	.	.	ENOG410Z5JK^Coiled-coil domain-containing protein	KEGG:bta:507275	.	.	.	.
TRINITY_DN63986_c1_g1	TRINITY_DN63986_c1_g1_i10	CCD25_BOVIN^CCD25_BOVIN^Q:2234-2037,H:82-147^68.2%ID^E:5.3e-19^RecName: Full=Coiled-coil domain-containing protein 25;^Eukaryota; Metazoa; Chordata; Craniata; Vertebrata; Euteleostomi; Mammalia; Eutheria; Laurasiatheria; Cetartiodactyla; Ruminantia; Pecora; Bovidae; Bovinae; Bos	.	.	.	.	.	.	.	ENOG410Z5JK^Coiled-coil domain-containing protein	KEGG:bta:507275	.	.	.	.
TRINITY_DN63943_c0_g1	TRINITY_DN63943_c0_g1_i4	.	.	.	.	.	.	.	.	.	.	.	.	.	.
TRINITY_DN63943_c0_g1	TRINITY_DN63943_c0_g1_i5	RNHX1_ARATH^RNHX1_ARATH^Q:1943-192,H:2-574^28.9%ID^E:3.8e-78^RecName: Full=Putative ribonuclease H protein At1g65750;^Eukaryota; Viridiplantae; Streptophyta; Embryophyta; Tracheophyta; Spermatophyta; Magnoliophyta; eudicotyledons; Gunneridae; Pentapetalae; rosids; malvids; Brassicales; Brassicaceae; Camelineae; Arabidopsis	.	TRINITY_DN63943_c0_g1_i5.p1	930-1580[-]	.	PF13966.5^zf-RVT^zinc-binding in reverse transcriptase^153-215^E:2e-15	.	.	.	.	.	.	.	.
TRINITY_DN63943_c0_g1	TRINITY_DN63943_c0_g1_i2	.	.	.	.	.	.	.	.	.	.	.	.	.	.
TRINITY_DN63943_c0_g1	TRINITY_DN63943_c0_g1_i3	RNHX1_ARATH^RNHX1_ARATH^Q:1943-192,H:2-574^28.5%ID^E:7.2e-77^RecName: Full=Putative ribonuclease H protein At1g65750;^Eukaryota; Viridiplantae; Streptophyta; Embryophyta; Tracheophyta; Spermatophyta; Magnoliophyta; eudicotyledons; Gunneridae; Pentapetalae; rosids; malvids; Brassicales; Brassicaceae; Camelineae; Arabidopsis	.	TRINITY_DN63943_c0_g1_i3.p1	930-1580[-]	.	PF13966.5^zf-RVT^zinc-binding in reverse transcriptase^153-215^E:2e-15	.	.	.	.	.	.	.	.
TRINITY_DN63956_c0_g1	TRINITY_DN63956_c0_g1_i4	.	.	.	.	.	.	.	.	.	.	.	.	.	.
TRINITY_DN63956_c0_g1	TRINITY_DN63956_c0_g1_i5	.	.	.	.	.	.	.	.	.	.	.	.	.	.
TRINITY_DN63956_c0_g1	TRINITY_DN63956_c0_g1_i7	.	.	.	.	.	.	.	.	.	.	.	.	.	.
TRINITY_DN63956_c0_g1	TRINITY_DN63956_c0_g1_i1	.	.	TRINITY_DN63956_c0_g1_i1.p1	1-342[+]	.	PF04227.11^Indigoidine_A^Indigoidine synthase A like protein^1-34^E:9.8e-11	.	.	.	.	.	GO:0016798^molecular_function^hydrolase activity, acting on glycosyl bonds	.	.
TRINITY_DN63956_c0_g1	TRINITY_DN63956_c0_g1_i2	.	.	TRINITY_DN63956_c0_g1_i2.p1	1-321[+]	.	.	.	.	.	.	.	.	.	.
TRINITY_DN63956_c0_g1	TRINITY_DN63956_c0_g1_i3	.	.	.	.	.	.	.	.	.	.	.	.	.	.
TRINITY_DN63956_c0_g1	TRINITY_DN63956_c0_g1_i8	.	.	.	.	.	.	.	.	.	.	.	.	.	.
TRINITY_DN63956_c0_g1	TRINITY_DN63956_c0_g1_i9	PSUG_STAAW^PSUG_STAAW^Q:1-141,H:154-200^61.7%ID^E:7.5e-09^RecName: Full=Pseudouridine-5'-phosphate glycosidase {ECO:0000255|HAMAP-Rule:MF_01876};^Bacteria; Firmicutes; Bacilli; Bacillales; Staphylococcaceae; Staphylococcus	.	TRINITY_DN63956_c0_g1_i9.p1	1-372[+]	PSUG_STAAW^PSUG_STAAW^Q:1-47,H:154-200^61.7%ID^E:5.4e-09^RecName: Full=Pseudouridine-5'-phosphate glycosidase {ECO:0000255|HAMAP-Rule:MF_01876};^Bacteria; Firmicutes; Bacilli; Bacillales; Staphylococcaceae; Staphylococcus	PF04227.11^Indigoidine_A^Indigoidine synthase A like protein^1-50^E:1.1e-18	.	.	.	KEGG:sam:MW0289`KO:K16329	GO:0016798^molecular_function^hydrolase activity, acting on glycosyl bonds`GO:0046872^molecular_function^metal ion binding`GO:0004730^molecular_function^pseudouridylate synthase activity	GO:0016798^molecular_function^hydrolase activity, acting on glycosyl bonds	.	.
TRINITY_DN63956_c0_g1	TRINITY_DN63956_c0_g1_i10	.	.	.	.	.	.	.	.	.	.	.	.	.	.
TRINITY_DN63993_c5_g1	TRINITY_DN63993_c5_g1_i1	WNK5_ARATH^WNK5_ARATH^Q:500-3,H:9-174^80.7%ID^E:6.6e-80^RecName: Full=Probable serine/threonine-protein kinase WNK5;^Eukaryota; Viridiplantae; Streptophyta; Embryophyta; Tracheophyta; Spermatophyta; Magnoliophyta; eudicotyledons; Gunneridae; Pentapetalae; rosids; malvids; Brassicales; Brassicaceae; Camelineae; Arabidopsis	.	TRINITY_DN63993_c5_g1_i1.p1	3-536[-]	WNK5_ARATH^WNK5_ARATH^Q:13-178,H:9-174^80.7%ID^E:2.9e-80^RecName: Full=Probable serine/threonine-protein kinase WNK5;^Eukaryota; Viridiplantae; Streptophyta; Embryophyta; Tracheophyta; Spermatophyta; Magnoliophyta; eudicotyledons; Gunneridae; Pentapetalae; rosids; malvids; Brassicales; Brassicaceae; Camelineae; Arabidopsis	PF07714.16^Pkinase_Tyr^Protein tyrosine kinase^31-178^E:4.6e-17`PF00069.24^Pkinase^Protein kinase domain^33-178^E:8.8e-27	.	.	ENOG410XQWZ^WNK lysine deficient protein kinase	KEGG:ath:AT3G51630`KO:K08867	GO:0005829^cellular_component^cytosol`GO:0005524^molecular_function^ATP binding`GO:0043424^molecular_function^protein histidine kinase binding`GO:0004672^molecular_function^protein kinase activity`GO:0004674^molecular_function^protein serine/threonine kinase activity`GO:0035556^biological_process^intracellular signal transduction`GO:0048573^biological_process^photoperiodism, flowering`GO:0006468^…	GO:0004672^molecular_function^protein kinase activity`GO:0006468^biological_process^protein phosphorylation`GO:0005524^molecular_function^ATP binding	.	.
TRINITY_DN63993_c5_g1	TRINITY_DN63993_c5_g1_i2	.	.	.	.	.	.	.	.	.	.	.	.	.	.
TRINITY_DN63993_c4_g2	TRINITY_DN63993_c4_g2_i1	.	.	TRINITY_DN63993_c4_g2_i1.p1	2-343[+]	.	.	.	.	.	.	.	.	.	.
TRINITY_DN63993_c4_g2	TRINITY_DN63993_c4_g2_i3	.	.	TRINITY_DN63993_c4_g2_i3.p1	2-379[+]	.	.	.	.	.	.	.	.	.	.
TRINITY_DN63993_c4_g2	TRINITY_DN63993_c4_g2_i2	.	.	.	.	.	.	.	.	.	.	.	.	.	.
TRINITY_DN63993_c4_g3	TRINITY_DN63993_c4_g3_i2	.	.	.	.	.	.	.	.	.	.	.	.	.	.
TRINITY_DN63993_c4_g3	TRINITY_DN63993_c4_g3_i3	.	.	TRINITY_DN63993_c4_g3_i3.p1	80-472[-]	.	.	.	ExpAA=61.78^PredHel=3^Topology=o23-45i73-95o105-127i	.	.	.	.	.	.
TRINITY_DN63993_c4_g3	TRINITY_DN63993_c4_g3_i1	.	.	.	.	.	.	.	.	.	.	.	.	.	.
TRINITY_DN63993_c4_g3	TRINITY_DN63993_c4_g3_i6	.	.	.	.	.	.	.	.	.	.	.	.	.	.
TRINITY_DN63993_c4_g3	TRINITY_DN63993_c4_g3_i4	.	.	.	.	.	.	.	.	.	.	.	.	.	.
TRINITY_DN63993_c4_g3	TRINITY_DN63993_c4_g3_i5	.	.	.	.	.	.	.	.	.	.	.	.	.	.
TRINITY_DN63993_c1_g1	TRINITY_DN63993_c1_g1_i1	DRL4_ARATH^DRL4_ARATH^Q:1759-2442,H:143-379^36%ID^E:2.8e-29^RecName: Full=Putative disease resistance protein At1g50180;^Eukaryota; Viridiplantae; Streptophyta; Embryophyta; Tracheophyta; Spermatophyta; Magnoliophyta; eudicotyledons; Gunneridae; Pentapetalae; rosids; malvids; Brassicales; Brassicaceae; Camelineae; Arabidopsis	.	TRINITY_DN63993_c1_g1_i1.p1	343-2457[+]	R13L2_ARATH^R13L2_ARATH^Q:442-701,H:104-375^30%ID^E:6.8e-24^RecName: Full=Putative disease resistance RPP13-like protein 2;^Eukaryota; Viridiplantae; Streptophyta; Embryophyta; Tracheophyta; Spermatophyta; Magnoliophyta; eudicotyledons; Gunneridae; Pentapetalae; rosids; malvids; Brassicales; Brassicaceae; Camelineae; Arabidopsis	PF00931.21^NB-ARC^NB-ARC domain^493-702^E:2.9e-41	.	ExpAA=50.55^PredHel=2^Topology=o15-37i58-80o	COG4886^leucine Rich Repeat	KEGG:ath:AT3G46710	GO:0005886^cellular_component^plasma membrane`GO:0043531^molecular_function^ADP binding`GO:0005524^molecular_function^ATP binding`GO:0009626^biological_process^plant-type hypersensitive response`GO:0007165^biological_process^signal transduction	GO:0043531^molecular_function^ADP binding	.	.
TRINITY_DN63993_c1_g1	TRINITY_DN63993_c1_g1_i2	DRL4_ARATH^DRL4_ARATH^Q:1841-2524,H:143-379^36%ID^E:2.9e-29^RecName: Full=Putative disease resistance protein At1g50180;^Eukaryota; Viridiplantae; Streptophyta; Embryophyta; Tracheophyta; Spermatophyta; Magnoliophyta; eudicotyledons; Gunneridae; Pentapetalae; rosids; malvids; Brassicales; Brassicaceae; Camelineae; Arabidopsis	.	TRINITY_DN63993_c1_g1_i2.p1	425-2539[+]	R13L2_ARATH^R13L2_ARATH^Q:442-701,H:104-375^30%ID^E:6.8e-24^RecName: Full=Putative disease resistance RPP13-like protein 2;^Eukaryota; Viridiplantae; Streptophyta; Embryophyta; Tracheophyta; Spermatophyta; Magnoliophyta; eudicotyledons; Gunneridae; Pentapetalae; rosids; malvids; Brassicales; Brassicaceae; Camelineae; Arabidopsis	PF00931.21^NB-ARC^NB-ARC domain^493-702^E:2.9e-41	.	ExpAA=50.55^PredHel=2^Topology=o15-37i58-80o	COG4886^leucine Rich Repeat	KEGG:ath:AT3G46710	GO:0005886^cellular_component^plasma membrane`GO:0043531^molecular_function^ADP binding`GO:0005524^molecular_function^ATP binding`GO:0009626^biological_process^plant-type hypersensitive response`GO:0007165^biological_process^signal transduction	GO:0043531^molecular_function^ADP binding	.	.
TRINITY_DN63942_c1_g2	TRINITY_DN63942_c1_g2_i10	.	.	TRINITY_DN63942_c1_g2_i10.p1	676-1011[-]	.	.	.	.	.	.	.	.	.	.
TRINITY_DN63942_c1_g2	TRINITY_DN63942_c1_g2_i8	FB57_ARATH^FB57_ARATH^Q:619-14,H:140-336^23.3%ID^E:1.1e-08^RecName: Full=Putative F-box protein At1g53550;^Eukaryota; Viridiplantae; Streptophyta; Embryophyta; Tracheophyta; Spermatophyta; Magnoliophyta; eudicotyledons; Gunneridae; Pentapetalae; rosids; malvids; Brassicales; Brassicaceae; Camelineae; Arabidopsis	.	TRINITY_DN63942_c1_g2_i8.p1	2-1270[-]	.	PF08268.11^FBA_3^F-box associated domain^317-409^E:2.3e-08`PF07734.12^FBA_1^F-box associated^317-402^E:1e-06	.	.	.	.	.	.	.	.
TRINITY_DN63942_c1_g2	TRINITY_DN63942_c1_g2_i9	FB57_ARATH^FB57_ARATH^Q:619-14,H:140-336^23.3%ID^E:1e-08^RecName: Full=Putative F-box protein At1g53550;^Eukaryota; Viridiplantae; Streptophyta; Embryophyta; Tracheophyta; Spermatophyta; Magnoliophyta; eudicotyledons; Gunneridae; Pentapetalae; rosids; malvids; Brassicales; Brassicaceae; Camelineae; Arabidopsis	.	TRINITY_DN63942_c1_g2_i9.p1	2-985[-]	.	PF08268.11^FBA_3^F-box associated domain^222-314^E:1.4e-08`PF07734.12^FBA_1^F-box associated^222-307^E:6.5e-07	.	.	.	.	.	.	.	.
TRINITY_DN63942_c1_g2	TRINITY_DN63942_c1_g2_i1	.	.	.	.	.	.	.	.	.	.	.	.	.	.
TRINITY_DN63942_c1_g2	TRINITY_DN63942_c1_g2_i2	FB57_ARATH^FB57_ARATH^Q:604-14,H:140-336^24.1%ID^E:7.4e-10^RecName: Full=Putative F-box protein At1g53550;^Eukaryota; Viridiplantae; Streptophyta; Embryophyta; Tracheophyta; Spermatophyta; Magnoliophyta; eudicotyledons; Gunneridae; Pentapetalae; rosids; malvids; Brassicales; Brassicaceae; Camelineae; Arabidopsis	.	TRINITY_DN63942_c1_g2_i2.p1	2-1255[-]	.	PF08268.11^FBA_3^F-box associated domain^317-406^E:2.7e-08`PF07734.12^FBA_1^F-box associated^317-397^E:2.5e-05	.	.	.	.	.	.	.	.
TRINITY_DN63942_c1_g2	TRINITY_DN63942_c1_g2_i4	.	.	.	.	.	.	.	.	.	.	.	.	.	.
TRINITY_DN63942_c1_g2	TRINITY_DN63942_c1_g2_i5	.	.	TRINITY_DN63942_c1_g2_i5.p1	676-999[-]	.	.	.	.	.	.	.	.	.	.
TRINITY_DN63942_c1_g2	TRINITY_DN63942_c1_g2_i6	.	.	.	.	.	.	.	.	.	.	.	.	.	.
TRINITY_DN63942_c1_g2	TRINITY_DN63942_c1_g2_i7	.	.	TRINITY_DN63942_c1_g2_i7.p1	2-787[-]	.	PF08268.11^FBA_3^F-box associated domain^158-249^E:4.7e-10`PF07734.12^FBA_1^F-box associated^158-241^E:1.3e-08	.	.	.	.	.	.	.	.
TRINITY_DN63942_c0_g1	TRINITY_DN63942_c0_g1_i1	.	.	.	.	.	.	.	.	.	.	.	.	.	.
TRINITY_DN63942_c0_g1	TRINITY_DN63942_c0_g1_i2	.	.	.	.	.	.	.	.	.	.	.	.	.	.
TRINITY_DN63942_c0_g1	TRINITY_DN63942_c0_g1_i3	.	.	TRINITY_DN63942_c0_g1_i3.p1	153-506[-]	.	PF03732.16^Retrotrans_gag^Retrotransposon gag protein^3-111^E:8.9e-08	.	.	.	.	.	.	.	.
TRINITY_DN64037_c0_g1	TRINITY_DN64037_c0_g1_i4	MCFJ_DICDI^MCFJ_DICDI^Q:1-204,H:144-211^33.8%ID^E:1.4e-07^RecName: Full=Mitochondrial substrate carrier family protein J;^Eukaryota; Amoebozoa; Mycetozoa; Dictyostelids; Dictyosteliales; Dictyosteliaceae; Dictyostelium	.	.	.	.	.	.	.	ENOG410XTGQ^Solute carrier family 25 member	KEGG:ddi:DDB_G0280083`KO:K15121	GO:0016021^cellular_component^integral component of membrane`GO:0005743^cellular_component^mitochondrial inner membrane`GO:0015095^molecular_function^magnesium ion transmembrane transporter activity`GO:1990616^biological_process^magnesium ion export from mitochondrion	.	.	.
TRINITY_DN64037_c0_g1	TRINITY_DN64037_c0_g1_i5	S2544_PONAB^S2544_PONAB^Q:417-1157,H:10-253^30.4%ID^E:3.5e-26^RecName: Full=Solute carrier family 25 member 44;^Eukaryota; Metazoa; Chordata; Craniata; Vertebrata; Euteleostomi; Mammalia; Eutheria; Euarchontoglires; Primates; Haplorrhini; Catarrhini; Hominidae; Pongo	.	TRINITY_DN64037_c0_g1_i5.p1	360-1160[+]	S2544_PONAB^S2544_PONAB^Q:20-266,H:10-253^30.4%ID^E:2.7e-26^RecName: Full=Solute carrier family 25 member 44;^Eukaryota; Metazoa; Chordata; Craniata; Vertebrata; Euteleostomi; Mammalia; Eutheria; Euarchontoglires; Primates; Haplorrhini; Catarrhini; Hominidae; Pongo	PF00153.26^Mito_carr^Mitochondrial carrier protein^32-115^E:3.6e-14`PF00153.26^Mito_carr^Mitochondrial carrier protein^130-216^E:4.4e-14`PF00153.26^Mito_carr^Mitochondrial carrier protein^237-265^E:3.6e-07	.	.	.	KEGG:pon:100172017`KO:K15121	GO:0016021^cellular_component^integral component of membrane`GO:0005743^cellular_component^mitochondrial inner membrane`GO:0055085^biological_process^transmembrane transport	.	.	.
TRINITY_DN64037_c0_g1	TRINITY_DN64037_c0_g1_i6	S2544_PONAB^S2544_PONAB^Q:406-1317,H:10-305^30.3%ID^E:2.1e-34^RecName: Full=Solute carrier family 25 member 44;^Eukaryota; Metazoa; Chordata; Craniata; Vertebrata; Euteleostomi; Mammalia; Eutheria; Euarchontoglires; Primates; Haplorrhini; Catarrhini; Hominidae; Pongo	.	TRINITY_DN64037_c0_g1_i6.p1	349-1323[+]	S2544_PONAB^S2544_PONAB^Q:20-323,H:10-305^30.3%ID^E:2e-34^RecName: Full=Solute carrier family 25 member 44;^Eukaryota; Metazoa; Chordata; Craniata; Vertebrata; Euteleostomi; Mammalia; Eutheria; Euarchontoglires; Primates; Haplorrhini; Catarrhini; Hominidae; Pongo	PF00153.26^Mito_carr^Mitochondrial carrier protein^32-115^E:5.3e-14`PF00153.26^Mito_carr^Mitochondrial carrier protein^130-216^E:6.4e-14`PF00153.26^Mito_carr^Mitochondrial carrier protein^237-321^E:1.5e-21	.	.	.	KEGG:pon:100172017`KO:K15121	GO:0016021^cellular_component^integral component of membrane`GO:0005743^cellular_component^mitochondrial inner membrane`GO:0055085^biological_process^transmembrane transport	.	.	.
TRINITY_DN64037_c0_g1	TRINITY_DN64037_c0_g1_i7	S2544_PONAB^S2544_PONAB^Q:417-1244,H:10-277^30.5%ID^E:8.7e-30^RecName: Full=Solute carrier family 25 member 44;^Eukaryota; Metazoa; Chordata; Craniata; Vertebrata; Euteleostomi; Mammalia; Eutheria; Euarchontoglires; Primates; Haplorrhini; Catarrhini; Hominidae; Pongo	.	TRINITY_DN64037_c0_g1_i7.p1	360-1277[+]	S2544_PONAB^S2544_PONAB^Q:20-295,H:10-277^30.5%ID^E:4.7e-30^RecName: Full=Solute carrier family 25 member 44;^Eukaryota; Metazoa; Chordata; Craniata; Vertebrata; Euteleostomi; Mammalia; Eutheria; Euarchontoglires; Primates; Haplorrhini; Catarrhini; Hominidae; Pongo	PF00153.26^Mito_carr^Mitochondrial carrier protein^32-115^E:4.7e-14`PF00153.26^Mito_carr^Mitochondrial carrier protein^130-216^E:5.7e-14`PF00153.26^Mito_carr^Mitochondrial carrier protein^237-295^E:1.1e-13	.	.	.	KEGG:pon:100172017`KO:K15121	GO:0016021^cellular_component^integral component of membrane`GO:0005743^cellular_component^mitochondrial inner membrane`GO:0055085^biological_process^transmembrane transport	.	.	.
TRINITY_DN64037_c0_g1	TRINITY_DN64037_c0_g1_i1	S2544_PONAB^S2544_PONAB^Q:417-1421,H:10-305^27.4%ID^E:1.5e-30^RecName: Full=Solute carrier family 25 member 44;^Eukaryota; Metazoa; Chordata; Craniata; Vertebrata; Euteleostomi; Mammalia; Eutheria; Euarchontoglires; Primates; Haplorrhini; Catarrhini; Hominidae; Pongo	.	TRINITY_DN64037_c0_g1_i1.p1	360-1031[+]	S2538_EMENI^S2538_EMENI^Q:34-208,H:141-306^26.6%ID^E:5.3e-07^RecName: Full=Mitochondrial glycine transporter {ECO:0000255|HAMAP-Rule:MF_03064};^Eukaryota; Fungi; Dikarya; Ascomycota; Pezizomycotina; Eurotiomycetes; Eurotiomycetidae; Eurotiales; Aspergillaceae; Aspergillus	PF00153.26^Mito_carr^Mitochondrial carrier protein^32-115^E:2.5e-14`PF00153.26^Mito_carr^Mitochondrial carrier protein^130-215^E:4.1e-14	.	.	.	KEGG:ani:AN3663.2`KO:K15118	GO:0016021^cellular_component^integral component of membrane`GO:0005743^cellular_component^mitochondrial inner membrane`GO:0015187^molecular_function^glycine transmembrane transporter activity`GO:1904983^biological_process^glycine import into mitochondrion`GO:0006839^biological_process^mitochondrial transport	.	.	.
TRINITY_DN64037_c0_g1	TRINITY_DN64037_c0_g1_i2	S2544_PONAB^S2544_PONAB^Q:1396-1902,H:148-305^31.4%ID^E:4.7e-18^RecName: Full=Solute carrier family 25 member 44;^Eukaryota; Metazoa; Chordata; Craniata; Vertebrata; Euteleostomi; Mammalia; Eutheria; Euarchontoglires; Primates; Haplorrhini; Catarrhini; Hominidae; Pongo`S2544_PONAB^S2544_PONAB^Q:417-830,H:10-138^30.9%ID^E:2.4e-09^RecName: Full=Solute carrier family 25 member 44;^Eukaryota; Metazoa…	.	TRINITY_DN64037_c0_g1_i2.p2	360-866[+]	.	PF00153.26^Mito_carr^Mitochondrial carrier protein^32-115^E:1.3e-14	.	.	.	.	.	.	.	.
TRINITY_DN64037_c0_g1	TRINITY_DN64037_c0_g1_i3	S2544_PONAB^S2544_PONAB^Q:417-1328,H:10-305^30.3%ID^E:2.1e-34^RecName: Full=Solute carrier family 25 member 44;^Eukaryota; Metazoa; Chordata; Craniata; Vertebrata; Euteleostomi; Mammalia; Eutheria; Euarchontoglires; Primates; Haplorrhini; Catarrhini; Hominidae; Pongo	.	TRINITY_DN64037_c0_g1_i3.p1	360-1334[+]	S2544_PONAB^S2544_PONAB^Q:20-323,H:10-305^30.3%ID^E:2e-34^RecName: Full=Solute carrier family 25 member 44;^Eukaryota; Metazoa; Chordata; Craniata; Vertebrata; Euteleostomi; Mammalia; Eutheria; Euarchontoglires; Primates; Haplorrhini; Catarrhini; Hominidae; Pongo	PF00153.26^Mito_carr^Mitochondrial carrier protein^32-115^E:5.3e-14`PF00153.26^Mito_carr^Mitochondrial carrier protein^130-216^E:6.4e-14`PF00153.26^Mito_carr^Mitochondrial carrier protein^237-321^E:1.5e-21	.	.	.	KEGG:pon:100172017`KO:K15121	GO:0016021^cellular_component^integral component of membrane`GO:0005743^cellular_component^mitochondrial inner membrane`GO:0055085^biological_process^transmembrane transport	.	.	.
TRINITY_DN64037_c0_g1	TRINITY_DN64037_c0_g1_i8	S2544_PONAB^S2544_PONAB^Q:417-1322,H:10-303^29.6%ID^E:3.8e-32^RecName: Full=Solute carrier family 25 member 44;^Eukaryota; Metazoa; Chordata; Craniata; Vertebrata; Euteleostomi; Mammalia; Eutheria; Euarchontoglires; Primates; Haplorrhini; Catarrhini; Hominidae; Pongo	.	TRINITY_DN64037_c0_g1_i8.p1	360-1328[+]	S2544_PONAB^S2544_PONAB^Q:20-321,H:10-303^29.6%ID^E:3.1e-32^RecName: Full=Solute carrier family 25 member 44;^Eukaryota; Metazoa; Chordata; Craniata; Vertebrata; Euteleostomi; Mammalia; Eutheria; Euarchontoglires; Primates; Haplorrhini; Catarrhini; Hominidae; Pongo	PF00153.26^Mito_carr^Mitochondrial carrier protein^32-115^E:5.2e-14`PF00153.26^Mito_carr^Mitochondrial carrier protein^130-216^E:6.4e-14`PF00153.26^Mito_carr^Mitochondrial carrier protein^237-318^E:4e-20	.	.	.	KEGG:pon:100172017`KO:K15121	GO:0016021^cellular_component^integral component of membrane`GO:0005743^cellular_component^mitochondrial inner membrane`GO:0055085^biological_process^transmembrane transport	.	.	.
TRINITY_DN64069_c1_g1	TRINITY_DN64069_c1_g1_i1	FB302_ARATH^FB302_ARATH^Q:939-565,H:1-125^76%ID^E:3.9e-49^RecName: Full=F-box protein At5g67140;^Eukaryota; Viridiplantae; Streptophyta; Embryophyta; Tracheophyta; Spermatophyta; Magnoliophyta; eudicotyledons; Gunneridae; Pentapetalae; rosids; malvids; Brassicales; Brassicaceae; Camelineae; Arabidopsis`FB302_ARATH^FB302_ARATH^Q:311-198,H:125-162^73.7%ID^E:2.6e-08^RecName: Full=F-box protein At5g6…	.	TRINITY_DN64069_c1_g1_i1.p1	490-954[-]	FB302_ARATH^FB302_ARATH^Q:6-130,H:1-125^76%ID^E:1.7e-49^RecName: Full=F-box protein At5g67140;^Eukaryota; Viridiplantae; Streptophyta; Embryophyta; Tracheophyta; Spermatophyta; Magnoliophyta; eudicotyledons; Gunneridae; Pentapetalae; rosids; malvids; Brassicales; Brassicaceae; Camelineae; Arabidopsis	PF12937.6^F-box-like^F-box-like^12-45^E:1.6e-06`PF00646.32^F-box^F-box domain^12-45^E:0.00055	.	.	ENOG410XQ54^F-box and leucine-rich repeat protein	KEGG:ath:AT5G67140	.	GO:0005515^molecular_function^protein binding	.	.
TRINITY_DN64069_c1_g1	TRINITY_DN64069_c1_g1_i3	FB302_ARATH^FB302_ARATH^Q:888-244,H:1-215^79.1%ID^E:3.6e-76^RecName: Full=F-box protein At5g67140;^Eukaryota; Viridiplantae; Streptophyta; Embryophyta; Tracheophyta; Spermatophyta; Magnoliophyta; eudicotyledons; Gunneridae; Pentapetalae; rosids; malvids; Brassicales; Brassicaceae; Camelineae; Arabidopsis	.	TRINITY_DN64069_c1_g1_i3.p1	208-903[-]	FB302_ARATH^FB302_ARATH^Q:6-220,H:1-215^79.1%ID^E:2.5e-76^RecName: Full=F-box protein At5g67140;^Eukaryota; Viridiplantae; Streptophyta; Embryophyta; Tracheophyta; Spermatophyta; Magnoliophyta; eudicotyledons; Gunneridae; Pentapetalae; rosids; malvids; Brassicales; Brassicaceae; Camelineae; Arabidopsis	PF12937.6^F-box-like^F-box-like^12-45^E:3.1e-06`PF00646.32^F-box^F-box domain^12-45^E:0.001`PF13516.5^LRR_6^Leucine Rich repeat^134-155^E:1.8	.	.	ENOG410XQ54^F-box and leucine-rich repeat protein	KEGG:ath:AT5G67140	.	GO:0005515^molecular_function^protein binding	.	.
TRINITY_DN64069_c1_g1	TRINITY_DN64069_c1_g1_i2	FB302_ARATH^FB302_ARATH^Q:683-198,H:1-162^75.9%ID^E:5.9e-66^RecName: Full=F-box protein At5g67140;^Eukaryota; Viridiplantae; Streptophyta; Embryophyta; Tracheophyta; Spermatophyta; Magnoliophyta; eudicotyledons; Gunneridae; Pentapetalae; rosids; malvids; Brassicales; Brassicaceae; Camelineae; Arabidopsis	.	TRINITY_DN64069_c1_g1_i2.p1	183-698[-]	FB302_ARATH^FB302_ARATH^Q:6-167,H:1-162^75.9%ID^E:3e-66^RecName: Full=F-box protein At5g67140;^Eukaryota; Viridiplantae; Streptophyta; Embryophyta; Tracheophyta; Spermatophyta; Magnoliophyta; eudicotyledons; Gunneridae; Pentapetalae; rosids; malvids; Brassicales; Brassicaceae; Camelineae; Arabidopsis	PF12937.6^F-box-like^F-box-like^12-45^E:1.9e-06`PF00646.32^F-box^F-box domain^12-45^E:0.00066`PF13516.5^LRR_6^Leucine Rich repeat^134-155^E:1.2	.	.	ENOG410XQ54^F-box and leucine-rich repeat protein	KEGG:ath:AT5G67140	.	GO:0005515^molecular_function^protein binding	.	.
TRINITY_DN64003_c1_g1	TRINITY_DN64003_c1_g1_i4	.	.	TRINITY_DN64003_c1_g1_i4.p1	2-649[+]	.	PF13952.5^DUF4216^Domain of unknown function (DUF4216)^27-103^E:2.6e-27	.	.	.	.	.	.	.	.
TRINITY_DN64003_c1_g1	TRINITY_DN64003_c1_g1_i3	.	.	TRINITY_DN64003_c1_g1_i3.p1	2-649[+]	.	PF13952.5^DUF4216^Domain of unknown function (DUF4216)^27-103^E:2.6e-27	.	.	.	.	.	.	.	.
TRINITY_DN64003_c1_g1	TRINITY_DN64003_c1_g1_i2	.	.	TRINITY_DN64003_c1_g1_i2.p1	2-649[+]	.	PF13952.5^DUF4216^Domain of unknown function (DUF4216)^27-103^E:2.6e-27	.	.	.	.	.	.	.	.
TRINITY_DN64043_c1_g2	TRINITY_DN64043_c1_g2_i1	SBT54_ARATH^SBT54_ARATH^Q:1483-5,H:271-759^57%ID^E:2.1e-157^RecName: Full=Subtilisin-like protease SBT5.4 {ECO:0000303|PubMed:16193095};^Eukaryota; Viridiplantae; Streptophyta; Embryophyta; Tracheophyta; Spermatophyta; Magnoliophyta; eudicotyledons; Gunneridae; Pentapetalae; rosids; malvids; Brassicales; Brassicaceae; Camelineae; Arabidopsis	.	TRINITY_DN64043_c1_g2_i1.p1	2-1438[-]	SBT54_ARATH^SBT54_ARATH^Q:1-478,H:286-759^56.9%ID^E:1.6e-149^RecName: Full=Subtilisin-like protease SBT5.4 {ECO:0000303|PubMed:16193095};^Eukaryota; Viridiplantae; Streptophyta; Embryophyta; Tracheophyta; Spermatophyta; Magnoliophyta; eudicotyledons; Gunneridae; Pentapetalae; rosids; malvids; Brassicales; Brassicaceae; Camelineae; Arabidopsis	PF00082.21^Peptidase_S8^Subtilase family^2-322^E:1e-33`PF02225.21^PA^PA domain^122-196^E:8e-12	.	.	COG1404^peptidase (S8 and S53, subtilisin, kexin, sedolisin	KEGG:ath:AT5G59810	GO:0005783^cellular_component^endoplasmic reticulum`GO:0005886^cellular_component^plasma membrane`GO:0004252^molecular_function^serine-type endopeptidase activity`GO:0010074^biological_process^maintenance of meristem identity`GO:0040008^biological_process^regulation of growth	GO:0004252^molecular_function^serine-type endopeptidase activity`GO:0006508^biological_process^proteolysis	.	.
TRINITY_DN64043_c1_g1	TRINITY_DN64043_c1_g1_i1	SBT54_ARATH^SBT54_ARATH^Q:1065-229,H:503-778^58.6%ID^E:9.6e-91^RecName: Full=Subtilisin-like protease SBT5.4 {ECO:0000303|PubMed:16193095};^Eukaryota; Viridiplantae; Streptophyta; Embryophyta; Tracheophyta; Spermatophyta; Magnoliophyta; eudicotyledons; Gunneridae; Pentapetalae; rosids; malvids; Brassicales; Brassicaceae; Camelineae; Arabidopsis	.	TRINITY_DN64043_c1_g1_i1.p1	226-1041[-]	SBT54_ARATH^SBT54_ARATH^Q:1-271,H:511-778^58.1%ID^E:6.3e-87^RecName: Full=Subtilisin-like protease SBT5.4 {ECO:0000303|PubMed:16193095};^Eukaryota; Viridiplantae; Streptophyta; Embryophyta; Tracheophyta; Spermatophyta; Magnoliophyta; eudicotyledons; Gunneridae; Pentapetalae; rosids; malvids; Brassicales; Brassicaceae; Camelineae; Arabidopsis	PF00082.21^Peptidase_S8^Subtilase family^1-116^E:4.6e-20	.	.	COG1404^peptidase (S8 and S53, subtilisin, kexin, sedolisin	KEGG:ath:AT5G59810	GO:0005783^cellular_component^endoplasmic reticulum`GO:0005886^cellular_component^plasma membrane`GO:0004252^molecular_function^serine-type endopeptidase activity`GO:0010074^biological_process^maintenance of meristem identity`GO:0040008^biological_process^regulation of growth	GO:0004252^molecular_function^serine-type endopeptidase activity`GO:0006508^biological_process^proteolysis	.	.
TRINITY_DN64043_c1_g1	TRINITY_DN64043_c1_g1_i3	SBT54_ARATH^SBT54_ARATH^Q:1290-229,H:428-778^56.1%ID^E:1.5e-114^RecName: Full=Subtilisin-like protease SBT5.4 {ECO:0000303|PubMed:16193095};^Eukaryota; Viridiplantae; Streptophyta; Embryophyta; Tracheophyta; Spermatophyta; Magnoliophyta; eudicotyledons; Gunneridae; Pentapetalae; rosids; malvids; Brassicales; Brassicaceae; Camelineae; Arabidopsis	.	TRINITY_DN64043_c1_g1_i3.p1	226-1290[-]	SBT54_ARATH^SBT54_ARATH^Q:1-354,H:428-778^56.1%ID^E:1.2e-114^RecName: Full=Subtilisin-like protease SBT5.4 {ECO:0000303|PubMed:16193095};^Eukaryota; Viridiplantae; Streptophyta; Embryophyta; Tracheophyta; Spermatophyta; Magnoliophyta; eudicotyledons; Gunneridae; Pentapetalae; rosids; malvids; Brassicales; Brassicaceae; Camelineae; Arabidopsis	PF02225.21^PA^PA domain^7-54^E:1e-06`PF00082.21^Peptidase_S8^Subtilase family^79-199^E:9e-21	.	.	COG1404^peptidase (S8 and S53, subtilisin, kexin, sedolisin	KEGG:ath:AT5G59810	GO:0005783^cellular_component^endoplasmic reticulum`GO:0005886^cellular_component^plasma membrane`GO:0004252^molecular_function^serine-type endopeptidase activity`GO:0010074^biological_process^maintenance of meristem identity`GO:0040008^biological_process^regulation of growth	GO:0004252^molecular_function^serine-type endopeptidase activity`GO:0006508^biological_process^proteolysis	.	.
TRINITY_DN64043_c1_g1	TRINITY_DN64043_c1_g1_i2	SBT54_ARATH^SBT54_ARATH^Q:2559-229,H:15-778^58.5%ID^E:3.7e-258^RecName: Full=Subtilisin-like protease SBT5.4 {ECO:0000303|PubMed:16193095};^Eukaryota; Viridiplantae; Streptophyta; Embryophyta; Tracheophyta; Spermatophyta; Magnoliophyta; eudicotyledons; Gunneridae; Pentapetalae; rosids; malvids; Brassicales; Brassicaceae; Camelineae; Arabidopsis	.	TRINITY_DN64043_c1_g1_i2.p1	226-2556[-]	SBT54_ARATH^SBT54_ARATH^Q:1-776,H:16-778^58.4%ID^E:1.1e-256^RecName: Full=Subtilisin-like protease SBT5.4 {ECO:0000303|PubMed:16193095};^Eukaryota; Viridiplantae; Streptophyta; Embryophyta; Tracheophyta; Spermatophyta; Magnoliophyta; eudicotyledons; Gunneridae; Pentapetalae; rosids; malvids; Brassicales; Brassicaceae; Camelineae; Arabidopsis	PF05922.15^Inhibitor_I9^Peptidase inhibitor I9^29-114^E:1.5e-14`PF00082.21^Peptidase_S8^Subtilase family^142-389^E:1.9e-21`PF02225.21^PA^PA domain^402-476^E:2.5e-12`PF00082.21^Peptidase_S8^Subtilase family^499-608^E:6.5e-20	sigP:1^25^0.871^YES	.	COG1404^peptidase (S8 and S53, subtilisin, kexin, sedolisin	KEGG:ath:AT5G59810	GO:0005783^cellular_component^endoplasmic reticulum`GO:0005886^cellular_component^plasma membrane`GO:0004252^molecular_function^serine-type endopeptidase activity`GO:0010074^biological_process^maintenance of meristem identity`GO:0040008^biological_process^regulation of growth	GO:0004252^molecular_function^serine-type endopeptidase activity`GO:0006508^biological_process^proteolysis	.	.
TRINITY_DN64033_c0_g1	TRINITY_DN64033_c0_g1_i18	.	.	TRINITY_DN64033_c0_g1_i18.p1	3-329[+]	.	.	.	.	.	.	.	.	.	.
TRINITY_DN64033_c0_g1	TRINITY_DN64033_c0_g1_i34	.	.	TRINITY_DN64033_c0_g1_i34.p1	106-417[+]	.	.	.	.	.	.	.	.	.	.
TRINITY_DN64033_c0_g1	TRINITY_DN64033_c0_g1_i36	.	.	.	.	.	.	.	.	.	.	.	.	.	.
TRINITY_DN64033_c0_g1	TRINITY_DN64033_c0_g1_i30	.	.	.	.	.	.	.	.	.	.	.	.	.	.
TRINITY_DN64033_c0_g1	TRINITY_DN64033_c0_g1_i31	.	.	TRINITY_DN64033_c0_g1_i31.p1	2-331[+]	.	.	.	ExpAA=20.46^PredHel=1^Topology=o10-29i	.	.	.	.	.	.
TRINITY_DN64033_c0_g1	TRINITY_DN64033_c0_g1_i32	.	.	.	.	.	.	.	.	.	.	.	.	.	.
TRINITY_DN64033_c0_g1	TRINITY_DN64033_c0_g1_i33	.	.	.	.	.	.	.	.	.	.	.	.	.	.
TRINITY_DN64033_c0_g1	TRINITY_DN64033_c0_g1_i16	.	.	TRINITY_DN64033_c0_g1_i16.p1	106-462[+]	.	.	.	.	.	.	.	.	.	.
TRINITY_DN64033_c0_g1	TRINITY_DN64033_c0_g1_i17	.	.	.	.	.	.	.	.	.	.	.	.	.	.
TRINITY_DN64033_c0_g1	TRINITY_DN64033_c0_g1_i14	.	.	.	.	.	.	.	.	.	.	.	.	.	.
TRINITY_DN64033_c0_g1	TRINITY_DN64033_c0_g1_i15	.	.	TRINITY_DN64033_c0_g1_i15.p1	38-439[+]	.	.	.	.	.	.	.	.	.	.
TRINITY_DN64033_c0_g1	TRINITY_DN64033_c0_g1_i12	.	.	.	.	.	.	.	.	.	.	.	.	.	.
TRINITY_DN64033_c0_g1	TRINITY_DN64033_c0_g1_i13	.	.	.	.	.	.	.	.	.	.	.	.	.	.
TRINITY_DN64033_c0_g1	TRINITY_DN64033_c0_g1_i10	.	.	.	.	.	.	.	.	.	.	.	.	.	.
TRINITY_DN64033_c0_g1	TRINITY_DN64033_c0_g1_i4	.	.	.	.	.	.	.	.	.	.	.	.	.	.
TRINITY_DN64033_c0_g1	TRINITY_DN64033_c0_g1_i5	.	.	TRINITY_DN64033_c0_g1_i5.p1	3-341[+]	.	.	.	.	.	.	.	.	.	.
TRINITY_DN64033_c0_g1	TRINITY_DN64033_c0_g1_i6	.	.	.	.	.	.	.	.	.	.	.	.	.	.
TRINITY_DN64033_c0_g1	TRINITY_DN64033_c0_g1_i7	.	.	.	.	.	.	.	.	.	.	.	.	.	.
TRINITY_DN64033_c0_g1	TRINITY_DN64033_c0_g1_i1	.	.	.	.	.	.	.	.	.	.	.	.	.	.
TRINITY_DN64033_c0_g1	TRINITY_DN64033_c0_g1_i2	.	.	.	.	.	.	.	.	.	.	.	.	.	.
TRINITY_DN64033_c0_g1	TRINITY_DN64033_c0_g1_i3	.	.	TRINITY_DN64033_c0_g1_i3.p1	2-397[+]	.	.	.	ExpAA=20.42^PredHel=1^Topology=o10-29i	.	.	.	.	.	.
TRINITY_DN64033_c0_g1	TRINITY_DN64033_c0_g1_i8	.	.	.	.	.	.	.	.	.	.	.	.	.	.
TRINITY_DN64033_c0_g1	TRINITY_DN64033_c0_g1_i9	.	.	.	.	.	.	.	.	.	.	.	.	.	.
TRINITY_DN64033_c0_g1	TRINITY_DN64033_c0_g1_i23	.	.	TRINITY_DN64033_c0_g1_i23.p1	106-564[+]	.	.	.	.	.	.	.	.	.	.
TRINITY_DN64033_c0_g1	TRINITY_DN64033_c0_g1_i22	.	.	.	.	.	.	.	.	.	.	.	.	.	.
TRINITY_DN64033_c0_g1	TRINITY_DN64033_c0_g1_i21	.	.	TRINITY_DN64033_c0_g1_i21.p1	3-356[+]	.	.	.	.	.	.	.	.	.	.
TRINITY_DN64033_c0_g1	TRINITY_DN64033_c0_g1_i20	.	.	TRINITY_DN64033_c0_g1_i20.p1	152-463[+]	.	.	.	.	.	.	.	.	.	.
TRINITY_DN64033_c0_g1	TRINITY_DN64033_c0_g1_i27	.	.	TRINITY_DN64033_c0_g1_i27.p1	38-439[+]	.	.	.	.	.	.	.	.	.	.
TRINITY_DN64033_c0_g1	TRINITY_DN64033_c0_g1_i26	.	.	.	.	.	.	.	.	.	.	.	.	.	.
TRINITY_DN64033_c0_g1	TRINITY_DN64033_c0_g1_i25	.	.	.	.	.	.	.	.	.	.	.	.	.	.
TRINITY_DN64033_c0_g1	TRINITY_DN64033_c0_g1_i24	.	.	TRINITY_DN64033_c0_g1_i24.p1	2-439[+]	.	.	.	.	.	.	.	.	.	.
TRINITY_DN64033_c0_g1	TRINITY_DN64033_c0_g1_i29	.	.	TRINITY_DN64033_c0_g1_i29.p1	5-337[-]	.	.	.	.	.	.	.	.	.	.
TRINITY_DN64033_c0_g1	TRINITY_DN64033_c0_g1_i28	.	.	TRINITY_DN64033_c0_g1_i28.p1	2-493[+]	.	.	.	ExpAA=20.34^PredHel=1^Topology=o10-29i	.	.	.	.	.	.
TRINITY_DN64066_c0_g1	TRINITY_DN64066_c0_g1_i4	.	.	.	.	.	.	.	.	.	.	.	.	.	.
TRINITY_DN64066_c0_g1	TRINITY_DN64066_c0_g1_i5	.	.	.	.	.	.	.	.	.	.	.	.	.	.
TRINITY_DN64066_c0_g1	TRINITY_DN64066_c0_g1_i6	.	.	.	.	.	.	.	.	.	.	.	.	.	.
TRINITY_DN64066_c0_g1	TRINITY_DN64066_c0_g1_i7	MAF1_SOLLC^MAF1_SOLLC^Q:850-473,H:26-151^61.1%ID^E:4.5e-30^RecName: Full=MFP1 attachment factor 1;^Eukaryota; Viridiplantae; Streptophyta; Embryophyta; Tracheophyta; Spermatophyta; Magnoliophyta; eudicotyledons; Gunneridae; Pentapetalae; asterids; lamiids; Solanales; Solanaceae; Solanoideae; Solaneae; Solanum; Lycopersicon	.	TRINITY_DN64066_c0_g1_i7.p1	467-1144[-]	MAF1_SOLLC^MAF1_SOLLC^Q:99-224,H:26-151^61.1%ID^E:1e-29^RecName: Full=MFP1 attachment factor 1;^Eukaryota; Viridiplantae; Streptophyta; Embryophyta; Tracheophyta; Spermatophyta; Magnoliophyta; eudicotyledons; Gunneridae; Pentapetalae; asterids; lamiids; Solanales; Solanaceae; Solanoideae; Solaneae; Solanum; Lycopersicon	PF13943.5^WPP^WPP domain^99-190^E:1.7e-38	.	.	ENOG410YXFU^MFP1 attachment factor	KEGG:sly:543586	GO:0005794^cellular_component^Golgi apparatus`GO:0005635^cellular_component^nuclear envelope`GO:0016363^cellular_component^nuclear matrix	.	.	.
TRINITY_DN64066_c0_g1	TRINITY_DN64066_c0_g1_i1	MAF1_SOLLC^MAF1_SOLLC^Q:739-569,H:63-119^59.6%ID^E:6.9e-08^RecName: Full=MFP1 attachment factor 1;^Eukaryota; Viridiplantae; Streptophyta; Embryophyta; Tracheophyta; Spermatophyta; Magnoliophyta; eudicotyledons; Gunneridae; Pentapetalae; asterids; lamiids; Solanales; Solanaceae; Solanoideae; Solaneae; Solanum; Lycopersicon	.	.	.	.	.	.	.	ENOG410YXFU^MFP1 attachment factor	KEGG:sly:543586	GO:0005794^cellular_component^Golgi apparatus`GO:0005635^cellular_component^nuclear envelope`GO:0016363^cellular_component^nuclear matrix	.	.	.
TRINITY_DN64066_c0_g1	TRINITY_DN64066_c0_g1_i2	.	.	TRINITY_DN64066_c0_g1_i2.p1	260-622[-]	.	.	.	ExpAA=21.21^PredHel=1^Topology=o30-52i	.	.	.	.	.	.
TRINITY_DN64066_c0_g1	TRINITY_DN64066_c0_g1_i3	.	.	.	.	.	.	.	.	.	.	.	.	.	.
TRINITY_DN64066_c0_g1	TRINITY_DN64066_c0_g1_i8	MAF1_SOLLC^MAF1_SOLLC^Q:593-312,H:26-119^69.1%ID^E:4.7e-27^RecName: Full=MFP1 attachment factor 1;^Eukaryota; Viridiplantae; Streptophyta; Embryophyta; Tracheophyta; Spermatophyta; Magnoliophyta; eudicotyledons; Gunneridae; Pentapetalae; asterids; lamiids; Solanales; Solanaceae; Solanoideae; Solaneae; Solanum; Lycopersicon	.	TRINITY_DN64066_c0_g1_i8.p1	3-767[-]	MAF1_SOLLC^MAF1_SOLLC^Q:59-152,H:26-119^69.1%ID^E:4e-27^RecName: Full=MFP1 attachment factor 1;^Eukaryota; Viridiplantae; Streptophyta; Embryophyta; Tracheophyta; Spermatophyta; Magnoliophyta; eudicotyledons; Gunneridae; Pentapetalae; asterids; lamiids; Solanales; Solanaceae; Solanoideae; Solaneae; Solanum; Lycopersicon	PF13943.5^WPP^WPP domain^59-150^E:5.5e-33	.	.	ENOG410YXFU^MFP1 attachment factor	KEGG:sly:543586	GO:0005794^cellular_component^Golgi apparatus`GO:0005635^cellular_component^nuclear envelope`GO:0016363^cellular_component^nuclear matrix	.	.	.
TRINITY_DN64066_c0_g1	TRINITY_DN64066_c0_g1_i9	MAF1_SOLLC^MAF1_SOLLC^Q:706-473,H:69-151^49.4%ID^E:2.1e-08^RecName: Full=MFP1 attachment factor 1;^Eukaryota; Viridiplantae; Streptophyta; Embryophyta; Tracheophyta; Spermatophyta; Magnoliophyta; eudicotyledons; Gunneridae; Pentapetalae; asterids; lamiids; Solanales; Solanaceae; Solanoideae; Solaneae; Solanum; Lycopersicon	.	.	.	.	.	.	.	ENOG410YXFU^MFP1 attachment factor	KEGG:sly:543586	GO:0005794^cellular_component^Golgi apparatus`GO:0005635^cellular_component^nuclear envelope`GO:0016363^cellular_component^nuclear matrix	.	.	.
TRINITY_DN64066_c0_g1	TRINITY_DN64066_c0_g1_i10	.	.	.	.	.	.	.	.	.	.	.	.	.	.
TRINITY_DN64066_c0_g2	TRINITY_DN64066_c0_g2_i8	CP18A_ARATH^CP18A_ARATH^Q:379-1521,H:1-160^39.9%ID^E:5.9e-62^RecName: Full=Peptidyl-prolyl cis-trans isomerase CYP18-1;^Eukaryota; Viridiplantae; Streptophyta; Embryophyta; Tracheophyta; Spermatophyta; Magnoliophyta; eudicotyledons; Gunneridae; Pentapetalae; rosids; malvids; Brassicales; Brassicaceae; Camelineae; Arabidopsis	.	.	.	.	.	.	.	COG0652^peptidyl-prolyl cis-trans isomerase activity	KEGG:ath:AT1G01940`KO:K12734	GO:0005737^cellular_component^cytoplasm`GO:0003755^molecular_function^peptidyl-prolyl cis-trans isomerase activity`GO:0006457^biological_process^protein folding	.	.	.
TRINITY_DN64066_c0_g2	TRINITY_DN64066_c0_g2_i1	CP18A_ARATH^CP18A_ARATH^Q:379-777,H:1-133^94.7%ID^E:9.1e-72^RecName: Full=Peptidyl-prolyl cis-trans isomerase CYP18-1;^Eukaryota; Viridiplantae; Streptophyta; Embryophyta; Tracheophyta; Spermatophyta; Magnoliophyta; eudicotyledons; Gunneridae; Pentapetalae; rosids; malvids; Brassicales; Brassicaceae; Camelineae; Arabidopsis`CP18A_ARATH^CP18A_ARATH^Q:1131-1211,H:134-160^96.3%ID^E:5.4e-08^RecName: …	.	TRINITY_DN64066_c0_g2_i1.p1	379-843[+]	CP18A_ARATH^CP18A_ARATH^Q:1-133,H:1-133^94.7%ID^E:1.5e-72^RecName: Full=Peptidyl-prolyl cis-trans isomerase CYP18-1;^Eukaryota; Viridiplantae; Streptophyta; Embryophyta; Tracheophyta; Spermatophyta; Magnoliophyta; eudicotyledons; Gunneridae; Pentapetalae; rosids; malvids; Brassicales; Brassicaceae; Camelineae; Arabidopsis	PF00160.20^Pro_isomerase^Cyclophilin type peptidyl-prolyl cis-trans isomerase/CLD^3-135^E:1.6e-49	.	.	COG0652^peptidyl-prolyl cis-trans isomerase activity	KEGG:ath:AT1G01940`KO:K12734	GO:0005737^cellular_component^cytoplasm`GO:0003755^molecular_function^peptidyl-prolyl cis-trans isomerase activity`GO:0006457^biological_process^protein folding	GO:0003755^molecular_function^peptidyl-prolyl cis-trans isomerase activity`GO:0000413^biological_process^protein peptidyl-prolyl isomerization	.	.
TRINITY_DN64066_c0_g2	TRINITY_DN64066_c0_g2_i3	CP18A_ARATH^CP18A_ARATH^Q:1-81,H:134-160^96.3%ID^E:5.2e-08^RecName: Full=Peptidyl-prolyl cis-trans isomerase CYP18-1;^Eukaryota; Viridiplantae; Streptophyta; Embryophyta; Tracheophyta; Spermatophyta; Magnoliophyta; eudicotyledons; Gunneridae; Pentapetalae; rosids; malvids; Brassicales; Brassicaceae; Camelineae; Arabidopsis	.	.	.	.	.	.	.	COG0652^peptidyl-prolyl cis-trans isomerase activity	KEGG:ath:AT1G01940`KO:K12734	GO:0005737^cellular_component^cytoplasm`GO:0003755^molecular_function^peptidyl-prolyl cis-trans isomerase activity`GO:0006457^biological_process^protein folding	.	.	.
TRINITY_DN64066_c0_g2	TRINITY_DN64066_c0_g2_i2	CP18A_ARATH^CP18A_ARATH^Q:393-872,H:1-160^95%ID^E:1.4e-88^RecName: Full=Peptidyl-prolyl cis-trans isomerase CYP18-1;^Eukaryota; Viridiplantae; Streptophyta; Embryophyta; Tracheophyta; Spermatophyta; Magnoliophyta; eudicotyledons; Gunneridae; Pentapetalae; rosids; malvids; Brassicales; Brassicaceae; Camelineae; Arabidopsis	.	TRINITY_DN64066_c0_g2_i2.p1	393-875[+]	CP18A_ARATH^CP18A_ARATH^Q:1-160,H:1-160^95%ID^E:3.1e-89^RecName: Full=Peptidyl-prolyl cis-trans isomerase CYP18-1;^Eukaryota; Viridiplantae; Streptophyta; Embryophyta; Tracheophyta; Spermatophyta; Magnoliophyta; eudicotyledons; Gunneridae; Pentapetalae; rosids; malvids; Brassicales; Brassicaceae; Camelineae; Arabidopsis	PF00160.20^Pro_isomerase^Cyclophilin type peptidyl-prolyl cis-trans isomerase/CLD^3-151^E:6.1e-52	.	.	COG0652^peptidyl-prolyl cis-trans isomerase activity	KEGG:ath:AT1G01940`KO:K12734	GO:0005737^cellular_component^cytoplasm`GO:0003755^molecular_function^peptidyl-prolyl cis-trans isomerase activity`GO:0006457^biological_process^protein folding	GO:0003755^molecular_function^peptidyl-prolyl cis-trans isomerase activity`GO:0000413^biological_process^protein peptidyl-prolyl isomerization	.	.
TRINITY_DN64066_c0_g2	TRINITY_DN64066_c0_g2_i5	CP18A_ARATH^CP18A_ARATH^Q:511-699,H:60-133^73%ID^E:2.5e-23^RecName: Full=Peptidyl-prolyl cis-trans isomerase CYP18-1;^Eukaryota; Viridiplantae; Streptophyta; Embryophyta; Tracheophyta; Spermatophyta; Magnoliophyta; eudicotyledons; Gunneridae; Pentapetalae; rosids; malvids; Brassicales; Brassicaceae; Camelineae; Arabidopsis`CP18A_ARATH^CP18A_ARATH^Q:1053-1133,H:134-160^96.3%ID^E:3.9e-08^RecName: F…	.	.	.	.	.	.	.	COG0652^peptidyl-prolyl cis-trans isomerase activity	KEGG:ath:AT1G01940`KO:K12734	GO:0005737^cellular_component^cytoplasm`GO:0003755^molecular_function^peptidyl-prolyl cis-trans isomerase activity`GO:0006457^biological_process^protein folding	.	.	.
TRINITY_DN64066_c0_g2	TRINITY_DN64066_c0_g2_i7	CP18A_ARATH^CP18A_ARATH^Q:379-858,H:1-160^95%ID^E:1.4e-88^RecName: Full=Peptidyl-prolyl cis-trans isomerase CYP18-1;^Eukaryota; Viridiplantae; Streptophyta; Embryophyta; Tracheophyta; Spermatophyta; Magnoliophyta; eudicotyledons; Gunneridae; Pentapetalae; rosids; malvids; Brassicales; Brassicaceae; Camelineae; Arabidopsis	.	TRINITY_DN64066_c0_g2_i7.p1	379-861[+]	CP18A_ARATH^CP18A_ARATH^Q:1-160,H:1-160^95%ID^E:3.1e-89^RecName: Full=Peptidyl-prolyl cis-trans isomerase CYP18-1;^Eukaryota; Viridiplantae; Streptophyta; Embryophyta; Tracheophyta; Spermatophyta; Magnoliophyta; eudicotyledons; Gunneridae; Pentapetalae; rosids; malvids; Brassicales; Brassicaceae; Camelineae; Arabidopsis	PF00160.20^Pro_isomerase^Cyclophilin type peptidyl-prolyl cis-trans isomerase/CLD^3-151^E:6.1e-52	.	.	COG0652^peptidyl-prolyl cis-trans isomerase activity	KEGG:ath:AT1G01940`KO:K12734	GO:0005737^cellular_component^cytoplasm`GO:0003755^molecular_function^peptidyl-prolyl cis-trans isomerase activity`GO:0006457^biological_process^protein folding	GO:0003755^molecular_function^peptidyl-prolyl cis-trans isomerase activity`GO:0000413^biological_process^protein peptidyl-prolyl isomerization	.	.
TRINITY_DN64066_c0_g2	TRINITY_DN64066_c0_g2_i6	CP18A_ARATH^CP18A_ARATH^Q:379-696,H:1-160^63.1%ID^E:4.2e-48^RecName: Full=Peptidyl-prolyl cis-trans isomerase CYP18-1;^Eukaryota; Viridiplantae; Streptophyta; Embryophyta; Tracheophyta; Spermatophyta; Magnoliophyta; eudicotyledons; Gunneridae; Pentapetalae; rosids; malvids; Brassicales; Brassicaceae; Camelineae; Arabidopsis	.	TRINITY_DN64066_c0_g2_i6.p1	379-699[+]	CP18A_ARATH^CP18A_ARATH^Q:1-106,H:1-160^63.1%ID^E:1e-48^RecName: Full=Peptidyl-prolyl cis-trans isomerase CYP18-1;^Eukaryota; Viridiplantae; Streptophyta; Embryophyta; Tracheophyta; Spermatophyta; Magnoliophyta; eudicotyledons; Gunneridae; Pentapetalae; rosids; malvids; Brassicales; Brassicaceae; Camelineae; Arabidopsis	PF00160.20^Pro_isomerase^Cyclophilin type peptidyl-prolyl cis-trans isomerase/CLD^28-97^E:1.4e-21	.	.	COG0652^peptidyl-prolyl cis-trans isomerase activity	KEGG:ath:AT1G01940`KO:K12734	GO:0005737^cellular_component^cytoplasm`GO:0003755^molecular_function^peptidyl-prolyl cis-trans isomerase activity`GO:0006457^biological_process^protein folding	GO:0003755^molecular_function^peptidyl-prolyl cis-trans isomerase activity`GO:0000413^biological_process^protein peptidyl-prolyl isomerization	.	.
TRINITY_DN64093_c4_g1	TRINITY_DN64093_c4_g1_i1	.	.	.	.	.	.	.	.	.	.	.	.	.	.
TRINITY_DN64093_c4_g1	TRINITY_DN64093_c4_g1_i2	.	.	.	.	.	.	.	.	.	.	.	.	.	.
TRINITY_DN64093_c4_g1	TRINITY_DN64093_c4_g1_i3	.	.	TRINITY_DN64093_c4_g1_i3.p1	1-348[+]	.	PF13966.5^zf-RVT^zinc-binding in reverse transcriptase^1-54^E:9.8e-12	.	ExpAA=23.63^PredHel=1^Topology=o54-76i	.	.	.	.	.	.
TRINITY_DN64093_c4_g1	TRINITY_DN64093_c4_g1_i4	.	.	TRINITY_DN64093_c4_g1_i4.p1	1-324[+]	.	PF13966.5^zf-RVT^zinc-binding in reverse transcriptase^1-54^E:1.5e-09	.	ExpAA=20.15^PredHel=1^Topology=o53-75i	.	.	.	.	.	.
TRINITY_DN64073_c4_g1	TRINITY_DN64073_c4_g1_i1	.	.	.	.	.	.	.	.	.	.	.	.	.	.
TRINITY_DN64073_c4_g1	TRINITY_DN64073_c4_g1_i2	.	.	TRINITY_DN64073_c4_g1_i2.p1	188-1576[+]	.	.	.	ExpAA=41.99^PredHel=2^Topology=i29-51o66-83i	.	.	.	.	.	.
TRINITY_DN64073_c3_g3	TRINITY_DN64073_c3_g3_i1	NEP1_MOUSE^NEP1_MOUSE^Q:871-248,H:42-244^53.8%ID^E:2.6e-54^RecName: Full=Ribosomal RNA small subunit methyltransferase NEP1 {ECO:0000250|UniProtKB:Q92979};^Eukaryota; Metazoa; Chordata; Craniata; Vertebrata; Euteleostomi; Mammalia; Eutheria; Euarchontoglires; Glires; Rodentia; Myomorpha; Muroidea; Muridae; Murinae; Mus; Mus	.	TRINITY_DN64073_c3_g3_i1.p1	245-871[-]	NEP1_MOUSE^NEP1_MOUSE^Q:1-208,H:42-244^53.8%ID^E:1.1e-54^RecName: Full=Ribosomal RNA small subunit methyltransferase NEP1 {ECO:0000250|UniProtKB:Q92979};^Eukaryota; Metazoa; Chordata; Craniata; Vertebrata; Euteleostomi; Mammalia; Eutheria; Euarchontoglires; Glires; Rodentia; Myomorpha; Muroidea; Muridae; Murinae; Mus; Mus	PF03587.13^EMG1^EMG1/NEP1 methyltransferase^5-202^E:4.4e-72	.	.	COG1756^Methyltransferase involved in ribosomal biogenesis. Specifically catalyzes the N1-methylation of the pseudouridine corresponding to position 914 in M.jannaschii 16S rRNA (By similarity)	KEGG:mmu:14791`KO:K14568	GO:0005730^cellular_component^nucleolus`GO:0005634^cellular_component^nucleus`GO:0032040^cellular_component^small-subunit processome`GO:0070037^molecular_function^rRNA (pseudouridine) methyltransferase activity`GO:0019843^molecular_function^rRNA binding`GO:0001824^biological_process^blastocyst development`GO:0000462^biological_process^maturation of SSU-rRNA from tricistronic rRNA transcript (SSU-…	GO:0008168^molecular_function^methyltransferase activity	.	.
TRINITY_DN64073_c3_g2	TRINITY_DN64073_c3_g2_i10	NEP1_CANAX^NEP1_CANAX^Q:221-75,H:109-156^65.3%ID^E:4.9e-10^RecName: Full=Ribosomal RNA small subunit methyltransferase NEP1 {ECO:0000250|UniProtKB:Q06287};^Eukaryota; Fungi; Dikarya; Ascomycota; Saccharomycotina; Saccharomycetes; Saccharomycetales; Debaryomycetaceae; Candida/Lodderomyces clade; Candida	.	.	.	.	.	.	.	.	.	GO:0005730^cellular_component^nucleolus`GO:0070037^molecular_function^rRNA (pseudouridine) methyltransferase activity`GO:0019843^molecular_function^rRNA binding`GO:0042254^biological_process^ribosome biogenesis	.	.	.
TRINITY_DN64073_c3_g2	TRINITY_DN64073_c3_g2_i11	NEP1_MOUSE^NEP1_MOUSE^Q:851-231,H:42-244^54.6%ID^E:3.8e-54^RecName: Full=Ribosomal RNA small subunit methyltransferase NEP1 {ECO:0000250|UniProtKB:Q92979};^Eukaryota; Metazoa; Chordata; Craniata; Vertebrata; Euteleostomi; Mammalia; Eutheria; Euarchontoglires; Glires; Rodentia; Myomorpha; Muroidea; Muridae; Murinae; Mus; Mus	.	TRINITY_DN64073_c3_g2_i11.p1	228-1094[-]	NEP1_MOUSE^NEP1_MOUSE^Q:82-288,H:42-244^54.6%ID^E:2e-54^RecName: Full=Ribosomal RNA small subunit methyltransferase NEP1 {ECO:0000250|UniProtKB:Q92979};^Eukaryota; Metazoa; Chordata; Craniata; Vertebrata; Euteleostomi; Mammalia; Eutheria; Euarchontoglires; Glires; Rodentia; Myomorpha; Muroidea; Muridae; Murinae; Mus; Mus	PF03587.13^EMG1^EMG1/NEP1 methyltransferase^86-282^E:5.6e-70	.	.	COG1756^Methyltransferase involved in ribosomal biogenesis. Specifically catalyzes the N1-methylation of the pseudouridine corresponding to position 914 in M.jannaschii 16S rRNA (By similarity)	KEGG:mmu:14791`KO:K14568	GO:0005730^cellular_component^nucleolus`GO:0005634^cellular_component^nucleus`GO:0032040^cellular_component^small-subunit processome`GO:0070037^molecular_function^rRNA (pseudouridine) methyltransferase activity`GO:0019843^molecular_function^rRNA binding`GO:0001824^biological_process^blastocyst development`GO:0000462^biological_process^maturation of SSU-rRNA from tricistronic rRNA transcript (SSU-…	GO:0008168^molecular_function^methyltransferase activity	.	.
TRINITY_DN64073_c3_g2	TRINITY_DN64073_c3_g2_i12	NEP1_MOUSE^NEP1_MOUSE^Q:946-404,H:42-218^56.4%ID^E:7.4e-48^RecName: Full=Ribosomal RNA small subunit methyltransferase NEP1 {ECO:0000250|UniProtKB:Q92979};^Eukaryota; Metazoa; Chordata; Craniata; Vertebrata; Euteleostomi; Mammalia; Eutheria; Euarchontoglires; Glires; Rodentia; Myomorpha; Muroidea; Muridae; Murinae; Mus; Mus	.	TRINITY_DN64073_c3_g2_i12.p1	368-1189[-]	NEP1_MOUSE^NEP1_MOUSE^Q:82-262,H:42-218^56.4%ID^E:5.8e-48^RecName: Full=Ribosomal RNA small subunit methyltransferase NEP1 {ECO:0000250|UniProtKB:Q92979};^Eukaryota; Metazoa; Chordata; Craniata; Vertebrata; Euteleostomi; Mammalia; Eutheria; Euarchontoglires; Glires; Rodentia; Myomorpha; Muroidea; Muridae; Murinae; Mus; Mus	PF03587.13^EMG1^EMG1/NEP1 methyltransferase^86-262^E:3.3e-62	.	.	COG1756^Methyltransferase involved in ribosomal biogenesis. Specifically catalyzes the N1-methylation of the pseudouridine corresponding to position 914 in M.jannaschii 16S rRNA (By similarity)	KEGG:mmu:14791`KO:K14568	GO:0005730^cellular_component^nucleolus`GO:0005634^cellular_component^nucleus`GO:0032040^cellular_component^small-subunit processome`GO:0070037^molecular_function^rRNA (pseudouridine) methyltransferase activity`GO:0019843^molecular_function^rRNA binding`GO:0001824^biological_process^blastocyst development`GO:0000462^biological_process^maturation of SSU-rRNA from tricistronic rRNA transcript (SSU-…	GO:0008168^molecular_function^methyltransferase activity	.	.
TRINITY_DN64073_c3_g2	TRINITY_DN64073_c3_g2_i13	NEP1_MOUSE^NEP1_MOUSE^Q:707-231,H:90-244^52.2%ID^E:5.9e-36^RecName: Full=Ribosomal RNA small subunit methyltransferase NEP1 {ECO:0000250|UniProtKB:Q92979};^Eukaryota; Metazoa; Chordata; Craniata; Vertebrata; Euteleostomi; Mammalia; Eutheria; Euarchontoglires; Glires; Rodentia; Myomorpha; Muroidea; Muridae; Murinae; Mus; Mus	.	TRINITY_DN64073_c3_g2_i13.p1	228-731[-]	NEP1_MOUSE^NEP1_MOUSE^Q:9-167,H:90-244^52.2%ID^E:2.4e-36^RecName: Full=Ribosomal RNA small subunit methyltransferase NEP1 {ECO:0000250|UniProtKB:Q92979};^Eukaryota; Metazoa; Chordata; Craniata; Vertebrata; Euteleostomi; Mammalia; Eutheria; Euarchontoglires; Glires; Rodentia; Myomorpha; Muroidea; Muridae; Murinae; Mus; Mus	PF03587.13^EMG1^EMG1/NEP1 methyltransferase^9-161^E:1.7e-50	.	.	COG1756^Methyltransferase involved in ribosomal biogenesis. Specifically catalyzes the N1-methylation of the pseudouridine corresponding to position 914 in M.jannaschii 16S rRNA (By similarity)	KEGG:mmu:14791`KO:K14568	GO:0005730^cellular_component^nucleolus`GO:0005634^cellular_component^nucleus`GO:0032040^cellular_component^small-subunit processome`GO:0070037^molecular_function^rRNA (pseudouridine) methyltransferase activity`GO:0019843^molecular_function^rRNA binding`GO:0001824^biological_process^blastocyst development`GO:0000462^biological_process^maturation of SSU-rRNA from tricistronic rRNA transcript (SSU-…	GO:0008168^molecular_function^methyltransferase activity	.	.
TRINITY_DN64073_c3_g2	TRINITY_DN64073_c3_g2_i14	NEP1_MOUSE^NEP1_MOUSE^Q:707-231,H:90-244^52.2%ID^E:6.9e-36^RecName: Full=Ribosomal RNA small subunit methyltransferase NEP1 {ECO:0000250|UniProtKB:Q92979};^Eukaryota; Metazoa; Chordata; Craniata; Vertebrata; Euteleostomi; Mammalia; Eutheria; Euarchontoglires; Glires; Rodentia; Myomorpha; Muroidea; Muridae; Murinae; Mus; Mus`NEP1_MOUSE^NEP1_MOUSE^Q:1035-889,H:42-90^63.3%ID^E:8.5e-10^RecName: Full=…	.	TRINITY_DN64073_c3_g2_i14.p3	871-1278[-]	NEP1_HUMAN^NEP1_HUMAN^Q:82-130,H:42-90^63.3%ID^E:2.4e-10^RecName: Full=Ribosomal RNA small subunit methyltransferase NEP1 {ECO:0000305|PubMed:20047967};^Eukaryota; Metazoa; Chordata; Craniata; Vertebrata; Euteleostomi; Mammalia; Eutheria; Euarchontoglires; Primates; Haplorrhini; Catarrhini; Hominidae; Homo	PF03587.13^EMG1^EMG1/NEP1 methyltransferase^86-130^E:6.3e-13	.	.	.	KEGG:hsa:10436`KO:K14568	GO:0005737^cellular_component^cytoplasm`GO:0005730^cellular_component^nucleolus`GO:0005654^cellular_component^nucleoplasm`GO:0005634^cellular_component^nucleus`GO:0032040^cellular_component^small-subunit processome`GO:0003723^molecular_function^RNA binding`GO:0070037^molecular_function^rRNA (pseudouridine) methyltransferase activity`GO:0019843^molecular_function^rRNA binding`GO:0000462^biological…	GO:0008168^molecular_function^methyltransferase activity	.	.
TRINITY_DN64073_c3_g2	TRINITY_DN64073_c3_g2_i8	NEP1_SCHPO^NEP1_SCHPO^Q:881-627,H:201-284^64.7%ID^E:8.5e-21^RecName: Full=Ribosomal RNA small subunit methyltransferase mra1 {ECO:0000305};^Eukaryota; Fungi; Dikarya; Ascomycota; Taphrinomycotina; Schizosaccharomycetes; Schizosaccharomycetales; Schizosaccharomycetaceae; Schizosaccharomyces	.	TRINITY_DN64073_c3_g2_i8.p1	531-881[-]	NEP1_SCHPO^NEP1_SCHPO^Q:1-85,H:201-284^64.7%ID^E:3.4e-21^RecName: Full=Ribosomal RNA small subunit methyltransferase mra1 {ECO:0000305};^Eukaryota; Fungi; Dikarya; Ascomycota; Taphrinomycotina; Schizosaccharomycetes; Schizosaccharomycetales; Schizosaccharomycetaceae; Schizosaccharomyces	PF03587.13^EMG1^EMG1/NEP1 methyltransferase^1-87^E:1.6e-31	.	.	.	KEGG:spo:SPAC18G6.07c`KO:K14568	GO:0005829^cellular_component^cytosol`GO:0005730^cellular_component^nucleolus`GO:0005634^cellular_component^nucleus`GO:0032040^cellular_component^small-subunit processome`GO:0070037^molecular_function^rRNA (pseudouridine) methyltransferase activity`GO:0019843^molecular_function^rRNA binding`GO:0000462^biological_process^maturation of SSU-rRNA from tricistronic rRNA transcript (SSU-rRNA, 5.8S rRNA…	GO:0008168^molecular_function^methyltransferase activity	.	.
TRINITY_DN64073_c3_g2	TRINITY_DN64073_c3_g2_i9	.	.	.	.	.	.	.	.	.	.	.	.	.	.
TRINITY_DN64073_c3_g2	TRINITY_DN64073_c3_g2_i3	NEP1_MOUSE^NEP1_MOUSE^Q:707-231,H:90-244^52.2%ID^E:5.2e-36^RecName: Full=Ribosomal RNA small subunit methyltransferase NEP1 {ECO:0000250|UniProtKB:Q92979};^Eukaryota; Metazoa; Chordata; Craniata; Vertebrata; Euteleostomi; Mammalia; Eutheria; Euarchontoglires; Glires; Rodentia; Myomorpha; Muroidea; Muridae; Murinae; Mus; Mus	.	TRINITY_DN64073_c3_g2_i3.p1	228-731[-]	NEP1_MOUSE^NEP1_MOUSE^Q:9-167,H:90-244^52.2%ID^E:2.4e-36^RecName: Full=Ribosomal RNA small subunit methyltransferase NEP1 {ECO:0000250|UniProtKB:Q92979};^Eukaryota; Metazoa; Chordata; Craniata; Vertebrata; Euteleostomi; Mammalia; Eutheria; Euarchontoglires; Glires; Rodentia; Myomorpha; Muroidea; Muridae; Murinae; Mus; Mus	PF03587.13^EMG1^EMG1/NEP1 methyltransferase^9-161^E:1.7e-50	.	.	COG1756^Methyltransferase involved in ribosomal biogenesis. Specifically catalyzes the N1-methylation of the pseudouridine corresponding to position 914 in M.jannaschii 16S rRNA (By similarity)	KEGG:mmu:14791`KO:K14568	GO:0005730^cellular_component^nucleolus`GO:0005634^cellular_component^nucleus`GO:0032040^cellular_component^small-subunit processome`GO:0070037^molecular_function^rRNA (pseudouridine) methyltransferase activity`GO:0019843^molecular_function^rRNA binding`GO:0001824^biological_process^blastocyst development`GO:0000462^biological_process^maturation of SSU-rRNA from tricistronic rRNA transcript (SSU-…	GO:0008168^molecular_function^methyltransferase activity	.	.
TRINITY_DN64073_c3_g2	TRINITY_DN64073_c3_g2_i1	.	.	.	.	.	.	.	.	.	.	.	.	.	.
TRINITY_DN64073_c3_g2	TRINITY_DN64073_c3_g2_i6	NEP1_MOUSE^NEP1_MOUSE^Q:773-231,H:90-244^45.3%ID^E:4.1e-32^RecName: Full=Ribosomal RNA small subunit methyltransferase NEP1 {ECO:0000250|UniProtKB:Q92979};^Eukaryota; Metazoa; Chordata; Craniata; Vertebrata; Euteleostomi; Mammalia; Eutheria; Euarchontoglires; Glires; Rodentia; Myomorpha; Muroidea; Muridae; Murinae; Mus; Mus`NEP1_MOUSE^NEP1_MOUSE^Q:1249-1103,H:42-90^63.3%ID^E:9.7e-10^RecName: Full…	.	TRINITY_DN64073_c3_g2_i6.p2	995-1492[-]	NEP1_HUMAN^NEP1_HUMAN^Q:82-130,H:42-90^63.3%ID^E:2.9e-10^RecName: Full=Ribosomal RNA small subunit methyltransferase NEP1 {ECO:0000305|PubMed:20047967};^Eukaryota; Metazoa; Chordata; Craniata; Vertebrata; Euteleostomi; Mammalia; Eutheria; Euarchontoglires; Primates; Haplorrhini; Catarrhini; Hominidae; Homo	PF03587.13^EMG1^EMG1/NEP1 methyltransferase^86-131^E:4.3e-13	.	.	.	KEGG:hsa:10436`KO:K14568	GO:0005737^cellular_component^cytoplasm`GO:0005730^cellular_component^nucleolus`GO:0005654^cellular_component^nucleoplasm`GO:0005634^cellular_component^nucleus`GO:0032040^cellular_component^small-subunit processome`GO:0003723^molecular_function^RNA binding`GO:0070037^molecular_function^rRNA (pseudouridine) methyltransferase activity`GO:0019843^molecular_function^rRNA binding`GO:0000462^biological…	GO:0008168^molecular_function^methyltransferase activity	.	.
TRINITY_DN64073_c3_g2	TRINITY_DN64073_c3_g2_i7	NEP1_MOUSE^NEP1_MOUSE^Q:917-231,H:42-244^48.9%ID^E:2.6e-50^RecName: Full=Ribosomal RNA small subunit methyltransferase NEP1 {ECO:0000250|UniProtKB:Q92979};^Eukaryota; Metazoa; Chordata; Craniata; Vertebrata; Euteleostomi; Mammalia; Eutheria; Euarchontoglires; Glires; Rodentia; Myomorpha; Muroidea; Muridae; Murinae; Mus; Mus	.	TRINITY_DN64073_c3_g2_i7.p1	339-1160[-]	NEP1_MOUSE^NEP1_MOUSE^Q:82-262,H:42-218^56.4%ID^E:5.8e-48^RecName: Full=Ribosomal RNA small subunit methyltransferase NEP1 {ECO:0000250|UniProtKB:Q92979};^Eukaryota; Metazoa; Chordata; Craniata; Vertebrata; Euteleostomi; Mammalia; Eutheria; Euarchontoglires; Glires; Rodentia; Myomorpha; Muroidea; Muridae; Murinae; Mus; Mus	PF03587.13^EMG1^EMG1/NEP1 methyltransferase^86-262^E:4.1e-62	.	.	COG1756^Methyltransferase involved in ribosomal biogenesis. Specifically catalyzes the N1-methylation of the pseudouridine corresponding to position 914 in M.jannaschii 16S rRNA (By similarity)	KEGG:mmu:14791`KO:K14568	GO:0005730^cellular_component^nucleolus`GO:0005634^cellular_component^nucleus`GO:0032040^cellular_component^small-subunit processome`GO:0070037^molecular_function^rRNA (pseudouridine) methyltransferase activity`GO:0019843^molecular_function^rRNA binding`GO:0001824^biological_process^blastocyst development`GO:0000462^biological_process^maturation of SSU-rRNA from tricistronic rRNA transcript (SSU-…	GO:0008168^molecular_function^methyltransferase activity	.	.
TRINITY_DN64073_c3_g2	TRINITY_DN64073_c3_g2_i4	NEP1_MOUSE^NEP1_MOUSE^Q:707-231,H:90-244^52.2%ID^E:7.6e-36^RecName: Full=Ribosomal RNA small subunit methyltransferase NEP1 {ECO:0000250|UniProtKB:Q92979};^Eukaryota; Metazoa; Chordata; Craniata; Vertebrata; Euteleostomi; Mammalia; Eutheria; Euarchontoglires; Glires; Rodentia; Myomorpha; Muroidea; Muridae; Murinae; Mus; Mus`NEP1_MOUSE^NEP1_MOUSE^Q:1183-1037,H:42-90^63.3%ID^E:9.3e-10^RecName: Full…	.	TRINITY_DN64073_c3_g2_i4.p3	929-1426[-]	NEP1_HUMAN^NEP1_HUMAN^Q:82-130,H:42-90^63.3%ID^E:2.9e-10^RecName: Full=Ribosomal RNA small subunit methyltransferase NEP1 {ECO:0000305|PubMed:20047967};^Eukaryota; Metazoa; Chordata; Craniata; Vertebrata; Euteleostomi; Mammalia; Eutheria; Euarchontoglires; Primates; Haplorrhini; Catarrhini; Hominidae; Homo	PF03587.13^EMG1^EMG1/NEP1 methyltransferase^86-131^E:4.3e-13	.	.	.	KEGG:hsa:10436`KO:K14568	GO:0005737^cellular_component^cytoplasm`GO:0005730^cellular_component^nucleolus`GO:0005654^cellular_component^nucleoplasm`GO:0005634^cellular_component^nucleus`GO:0032040^cellular_component^small-subunit processome`GO:0003723^molecular_function^RNA binding`GO:0070037^molecular_function^rRNA (pseudouridine) methyltransferase activity`GO:0019843^molecular_function^rRNA binding`GO:0000462^biological…	GO:0008168^molecular_function^methyltransferase activity	.	.
TRINITY_DN64017_c6_g1	TRINITY_DN64017_c6_g1_i8	.	.	.	.	.	.	.	.	.	.	.	.	.	.
TRINITY_DN64017_c6_g1	TRINITY_DN64017_c6_g1_i9	.	.	TRINITY_DN64017_c6_g1_i9.p1	490-855[-]	.	.	.	.	.	.	.	.	.	.
TRINITY_DN64017_c6_g1	TRINITY_DN64017_c6_g1_i6	.	.	.	.	.	.	.	.	.	.	.	.	.	.
TRINITY_DN64017_c6_g1	TRINITY_DN64017_c6_g1_i7	.	.	TRINITY_DN64017_c6_g1_i7.p1	387-752[-]	.	.	.	.	.	.	.	.	.	.
TRINITY_DN64017_c6_g1	TRINITY_DN64017_c6_g1_i4	.	.	.	.	.	.	.	.	.	.	.	.	.	.
TRINITY_DN64017_c6_g1	TRINITY_DN64017_c6_g1_i5	.	.	TRINITY_DN64017_c6_g1_i5.p2	453-818[-]	.	.	.	.	.	.	.	.	.	.
TRINITY_DN64017_c6_g1	TRINITY_DN64017_c6_g1_i2	.	.	.	.	.	.	.	.	.	.	.	.	.	.
TRINITY_DN64017_c6_g1	TRINITY_DN64017_c6_g1_i3	.	.	.	.	.	.	.	.	.	.	.	.	.	.
TRINITY_DN64017_c5_g2	TRINITY_DN64017_c5_g2_i4	.	.	.	.	.	.	.	.	.	.	.	.	.	.
TRINITY_DN64017_c5_g2	TRINITY_DN64017_c5_g2_i1	.	.	TRINITY_DN64017_c5_g2_i1.p1	3-359[-]	.	.	.	.	.	.	.	.	.	.
TRINITY_DN64017_c5_g2	TRINITY_DN64017_c5_g2_i2	.	.	TRINITY_DN64017_c5_g2_i2.p1	1-309[-]	.	.	.	.	.	.	.	.	.	.
TRINITY_DN64017_c5_g2	TRINITY_DN64017_c5_g2_i3	.	.	.	.	.	.	.	.	.	.	.	.	.	.
TRINITY_DN64094_c4_g2	TRINITY_DN64094_c4_g2_i5	.	.	TRINITY_DN64094_c4_g2_i5.p1	2-328[-]	.	PF12874.6^zf-met^Zinc-finger of C2H2 type^50-73^E:9.1e-07`PF12171.7^zf-C2H2_jaz^Zinc-finger double-stranded RNA-binding^50-74^E:5.9e-05	.	.	.	.	.	.	.	.
TRINITY_DN64094_c4_g2	TRINITY_DN64094_c4_g2_i4	.	.	TRINITY_DN64094_c4_g2_i4.p1	2-331[-]	.	PF12171.7^zf-C2H2_jaz^Zinc-finger double-stranded RNA-binding^50-75^E:8e-05`PF12874.6^zf-met^Zinc-finger of C2H2 type^51-74^E:5e-06	.	.	.	.	.	.	.	.
TRINITY_DN64094_c4_g2	TRINITY_DN64094_c4_g2_i7	.	.	.	.	.	.	.	.	.	.	.	.	.	.
TRINITY_DN64094_c4_g2	TRINITY_DN64094_c4_g2_i6	.	.	TRINITY_DN64094_c4_g2_i6.p1	1-327[-]	.	.	.	.	.	.	.	.	.	.
TRINITY_DN64094_c4_g2	TRINITY_DN64094_c4_g2_i1	.	.	TRINITY_DN64094_c4_g2_i1.p1	2-331[-]	.	PF12171.7^zf-C2H2_jaz^Zinc-finger double-stranded RNA-binding^50-75^E:2e-05`PF12874.6^zf-met^Zinc-finger of C2H2 type^51-74^E:2.2e-07	.	.	.	.	.	.	.	.
TRINITY_DN64094_c4_g2	TRINITY_DN64094_c4_g2_i3	.	.	TRINITY_DN64094_c4_g2_i3.p1	1-327[-]	.	.	.	.	.	.	.	.	.	.
TRINITY_DN64094_c4_g2	TRINITY_DN64094_c4_g2_i2	.	.	TRINITY_DN64094_c4_g2_i2.p1	1-336[-]	.	PF12874.6^zf-met^Zinc-finger of C2H2 type^51-67^E:0.048	.	.	.	.	.	.	.	.
TRINITY_DN64079_c0_g5	TRINITY_DN64079_c0_g5_i1	VIP2L_ARATH^VIP2L_ARATH^Q:1793-1722,H:161-184^95.8%ID^E:9.2e-06^RecName: Full=Inositol hexakisphosphate and diphosphoinositol-pentakisphosphate kinase VIP2 {ECO:0000303|PubMed:25231822};^Eukaryota; Viridiplantae; Streptophyta; Embryophyta; Tracheophyta; Spermatophyta; Magnoliophyta; eudicotyledons; Gunneridae; Pentapetalae; rosids; malvids; Brassicales; Brassicaceae; Camelineae; Arabidopsis	.	TRINITY_DN64079_c0_g5_i1.p1	328-651[+]	.	.	.	ExpAA=27.24^PredHel=1^Topology=i52-71o	.	.	.	.	.	.
TRINITY_DN64079_c0_g5	TRINITY_DN64079_c0_g5_i2	VIP2L_ARATH^VIP2L_ARATH^Q:1794-1723,H:161-184^95.8%ID^E:9.2e-06^RecName: Full=Inositol hexakisphosphate and diphosphoinositol-pentakisphosphate kinase VIP2 {ECO:0000303|PubMed:25231822};^Eukaryota; Viridiplantae; Streptophyta; Embryophyta; Tracheophyta; Spermatophyta; Magnoliophyta; eudicotyledons; Gunneridae; Pentapetalae; rosids; malvids; Brassicales; Brassicaceae; Camelineae; Arabidopsis	.	TRINITY_DN64079_c0_g5_i2.p1	328-651[+]	.	.	.	ExpAA=27.24^PredHel=1^Topology=i52-71o	.	.	.	.	.	.
TRINITY_DN64079_c0_g5	TRINITY_DN64079_c0_g5_i4	VIP2L_ARATH^VIP2L_ARATH^Q:2066-1989,H:161-186^88.5%ID^E:8.1e-06^RecName: Full=Inositol hexakisphosphate and diphosphoinositol-pentakisphosphate kinase VIP2 {ECO:0000303|PubMed:25231822};^Eukaryota; Viridiplantae; Streptophyta; Embryophyta; Tracheophyta; Spermatophyta; Magnoliophyta; eudicotyledons; Gunneridae; Pentapetalae; rosids; malvids; Brassicales; Brassicaceae; Camelineae; Arabidopsis	.	TRINITY_DN64079_c0_g5_i4.p1	328-651[+]	.	.	.	ExpAA=27.24^PredHel=1^Topology=i52-71o	.	.	.	.	.	.
TRINITY_DN64079_c0_g1	TRINITY_DN64079_c0_g1_i1	.	.	TRINITY_DN64079_c0_g1_i1.p1	707-1195[-]	.	PF14111.5^DUF4283^Domain of unknown function (DUF4283)^23-160^E:4.1e-26	.	.	.	.	.	.	.	.
TRINITY_DN64079_c0_g2	TRINITY_DN64079_c0_g2_i9	MKS1_ARATH^MKS1_ARATH^Q:1385-1624,H:1-92^47.4%ID^E:3.3e-13^RecName: Full=Protein MKS1;^Eukaryota; Viridiplantae; Streptophyta; Embryophyta; Tracheophyta; Spermatophyta; Magnoliophyta; eudicotyledons; Gunneridae; Pentapetalae; rosids; malvids; Brassicales; Brassicaceae; Camelineae; Arabidopsis	.	TRINITY_DN64079_c0_g2_i9.p1	1385-1717[+]	MKS1_ARATH^MKS1_ARATH^Q:1-80,H:1-92^47.4%ID^E:1.1e-13^RecName: Full=Protein MKS1;^Eukaryota; Viridiplantae; Streptophyta; Embryophyta; Tracheophyta; Spermatophyta; Magnoliophyta; eudicotyledons; Gunneridae; Pentapetalae; rosids; malvids; Brassicales; Brassicaceae; Camelineae; Arabidopsis	PF05678.13^VQ^VQ motif^58-84^E:1e-12	.	.	ENOG410YNID^VQ domain containing protein	KEGG:ath:AT3G18690`KO:K20725	GO:0005634^cellular_component^nucleus`GO:0006952^biological_process^defense response`GO:0009870^biological_process^defense response signaling pathway, resistance gene-dependent	.	.	.
TRINITY_DN64079_c0_g2	TRINITY_DN64079_c0_g2_i12	ALG9_ARATH^ALG9_ARATH^Q:119-220,H:93-126^73.5%ID^E:1e-07^RecName: Full=Dol-P-Man:Man(6)GlcNAc(2)-PP-Dol alpha-1,2-mannosyltransferase;^Eukaryota; Viridiplantae; Streptophyta; Embryophyta; Tracheophyta; Spermatophyta; Magnoliophyta; eudicotyledons; Gunneridae; Pentapetalae; rosids; malvids; Brassicales; Brassicaceae; Camelineae; Arabidopsis	.	.	.	.	.	.	.	ENOG410XP6D^asparagine-linked glycosylation 9, alpha-1,2-mannosyltransferase homolog (S. cerevisiae)	KEGG:ath:AT1G16900`KO:K03846	GO:0005783^cellular_component^endoplasmic reticulum`GO:0005789^cellular_component^endoplasmic reticulum membrane`GO:0016021^cellular_component^integral component of membrane`GO:0000026^molecular_function^alpha-1,2-mannosyltransferase activity`GO:0052926^molecular_function^dol-P-Man:Man(6)GlcNAc(2)-PP-Dol alpha-1,2-mannosyltransferase activity`GO:0052918^molecular_function^dol-P-Man:Man(8)GlcNAc(2…	.	.	.
TRINITY_DN64079_c0_g2	TRINITY_DN64079_c0_g2_i10	ALG9_ARATH^ALG9_ARATH^Q:1706-1804,H:94-126^75.8%ID^E:1.1e-06^RecName: Full=Dol-P-Man:Man(6)GlcNAc(2)-PP-Dol alpha-1,2-mannosyltransferase;^Eukaryota; Viridiplantae; Streptophyta; Embryophyta; Tracheophyta; Spermatophyta; Magnoliophyta; eudicotyledons; Gunneridae; Pentapetalae; rosids; malvids; Brassicales; Brassicaceae; Camelineae; Arabidopsis	.	.	.	.	.	.	.	ENOG410XP6D^asparagine-linked glycosylation 9, alpha-1,2-mannosyltransferase homolog (S. cerevisiae)	KEGG:ath:AT1G16900`KO:K03846	GO:0005783^cellular_component^endoplasmic reticulum`GO:0005789^cellular_component^endoplasmic reticulum membrane`GO:0016021^cellular_component^integral component of membrane`GO:0000026^molecular_function^alpha-1,2-mannosyltransferase activity`GO:0052926^molecular_function^dol-P-Man:Man(6)GlcNAc(2)-PP-Dol alpha-1,2-mannosyltransferase activity`GO:0052918^molecular_function^dol-P-Man:Man(8)GlcNAc(2…	.	.	.
TRINITY_DN64079_c0_g2	TRINITY_DN64079_c0_g2_i3	ALG9_ARATH^ALG9_ARATH^Q:1-99,H:67-99^81.8%ID^E:7.3e-11^RecName: Full=Dol-P-Man:Man(6)GlcNAc(2)-PP-Dol alpha-1,2-mannosyltransferase;^Eukaryota; Viridiplantae; Streptophyta; Embryophyta; Tracheophyta; Spermatophyta; Magnoliophyta; eudicotyledons; Gunneridae; Pentapetalae; rosids; malvids; Brassicales; Brassicaceae; Camelineae; Arabidopsis	.	TRINITY_DN64079_c0_g2_i3.p1	1-348[+]	ALG9_ARATH^ALG9_ARATH^Q:1-33,H:67-99^81.8%ID^E:4.1e-11^RecName: Full=Dol-P-Man:Man(6)GlcNAc(2)-PP-Dol alpha-1,2-mannosyltransferase;^Eukaryota; Viridiplantae; Streptophyta; Embryophyta; Tracheophyta; Spermatophyta; Magnoliophyta; eudicotyledons; Gunneridae; Pentapetalae; rosids; malvids; Brassicales; Brassicaceae; Camelineae; Arabidopsis	PF03901.16^Glyco_transf_22^Alg9-like mannosyltransferase family^2-31^E:5.2e-07	.	ExpAA=28.06^PredHel=1^Topology=o75-97i	ENOG410XP6D^asparagine-linked glycosylation 9, alpha-1,2-mannosyltransferase homolog (S. cerevisiae)	KEGG:ath:AT1G16900`KO:K03846	GO:0005783^cellular_component^endoplasmic reticulum`GO:0005789^cellular_component^endoplasmic reticulum membrane`GO:0016021^cellular_component^integral component of membrane`GO:0000026^molecular_function^alpha-1,2-mannosyltransferase activity`GO:0052926^molecular_function^dol-P-Man:Man(6)GlcNAc(2)-PP-Dol alpha-1,2-mannosyltransferase activity`GO:0052918^molecular_function^dol-P-Man:Man(8)GlcNAc(2…	GO:0016757^molecular_function^transferase activity, transferring glycosyl groups	.	.
TRINITY_DN64079_c0_g2	TRINITY_DN64079_c0_g2_i2	MKS1_ARATH^MKS1_ARATH^Q:1343-1582,H:1-92^47.4%ID^E:3.3e-13^RecName: Full=Protein MKS1;^Eukaryota; Viridiplantae; Streptophyta; Embryophyta; Tracheophyta; Spermatophyta; Magnoliophyta; eudicotyledons; Gunneridae; Pentapetalae; rosids; malvids; Brassicales; Brassicaceae; Camelineae; Arabidopsis	.	TRINITY_DN64079_c0_g2_i2.p1	1343-1675[+]	MKS1_ARATH^MKS1_ARATH^Q:1-80,H:1-92^47.4%ID^E:1.1e-13^RecName: Full=Protein MKS1;^Eukaryota; Viridiplantae; Streptophyta; Embryophyta; Tracheophyta; Spermatophyta; Magnoliophyta; eudicotyledons; Gunneridae; Pentapetalae; rosids; malvids; Brassicales; Brassicaceae; Camelineae; Arabidopsis	PF05678.13^VQ^VQ motif^58-84^E:1e-12	.	.	ENOG410YNID^VQ domain containing protein	KEGG:ath:AT3G18690`KO:K20725	GO:0005634^cellular_component^nucleus`GO:0006952^biological_process^defense response`GO:0009870^biological_process^defense response signaling pathway, resistance gene-dependent	.	.	.
TRINITY_DN64079_c0_g2	TRINITY_DN64079_c0_g2_i4	MKS1_ARATH^MKS1_ARATH^Q:1219-1458,H:1-92^47.4%ID^E:3e-13^RecName: Full=Protein MKS1;^Eukaryota; Viridiplantae; Streptophyta; Embryophyta; Tracheophyta; Spermatophyta; Magnoliophyta; eudicotyledons; Gunneridae; Pentapetalae; rosids; malvids; Brassicales; Brassicaceae; Camelineae; Arabidopsis	.	TRINITY_DN64079_c0_g2_i4.p1	1219-1551[+]	MKS1_ARATH^MKS1_ARATH^Q:1-80,H:1-92^47.4%ID^E:1.1e-13^RecName: Full=Protein MKS1;^Eukaryota; Viridiplantae; Streptophyta; Embryophyta; Tracheophyta; Spermatophyta; Magnoliophyta; eudicotyledons; Gunneridae; Pentapetalae; rosids; malvids; Brassicales; Brassicaceae; Camelineae; Arabidopsis	PF05678.13^VQ^VQ motif^58-84^E:1e-12	.	.	ENOG410YNID^VQ domain containing protein	KEGG:ath:AT3G18690`KO:K20725	GO:0005634^cellular_component^nucleus`GO:0006952^biological_process^defense response`GO:0009870^biological_process^defense response signaling pathway, resistance gene-dependent	.	.	.
TRINITY_DN64079_c0_g2	TRINITY_DN64079_c0_g2_i6	ALG9_ARATH^ALG9_ARATH^Q:1715-1813,H:94-126^75.8%ID^E:1.1e-06^RecName: Full=Dol-P-Man:Man(6)GlcNAc(2)-PP-Dol alpha-1,2-mannosyltransferase;^Eukaryota; Viridiplantae; Streptophyta; Embryophyta; Tracheophyta; Spermatophyta; Magnoliophyta; eudicotyledons; Gunneridae; Pentapetalae; rosids; malvids; Brassicales; Brassicaceae; Camelineae; Arabidopsis	.	.	.	.	.	.	.	ENOG410XP6D^asparagine-linked glycosylation 9, alpha-1,2-mannosyltransferase homolog (S. cerevisiae)	KEGG:ath:AT1G16900`KO:K03846	GO:0005783^cellular_component^endoplasmic reticulum`GO:0005789^cellular_component^endoplasmic reticulum membrane`GO:0016021^cellular_component^integral component of membrane`GO:0000026^molecular_function^alpha-1,2-mannosyltransferase activity`GO:0052926^molecular_function^dol-P-Man:Man(6)GlcNAc(2)-PP-Dol alpha-1,2-mannosyltransferase activity`GO:0052918^molecular_function^dol-P-Man:Man(8)GlcNAc(2…	.	.	.
TRINITY_DN64079_c1_g1	TRINITY_DN64079_c1_g1_i9	BZP43_ARATH^BZP43_ARATH^Q:171-599,H:23-164^51%ID^E:4.6e-23^RecName: Full=Basic leucine zipper 43 {ECO:0000303|PubMed:11906833};^Eukaryota; Viridiplantae; Streptophyta; Embryophyta; Tracheophyta; Spermatophyta; Magnoliophyta; eudicotyledons; Gunneridae; Pentapetalae; rosids; malvids; Brassicales; Brassicaceae; Camelineae; Arabidopsis	.	TRINITY_DN64079_c1_g1_i9.p1	81-674[+]	BZP43_ARATH^BZP43_ARATH^Q:31-173,H:23-164^51%ID^E:7.2e-24^RecName: Full=Basic leucine zipper 43 {ECO:0000303|PubMed:11906833};^Eukaryota; Viridiplantae; Streptophyta; Embryophyta; Tracheophyta; Spermatophyta; Magnoliophyta; eudicotyledons; Gunneridae; Pentapetalae; rosids; malvids; Brassicales; Brassicaceae; Camelineae; Arabidopsis	PF07716.14^bZIP_2^Basic region leucine zipper^82-127^E:7.3e-09`PF00170.20^bZIP_1^bZIP transcription factor^83-135^E:1e-13	.	.	ENOG410YWTI^Transcription factor	KEGG:ath:AT5G38800	GO:0005634^cellular_component^nucleus`GO:0003677^molecular_function^DNA binding`GO:0003700^molecular_function^DNA-binding transcription factor activity`GO:0006351^biological_process^transcription, DNA-templated	GO:0003700^molecular_function^DNA-binding transcription factor activity`GO:0006355^biological_process^regulation of transcription, DNA-templated	.	.
TRINITY_DN64079_c1_g1	TRINITY_DN64079_c1_g1_i8	.	.	.	.	.	.	.	.	.	.	.	.	.	.
TRINITY_DN64079_c1_g1	TRINITY_DN64079_c1_g1_i4	BZP43_ARATH^BZP43_ARATH^Q:171-599,H:23-164^51%ID^E:2.7e-23^RecName: Full=Basic leucine zipper 43 {ECO:0000303|PubMed:11906833};^Eukaryota; Viridiplantae; Streptophyta; Embryophyta; Tracheophyta; Spermatophyta; Magnoliophyta; eudicotyledons; Gunneridae; Pentapetalae; rosids; malvids; Brassicales; Brassicaceae; Camelineae; Arabidopsis	.	TRINITY_DN64079_c1_g1_i4.p1	81-674[+]	BZP43_ARATH^BZP43_ARATH^Q:31-173,H:23-164^51%ID^E:7.2e-24^RecName: Full=Basic leucine zipper 43 {ECO:0000303|PubMed:11906833};^Eukaryota; Viridiplantae; Streptophyta; Embryophyta; Tracheophyta; Spermatophyta; Magnoliophyta; eudicotyledons; Gunneridae; Pentapetalae; rosids; malvids; Brassicales; Brassicaceae; Camelineae; Arabidopsis	PF07716.14^bZIP_2^Basic region leucine zipper^82-127^E:7.3e-09`PF00170.20^bZIP_1^bZIP transcription factor^83-135^E:1e-13	.	.	ENOG410YWTI^Transcription factor	KEGG:ath:AT5G38800	GO:0005634^cellular_component^nucleus`GO:0003677^molecular_function^DNA binding`GO:0003700^molecular_function^DNA-binding transcription factor activity`GO:0006351^biological_process^transcription, DNA-templated	GO:0003700^molecular_function^DNA-binding transcription factor activity`GO:0006355^biological_process^regulation of transcription, DNA-templated	.	.
TRINITY_DN64079_c1_g1	TRINITY_DN64079_c1_g1_i7	BZP43_ARATH^BZP43_ARATH^Q:171-599,H:23-164^51%ID^E:1.2e-23^RecName: Full=Basic leucine zipper 43 {ECO:0000303|PubMed:11906833};^Eukaryota; Viridiplantae; Streptophyta; Embryophyta; Tracheophyta; Spermatophyta; Magnoliophyta; eudicotyledons; Gunneridae; Pentapetalae; rosids; malvids; Brassicales; Brassicaceae; Camelineae; Arabidopsis	.	TRINITY_DN64079_c1_g1_i7.p1	81-731[+]	BZP43_ARATH^BZP43_ARATH^Q:31-173,H:23-164^51%ID^E:7.9e-24^RecName: Full=Basic leucine zipper 43 {ECO:0000303|PubMed:11906833};^Eukaryota; Viridiplantae; Streptophyta; Embryophyta; Tracheophyta; Spermatophyta; Magnoliophyta; eudicotyledons; Gunneridae; Pentapetalae; rosids; malvids; Brassicales; Brassicaceae; Camelineae; Arabidopsis	PF07716.14^bZIP_2^Basic region leucine zipper^82-127^E:8.7e-09`PF00170.20^bZIP_1^bZIP transcription factor^83-135^E:1.2e-13	.	.	ENOG410YWTI^Transcription factor	KEGG:ath:AT5G38800	GO:0005634^cellular_component^nucleus`GO:0003677^molecular_function^DNA binding`GO:0003700^molecular_function^DNA-binding transcription factor activity`GO:0006351^biological_process^transcription, DNA-templated	GO:0003700^molecular_function^DNA-binding transcription factor activity`GO:0006355^biological_process^regulation of transcription, DNA-templated	.	.
TRINITY_DN64079_c1_g1	TRINITY_DN64079_c1_g1_i1	BZP43_ARATH^BZP43_ARATH^Q:171-599,H:23-164^51%ID^E:4.6e-23^RecName: Full=Basic leucine zipper 43 {ECO:0000303|PubMed:11906833};^Eukaryota; Viridiplantae; Streptophyta; Embryophyta; Tracheophyta; Spermatophyta; Magnoliophyta; eudicotyledons; Gunneridae; Pentapetalae; rosids; malvids; Brassicales; Brassicaceae; Camelineae; Arabidopsis	.	TRINITY_DN64079_c1_g1_i1.p1	81-674[+]	BZP43_ARATH^BZP43_ARATH^Q:31-173,H:23-164^51%ID^E:7.2e-24^RecName: Full=Basic leucine zipper 43 {ECO:0000303|PubMed:11906833};^Eukaryota; Viridiplantae; Streptophyta; Embryophyta; Tracheophyta; Spermatophyta; Magnoliophyta; eudicotyledons; Gunneridae; Pentapetalae; rosids; malvids; Brassicales; Brassicaceae; Camelineae; Arabidopsis	PF07716.14^bZIP_2^Basic region leucine zipper^82-127^E:7.3e-09`PF00170.20^bZIP_1^bZIP transcription factor^83-135^E:1e-13	.	.	ENOG410YWTI^Transcription factor	KEGG:ath:AT5G38800	GO:0005634^cellular_component^nucleus`GO:0003677^molecular_function^DNA binding`GO:0003700^molecular_function^DNA-binding transcription factor activity`GO:0006351^biological_process^transcription, DNA-templated	GO:0003700^molecular_function^DNA-binding transcription factor activity`GO:0006355^biological_process^regulation of transcription, DNA-templated	.	.
TRINITY_DN64079_c1_g1	TRINITY_DN64079_c1_g1_i3	BZP43_ARATH^BZP43_ARATH^Q:171-599,H:23-164^51%ID^E:2.8e-23^RecName: Full=Basic leucine zipper 43 {ECO:0000303|PubMed:11906833};^Eukaryota; Viridiplantae; Streptophyta; Embryophyta; Tracheophyta; Spermatophyta; Magnoliophyta; eudicotyledons; Gunneridae; Pentapetalae; rosids; malvids; Brassicales; Brassicaceae; Camelineae; Arabidopsis	.	TRINITY_DN64079_c1_g1_i3.p1	81-674[+]	BZP43_ARATH^BZP43_ARATH^Q:31-173,H:23-164^51%ID^E:7.2e-24^RecName: Full=Basic leucine zipper 43 {ECO:0000303|PubMed:11906833};^Eukaryota; Viridiplantae; Streptophyta; Embryophyta; Tracheophyta; Spermatophyta; Magnoliophyta; eudicotyledons; Gunneridae; Pentapetalae; rosids; malvids; Brassicales; Brassicaceae; Camelineae; Arabidopsis	PF07716.14^bZIP_2^Basic region leucine zipper^82-127^E:7.3e-09`PF00170.20^bZIP_1^bZIP transcription factor^83-135^E:1e-13	.	.	ENOG410YWTI^Transcription factor	KEGG:ath:AT5G38800	GO:0005634^cellular_component^nucleus`GO:0003677^molecular_function^DNA binding`GO:0003700^molecular_function^DNA-binding transcription factor activity`GO:0006351^biological_process^transcription, DNA-templated	GO:0003700^molecular_function^DNA-binding transcription factor activity`GO:0006355^biological_process^regulation of transcription, DNA-templated	.	.
TRINITY_DN64079_c1_g1	TRINITY_DN64079_c1_g1_i2	.	.	.	.	.	.	.	.	.	.	.	.	.	.
TRINITY_DN64055_c3_g3	TRINITY_DN64055_c3_g3_i1	EXPA1_ARATH^EXPA1_ARATH^Q:659-48,H:45-248^86.3%ID^E:4.1e-108^RecName: Full=Expansin-A1;^Eukaryota; Viridiplantae; Streptophyta; Embryophyta; Tracheophyta; Spermatophyta; Magnoliophyta; eudicotyledons; Gunneridae; Pentapetalae; rosids; malvids; Brassicales; Brassicaceae; Camelineae; Arabidopsis`EXPA1_ARATH^EXPA1_ARATH^Q:885-754,H:1-45^68.9%ID^E:2.8e-08^RecName: Full=Expansin-A1;^Eukaryota; Viridip…	.	TRINITY_DN64055_c3_g3_i1.p2	42-503[-]	EXPA1_ARATH^EXPA1_ARATH^Q:1-152,H:97-248^86.2%ID^E:3e-78^RecName: Full=Expansin-A1;^Eukaryota; Viridiplantae; Streptophyta; Embryophyta; Tracheophyta; Spermatophyta; Magnoliophyta; eudicotyledons; Gunneridae; Pentapetalae; rosids; malvids; Brassicales; Brassicaceae; Camelineae; Arabidopsis	PF03330.17^DPBB_1^Lytic transglycolase^2-51^E:7.3e-12`PF01357.20^Pollen_allerg_1^Pollen allergen^62-139^E:2.3e-31	.	.	ENOG410YCRV^loosening and extension of plant cell walls by disrupting non-covalent bonding between cellulose microfibrils and matrix glucans. No enzymatic activity has been found	KEGG:ath:AT1G69530	GO:0005618^cellular_component^cell wall`GO:0005576^cellular_component^extracellular region`GO:0016020^cellular_component^membrane`GO:0009664^biological_process^plant-type cell wall organization	.	.	.
TRINITY_DN64055_c3_g3	TRINITY_DN64055_c3_g3_i2	EXPA1_ARATH^EXPA1_ARATH^Q:788-48,H:1-248^83.1%ID^E:3.1e-123^RecName: Full=Expansin-A1;^Eukaryota; Viridiplantae; Streptophyta; Embryophyta; Tracheophyta; Spermatophyta; Magnoliophyta; eudicotyledons; Gunneridae; Pentapetalae; rosids; malvids; Brassicales; Brassicaceae; Camelineae; Arabidopsis	.	TRINITY_DN64055_c3_g3_i2.p1	42-788[-]	EXPA1_ARATH^EXPA1_ARATH^Q:1-247,H:1-248^83.1%ID^E:3.8e-123^RecName: Full=Expansin-A1;^Eukaryota; Viridiplantae; Streptophyta; Embryophyta; Tracheophyta; Spermatophyta; Magnoliophyta; eudicotyledons; Gunneridae; Pentapetalae; rosids; malvids; Brassicales; Brassicaceae; Camelineae; Arabidopsis	PF03330.17^DPBB_1^Lytic transglycolase^61-146^E:1.5e-23`PF01357.20^Pollen_allerg_1^Pollen allergen^157-234^E:6.9e-31	sigP:1^20^0.885^YES	.	ENOG410YCRV^loosening and extension of plant cell walls by disrupting non-covalent bonding between cellulose microfibrils and matrix glucans. No enzymatic activity has been found	KEGG:ath:AT1G69530	GO:0005618^cellular_component^cell wall`GO:0005576^cellular_component^extracellular region`GO:0016020^cellular_component^membrane`GO:0009664^biological_process^plant-type cell wall organization	.	.	.
TRINITY_DN64055_c3_g2	TRINITY_DN64055_c3_g2_i2	EXP10_ARATH^EXP10_ARATH^Q:1236-574,H:28-248^83.3%ID^E:6.8e-109^RecName: Full=Expansin-A10;^Eukaryota; Viridiplantae; Streptophyta; Embryophyta; Tracheophyta; Spermatophyta; Magnoliophyta; eudicotyledons; Gunneridae; Pentapetalae; rosids; malvids; Brassicales; Brassicaceae; Camelineae; Arabidopsis	.	TRINITY_DN64055_c3_g2_i2.p1	571-1236[-]	EXP10_ARATH^EXP10_ARATH^Q:1-221,H:28-248^83.3%ID^E:3.7e-109^RecName: Full=Expansin-A10;^Eukaryota; Viridiplantae; Streptophyta; Embryophyta; Tracheophyta; Spermatophyta; Magnoliophyta; eudicotyledons; Gunneridae; Pentapetalae; rosids; malvids; Brassicales; Brassicaceae; Camelineae; Arabidopsis	PF03330.17^DPBB_1^Lytic transglycolase^34-119^E:4.5e-23`PF01357.20^Pollen_allerg_1^Pollen allergen^130-207^E:3.1e-30	.	.	ENOG410YCRV^loosening and extension of plant cell walls by disrupting non-covalent bonding between cellulose microfibrils and matrix glucans. No enzymatic activity has been found	KEGG:ath:AT1G26770	GO:0005618^cellular_component^cell wall`GO:0005576^cellular_component^extracellular region`GO:0016020^cellular_component^membrane`GO:0009664^biological_process^plant-type cell wall organization	.	.	.
TRINITY_DN64055_c3_g2	TRINITY_DN64055_c3_g2_i3	EXP10_ARATH^EXP10_ARATH^Q:1251-589,H:28-248^83.3%ID^E:6.9e-109^RecName: Full=Expansin-A10;^Eukaryota; Viridiplantae; Streptophyta; Embryophyta; Tracheophyta; Spermatophyta; Magnoliophyta; eudicotyledons; Gunneridae; Pentapetalae; rosids; malvids; Brassicales; Brassicaceae; Camelineae; Arabidopsis	.	TRINITY_DN64055_c3_g2_i3.p1	586-1251[-]	EXP10_ARATH^EXP10_ARATH^Q:1-221,H:28-248^83.3%ID^E:3.7e-109^RecName: Full=Expansin-A10;^Eukaryota; Viridiplantae; Streptophyta; Embryophyta; Tracheophyta; Spermatophyta; Magnoliophyta; eudicotyledons; Gunneridae; Pentapetalae; rosids; malvids; Brassicales; Brassicaceae; Camelineae; Arabidopsis	PF03330.17^DPBB_1^Lytic transglycolase^34-119^E:4.5e-23`PF01357.20^Pollen_allerg_1^Pollen allergen^130-207^E:3.1e-30	.	.	ENOG410YCRV^loosening and extension of plant cell walls by disrupting non-covalent bonding between cellulose microfibrils and matrix glucans. No enzymatic activity has been found	KEGG:ath:AT1G26770	GO:0005618^cellular_component^cell wall`GO:0005576^cellular_component^extracellular region`GO:0016020^cellular_component^membrane`GO:0009664^biological_process^plant-type cell wall organization	.	.	.
TRINITY_DN64055_c3_g2	TRINITY_DN64055_c3_g2_i1	EXP10_ARATH^EXP10_ARATH^Q:1219-557,H:28-248^83.3%ID^E:6.7e-109^RecName: Full=Expansin-A10;^Eukaryota; Viridiplantae; Streptophyta; Embryophyta; Tracheophyta; Spermatophyta; Magnoliophyta; eudicotyledons; Gunneridae; Pentapetalae; rosids; malvids; Brassicales; Brassicaceae; Camelineae; Arabidopsis	.	TRINITY_DN64055_c3_g2_i1.p1	554-1219[-]	EXP10_ARATH^EXP10_ARATH^Q:1-221,H:28-248^83.3%ID^E:3.7e-109^RecName: Full=Expansin-A10;^Eukaryota; Viridiplantae; Streptophyta; Embryophyta; Tracheophyta; Spermatophyta; Magnoliophyta; eudicotyledons; Gunneridae; Pentapetalae; rosids; malvids; Brassicales; Brassicaceae; Camelineae; Arabidopsis	PF03330.17^DPBB_1^Lytic transglycolase^34-119^E:4.5e-23`PF01357.20^Pollen_allerg_1^Pollen allergen^130-207^E:3.1e-30	.	.	ENOG410YCRV^loosening and extension of plant cell walls by disrupting non-covalent bonding between cellulose microfibrils and matrix glucans. No enzymatic activity has been found	KEGG:ath:AT1G26770	GO:0005618^cellular_component^cell wall`GO:0005576^cellular_component^extracellular region`GO:0016020^cellular_component^membrane`GO:0009664^biological_process^plant-type cell wall organization	.	.	.
TRINITY_DN64055_c3_g2	TRINITY_DN64055_c3_g2_i4	EXP10_ARATH^EXP10_ARATH^Q:1250-588,H:28-248^83.3%ID^E:6.9e-109^RecName: Full=Expansin-A10;^Eukaryota; Viridiplantae; Streptophyta; Embryophyta; Tracheophyta; Spermatophyta; Magnoliophyta; eudicotyledons; Gunneridae; Pentapetalae; rosids; malvids; Brassicales; Brassicaceae; Camelineae; Arabidopsis	.	TRINITY_DN64055_c3_g2_i4.p1	585-1250[-]	EXP10_ARATH^EXP10_ARATH^Q:1-221,H:28-248^83.3%ID^E:3.7e-109^RecName: Full=Expansin-A10;^Eukaryota; Viridiplantae; Streptophyta; Embryophyta; Tracheophyta; Spermatophyta; Magnoliophyta; eudicotyledons; Gunneridae; Pentapetalae; rosids; malvids; Brassicales; Brassicaceae; Camelineae; Arabidopsis	PF03330.17^DPBB_1^Lytic transglycolase^34-119^E:4.5e-23`PF01357.20^Pollen_allerg_1^Pollen allergen^130-207^E:3.1e-30	.	.	ENOG410YCRV^loosening and extension of plant cell walls by disrupting non-covalent bonding between cellulose microfibrils and matrix glucans. No enzymatic activity has been found	KEGG:ath:AT1G26770	GO:0005618^cellular_component^cell wall`GO:0005576^cellular_component^extracellular region`GO:0016020^cellular_component^membrane`GO:0009664^biological_process^plant-type cell wall organization	.	.	.
TRINITY_DN64055_c2_g1	TRINITY_DN64055_c2_g1_i2	EXPA8_ARATH^EXPA8_ARATH^Q:375-1133,H:9-213^67.7%ID^E:2.8e-93^RecName: Full=Expansin-A8;^Eukaryota; Viridiplantae; Streptophyta; Embryophyta; Tracheophyta; Spermatophyta; Magnoliophyta; eudicotyledons; Gunneridae; Pentapetalae; rosids; malvids; Brassicales; Brassicaceae; Camelineae; Arabidopsis	.	TRINITY_DN64055_c2_g1_i2.p1	354-809[+]	EXPA8_ARATH^EXPA8_ARATH^Q:8-151,H:9-152^82.6%ID^E:1.8e-67^RecName: Full=Expansin-A8;^Eukaryota; Viridiplantae; Streptophyta; Embryophyta; Tracheophyta; Spermatophyta; Magnoliophyta; eudicotyledons; Gunneridae; Pentapetalae; rosids; malvids; Brassicales; Brassicaceae; Camelineae; Arabidopsis	PF03330.17^DPBB_1^Lytic transglycolase^64-148^E:1.3e-22	sigP:1^24^0.79^YES	ExpAA=29.53^PredHel=1^Topology=i7-29o	ENOG410YCRV^loosening and extension of plant cell walls by disrupting non-covalent bonding between cellulose microfibrils and matrix glucans. No enzymatic activity has been found	KEGG:ath:AT2G40610	GO:0005618^cellular_component^cell wall`GO:0005576^cellular_component^extracellular region`GO:0016020^cellular_component^membrane`GO:0009664^biological_process^plant-type cell wall organization`GO:0006949^biological_process^syncytium formation	.	.	.
TRINITY_DN64055_c2_g1	TRINITY_DN64055_c2_g1_i3	EXPA8_ARATH^EXPA8_ARATH^Q:574-885,H:48-151^90.4%ID^E:2e-54^RecName: Full=Expansin-A8;^Eukaryota; Viridiplantae; Streptophyta; Embryophyta; Tracheophyta; Spermatophyta; Magnoliophyta; eudicotyledons; Gunneridae; Pentapetalae; rosids; malvids; Brassicales; Brassicaceae; Camelineae; Arabidopsis	.	.	.	.	.	.	.	ENOG410YCRV^loosening and extension of plant cell walls by disrupting non-covalent bonding between cellulose microfibrils and matrix glucans. No enzymatic activity has been found	KEGG:ath:AT2G40610	GO:0005618^cellular_component^cell wall`GO:0005576^cellular_component^extracellular region`GO:0016020^cellular_component^membrane`GO:0009664^biological_process^plant-type cell wall organization`GO:0006949^biological_process^syncytium formation	.	.	.
TRINITY_DN64055_c2_g1	TRINITY_DN64055_c2_g1_i1	EXPA8_ARATH^EXPA8_ARATH^Q:87-515,H:9-151^82.5%ID^E:1e-66^RecName: Full=Expansin-A8;^Eukaryota; Viridiplantae; Streptophyta; Embryophyta; Tracheophyta; Spermatophyta; Magnoliophyta; eudicotyledons; Gunneridae; Pentapetalae; rosids; malvids; Brassicales; Brassicaceae; Camelineae; Arabidopsis	.	TRINITY_DN64055_c2_g1_i1.p1	66-515[+]	EXPA8_ARATH^EXPA8_ARATH^Q:8-150,H:9-151^82.5%ID^E:8.9e-67^RecName: Full=Expansin-A8;^Eukaryota; Viridiplantae; Streptophyta; Embryophyta; Tracheophyta; Spermatophyta; Magnoliophyta; eudicotyledons; Gunneridae; Pentapetalae; rosids; malvids; Brassicales; Brassicaceae; Camelineae; Arabidopsis	PF03330.17^DPBB_1^Lytic transglycolase^64-148^E:1.3e-22	sigP:1^24^0.729^YES	.	ENOG410YCRV^loosening and extension of plant cell walls by disrupting non-covalent bonding between cellulose microfibrils and matrix glucans. No enzymatic activity has been found	KEGG:ath:AT2G40610	GO:0005618^cellular_component^cell wall`GO:0005576^cellular_component^extracellular region`GO:0016020^cellular_component^membrane`GO:0009664^biological_process^plant-type cell wall organization`GO:0006949^biological_process^syncytium formation	.	.	.
TRINITY_DN64055_c2_g1	TRINITY_DN64055_c2_g1_i6	EXPA8_ARATH^EXPA8_ARATH^Q:1148-1459,H:48-151^90.4%ID^E:3.3e-54^RecName: Full=Expansin-A8;^Eukaryota; Viridiplantae; Streptophyta; Embryophyta; Tracheophyta; Spermatophyta; Magnoliophyta; eudicotyledons; Gunneridae; Pentapetalae; rosids; malvids; Brassicales; Brassicaceae; Camelineae; Arabidopsis	.	.	.	.	.	.	.	ENOG410YCRV^loosening and extension of plant cell walls by disrupting non-covalent bonding between cellulose microfibrils and matrix glucans. No enzymatic activity has been found	KEGG:ath:AT2G40610	GO:0005618^cellular_component^cell wall`GO:0005576^cellular_component^extracellular region`GO:0016020^cellular_component^membrane`GO:0009664^biological_process^plant-type cell wall organization`GO:0006949^biological_process^syncytium formation	.	.	.
TRINITY_DN64055_c2_g1	TRINITY_DN64055_c2_g1_i4	EXPA8_ARATH^EXPA8_ARATH^Q:375-986,H:9-213^83.9%ID^E:1.3e-99^RecName: Full=Expansin-A8;^Eukaryota; Viridiplantae; Streptophyta; Embryophyta; Tracheophyta; Spermatophyta; Magnoliophyta; eudicotyledons; Gunneridae; Pentapetalae; rosids; malvids; Brassicales; Brassicaceae; Camelineae; Arabidopsis	.	TRINITY_DN64055_c2_g1_i4.p1	354-986[+]	EXPA8_ARATH^EXPA8_ARATH^Q:8-211,H:9-213^83.9%ID^E:8.6e-100^RecName: Full=Expansin-A8;^Eukaryota; Viridiplantae; Streptophyta; Embryophyta; Tracheophyta; Spermatophyta; Magnoliophyta; eudicotyledons; Gunneridae; Pentapetalae; rosids; malvids; Brassicales; Brassicaceae; Camelineae; Arabidopsis	PF03330.17^DPBB_1^Lytic transglycolase^64-148^E:3e-22`PF01357.20^Pollen_allerg_1^Pollen allergen^160-210^E:1e-17	sigP:1^24^0.79^YES	ExpAA=27.25^PredHel=1^Topology=i7-29o	ENOG410YCRV^loosening and extension of plant cell walls by disrupting non-covalent bonding between cellulose microfibrils and matrix glucans. No enzymatic activity has been found	KEGG:ath:AT2G40610	GO:0005618^cellular_component^cell wall`GO:0005576^cellular_component^extracellular region`GO:0016020^cellular_component^membrane`GO:0009664^biological_process^plant-type cell wall organization`GO:0006949^biological_process^syncytium formation	.	.	.
TRINITY_DN64055_c2_g1	TRINITY_DN64055_c2_g1_i5	EXPA4_ORYSI^EXPA4_ORYSI^Q:384-494,H:6-42^73%ID^E:3.2e-07^RecName: Full=Expansin-A4;^Eukaryota; Viridiplantae; Streptophyta; Embryophyta; Tracheophyta; Spermatophyta; Magnoliophyta; Liliopsida; Poales; Poaceae; BOP clade; Oryzoideae; Oryzeae; Oryzinae; Oryza; Oryza sativa	.	.	.	.	.	.	.	ENOG410YCRV^loosening and extension of plant cell walls by disrupting non-covalent bonding between cellulose microfibrils and matrix glucans. No enzymatic activity has been found	.	GO:0005618^cellular_component^cell wall`GO:0005576^cellular_component^extracellular region`GO:0016020^cellular_component^membrane`GO:0009664^biological_process^plant-type cell wall organization	.	.	.
TRINITY_DN64061_c0_g1	TRINITY_DN64061_c0_g1_i4	TTF2_DROME^TTF2_DROME^Q:2890-467,H:206-1061^43.9%ID^E:5.5e-171^RecName: Full=Transcription termination factor 2;^Eukaryota; Metazoa; Ecdysozoa; Arthropoda; Hexapoda; Insecta; Pterygota; Neoptera; Holometabola; Diptera; Brachycera; Muscomorpha; Ephydroidea; Drosophilidae; Drosophila; Sophophora	.	TRINITY_DN64061_c0_g1_i4.p1	464-3835[-]	TTF2_DROME^TTF2_DROME^Q:316-1123,H:206-1061^43.9%ID^E:3.4e-171^RecName: Full=Transcription termination factor 2;^Eukaryota; Metazoa; Ecdysozoa; Arthropoda; Hexapoda; Insecta; Pterygota; Neoptera; Holometabola; Diptera; Brachycera; Muscomorpha; Ephydroidea; Drosophilidae; Drosophila; Sophophora	PF04851.14^ResIII^Type III restriction enzyme, res subunit^535-721^E:7e-09`PF00176.22^SNF2_N^SNF2 family N-terminal domain^552-888^E:3.4e-76`PF00271.30^Helicase_C^Helicase conserved C-terminal domain^958-1067^E:4.1e-09	.	.	COG0553^helicase	KEGG:dme:Dmel_CG2684`KO:K15173	GO:0005737^cellular_component^cytoplasm`GO:0005634^cellular_component^nucleus`GO:0005524^molecular_function^ATP binding`GO:0003677^molecular_function^DNA binding`GO:0008094^molecular_function^DNA-dependent ATPase activity`GO:0004386^molecular_function^helicase activity`GO:0006353^biological_process^DNA-templated transcription, termination`GO:0007143^biological_process^female meiotic nuclear divis…	GO:0003677^molecular_function^DNA binding`GO:0005524^molecular_function^ATP binding`GO:0016787^molecular_function^hydrolase activity	.	.
TRINITY_DN64061_c0_g1	TRINITY_DN64061_c0_g1_i1	TTF2_DROME^TTF2_DROME^Q:2890-467,H:206-1061^44.3%ID^E:3.1e-173^RecName: Full=Transcription termination factor 2;^Eukaryota; Metazoa; Ecdysozoa; Arthropoda; Hexapoda; Insecta; Pterygota; Neoptera; Holometabola; Diptera; Brachycera; Muscomorpha; Ephydroidea; Drosophilidae; Drosophila; Sophophora	.	TRINITY_DN64061_c0_g1_i1.p1	464-3736[-]	TTF2_DROME^TTF2_DROME^Q:283-1090,H:206-1061^44.3%ID^E:1.6e-173^RecName: Full=Transcription termination factor 2;^Eukaryota; Metazoa; Ecdysozoa; Arthropoda; Hexapoda; Insecta; Pterygota; Neoptera; Holometabola; Diptera; Brachycera; Muscomorpha; Ephydroidea; Drosophilidae; Drosophila; Sophophora	PF04851.14^ResIII^Type III restriction enzyme, res subunit^502-688^E:2.4e-08`PF00176.22^SNF2_N^SNF2 family N-terminal domain^523-855^E:7.4e-78`PF00271.30^Helicase_C^Helicase conserved C-terminal domain^925-1034^E:2.9e-09	.	.	COG0553^helicase	KEGG:dme:Dmel_CG2684`KO:K15173	GO:0005737^cellular_component^cytoplasm`GO:0005634^cellular_component^nucleus`GO:0005524^molecular_function^ATP binding`GO:0003677^molecular_function^DNA binding`GO:0008094^molecular_function^DNA-dependent ATPase activity`GO:0004386^molecular_function^helicase activity`GO:0006353^biological_process^DNA-templated transcription, termination`GO:0007143^biological_process^female meiotic nuclear divis…	GO:0003677^molecular_function^DNA binding`GO:0005524^molecular_function^ATP binding`GO:0016787^molecular_function^hydrolase activity	.	.
TRINITY_DN64061_c0_g1	TRINITY_DN64061_c0_g1_i2	TTF2_DROME^TTF2_DROME^Q:2890-467,H:206-1061^44.2%ID^E:1e-171^RecName: Full=Transcription termination factor 2;^Eukaryota; Metazoa; Ecdysozoa; Arthropoda; Hexapoda; Insecta; Pterygota; Neoptera; Holometabola; Diptera; Brachycera; Muscomorpha; Ephydroidea; Drosophilidae; Drosophila; Sophophora	.	TRINITY_DN64061_c0_g1_i2.p1	464-3736[-]	TTF2_DROME^TTF2_DROME^Q:283-1090,H:206-1061^44.2%ID^E:5.2e-172^RecName: Full=Transcription termination factor 2;^Eukaryota; Metazoa; Ecdysozoa; Arthropoda; Hexapoda; Insecta; Pterygota; Neoptera; Holometabola; Diptera; Brachycera; Muscomorpha; Ephydroidea; Drosophilidae; Drosophila; Sophophora	PF04851.14^ResIII^Type III restriction enzyme, res subunit^502-688^E:6.7e-09`PF00176.22^SNF2_N^SNF2 family N-terminal domain^519-855^E:3.2e-76`PF00271.30^Helicase_C^Helicase conserved C-terminal domain^925-1034^E:2.9e-09	.	.	COG0553^helicase	KEGG:dme:Dmel_CG2684`KO:K15173	GO:0005737^cellular_component^cytoplasm`GO:0005634^cellular_component^nucleus`GO:0005524^molecular_function^ATP binding`GO:0003677^molecular_function^DNA binding`GO:0008094^molecular_function^DNA-dependent ATPase activity`GO:0004386^molecular_function^helicase activity`GO:0006353^biological_process^DNA-templated transcription, termination`GO:0007143^biological_process^female meiotic nuclear divis…	GO:0003677^molecular_function^DNA binding`GO:0005524^molecular_function^ATP binding`GO:0016787^molecular_function^hydrolase activity	.	.
TRINITY_DN64061_c0_g1	TRINITY_DN64061_c0_g1_i3	TTF2_DROME^TTF2_DROME^Q:2243-3,H:206-1001^43.1%ID^E:1.5e-150^RecName: Full=Transcription termination factor 2;^Eukaryota; Metazoa; Ecdysozoa; Arthropoda; Hexapoda; Insecta; Pterygota; Neoptera; Holometabola; Diptera; Brachycera; Muscomorpha; Ephydroidea; Drosophilidae; Drosophila; Sophophora	.	TRINITY_DN64061_c0_g1_i3.p1	3-3188[-]	TTF2_DROME^TTF2_DROME^Q:316-1062,H:206-1001^43.1%ID^E:1.4e-150^RecName: Full=Transcription termination factor 2;^Eukaryota; Metazoa; Ecdysozoa; Arthropoda; Hexapoda; Insecta; Pterygota; Neoptera; Holometabola; Diptera; Brachycera; Muscomorpha; Ephydroidea; Drosophilidae; Drosophila; Sophophora	PF04851.14^ResIII^Type III restriction enzyme, res subunit^535-721^E:6.4e-09`PF00176.22^SNF2_N^SNF2 family N-terminal domain^552-888^E:3.7e-76`PF00271.30^Helicase_C^Helicase conserved C-terminal domain^958-1062^E:3.9e-07	.	.	COG0553^helicase	KEGG:dme:Dmel_CG2684`KO:K15173	GO:0005737^cellular_component^cytoplasm`GO:0005634^cellular_component^nucleus`GO:0005524^molecular_function^ATP binding`GO:0003677^molecular_function^DNA binding`GO:0008094^molecular_function^DNA-dependent ATPase activity`GO:0004386^molecular_function^helicase activity`GO:0006353^biological_process^DNA-templated transcription, termination`GO:0007143^biological_process^female meiotic nuclear divis…	GO:0003677^molecular_function^DNA binding`GO:0005524^molecular_function^ATP binding`GO:0016787^molecular_function^hydrolase activity	.	.
TRINITY_DN64042_c2_g3	TRINITY_DN64042_c2_g3_i1	.	.	.	.	.	.	.	.	.	.	.	.	.	.
TRINITY_DN64042_c2_g3	TRINITY_DN64042_c2_g3_i2	.	.	TRINITY_DN64042_c2_g3_i2.p1	1230-1529[-]	.	.	.	ExpAA=18.36^PredHel=1^Topology=o24-46i	.	.	.	.	.	.
TRINITY_DN64053_c0_g2	TRINITY_DN64053_c0_g2_i1	.	.	.	.	.	.	.	.	.	.	.	.	.	.
TRINITY_DN64053_c0_g2	TRINITY_DN64053_c0_g2_i2	MBD11_ARATH^MBD11_ARATH^Q:363-899,H:2-188^50.3%ID^E:1.8e-35^RecName: Full=Methyl-CpG-binding domain-containing protein 11;^Eukaryota; Viridiplantae; Streptophyta; Embryophyta; Tracheophyta; Spermatophyta; Magnoliophyta; eudicotyledons; Gunneridae; Pentapetalae; rosids; malvids; Brassicales; Brassicaceae; Camelineae; Arabidopsis	.	TRINITY_DN64053_c0_g2_i2.p1	342-1124[+]	MBD11_ARATH^MBD11_ARATH^Q:8-186,H:2-188^50.3%ID^E:1.4e-35^RecName: Full=Methyl-CpG-binding domain-containing protein 11;^Eukaryota; Viridiplantae; Streptophyta; Embryophyta; Tracheophyta; Spermatophyta; Magnoliophyta; eudicotyledons; Gunneridae; Pentapetalae; rosids; malvids; Brassicales; Brassicaceae; Camelineae; Arabidopsis	PF01429.18^MBD^Methyl-CpG binding domain^17-79^E:1.6e-12	.	.	ENOG410YRVP^methyl-CpG binding	KEGG:ath:AT3G15790	GO:0005634^cellular_component^nucleus`GO:0008327^molecular_function^methyl-CpG binding`GO:0006355^biological_process^regulation of transcription, DNA-templated`GO:0006351^biological_process^transcription, DNA-templated	GO:0003677^molecular_function^DNA binding`GO:0005634^cellular_component^nucleus	.	.
TRINITY_DN64046_c1_g1	TRINITY_DN64046_c1_g1_i27	WAP53_MESAU^WAP53_MESAU^Q:253-1248,H:149-477^42.5%ID^E:7.9e-77^RecName: Full=Telomerase Cajal body protein 1;^Eukaryota; Metazoa; Chordata; Craniata; Vertebrata; Euteleostomi; Mammalia; Eutheria; Euarchontoglires; Glires; Rodentia; Myomorpha; Muroidea; Cricetidae; Cricetinae; Mesocricetus	.	TRINITY_DN64046_c1_g1_i27.p1	37-1437[+]	WAP53_MESAU^WAP53_MESAU^Q:73-404,H:149-477^42.5%ID^E:4.6e-77^RecName: Full=Telomerase Cajal body protein 1;^Eukaryota; Metazoa; Chordata; Craniata; Vertebrata; Euteleostomi; Mammalia; Eutheria; Euarchontoglires; Glires; Rodentia; Myomorpha; Muroidea; Cricetidae; Cricetinae; Mesocricetus	PF00400.31^WD40^WD domain, G-beta repeat^86-110^E:0.016`PF00400.31^WD40^WD domain, G-beta repeat^279-317^E:3.2e-05	.	.	.	.	GO:0015030^cellular_component^Cajal body`GO:0005829^cellular_component^cytosol`GO:0005697^cellular_component^telomerase holoenzyme complex`GO:0051087^molecular_function^chaperone binding`GO:0042802^molecular_function^identical protein binding`GO:0044877^molecular_function^protein-containing complex binding`GO:0003723^molecular_function^RNA binding`GO:0070034^molecular_function^telomerase RNA bind…	GO:0005515^molecular_function^protein binding	.	.
TRINITY_DN64046_c1_g1	TRINITY_DN64046_c1_g1_i7	WAP53_MESAU^WAP53_MESAU^Q:253-1095,H:149-419^44.5%ID^E:1.4e-68^RecName: Full=Telomerase Cajal body protein 1;^Eukaryota; Metazoa; Chordata; Craniata; Vertebrata; Euteleostomi; Mammalia; Eutheria; Euarchontoglires; Glires; Rodentia; Myomorpha; Muroidea; Cricetidae; Cricetinae; Mesocricetus	.	TRINITY_DN64046_c1_g1_i7.p1	37-1113[+]	WAP53_MESAU^WAP53_MESAU^Q:73-353,H:149-419^44.5%ID^E:1e-68^RecName: Full=Telomerase Cajal body protein 1;^Eukaryota; Metazoa; Chordata; Craniata; Vertebrata; Euteleostomi; Mammalia; Eutheria; Euarchontoglires; Glires; Rodentia; Myomorpha; Muroidea; Cricetidae; Cricetinae; Mesocricetus	PF00400.31^WD40^WD domain, G-beta repeat^86-110^E:0.012`PF00400.31^WD40^WD domain, G-beta repeat^279-317^E:2.2e-05	.	.	.	.	GO:0015030^cellular_component^Cajal body`GO:0005829^cellular_component^cytosol`GO:0005697^cellular_component^telomerase holoenzyme complex`GO:0051087^molecular_function^chaperone binding`GO:0042802^molecular_function^identical protein binding`GO:0044877^molecular_function^protein-containing complex binding`GO:0003723^molecular_function^RNA binding`GO:0070034^molecular_function^telomerase RNA bind…	GO:0005515^molecular_function^protein binding	.	.
TRINITY_DN64046_c1_g1	TRINITY_DN64046_c1_g1_i6	.	.	.	.	.	.	.	.	.	.	.	.	.	.
TRINITY_DN64046_c1_g1	TRINITY_DN64046_c1_g1_i3	WAP53_MESAU^WAP53_MESAU^Q:160-1236,H:123-477^41%ID^E:6e-77^RecName: Full=Telomerase Cajal body protein 1;^Eukaryota; Metazoa; Chordata; Craniata; Vertebrata; Euteleostomi; Mammalia; Eutheria; Euarchontoglires; Glires; Rodentia; Myomorpha; Muroidea; Cricetidae; Cricetinae; Mesocricetus	.	TRINITY_DN64046_c1_g1_i3.p1	37-1557[+]	WAP53_MESAU^WAP53_MESAU^Q:42-400,H:123-477^41%ID^E:3.8e-77^RecName: Full=Telomerase Cajal body protein 1;^Eukaryota; Metazoa; Chordata; Craniata; Vertebrata; Euteleostomi; Mammalia; Eutheria; Euarchontoglires; Glires; Rodentia; Myomorpha; Muroidea; Cricetidae; Cricetinae; Mesocricetus	PF00400.31^WD40^WD domain, G-beta repeat^82-106^E:0.018`PF00400.31^WD40^WD domain, G-beta repeat^275-313^E:3.5e-05	.	.	.	.	GO:0015030^cellular_component^Cajal body`GO:0005829^cellular_component^cytosol`GO:0005697^cellular_component^telomerase holoenzyme complex`GO:0051087^molecular_function^chaperone binding`GO:0042802^molecular_function^identical protein binding`GO:0044877^molecular_function^protein-containing complex binding`GO:0003723^molecular_function^RNA binding`GO:0070034^molecular_function^telomerase RNA bind…	GO:0005515^molecular_function^protein binding	.	.
TRINITY_DN64046_c1_g1	TRINITY_DN64046_c1_g1_i2	WAP53_BOVIN^WAP53_BOVIN^Q:9-170,H:206-259^46.3%ID^E:2e-10^RecName: Full=Telomerase Cajal body protein 1;^Eukaryota; Metazoa; Chordata; Craniata; Vertebrata; Euteleostomi; Mammalia; Eutheria; Laurasiatheria; Cetartiodactyla; Ruminantia; Pecora; Bovidae; Bovinae; Bos	.	.	.	.	.	.	.	ENOG410XS4K^WD repeat containing, antisense to TP53	KEGG:bta:509631	GO:0015030^cellular_component^Cajal body`GO:0005737^cellular_component^cytoplasm`GO:0005697^cellular_component^telomerase holoenzyme complex`GO:0003723^molecular_function^RNA binding`GO:0051973^biological_process^positive regulation of telomerase activity`GO:0032203^biological_process^telomere formation via telomerase	.	.	.
TRINITY_DN64046_c1_g1	TRINITY_DN64046_c1_g1_i28	WAP53_MESAU^WAP53_MESAU^Q:160-1236,H:123-477^41%ID^E:6e-77^RecName: Full=Telomerase Cajal body protein 1;^Eukaryota; Metazoa; Chordata; Craniata; Vertebrata; Euteleostomi; Mammalia; Eutheria; Euarchontoglires; Glires; Rodentia; Myomorpha; Muroidea; Cricetidae; Cricetinae; Mesocricetus	.	TRINITY_DN64046_c1_g1_i28.p1	37-1425[+]	WAP53_MESAU^WAP53_MESAU^Q:42-400,H:123-477^41%ID^E:3.5e-77^RecName: Full=Telomerase Cajal body protein 1;^Eukaryota; Metazoa; Chordata; Craniata; Vertebrata; Euteleostomi; Mammalia; Eutheria; Euarchontoglires; Glires; Rodentia; Myomorpha; Muroidea; Cricetidae; Cricetinae; Mesocricetus	PF00400.31^WD40^WD domain, G-beta repeat^82-106^E:0.016`PF00400.31^WD40^WD domain, G-beta repeat^275-313^E:3.2e-05	.	.	.	.	GO:0015030^cellular_component^Cajal body`GO:0005829^cellular_component^cytosol`GO:0005697^cellular_component^telomerase holoenzyme complex`GO:0051087^molecular_function^chaperone binding`GO:0042802^molecular_function^identical protein binding`GO:0044877^molecular_function^protein-containing complex binding`GO:0003723^molecular_function^RNA binding`GO:0070034^molecular_function^telomerase RNA bind…	GO:0005515^molecular_function^protein binding	.	.
TRINITY_DN64046_c1_g1	TRINITY_DN64046_c1_g1_i26	WAP53_MESAU^WAP53_MESAU^Q:253-783,H:149-317^44.6%ID^E:7.2e-41^RecName: Full=Telomerase Cajal body protein 1;^Eukaryota; Metazoa; Chordata; Craniata; Vertebrata; Euteleostomi; Mammalia; Eutheria; Euarchontoglires; Glires; Rodentia; Myomorpha; Muroidea; Cricetidae; Cricetinae; Mesocricetus`WAP53_MESAU^WAP53_MESAU^Q:861-1340,H:313-477^40.1%ID^E:2e-27^RecName: Full=Telomerase Cajal body protein 1;^Eu…	.	TRINITY_DN64046_c1_g1_i26.p1	37-828[+]	WAP53_MESAU^WAP53_MESAU^Q:73-249,H:149-317^44.6%ID^E:2.3e-41^RecName: Full=Telomerase Cajal body protein 1;^Eukaryota; Metazoa; Chordata; Craniata; Vertebrata; Euteleostomi; Mammalia; Eutheria; Euarchontoglires; Glires; Rodentia; Myomorpha; Muroidea; Cricetidae; Cricetinae; Mesocricetus	PF00400.31^WD40^WD domain, G-beta repeat^86-110^E:0.0075	.	.	.	.	GO:0015030^cellular_component^Cajal body`GO:0005829^cellular_component^cytosol`GO:0005697^cellular_component^telomerase holoenzyme complex`GO:0051087^molecular_function^chaperone binding`GO:0042802^molecular_function^identical protein binding`GO:0044877^molecular_function^protein-containing complex binding`GO:0003723^molecular_function^RNA binding`GO:0070034^molecular_function^telomerase RNA bind…	GO:0005515^molecular_function^protein binding	.	.
TRINITY_DN64046_c1_g1	TRINITY_DN64046_c1_g1_i30	WAP53_MESAU^WAP53_MESAU^Q:253-1248,H:149-477^42.5%ID^E:5.4e-77^RecName: Full=Telomerase Cajal body protein 1;^Eukaryota; Metazoa; Chordata; Craniata; Vertebrata; Euteleostomi; Mammalia; Eutheria; Euarchontoglires; Glires; Rodentia; Myomorpha; Muroidea; Cricetidae; Cricetinae; Mesocricetus	.	TRINITY_DN64046_c1_g1_i30.p1	37-1401[+]	WAP53_MESAU^WAP53_MESAU^Q:73-404,H:149-477^42.5%ID^E:4.5e-77^RecName: Full=Telomerase Cajal body protein 1;^Eukaryota; Metazoa; Chordata; Craniata; Vertebrata; Euteleostomi; Mammalia; Eutheria; Euarchontoglires; Glires; Rodentia; Myomorpha; Muroidea; Cricetidae; Cricetinae; Mesocricetus	PF00400.31^WD40^WD domain, G-beta repeat^86-110^E:0.016`PF00400.31^WD40^WD domain, G-beta repeat^279-317^E:3.1e-05	.	.	.	.	GO:0015030^cellular_component^Cajal body`GO:0005829^cellular_component^cytosol`GO:0005697^cellular_component^telomerase holoenzyme complex`GO:0051087^molecular_function^chaperone binding`GO:0042802^molecular_function^identical protein binding`GO:0044877^molecular_function^protein-containing complex binding`GO:0003723^molecular_function^RNA binding`GO:0070034^molecular_function^telomerase RNA bind…	GO:0005515^molecular_function^protein binding	.	.
TRINITY_DN64046_c1_g1	TRINITY_DN64046_c1_g1_i21	WAP53_MESAU^WAP53_MESAU^Q:253-1323,H:149-477^39.6%ID^E:8.4e-74^RecName: Full=Telomerase Cajal body protein 1;^Eukaryota; Metazoa; Chordata; Craniata; Vertebrata; Euteleostomi; Mammalia; Eutheria; Euarchontoglires; Glires; Rodentia; Myomorpha; Muroidea; Cricetidae; Cricetinae; Mesocricetus	.	TRINITY_DN64046_c1_g1_i21.p1	37-951[+]	WAP53_MESAU^WAP53_MESAU^Q:73-297,H:149-364^44.4%ID^E:3.9e-53^RecName: Full=Telomerase Cajal body protein 1;^Eukaryota; Metazoa; Chordata; Craniata; Vertebrata; Euteleostomi; Mammalia; Eutheria; Euarchontoglires; Glires; Rodentia; Myomorpha; Muroidea; Cricetidae; Cricetinae; Mesocricetus	PF00400.31^WD40^WD domain, G-beta repeat^86-110^E:0.0094	.	.	.	.	GO:0015030^cellular_component^Cajal body`GO:0005829^cellular_component^cytosol`GO:0005697^cellular_component^telomerase holoenzyme complex`GO:0051087^molecular_function^chaperone binding`GO:0042802^molecular_function^identical protein binding`GO:0044877^molecular_function^protein-containing complex binding`GO:0003723^molecular_function^RNA binding`GO:0070034^molecular_function^telomerase RNA bind…	GO:0005515^molecular_function^protein binding	.	.
TRINITY_DN64046_c1_g1	TRINITY_DN64046_c1_g1_i14	WAP53_MESAU^WAP53_MESAU^Q:18-653,H:206-314^25.5%ID^E:7.9e-16^RecName: Full=Telomerase Cajal body protein 1;^Eukaryota; Metazoa; Chordata; Craniata; Vertebrata; Euteleostomi; Mammalia; Eutheria; Euarchontoglires; Glires; Rodentia; Myomorpha; Muroidea; Cricetidae; Cricetinae; Mesocricetus	.	.	.	.	.	.	.	.	.	GO:0015030^cellular_component^Cajal body`GO:0005829^cellular_component^cytosol`GO:0005697^cellular_component^telomerase holoenzyme complex`GO:0051087^molecular_function^chaperone binding`GO:0042802^molecular_function^identical protein binding`GO:0044877^molecular_function^protein-containing complex binding`GO:0003723^molecular_function^RNA binding`GO:0070034^molecular_function^telomerase RNA bind…	.	.	.
TRINITY_DN64046_c1_g1	TRINITY_DN64046_c1_g1_i16	WAP53_MESAU^WAP53_MESAU^Q:703-906,H:248-314^45.6%ID^E:1.7e-11^RecName: Full=Telomerase Cajal body protein 1;^Eukaryota; Metazoa; Chordata; Craniata; Vertebrata; Euteleostomi; Mammalia; Eutheria; Euarchontoglires; Glires; Rodentia; Myomorpha; Muroidea; Cricetidae; Cricetinae; Mesocricetus`WAP53_MESAU^WAP53_MESAU^Q:525-662,H:206-251^52.2%ID^E:1e-08^RecName: Full=Telomerase Cajal body protein 1;^Euk…	.	TRINITY_DN64046_c1_g1_i16.p2	1-303[+]	WAP53_HUMAN^WAP53_HUMAN^Q:27-61,H:165-199^62.9%ID^E:4.1e-07^RecName: Full=Telomerase Cajal body protein 1;^Eukaryota; Metazoa; Chordata; Craniata; Vertebrata; Euteleostomi; Mammalia; Eutheria; Euarchontoglires; Primates; Haplorrhini; Catarrhini; Hominidae; Homo	PF00400.31^WD40^WD domain, G-beta repeat^34-58^E:0.0014	.	.	ENOG410XS4K^WD repeat containing, antisense to TP53	KEGG:hsa:55135	GO:0015030^cellular_component^Cajal body`GO:0005829^cellular_component^cytosol`GO:0016604^cellular_component^nuclear body`GO:0005654^cellular_component^nucleoplasm`GO:0005697^cellular_component^telomerase holoenzyme complex`GO:0051087^molecular_function^chaperone binding`GO:0042802^molecular_function^identical protein binding`GO:0044877^molecular_function^protein-containing complex binding`GO:000…	GO:0005515^molecular_function^protein binding	.	.
TRINITY_DN64046_c1_g1	TRINITY_DN64046_c1_g1_i11	WAP53_MESAU^WAP53_MESAU^Q:677-1480,H:206-477^43.6%ID^E:2.7e-64^RecName: Full=Telomerase Cajal body protein 1;^Eukaryota; Metazoa; Chordata; Craniata; Vertebrata; Euteleostomi; Mammalia; Eutheria; Euarchontoglires; Glires; Rodentia; Myomorpha; Muroidea; Cricetidae; Cricetinae; Mesocricetus	.	TRINITY_DN64046_c1_g1_i11.p1	683-1633[+]	WAP53_MESAU^WAP53_MESAU^Q:1-266,H:208-477^43.6%ID^E:1.8e-64^RecName: Full=Telomerase Cajal body protein 1;^Eukaryota; Metazoa; Chordata; Craniata; Vertebrata; Euteleostomi; Mammalia; Eutheria; Euarchontoglires; Glires; Rodentia; Myomorpha; Muroidea; Cricetidae; Cricetinae; Mesocricetus	PF00400.31^WD40^WD domain, G-beta repeat^141-179^E:1.9e-05	.	.	.	.	GO:0015030^cellular_component^Cajal body`GO:0005829^cellular_component^cytosol`GO:0005697^cellular_component^telomerase holoenzyme complex`GO:0051087^molecular_function^chaperone binding`GO:0042802^molecular_function^identical protein binding`GO:0044877^molecular_function^protein-containing complex binding`GO:0003723^molecular_function^RNA binding`GO:0070034^molecular_function^telomerase RNA bind…	GO:0005515^molecular_function^protein binding	.	.
TRINITY_DN64046_c1_g1	TRINITY_DN64046_c1_g1_i10	WAP53_MESAU^WAP53_MESAU^Q:525-935,H:206-314^39.4%ID^E:6.7e-24^RecName: Full=Telomerase Cajal body protein 1;^Eukaryota; Metazoa; Chordata; Craniata; Vertebrata; Euteleostomi; Mammalia; Eutheria; Euarchontoglires; Glires; Rodentia; Myomorpha; Muroidea; Cricetidae; Cricetinae; Mesocricetus`WAP53_MESAU^WAP53_MESAU^Q:61-183,H:149-187^56.1%ID^E:2.8e-06^RecName: Full=Telomerase Cajal body protein 1;^Eu…	.	TRINITY_DN64046_c1_g1_i10.p1	1-303[+]	WAP53_HUMAN^WAP53_HUMAN^Q:27-61,H:165-199^62.9%ID^E:4.1e-07^RecName: Full=Telomerase Cajal body protein 1;^Eukaryota; Metazoa; Chordata; Craniata; Vertebrata; Euteleostomi; Mammalia; Eutheria; Euarchontoglires; Primates; Haplorrhini; Catarrhini; Hominidae; Homo	PF00400.31^WD40^WD domain, G-beta repeat^34-58^E:0.0014	.	.	ENOG410XS4K^WD repeat containing, antisense to TP53	KEGG:hsa:55135	GO:0015030^cellular_component^Cajal body`GO:0005829^cellular_component^cytosol`GO:0016604^cellular_component^nuclear body`GO:0005654^cellular_component^nucleoplasm`GO:0005697^cellular_component^telomerase holoenzyme complex`GO:0051087^molecular_function^chaperone binding`GO:0042802^molecular_function^identical protein binding`GO:0044877^molecular_function^protein-containing complex binding`GO:000…	GO:0005515^molecular_function^protein binding	.	.
TRINITY_DN64046_c1_g1	TRINITY_DN64046_c1_g1_i13	WAP53_MESAU^WAP53_MESAU^Q:253-1248,H:149-477^42.5%ID^E:7.8e-77^RecName: Full=Telomerase Cajal body protein 1;^Eukaryota; Metazoa; Chordata; Craniata; Vertebrata; Euteleostomi; Mammalia; Eutheria; Euarchontoglires; Glires; Rodentia; Myomorpha; Muroidea; Cricetidae; Cricetinae; Mesocricetus	.	TRINITY_DN64046_c1_g1_i13.p1	37-1569[+]	WAP53_MESAU^WAP53_MESAU^Q:73-404,H:149-477^42.5%ID^E:5e-77^RecName: Full=Telomerase Cajal body protein 1;^Eukaryota; Metazoa; Chordata; Craniata; Vertebrata; Euteleostomi; Mammalia; Eutheria; Euarchontoglires; Glires; Rodentia; Myomorpha; Muroidea; Cricetidae; Cricetinae; Mesocricetus	PF00400.31^WD40^WD domain, G-beta repeat^86-110^E:0.018`PF00400.31^WD40^WD domain, G-beta repeat^279-317^E:3.6e-05	.	.	.	.	GO:0015030^cellular_component^Cajal body`GO:0005829^cellular_component^cytosol`GO:0005697^cellular_component^telomerase holoenzyme complex`GO:0051087^molecular_function^chaperone binding`GO:0042802^molecular_function^identical protein binding`GO:0044877^molecular_function^protein-containing complex binding`GO:0003723^molecular_function^RNA binding`GO:0070034^molecular_function^telomerase RNA bind…	GO:0005515^molecular_function^protein binding	.	.
TRINITY_DN64046_c1_g1	TRINITY_DN64046_c1_g1_i19	WAP53_MESAU^WAP53_MESAU^Q:525-662,H:206-251^52.2%ID^E:1.2e-08^RecName: Full=Telomerase Cajal body protein 1;^Eukaryota; Metazoa; Chordata; Craniata; Vertebrata; Euteleostomi; Mammalia; Eutheria; Euarchontoglires; Glires; Rodentia; Myomorpha; Muroidea; Cricetidae; Cricetinae; Mesocricetus`WAP53_MESAU^WAP53_MESAU^Q:61-183,H:149-187^56.1%ID^E:3.2e-06^RecName: Full=Telomerase Cajal body protein 1;^Eu…	.	TRINITY_DN64046_c1_g1_i19.p1	1-303[+]	WAP53_HUMAN^WAP53_HUMAN^Q:27-61,H:165-199^62.9%ID^E:4.1e-07^RecName: Full=Telomerase Cajal body protein 1;^Eukaryota; Metazoa; Chordata; Craniata; Vertebrata; Euteleostomi; Mammalia; Eutheria; Euarchontoglires; Primates; Haplorrhini; Catarrhini; Hominidae; Homo	PF00400.31^WD40^WD domain, G-beta repeat^34-58^E:0.0014	.	.	ENOG410XS4K^WD repeat containing, antisense to TP53	KEGG:hsa:55135	GO:0015030^cellular_component^Cajal body`GO:0005829^cellular_component^cytosol`GO:0016604^cellular_component^nuclear body`GO:0005654^cellular_component^nucleoplasm`GO:0005697^cellular_component^telomerase holoenzyme complex`GO:0051087^molecular_function^chaperone binding`GO:0042802^molecular_function^identical protein binding`GO:0044877^molecular_function^protein-containing complex binding`GO:000…	GO:0005515^molecular_function^protein binding	.	.
TRINITY_DN64046_c0_g1	TRINITY_DN64046_c0_g1_i1	.	.	TRINITY_DN64046_c0_g1_i1.p1	190-825[-]	.	PF05253.11^zf-U11-48K^U11-48K-like CHHC zinc finger^14-37^E:1.9e-09`PF05253.11^zf-U11-48K^U11-48K-like CHHC zinc finger^45-69^E:7.2e-09	.	.	.	.	.	.	.	.
TRINITY_DN64046_c0_g1	TRINITY_DN64046_c0_g1_i2	.	.	TRINITY_DN64046_c0_g1_i2.p1	190-825[-]	.	PF05253.11^zf-U11-48K^U11-48K-like CHHC zinc finger^14-37^E:1.3e-09`PF05253.11^zf-U11-48K^U11-48K-like CHHC zinc finger^45-69^E:7.2e-09	.	.	.	.	.	.	.	.
TRINITY_DN64084_c2_g1	TRINITY_DN64084_c2_g1_i1	ABI4_ARATH^ABI4_ARATH^Q:359-550,H:49-112^93.8%ID^E:8.4e-28^RecName: Full=Ethylene-responsive transcription factor ABI4 {ECO:0000303|PubMed:9634591};^Eukaryota; Viridiplantae; Streptophyta; Embryophyta; Tracheophyta; Spermatophyta; Magnoliophyta; eudicotyledons; Gunneridae; Pentapetalae; rosids; malvids; Brassicales; Brassicaceae; Camelineae; Arabidopsis	.	TRINITY_DN64084_c2_g1_i1.p1	221-1108[+]	ABI4_ARATH^ABI4_ARATH^Q:47-110,H:49-112^93.8%ID^E:4.2e-28^RecName: Full=Ethylene-responsive transcription factor ABI4 {ECO:0000303|PubMed:9634591};^Eukaryota; Viridiplantae; Streptophyta; Embryophyta; Tracheophyta; Spermatophyta; Magnoliophyta; eudicotyledons; Gunneridae; Pentapetalae; rosids; malvids; Brassicales; Brassicaceae; Camelineae; Arabidopsis	PF00847.19^AP2^AP2 domain^52-97^E:7.8e-12	.	.	ENOG410YPH3^Transcription factor	KEGG:ath:AT2G40220`KO:K09286	GO:0005634^cellular_component^nucleus`GO:0003677^molecular_function^DNA binding`GO:0003700^molecular_function^DNA-binding transcription factor activity`GO:0044212^molecular_function^transcription regulatory region DNA binding`GO:0009738^biological_process^abscisic acid-activated signaling pathway`GO:0006952^biological_process^defense response`GO:0009873^biological_process^ethylene-activated signa…	GO:0003700^molecular_function^DNA-binding transcription factor activity`GO:0006355^biological_process^regulation of transcription, DNA-templated	.	.
TRINITY_DN64095_c1_g3	TRINITY_DN64095_c1_g3_i3	.	.	.	.	.	.	.	.	.	.	.	.	.	.
TRINITY_DN64095_c1_g3	TRINITY_DN64095_c1_g3_i2	.	.	.	.	.	.	.	.	.	.	.	.	.	.
TRINITY_DN64095_c1_g3	TRINITY_DN64095_c1_g3_i1	.	.	TRINITY_DN64095_c1_g3_i1.p1	3-335[-]	.	.	.	.	.	.	.	.	.	.
TRINITY_DN64095_c1_g2	TRINITY_DN64095_c1_g2_i1	.	.	.	.	.	.	.	.	.	.	.	.	.	.
TRINITY_DN64095_c1_g2	TRINITY_DN64095_c1_g2_i2	.	.	TRINITY_DN64095_c1_g2_i2.p1	1-351[-]	.	.	.	.	.	.	.	.	.	.
TRINITY_DN64095_c1_g2	TRINITY_DN64095_c1_g2_i3	.	.	TRINITY_DN64095_c1_g2_i3.p1	1-492[-]	.	.	.	.	.	.	.	.	.	.
TRINITY_DN64095_c1_g1	TRINITY_DN64095_c1_g1_i5	TMVRN_NICGU^TMVRN_NICGU^Q:374-6,H:750-901^34%ID^E:1.5e-09^RecName: Full=TMV resistance protein N;^Eukaryota; Viridiplantae; Streptophyta; Embryophyta; Tracheophyta; Spermatophyta; Magnoliophyta; eudicotyledons; Gunneridae; Pentapetalae; asterids; lamiids; Solanales; Solanaceae; Nicotianoideae; Nicotianeae; Nicotiana	.	TRINITY_DN64095_c1_g1_i5.p1	3-395[-]	.	PF13855.5^LRR_8^Leucine rich repeat^56-99^E:2.3e-06`PF13516.5^LRR_6^Leucine Rich repeat^62-77^E:1.5`PF13855.5^LRR_8^Leucine rich repeat^63-120^E:4.6e-08`PF13516.5^LRR_6^Leucine Rich repeat^87-99^E:0.54`PF00560.32^LRR_1^Leucine Rich Repeat^88-107^E:0.013	.	.	.	.	.	GO:0005515^molecular_function^protein binding	.	.
TRINITY_DN64095_c1_g1	TRINITY_DN64095_c1_g1_i4	.	.	TRINITY_DN64095_c1_g1_i4.p1	3-398[-]	.	.	.	.	.	.	.	.	.	.
TRINITY_DN64095_c1_g1	TRINITY_DN64095_c1_g1_i7	TMVRN_NICGU^TMVRN_NICGU^Q:219-13,H:832-901^53.5%ID^E:4.8e-09^RecName: Full=TMV resistance protein N;^Eukaryota; Viridiplantae; Streptophyta; Embryophyta; Tracheophyta; Spermatophyta; Magnoliophyta; eudicotyledons; Gunneridae; Pentapetalae; asterids; lamiids; Solanales; Solanaceae; Nicotianoideae; Nicotianeae; Nicotiana	.	.	.	.	.	.	.	.	.	GO:0005737^cellular_component^cytoplasm`GO:0043531^molecular_function^ADP binding`GO:0005524^molecular_function^ATP binding`GO:0009626^biological_process^plant-type hypersensitive response`GO:0007165^biological_process^signal transduction	.	.	.
TRINITY_DN64095_c1_g1	TRINITY_DN64095_c1_g1_i6	TMVRN_NICGU^TMVRN_NICGU^Q:219-13,H:832-901^54.9%ID^E:8.5e-10^RecName: Full=TMV resistance protein N;^Eukaryota; Viridiplantae; Streptophyta; Embryophyta; Tracheophyta; Spermatophyta; Magnoliophyta; eudicotyledons; Gunneridae; Pentapetalae; asterids; lamiids; Solanales; Solanaceae; Nicotianoideae; Nicotianeae; Nicotiana	.	.	.	.	.	.	.	.	.	GO:0005737^cellular_component^cytoplasm`GO:0043531^molecular_function^ADP binding`GO:0005524^molecular_function^ATP binding`GO:0009626^biological_process^plant-type hypersensitive response`GO:0007165^biological_process^signal transduction	.	.	.
TRINITY_DN64095_c1_g1	TRINITY_DN64095_c1_g1_i1	TMVRN_NICGU^TMVRN_NICGU^Q:219-13,H:832-901^52.1%ID^E:2.4e-07^RecName: Full=TMV resistance protein N;^Eukaryota; Viridiplantae; Streptophyta; Embryophyta; Tracheophyta; Spermatophyta; Magnoliophyta; eudicotyledons; Gunneridae; Pentapetalae; asterids; lamiids; Solanales; Solanaceae; Nicotianoideae; Nicotianeae; Nicotiana	.	.	.	.	.	.	.	.	.	GO:0005737^cellular_component^cytoplasm`GO:0043531^molecular_function^ADP binding`GO:0005524^molecular_function^ATP binding`GO:0009626^biological_process^plant-type hypersensitive response`GO:0007165^biological_process^signal transduction	.	.	.
TRINITY_DN64095_c1_g1	TRINITY_DN64095_c1_g1_i3	TMVRN_NICGU^TMVRN_NICGU^Q:237-31,H:832-901^52.1%ID^E:2e-07^RecName: Full=TMV resistance protein N;^Eukaryota; Viridiplantae; Streptophyta; Embryophyta; Tracheophyta; Spermatophyta; Magnoliophyta; eudicotyledons; Gunneridae; Pentapetalae; asterids; lamiids; Solanales; Solanaceae; Nicotianoideae; Nicotianeae; Nicotiana	.	.	.	.	.	.	.	.	.	GO:0005737^cellular_component^cytoplasm`GO:0043531^molecular_function^ADP binding`GO:0005524^molecular_function^ATP binding`GO:0009626^biological_process^plant-type hypersensitive response`GO:0007165^biological_process^signal transduction	.	.	.
TRINITY_DN64095_c1_g1	TRINITY_DN64095_c1_g1_i2	DSC1_ARATH^DSC1_ARATH^Q:563-60,H:855-1043^36.8%ID^E:2e-19^RecName: Full=Disease resistance-like protein DSC1 {ECO:0000305};^Eukaryota; Viridiplantae; Streptophyta; Embryophyta; Tracheophyta; Spermatophyta; Magnoliophyta; eudicotyledons; Gunneridae; Pentapetalae; rosids; malvids; Brassicales; Brassicaceae; Camelineae; Arabidopsis	.	TRINITY_DN64095_c1_g1_i2.p1	3-638[-]	.	PF13516.5^LRR_6^Leucine Rich repeat^25-40^E:0.12`PF00560.32^LRR_1^Leucine Rich Repeat^27-44^E:1.2	.	.	.	.	.	GO:0005515^molecular_function^protein binding	.	.
TRINITY_DN64095_c1_g5	TRINITY_DN64095_c1_g5_i1	.	.	.	.	.	.	.	.	.	.	.	.	.	.
TRINITY_DN64095_c1_g5	TRINITY_DN64095_c1_g5_i2	.	.	TRINITY_DN64095_c1_g5_i2.p1	1-375[-]	.	PF13516.5^LRR_6^Leucine Rich repeat^62-76^E:0.28`PF13855.5^LRR_8^Leucine rich repeat^63-120^E:4.2e-09	.	.	.	.	.	GO:0005515^molecular_function^protein binding	.	.
TRINITY_DN64068_c3_g1	TRINITY_DN64068_c3_g1_i8	TPPJ_ARATH^TPPJ_ARATH^Q:241-966,H:1-250^60.7%ID^E:1.3e-76^RecName: Full=Probable trehalose-phosphate phosphatase J;^Eukaryota; Viridiplantae; Streptophyta; Embryophyta; Tracheophyta; Spermatophyta; Magnoliophyta; eudicotyledons; Gunneridae; Pentapetalae; rosids; malvids; Brassicales; Brassicaceae; Camelineae; Arabidopsis	.	TRINITY_DN64068_c3_g1_i8.p1	241-1077[+]	TPPJ_ARATH^TPPJ_ARATH^Q:1-242,H:1-250^60.7%ID^E:1.8e-76^RecName: Full=Probable trehalose-phosphate phosphatase J;^Eukaryota; Viridiplantae; Streptophyta; Embryophyta; Tracheophyta; Spermatophyta; Magnoliophyta; eudicotyledons; Gunneridae; Pentapetalae; rosids; malvids; Brassicales; Brassicaceae; Camelineae; Arabidopsis	PF02358.15^Trehalose_PPase^Trehalose-phosphatase^112-242^E:1.5e-40	.	ExpAA=26.10^PredHel=1^Topology=o254-276i	COG1877^trehalose biosynthetic process	KEGG:ath:AT5G65140`KO:K01087	GO:0005730^cellular_component^nucleolus`GO:0005634^cellular_component^nucleus`GO:0004805^molecular_function^trehalose-phosphatase activity`GO:0046686^biological_process^response to cadmium ion`GO:0005992^biological_process^trehalose biosynthetic process	GO:0003824^molecular_function^catalytic activity`GO:0005992^biological_process^trehalose biosynthetic process	.	.
TRINITY_DN64068_c3_g1	TRINITY_DN64068_c3_g1_i3	TPPD_ARATH^TPPD_ARATH^Q:241-1335,H:1-369^64%ID^E:2.5e-132^RecName: Full=Probable trehalose-phosphate phosphatase D;^Eukaryota; Viridiplantae; Streptophyta; Embryophyta; Tracheophyta; Spermatophyta; Magnoliophyta; eudicotyledons; Gunneridae; Pentapetalae; rosids; malvids; Brassicales; Brassicaceae; Camelineae; Arabidopsis	.	TRINITY_DN64068_c3_g1_i3.p1	241-1365[+]	TPPD_ARATH^TPPD_ARATH^Q:1-365,H:1-369^64%ID^E:4e-132^RecName: Full=Probable trehalose-phosphate phosphatase D;^Eukaryota; Viridiplantae; Streptophyta; Embryophyta; Tracheophyta; Spermatophyta; Magnoliophyta; eudicotyledons; Gunneridae; Pentapetalae; rosids; malvids; Brassicales; Brassicaceae; Camelineae; Arabidopsis	PF02358.15^Trehalose_PPase^Trehalose-phosphatase^112-345^E:4.9e-76	.	.	COG1877^trehalose biosynthetic process	KEGG:ath:AT1G35910`KO:K01087	GO:0009507^cellular_component^chloroplast`GO:0015927^molecular_function^trehalase activity`GO:0004805^molecular_function^trehalose-phosphatase activity`GO:0006970^biological_process^response to osmotic stress`GO:0006979^biological_process^response to oxidative stress`GO:0009651^biological_process^response to salt stress`GO:0005992^biological_process^trehalose biosynthetic process	GO:0003824^molecular_function^catalytic activity`GO:0005992^biological_process^trehalose biosynthetic process	.	.
TRINITY_DN64068_c3_g1	TRINITY_DN64068_c3_g1_i6	TPPD_ARATH^TPPD_ARATH^Q:340-1434,H:1-369^64%ID^E:3.5e-132^RecName: Full=Probable trehalose-phosphate phosphatase D;^Eukaryota; Viridiplantae; Streptophyta; Embryophyta; Tracheophyta; Spermatophyta; Magnoliophyta; eudicotyledons; Gunneridae; Pentapetalae; rosids; malvids; Brassicales; Brassicaceae; Camelineae; Arabidopsis	.	TRINITY_DN64068_c3_g1_i6.p1	340-1464[+]	TPPD_ARATH^TPPD_ARATH^Q:1-365,H:1-369^64%ID^E:4e-132^RecName: Full=Probable trehalose-phosphate phosphatase D;^Eukaryota; Viridiplantae; Streptophyta; Embryophyta; Tracheophyta; Spermatophyta; Magnoliophyta; eudicotyledons; Gunneridae; Pentapetalae; rosids; malvids; Brassicales; Brassicaceae; Camelineae; Arabidopsis	PF02358.15^Trehalose_PPase^Trehalose-phosphatase^112-345^E:4.9e-76	.	.	COG1877^trehalose biosynthetic process	KEGG:ath:AT1G35910`KO:K01087	GO:0009507^cellular_component^chloroplast`GO:0015927^molecular_function^trehalase activity`GO:0004805^molecular_function^trehalose-phosphatase activity`GO:0006970^biological_process^response to osmotic stress`GO:0006979^biological_process^response to oxidative stress`GO:0009651^biological_process^response to salt stress`GO:0005992^biological_process^trehalose biosynthetic process	GO:0003824^molecular_function^catalytic activity`GO:0005992^biological_process^trehalose biosynthetic process	.	.
TRINITY_DN64068_c3_g1	TRINITY_DN64068_c3_g1_i5	TPPE_ARATH^TPPE_ARATH^Q:54-128,H:258-282^96%ID^E:1.4e-06^RecName: Full=Probable trehalose-phosphate phosphatase E;^Eukaryota; Viridiplantae; Streptophyta; Embryophyta; Tracheophyta; Spermatophyta; Magnoliophyta; eudicotyledons; Gunneridae; Pentapetalae; rosids; malvids; Brassicales; Brassicaceae; Camelineae; Arabidopsis	.	.	.	.	.	.	.	COG1877^trehalose biosynthetic process	KEGG:ath:AT2G22190`KO:K01087	GO:0009507^cellular_component^chloroplast`GO:0004805^molecular_function^trehalose-phosphatase activity`GO:0005992^biological_process^trehalose biosynthetic process	.	.	.
TRINITY_DN64068_c3_g1	TRINITY_DN64068_c3_g1_i4	TPPD_ARATH^TPPD_ARATH^Q:82-186,H:320-354^82.9%ID^E:3.1e-09^RecName: Full=Probable trehalose-phosphate phosphatase D;^Eukaryota; Viridiplantae; Streptophyta; Embryophyta; Tracheophyta; Spermatophyta; Magnoliophyta; eudicotyledons; Gunneridae; Pentapetalae; rosids; malvids; Brassicales; Brassicaceae; Camelineae; Arabidopsis	.	.	.	.	.	.	.	COG1877^trehalose biosynthetic process	KEGG:ath:AT1G35910`KO:K01087	GO:0009507^cellular_component^chloroplast`GO:0015927^molecular_function^trehalase activity`GO:0004805^molecular_function^trehalose-phosphatase activity`GO:0006970^biological_process^response to osmotic stress`GO:0006979^biological_process^response to oxidative stress`GO:0009651^biological_process^response to salt stress`GO:0005992^biological_process^trehalose biosynthetic process	.	.	.
TRINITY_DN64068_c4_g1	TRINITY_DN64068_c4_g1_i14	.	.	TRINITY_DN64068_c4_g1_i14.p1	2-304[+]	.	.	.	.	.	.	.	.	.	.
TRINITY_DN64068_c4_g1	TRINITY_DN64068_c4_g1_i11	.	.	TRINITY_DN64068_c4_g1_i11.p1	146-472[-]	.	.	.	.	.	.	.	.	.	.
TRINITY_DN64068_c4_g1	TRINITY_DN64068_c4_g1_i13	.	.	TRINITY_DN64068_c4_g1_i13.p1	2-331[+]	.	.	.	.	.	.	.	.	.	.
TRINITY_DN64068_c4_g1	TRINITY_DN64068_c4_g1_i15	.	.	.	.	.	.	.	.	.	.	.	.	.	.
TRINITY_DN64068_c4_g1	TRINITY_DN64068_c4_g1_i12	.	.	TRINITY_DN64068_c4_g1_i12.p2	2-304[+]	.	.	.	.	.	.	.	.	.	.
TRINITY_DN64068_c4_g1	TRINITY_DN64068_c4_g1_i1	.	.	.	.	.	.	.	.	.	.	.	.	.	.
TRINITY_DN64068_c4_g1	TRINITY_DN64068_c4_g1_i10	.	.	.	.	.	.	.	.	.	.	.	.	.	.
TRINITY_DN64068_c4_g1	TRINITY_DN64068_c4_g1_i3	.	.	.	.	.	.	.	.	.	.	.	.	.	.
TRINITY_DN64068_c4_g1	TRINITY_DN64068_c4_g1_i4	.	.	.	.	.	.	.	.	.	.	.	.	.	.
TRINITY_DN64068_c4_g1	TRINITY_DN64068_c4_g1_i17	.	.	TRINITY_DN64068_c4_g1_i17.p1	2-322[+]	.	.	.	.	.	.	.	.	.	.
TRINITY_DN64068_c4_g1	TRINITY_DN64068_c4_g1_i6	.	.	.	.	.	.	.	.	.	.	.	.	.	.
TRINITY_DN64068_c4_g1	TRINITY_DN64068_c4_g1_i7	.	.	.	.	.	.	.	.	.	.	.	.	.	.
TRINITY_DN64068_c4_g1	TRINITY_DN64068_c4_g1_i18	.	.	.	.	.	.	.	.	.	.	.	.	.	.
TRINITY_DN64068_c4_g1	TRINITY_DN64068_c4_g1_i5	.	.	TRINITY_DN64068_c4_g1_i5.p1	2-331[+]	.	.	.	.	.	.	.	.	.	.
TRINITY_DN64071_c1_g1	TRINITY_DN64071_c1_g1_i9	UBP2_RAT^UBP2_RAT^Q:1516-434,H:257-610^53%ID^E:3.9e-104^RecName: Full=Ubiquitin carboxyl-terminal hydrolase 2;^Eukaryota; Metazoa; Chordata; Craniata; Vertebrata; Euteleostomi; Mammalia; Eutheria; Euarchontoglires; Glires; Rodentia; Myomorpha; Muroidea; Muridae; Murinae; Rattus	.	TRINITY_DN64071_c1_g1_i9.p1	407-2215[-]	UBP2_RAT^UBP2_RAT^Q:234-594,H:257-610^53%ID^E:3.3e-104^RecName: Full=Ubiquitin carboxyl-terminal hydrolase 2;^Eukaryota; Metazoa; Chordata; Craniata; Vertebrata; Euteleostomi; Mammalia; Eutheria; Euarchontoglires; Glires; Rodentia; Myomorpha; Muroidea; Muridae; Murinae; Rattus	PF00443.28^UCH^Ubiquitin carboxyl-terminal hydrolase^264-593^E:1.1e-70`PF13423.5^UCH_1^Ubiquitin carboxyl-terminal hydrolase^264-575^E:1e-21	.	.	ENOG410XP8T^ubiquitin carboxyl-terminal hydrolase	KEGG:rno:115771`KO:K11833	GO:0005938^cellular_component^cell cortex`GO:0005813^cellular_component^centrosome`GO:0016020^cellular_component^membrane`GO:0005634^cellular_component^nucleus`GO:0048471^cellular_component^perinuclear region of cytoplasm`GO:0030332^molecular_function^cyclin binding`GO:0042802^molecular_function^identical protein binding`GO:0046872^molecular_function^metal ion binding`GO:0004843^molecular_functio…	GO:0036459^molecular_function^thiol-dependent ubiquitinyl hydrolase activity`GO:0016579^biological_process^protein deubiquitination	.	.
TRINITY_DN64071_c1_g1	TRINITY_DN64071_c1_g1_i8	.	.	.	.	.	.	.	.	.	.	.	.	.	.
TRINITY_DN64071_c1_g1	TRINITY_DN64071_c1_g1_i5	UBP2_CHICK^UBP2_CHICK^Q:874-410,H:203-357^60%ID^E:6.9e-47^RecName: Full=Ubiquitin carboxyl-terminal hydrolase 2;^Eukaryota; Metazoa; Chordata; Craniata; Vertebrata; Euteleostomi; Archelosauria; Archosauria; Dinosauria; Saurischia; Theropoda; Coelurosauria; Aves; Neognathae; Galloanserae; Galliformes; Phasianidae; Phasianinae; Gallus	.	TRINITY_DN64071_c1_g1_i5.p2	407-883[-]	UBP2_CHICK^UBP2_CHICK^Q:4-158,H:203-357^60%ID^E:3.7e-47^RecName: Full=Ubiquitin carboxyl-terminal hydrolase 2;^Eukaryota; Metazoa; Chordata; Craniata; Vertebrata; Euteleostomi; Archelosauria; Archosauria; Dinosauria; Saurischia; Theropoda; Coelurosauria; Aves; Neognathae; Galloanserae; Galliformes; Phasianidae; Phasianinae; Gallus	PF13423.5^UCH_1^Ubiquitin carboxyl-terminal hydrolase^5-131^E:6.9e-09`PF00443.28^UCH^Ubiquitin carboxyl-terminal hydrolase^35-149^E:6e-31	.	.	ENOG410XP8T^ubiquitin carboxyl-terminal hydrolase	.	GO:0048471^cellular_component^perinuclear region of cytoplasm`GO:0046872^molecular_function^metal ion binding`GO:0004843^molecular_function^thiol-dependent ubiquitin-specific protease activity`GO:0016579^biological_process^protein deubiquitination`GO:0048511^biological_process^rhythmic process`GO:0006511^biological_process^ubiquitin-dependent protein catabolic process	GO:0036459^molecular_function^thiol-dependent ubiquitinyl hydrolase activity`GO:0016579^biological_process^protein deubiquitination	.	.
TRINITY_DN64071_c1_g1	TRINITY_DN64071_c1_g1_i7	.	.	.	.	.	.	.	.	.	.	.	.	.	.
TRINITY_DN64071_c1_g1	TRINITY_DN64071_c1_g1_i6	UBP2_RAT^UBP2_RAT^Q:562-80,H:253-411^46%ID^E:3.4e-33^RecName: Full=Ubiquitin carboxyl-terminal hydrolase 2;^Eukaryota; Metazoa; Chordata; Craniata; Vertebrata; Euteleostomi; Mammalia; Eutheria; Euarchontoglires; Glires; Rodentia; Myomorpha; Muroidea; Muridae; Murinae; Rattus	.	TRINITY_DN64071_c1_g1_i6.p1	74-1888[-]	UBP2_RAT^UBP2_RAT^Q:443-603,H:253-411^46%ID^E:4e-33^RecName: Full=Ubiquitin carboxyl-terminal hydrolase 2;^Eukaryota; Metazoa; Chordata; Craniata; Vertebrata; Euteleostomi; Mammalia; Eutheria; Euarchontoglires; Glires; Rodentia; Myomorpha; Muroidea; Muridae; Murinae; Rattus	PF00443.28^UCH^Ubiquitin carboxyl-terminal hydrolase^471-580^E:3.6e-31	.	.	ENOG410XP8T^ubiquitin carboxyl-terminal hydrolase	KEGG:rno:115771`KO:K11833	GO:0005938^cellular_component^cell cortex`GO:0005813^cellular_component^centrosome`GO:0016020^cellular_component^membrane`GO:0005634^cellular_component^nucleus`GO:0048471^cellular_component^perinuclear region of cytoplasm`GO:0030332^molecular_function^cyclin binding`GO:0042802^molecular_function^identical protein binding`GO:0046872^molecular_function^metal ion binding`GO:0004843^molecular_functio…	GO:0036459^molecular_function^thiol-dependent ubiquitinyl hydrolase activity`GO:0016579^biological_process^protein deubiquitination	.	.
TRINITY_DN64071_c1_g1	TRINITY_DN64071_c1_g1_i1	UBP2_RAT^UBP2_RAT^Q:1516-434,H:257-610^53%ID^E:3.6e-104^RecName: Full=Ubiquitin carboxyl-terminal hydrolase 2;^Eukaryota; Metazoa; Chordata; Craniata; Vertebrata; Euteleostomi; Mammalia; Eutheria; Euarchontoglires; Glires; Rodentia; Myomorpha; Muroidea; Muridae; Murinae; Rattus	.	TRINITY_DN64071_c1_g1_i1.p1	407-2215[-]	UBP2_RAT^UBP2_RAT^Q:234-594,H:257-610^53%ID^E:3.3e-104^RecName: Full=Ubiquitin carboxyl-terminal hydrolase 2;^Eukaryota; Metazoa; Chordata; Craniata; Vertebrata; Euteleostomi; Mammalia; Eutheria; Euarchontoglires; Glires; Rodentia; Myomorpha; Muroidea; Muridae; Murinae; Rattus	PF00443.28^UCH^Ubiquitin carboxyl-terminal hydrolase^264-593^E:1.1e-70`PF13423.5^UCH_1^Ubiquitin carboxyl-terminal hydrolase^264-575^E:1e-21	.	.	ENOG410XP8T^ubiquitin carboxyl-terminal hydrolase	KEGG:rno:115771`KO:K11833	GO:0005938^cellular_component^cell cortex`GO:0005813^cellular_component^centrosome`GO:0016020^cellular_component^membrane`GO:0005634^cellular_component^nucleus`GO:0048471^cellular_component^perinuclear region of cytoplasm`GO:0030332^molecular_function^cyclin binding`GO:0042802^molecular_function^identical protein binding`GO:0046872^molecular_function^metal ion binding`GO:0004843^molecular_functio…	GO:0036459^molecular_function^thiol-dependent ubiquitinyl hydrolase activity`GO:0016579^biological_process^protein deubiquitination	.	.
TRINITY_DN64071_c1_g1	TRINITY_DN64071_c1_g1_i11	UBP2_RAT^UBP2_RAT^Q:1510-434,H:253-610^52.2%ID^E:7.6e-104^RecName: Full=Ubiquitin carboxyl-terminal hydrolase 2;^Eukaryota; Metazoa; Chordata; Craniata; Vertebrata; Euteleostomi; Mammalia; Eutheria; Euarchontoglires; Glires; Rodentia; Myomorpha; Muroidea; Muridae; Murinae; Rattus	.	TRINITY_DN64071_c1_g1_i11.p1	407-2836[-]	UBP2_RAT^UBP2_RAT^Q:443-801,H:253-610^52.2%ID^E:5.8e-104^RecName: Full=Ubiquitin carboxyl-terminal hydrolase 2;^Eukaryota; Metazoa; Chordata; Craniata; Vertebrata; Euteleostomi; Mammalia; Eutheria; Euarchontoglires; Glires; Rodentia; Myomorpha; Muroidea; Muridae; Murinae; Rattus	PF00443.28^UCH^Ubiquitin carboxyl-terminal hydrolase^471-800^E:2.4e-70`PF13423.5^UCH_1^Ubiquitin carboxyl-terminal hydrolase^471-782^E:2.1e-21	.	.	ENOG410XP8T^ubiquitin carboxyl-terminal hydrolase	KEGG:rno:115771`KO:K11833	GO:0005938^cellular_component^cell cortex`GO:0005813^cellular_component^centrosome`GO:0016020^cellular_component^membrane`GO:0005634^cellular_component^nucleus`GO:0048471^cellular_component^perinuclear region of cytoplasm`GO:0030332^molecular_function^cyclin binding`GO:0042802^molecular_function^identical protein binding`GO:0046872^molecular_function^metal ion binding`GO:0004843^molecular_functio…	GO:0036459^molecular_function^thiol-dependent ubiquitinyl hydrolase activity`GO:0016579^biological_process^protein deubiquitination	.	.
TRINITY_DN64071_c1_g1	TRINITY_DN64071_c1_g1_i10	UBP2_RAT^UBP2_RAT^Q:1510-434,H:253-610^52.2%ID^E:8.1e-104^RecName: Full=Ubiquitin carboxyl-terminal hydrolase 2;^Eukaryota; Metazoa; Chordata; Craniata; Vertebrata; Euteleostomi; Mammalia; Eutheria; Euarchontoglires; Glires; Rodentia; Myomorpha; Muroidea; Muridae; Murinae; Rattus	.	TRINITY_DN64071_c1_g1_i10.p1	407-2836[-]	UBP2_RAT^UBP2_RAT^Q:443-801,H:253-610^52.2%ID^E:5.8e-104^RecName: Full=Ubiquitin carboxyl-terminal hydrolase 2;^Eukaryota; Metazoa; Chordata; Craniata; Vertebrata; Euteleostomi; Mammalia; Eutheria; Euarchontoglires; Glires; Rodentia; Myomorpha; Muroidea; Muridae; Murinae; Rattus	PF00443.28^UCH^Ubiquitin carboxyl-terminal hydrolase^471-800^E:2.4e-70`PF13423.5^UCH_1^Ubiquitin carboxyl-terminal hydrolase^471-782^E:2.1e-21	.	.	ENOG410XP8T^ubiquitin carboxyl-terminal hydrolase	KEGG:rno:115771`KO:K11833	GO:0005938^cellular_component^cell cortex`GO:0005813^cellular_component^centrosome`GO:0016020^cellular_component^membrane`GO:0005634^cellular_component^nucleus`GO:0048471^cellular_component^perinuclear region of cytoplasm`GO:0030332^molecular_function^cyclin binding`GO:0042802^molecular_function^identical protein binding`GO:0046872^molecular_function^metal ion binding`GO:0004843^molecular_functio…	GO:0036459^molecular_function^thiol-dependent ubiquitinyl hydrolase activity`GO:0016579^biological_process^protein deubiquitination	.	.
TRINITY_DN64082_c1_g7	TRINITY_DN64082_c1_g7_i1	.	.	TRINITY_DN64082_c1_g7_i1.p1	22-384[-]	.	.	.	.	.	.	.	.	.	.
TRINITY_DN64004_c2_g2	TRINITY_DN64004_c2_g2_i1	TBB1_LUPAL^TBB1_LUPAL^Q:466-59,H:309-444^95.6%ID^E:6.4e-68^RecName: Full=Tubulin beta-1 chain;^Eukaryota; Viridiplantae; Streptophyta; Embryophyta; Tracheophyta; Spermatophyta; Magnoliophyta; eudicotyledons; Gunneridae; Pentapetalae; rosids; fabids; Fabales; Fabaceae; Papilionoideae; Genisteae; Lupinus	.	TRINITY_DN64004_c2_g2_i1.p1	20-466[-]	TBB1_LUPAL^TBB1_LUPAL^Q:1-136,H:309-444^95.6%ID^E:8e-68^RecName: Full=Tubulin beta-1 chain;^Eukaryota; Viridiplantae; Streptophyta; Embryophyta; Tracheophyta; Spermatophyta; Magnoliophyta; eudicotyledons; Gunneridae; Pentapetalae; rosids; fabids; Fabales; Fabaceae; Papilionoideae; Genisteae; Lupinus	PF03953.16^Tubulin_C^Tubulin C-terminal domain^1-73^E:3.4e-16	.	.	.	.	GO:0005737^cellular_component^cytoplasm`GO:0005874^cellular_component^microtubule`GO:0005525^molecular_function^GTP binding`GO:0003924^molecular_function^GTPase activity`GO:0005200^molecular_function^structural constituent of cytoskeleton`GO:0007017^biological_process^microtubule-based process	.	.	.
TRINITY_DN64004_c2_g1	TRINITY_DN64004_c2_g1_i2	TBB2_ELEIN^TBB2_ELEIN^Q:963-307,H:223-441^93.6%ID^E:1.5e-117^RecName: Full=Tubulin beta-2 chain;^Eukaryota; Viridiplantae; Streptophyta; Embryophyta; Tracheophyta; Spermatophyta; Magnoliophyta; Liliopsida; Poales; Poaceae; PACMAD clade; Chloridoideae; Cynodonteae; Eleusininae; Eleusine	.	TRINITY_DN64004_c2_g1_i2.p1	289-933[-]	TBB2_ELEIN^TBB2_ELEIN^Q:1-209,H:233-441^93.8%ID^E:1.3e-111^RecName: Full=Tubulin beta-2 chain;^Eukaryota; Viridiplantae; Streptophyta; Embryophyta; Tracheophyta; Spermatophyta; Magnoliophyta; Liliopsida; Poales; Poaceae; PACMAD clade; Chloridoideae; Cynodonteae; Eleusininae; Eleusine	PF03953.16^Tubulin_C^Tubulin C-terminal domain^29-149^E:2e-40	.	.	.	.	GO:0005737^cellular_component^cytoplasm`GO:0005874^cellular_component^microtubule`GO:0005525^molecular_function^GTP binding`GO:0003924^molecular_function^GTPase activity`GO:0005200^molecular_function^structural constituent of cytoskeleton`GO:0007017^biological_process^microtubule-based process	.	.	.
TRINITY_DN64004_c2_g1	TRINITY_DN64004_c2_g1_i3	TBB2_ELEIN^TBB2_ELEIN^Q:998-342,H:223-441^93.6%ID^E:1.5e-117^RecName: Full=Tubulin beta-2 chain;^Eukaryota; Viridiplantae; Streptophyta; Embryophyta; Tracheophyta; Spermatophyta; Magnoliophyta; Liliopsida; Poales; Poaceae; PACMAD clade; Chloridoideae; Cynodonteae; Eleusininae; Eleusine	.	TRINITY_DN64004_c2_g1_i3.p1	324-968[-]	TBB2_ELEIN^TBB2_ELEIN^Q:1-209,H:233-441^93.8%ID^E:1.3e-111^RecName: Full=Tubulin beta-2 chain;^Eukaryota; Viridiplantae; Streptophyta; Embryophyta; Tracheophyta; Spermatophyta; Magnoliophyta; Liliopsida; Poales; Poaceae; PACMAD clade; Chloridoideae; Cynodonteae; Eleusininae; Eleusine	PF03953.16^Tubulin_C^Tubulin C-terminal domain^29-149^E:2e-40	.	.	.	.	GO:0005737^cellular_component^cytoplasm`GO:0005874^cellular_component^microtubule`GO:0005525^molecular_function^GTP binding`GO:0003924^molecular_function^GTPase activity`GO:0005200^molecular_function^structural constituent of cytoskeleton`GO:0007017^biological_process^microtubule-based process	.	.	.
TRINITY_DN64004_c2_g1	TRINITY_DN64004_c2_g1_i1	TBB1_AVESA^TBB1_AVESA^Q:708-307,H:26-159^98.5%ID^E:3.5e-73^RecName: Full=Tubulin beta-1 chain;^Eukaryota; Viridiplantae; Streptophyta; Embryophyta; Tracheophyta; Spermatophyta; Magnoliophyta; Liliopsida; Poales; Poaceae; BOP clade; Pooideae; Poodae; Poeae; Aveninae; Avena	.	TRINITY_DN64004_c2_g1_i1.p1	298-708[-]	TBB1_AVESA^TBB1_AVESA^Q:1-134,H:26-159^98.5%ID^E:2e-73^RecName: Full=Tubulin beta-1 chain;^Eukaryota; Viridiplantae; Streptophyta; Embryophyta; Tracheophyta; Spermatophyta; Magnoliophyta; Liliopsida; Poales; Poaceae; BOP clade; Pooideae; Poodae; Poeae; Aveninae; Avena	PF00091.24^Tubulin^Tubulin/FtsZ family, GTPase domain^1-124^E:7.8e-45	.	.	.	.	GO:0005737^cellular_component^cytoplasm`GO:0005874^cellular_component^microtubule`GO:0005525^molecular_function^GTP binding`GO:0003924^molecular_function^GTPase activity`GO:0005200^molecular_function^structural constituent of cytoskeleton`GO:0007017^biological_process^microtubule-based process	GO:0003924^molecular_function^GTPase activity	.	.
TRINITY_DN64004_c2_g1	TRINITY_DN64004_c2_g1_i4	TBB2_ELEIN^TBB2_ELEIN^Q:1403-342,H:88-441^95.5%ID^E:1.2e-199^RecName: Full=Tubulin beta-2 chain;^Eukaryota; Viridiplantae; Streptophyta; Embryophyta; Tracheophyta; Spermatophyta; Magnoliophyta; Liliopsida; Poales; Poaceae; PACMAD clade; Chloridoideae; Cynodonteae; Eleusininae; Eleusine	.	TRINITY_DN64004_c2_g1_i4.p1	324-1403[-]	TBB2_ELEIN^TBB2_ELEIN^Q:1-354,H:88-441^95.5%ID^E:2.8e-199^RecName: Full=Tubulin beta-2 chain;^Eukaryota; Viridiplantae; Streptophyta; Embryophyta; Tracheophyta; Spermatophyta; Magnoliophyta; Liliopsida; Poales; Poaceae; PACMAD clade; Chloridoideae; Cynodonteae; Eleusininae; Eleusine	PF00091.24^Tubulin^Tubulin/FtsZ family, GTPase domain^1-124^E:1.1e-43`PF03953.16^Tubulin_C^Tubulin C-terminal domain^174-294^E:6.9e-40	.	.	.	.	GO:0005737^cellular_component^cytoplasm`GO:0005874^cellular_component^microtubule`GO:0005525^molecular_function^GTP binding`GO:0003924^molecular_function^GTPase activity`GO:0005200^molecular_function^structural constituent of cytoskeleton`GO:0007017^biological_process^microtubule-based process	GO:0003924^molecular_function^GTPase activity	.	.
TRINITY_DN64004_c2_g1	TRINITY_DN64004_c2_g1_i5	TBB2_ELEIN^TBB2_ELEIN^Q:1368-307,H:88-441^95.5%ID^E:1.2e-199^RecName: Full=Tubulin beta-2 chain;^Eukaryota; Viridiplantae; Streptophyta; Embryophyta; Tracheophyta; Spermatophyta; Magnoliophyta; Liliopsida; Poales; Poaceae; PACMAD clade; Chloridoideae; Cynodonteae; Eleusininae; Eleusine	.	TRINITY_DN64004_c2_g1_i5.p1	289-1368[-]	TBB2_ELEIN^TBB2_ELEIN^Q:1-354,H:88-441^95.5%ID^E:2.8e-199^RecName: Full=Tubulin beta-2 chain;^Eukaryota; Viridiplantae; Streptophyta; Embryophyta; Tracheophyta; Spermatophyta; Magnoliophyta; Liliopsida; Poales; Poaceae; PACMAD clade; Chloridoideae; Cynodonteae; Eleusininae; Eleusine	PF00091.24^Tubulin^Tubulin/FtsZ family, GTPase domain^1-124^E:1.1e-43`PF03953.16^Tubulin_C^Tubulin C-terminal domain^174-294^E:6.9e-40	.	.	.	.	GO:0005737^cellular_component^cytoplasm`GO:0005874^cellular_component^microtubule`GO:0005525^molecular_function^GTP binding`GO:0003924^molecular_function^GTPase activity`GO:0005200^molecular_function^structural constituent of cytoskeleton`GO:0007017^biological_process^microtubule-based process	GO:0003924^molecular_function^GTPase activity	.	.
TRINITY_DN64062_c3_g1	TRINITY_DN64062_c3_g1_i1	.	.	TRINITY_DN64062_c3_g1_i1.p1	2-352[-]	.	.	.	.	.	.	.	.	.	.
TRINITY_DN64062_c7_g1	TRINITY_DN64062_c7_g1_i2	.	.	TRINITY_DN64062_c7_g1_i2.p1	1-348[+]	.	.	.	.	.	.	.	.	.	.
TRINITY_DN64062_c7_g1	TRINITY_DN64062_c7_g1_i1	.	.	TRINITY_DN64062_c7_g1_i1.p1	1-483[+]	.	.	.	.	.	.	.	.	.	.
TRINITY_DN64067_c1_g2	TRINITY_DN64067_c1_g2_i1	.	.	TRINITY_DN64067_c1_g2_i1.p1	594-1010[+]	.	.	.	.	.	.	.	.	.	.
TRINITY_DN64067_c1_g2	TRINITY_DN64067_c1_g2_i2	.	.	TRINITY_DN64067_c1_g2_i2.p1	673-1089[+]	.	.	.	.	.	.	.	.	.	.
TRINITY_DN64044_c1_g1	TRINITY_DN64044_c1_g1_i1	ALKBH_SCHPO^ALKBH_SCHPO^Q:939-409,H:139-297^31.3%ID^E:8.9e-14^RecName: Full=Alpha-ketoglutarate-dependent dioxygenase abh1;^Eukaryota; Fungi; Dikarya; Ascomycota; Taphrinomycotina; Schizosaccharomycetes; Schizosaccharomycetales; Schizosaccharomycetaceae; Schizosaccharomyces	.	TRINITY_DN64044_c1_g1_i1.p2	403-930[-]	ALKB_ECOLI^ALKB_ECOLI^Q:27-174,H:90-211^31.8%ID^E:5.1e-13^RecName: Full=Alpha-ketoglutarate-dependent dioxygenase AlkB;^Bacteria; Proteobacteria; Gammaproteobacteria; Enterobacterales; Enterobacteriaceae; Escherichia	PF13532.5^2OG-FeII_Oxy_2^2OG-Fe(II) oxygenase superfamily^2-173^E:3.5e-41	.	.	COG3145^Alkylated DNA repair protein	KEGG:ecj:JW2200`KEGG:eco:b2212`KO:K03919	GO:0005737^cellular_component^cytoplasm`GO:0103053^molecular_function^1-ethyladenine demethylase activity`GO:0051213^molecular_function^dioxygenase activity`GO:0043734^molecular_function^DNA-N1-methyladenine dioxygenase activity`GO:0008198^molecular_function^ferrous iron binding`GO:0070579^molecular_function^methylcytosine dioxygenase activity`GO:0035515^molecular_function^oxidative RNA demethyla…	.	.	.
TRINITY_DN64044_c1_g1	TRINITY_DN64044_c1_g1_i3	ALKBH_SCHPO^ALKBH_SCHPO^Q:672-409,H:207-297^40.9%ID^E:1.5e-08^RecName: Full=Alpha-ketoglutarate-dependent dioxygenase abh1;^Eukaryota; Fungi; Dikarya; Ascomycota; Taphrinomycotina; Schizosaccharomycetes; Schizosaccharomycetales; Schizosaccharomycetaceae; Schizosaccharomyces	.	TRINITY_DN64044_c1_g1_i3.p1	403-1200[-]	ALKB_SALTY^ALKB_SALTY^Q:159-264,H:113-211^31.1%ID^E:5.7e-08^RecName: Full=Alpha-ketoglutarate-dependent dioxygenase AlkB;^Bacteria; Proteobacteria; Gammaproteobacteria; Enterobacterales; Enterobacteriaceae; Salmonella	PF13532.5^2OG-FeII_Oxy_2^2OG-Fe(II) oxygenase superfamily^174-263^E:9e-23	.	.	COG3145^Alkylated DNA repair protein	KEGG:stm:STM2264`KO:K03919	GO:0005737^cellular_component^cytoplasm`GO:0103053^molecular_function^1-ethyladenine demethylase activity`GO:0043734^molecular_function^DNA-N1-methyladenine dioxygenase activity`GO:0008198^molecular_function^ferrous iron binding`GO:0070579^molecular_function^methylcytosine dioxygenase activity`GO:0006307^biological_process^DNA dealkylation involved in DNA repair`GO:0080111^biological_process^DNA …	.	.	.
TRINITY_DN64044_c1_g1	TRINITY_DN64044_c1_g1_i2	ALKBH_SCHPO^ALKBH_SCHPO^Q:1068-409,H:60-297^26.8%ID^E:4.5e-15^RecName: Full=Alpha-ketoglutarate-dependent dioxygenase abh1;^Eukaryota; Fungi; Dikarya; Ascomycota; Taphrinomycotina; Schizosaccharomycetes; Schizosaccharomycetales; Schizosaccharomycetaceae; Schizosaccharomyces	.	TRINITY_DN64044_c1_g1_i2.p1	403-1545[-]	ALKB_ECOLI^ALKB_ECOLI^Q:155-379,H:12-211^27.2%ID^E:3.4e-14^RecName: Full=Alpha-ketoglutarate-dependent dioxygenase AlkB;^Bacteria; Proteobacteria; Gammaproteobacteria; Enterobacterales; Enterobacteriaceae; Escherichia	PF13532.5^2OG-FeII_Oxy_2^2OG-Fe(II) oxygenase superfamily^161-378^E:1e-47	.	.	COG3145^Alkylated DNA repair protein	KEGG:ecj:JW2200`KEGG:eco:b2212`KO:K03919	GO:0005737^cellular_component^cytoplasm`GO:0103053^molecular_function^1-ethyladenine demethylase activity`GO:0051213^molecular_function^dioxygenase activity`GO:0043734^molecular_function^DNA-N1-methyladenine dioxygenase activity`GO:0008198^molecular_function^ferrous iron binding`GO:0070579^molecular_function^methylcytosine dioxygenase activity`GO:0035515^molecular_function^oxidative RNA demethyla…	.	.	.
TRINITY_DN64044_c0_g1	TRINITY_DN64044_c0_g1_i1	UGT8_CATRO^UGT8_CATRO^Q:1086-4,H:16-376^45%ID^E:4.5e-81^RecName: Full=7-deoxyloganetic acid glucosyltransferase;^Eukaryota; Viridiplantae; Streptophyta; Embryophyta; Tracheophyta; Spermatophyta; Magnoliophyta; eudicotyledons; Gunneridae; Pentapetalae; asterids; lamiids; Gentianales; Apocynaceae; Rauvolfioideae; Vinceae; Catharanthinae; Catharanthus	.	TRINITY_DN64044_c0_g1_i1.p1	1-1065[-]	UGT8_CATRO^UGT8_CATRO^Q:2-354,H:21-376^45.1%ID^E:6.8e-81^RecName: Full=7-deoxyloganetic acid glucosyltransferase;^Eukaryota; Viridiplantae; Streptophyta; Embryophyta; Tracheophyta; Spermatophyta; Magnoliophyta; eudicotyledons; Gunneridae; Pentapetalae; asterids; lamiids; Gentianales; Apocynaceae; Rauvolfioideae; Vinceae; Catharanthinae; Catharanthus	.	.	.	.	KEGG:ag:BAO01109`KO:K21373	GO:0102970^molecular_function^7-deoxyloganetic acid glucosyltransferase activity`GO:0035251^molecular_function^UDP-glucosyltransferase activity`GO:1900994^biological_process^(-)-secologanin biosynthetic process	.	.	.
TRINITY_DN64044_c0_g1	TRINITY_DN64044_c0_g1_i2	UGT8_CATRO^UGT8_CATRO^Q:522-4,H:205-376^48.6%ID^E:2.2e-40^RecName: Full=7-deoxyloganetic acid glucosyltransferase;^Eukaryota; Viridiplantae; Streptophyta; Embryophyta; Tracheophyta; Spermatophyta; Magnoliophyta; eudicotyledons; Gunneridae; Pentapetalae; asterids; lamiids; Gentianales; Apocynaceae; Rauvolfioideae; Vinceae; Catharanthinae; Catharanthus	.	TRINITY_DN64044_c0_g1_i2.p1	1-525[-]	U84A2_ARATH^U84A2_ARATH^Q:6-174,H:205-364^34.5%ID^E:2.5e-20^RecName: Full=UDP-glycosyltransferase 84A2;^Eukaryota; Viridiplantae; Streptophyta; Embryophyta; Tracheophyta; Spermatophyta; Magnoliophyta; eudicotyledons; Gunneridae; Pentapetalae; rosids; malvids; Brassicales; Brassicaceae; Camelineae; Arabidopsis	.	.	.	COG1819^Transferase	KEGG:ath:AT3G21560`KO:K13068	GO:0005737^cellular_component^cytoplasm`GO:0043231^cellular_component^intracellular membrane-bounded organelle`GO:0080043^molecular_function^quercetin 3-O-glucosyltransferase activity`GO:0080044^molecular_function^quercetin 7-O-glucosyltransferase activity`GO:0050284^molecular_function^sinapate 1-glucosyltransferase activity`GO:0009718^biological_process^anthocyanin-containing compound biosynthet…	.	.	.
TRINITY_DN64044_c0_g1	TRINITY_DN64044_c0_g1_i3	UGT8_CATRO^UGT8_CATRO^Q:1116-4,H:1-376^44.9%ID^E:4.4e-85^RecName: Full=7-deoxyloganetic acid glucosyltransferase;^Eukaryota; Viridiplantae; Streptophyta; Embryophyta; Tracheophyta; Spermatophyta; Magnoliophyta; eudicotyledons; Gunneridae; Pentapetalae; asterids; lamiids; Gentianales; Apocynaceae; Rauvolfioideae; Vinceae; Catharanthinae; Catharanthus	.	TRINITY_DN64044_c0_g1_i3.p1	1-1116[-]	UGT8_CATRO^UGT8_CATRO^Q:1-371,H:1-376^44.9%ID^E:8.1e-85^RecName: Full=7-deoxyloganetic acid glucosyltransferase;^Eukaryota; Viridiplantae; Streptophyta; Embryophyta; Tracheophyta; Spermatophyta; Magnoliophyta; eudicotyledons; Gunneridae; Pentapetalae; asterids; lamiids; Gentianales; Apocynaceae; Rauvolfioideae; Vinceae; Catharanthinae; Catharanthus	.	.	.	.	KEGG:ag:BAO01109`KO:K21373	GO:0102970^molecular_function^7-deoxyloganetic acid glucosyltransferase activity`GO:0035251^molecular_function^UDP-glucosyltransferase activity`GO:1900994^biological_process^(-)-secologanin biosynthetic process	.	.	.
TRINITY_DN64041_c1_g2	TRINITY_DN64041_c1_g2_i1	US6NL_MOUSE^US6NL_MOUSE^Q:275-1597,H:3-437^48%ID^E:4.1e-105^RecName: Full=USP6 N-terminal-like protein;^Eukaryota; Metazoa; Chordata; Craniata; Vertebrata; Euteleostomi; Mammalia; Eutheria; Euarchontoglires; Glires; Rodentia; Myomorpha; Muroidea; Muridae; Murinae; Mus; Mus	.	TRINITY_DN64041_c1_g2_i1.p1	272-1987[+]	US6NL_MOUSE^US6NL_MOUSE^Q:2-442,H:3-437^48%ID^E:3.7e-105^RecName: Full=USP6 N-terminal-like protein;^Eukaryota; Metazoa; Chordata; Craniata; Vertebrata; Euteleostomi; Mammalia; Eutheria; Euarchontoglires; Glires; Rodentia; Myomorpha; Muroidea; Muridae; Murinae; Mus; Mus	PF00566.17^RabGAP-TBC^Rab-GTPase-TBC domain^103-312^E:2.2e-49	.	.	COG5210^TBC1 domain family member	KEGG:mmu:98910`KO:K20133	GO:0031410^cellular_component^cytoplasmic vesicle`GO:0012505^cellular_component^endomembrane system`GO:0005794^cellular_component^Golgi apparatus`GO:0005886^cellular_component^plasma membrane`GO:0005096^molecular_function^GTPase activator activity`GO:0017137^molecular_function^Rab GTPase binding`GO:0090630^biological_process^activation of GTPase activity`GO:0007030^biological_process^Golgi organi…	.	.	.
TRINITY_DN64041_c0_g1	TRINITY_DN64041_c0_g1_i1	NPDC1_MOUSE^NPDC1_MOUSE^Q:1073-1552,H:159-322^43.2%ID^E:1.4e-25^RecName: Full=Neural proliferation differentiation and control protein 1;^Eukaryota; Metazoa; Chordata; Craniata; Vertebrata; Euteleostomi; Mammalia; Eutheria; Euarchontoglires; Glires; Rodentia; Myomorpha; Muroidea; Muridae; Murinae; Mus; Mus	.	TRINITY_DN64041_c0_g1_i1.p1	251-1588[+]	NPDC1_MOUSE^NPDC1_MOUSE^Q:275-434,H:159-322^43.2%ID^E:7.8e-26^RecName: Full=Neural proliferation differentiation and control protein 1;^Eukaryota; Metazoa; Chordata; Craniata; Vertebrata; Euteleostomi; Mammalia; Eutheria; Euarchontoglires; Glires; Rodentia; Myomorpha; Muroidea; Muridae; Murinae; Mus; Mus	PF06809.10^NPDC1^Neural proliferation differentiation control-1 protein (NPDC1)^294-434^E:6.8e-39	sigP:1^26^0.68^YES	ExpAA=26.27^PredHel=1^Topology=o298-320i	ENOG4111QDP^neural proliferation, differentiation and control, 1	KEGG:mmu:18146	GO:0016021^cellular_component^integral component of membrane	GO:0016021^cellular_component^integral component of membrane	.	.
TRINITY_DN64041_c0_g1	TRINITY_DN64041_c0_g1_i2	.	.	TRINITY_DN64041_c0_g1_i2.p1	251-952[+]	.	.	sigP:1^26^0.68^YES	.	.	.	.	.	.	.
TRINITY_DN64099_c1_g1	TRINITY_DN64099_c1_g1_i4	KN14F_ORYSJ^KN14F_ORYSJ^Q:1-1068,H:444-799^75%ID^E:1.1e-143^RecName: Full=Kinesin-like protein KIN-14F {ECO:0000305};^Eukaryota; Viridiplantae; Streptophyta; Embryophyta; Tracheophyta; Spermatophyta; Magnoliophyta; Liliopsida; Poales; Poaceae; BOP clade; Oryzoideae; Oryzeae; Oryzinae; Oryza; Oryza sativa`KN14F_ORYSJ^KN14F_ORYSJ^Q:1779-2435,H:797-1002^30.9%ID^E:3e-16^RecName: Full=Kinesin-like pro…	.	TRINITY_DN64099_c1_g1_i4.p1	1-1071[+]	KN14F_ORYSJ^KN14F_ORYSJ^Q:1-356,H:444-799^75%ID^E:4.3e-144^RecName: Full=Kinesin-like protein KIN-14F {ECO:0000305};^Eukaryota; Viridiplantae; Streptophyta; Embryophyta; Tracheophyta; Spermatophyta; Magnoliophyta; Liliopsida; Poales; Poaceae; BOP clade; Oryzoideae; Oryzeae; Oryzinae; Oryza; Oryza sativa	PF00225.22^Kinesin^Kinesin motor domain^2-271^E:7.3e-100`PF16796.4^Microtub_bd^Microtubule binding^2-91^E:7.6e-27	.	.	COG5059^Kinesin family member	.	GO:0005874^cellular_component^microtubule`GO:0005524^molecular_function^ATP binding`GO:0008017^molecular_function^microtubule binding`GO:0003777^molecular_function^microtubule motor activity`GO:0007018^biological_process^microtubule-based movement	GO:0003777^molecular_function^microtubule motor activity`GO:0005524^molecular_function^ATP binding`GO:0008017^molecular_function^microtubule binding`GO:0007018^biological_process^microtubule-based movement	.	.
TRINITY_DN64099_c1_g1	TRINITY_DN64099_c1_g1_i1	KN14G_ARATH^KN14G_ARATH^Q:597-2000,H:549-982^56.8%ID^E:5.8e-122^RecName: Full=Kinesin-like protein KIN-14G {ECO:0000305};^Eukaryota; Viridiplantae; Streptophyta; Embryophyta; Tracheophyta; Spermatophyta; Magnoliophyta; eudicotyledons; Gunneridae; Pentapetalae; rosids; malvids; Brassicales; Brassicaceae; Camelineae; Arabidopsis`KN14G_ARATH^KN14G_ARATH^Q:1-312,H:450-553^77.9%ID^E:1.5e-40^RecName: F…	.	TRINITY_DN64099_c1_g1_i1.p1	687-2018[+]	KN14G_ARATH^KN14G_ARATH^Q:1-438,H:579-982^55.3%ID^E:2.1e-108^RecName: Full=Kinesin-like protein KIN-14G {ECO:0000305};^Eukaryota; Viridiplantae; Streptophyta; Embryophyta; Tracheophyta; Spermatophyta; Magnoliophyta; eudicotyledons; Gunneridae; Pentapetalae; rosids; malvids; Brassicales; Brassicaceae; Camelineae; Arabidopsis	PF00225.22^Kinesin^Kinesin motor domain^1-142^E:3.2e-55	.	.	COG5059^Kinesin family member	KEGG:ath:AT5G27000`KO:K10406	GO:0005737^cellular_component^cytoplasm`GO:0005871^cellular_component^kinesin complex`GO:0005874^cellular_component^microtubule`GO:0005524^molecular_function^ATP binding`GO:0016887^molecular_function^ATPase activity`GO:0008017^molecular_function^microtubule binding`GO:0003777^molecular_function^microtubule motor activity`GO:0007018^biological_process^microtubule-based movement	GO:0003777^molecular_function^microtubule motor activity`GO:0005524^molecular_function^ATP binding`GO:0008017^molecular_function^microtubule binding`GO:0007018^biological_process^microtubule-based movement	.	.
TRINITY_DN64099_c1_g1	TRINITY_DN64099_c1_g1_i3	KN14G_ARATH^KN14G_ARATH^Q:1-1686,H:450-982^61.3%ID^E:1.6e-168^RecName: Full=Kinesin-like protein KIN-14G {ECO:0000305};^Eukaryota; Viridiplantae; Streptophyta; Embryophyta; Tracheophyta; Spermatophyta; Magnoliophyta; eudicotyledons; Gunneridae; Pentapetalae; rosids; malvids; Brassicales; Brassicaceae; Camelineae; Arabidopsis	.	TRINITY_DN64099_c1_g1_i3.p1	1-1704[+]	KN14G_ARATH^KN14G_ARATH^Q:1-562,H:450-982^61.3%ID^E:2.3e-168^RecName: Full=Kinesin-like protein KIN-14G {ECO:0000305};^Eukaryota; Viridiplantae; Streptophyta; Embryophyta; Tracheophyta; Spermatophyta; Magnoliophyta; eudicotyledons; Gunneridae; Pentapetalae; rosids; malvids; Brassicales; Brassicaceae; Camelineae; Arabidopsis	PF00225.22^Kinesin^Kinesin motor domain^2-271^E:2.7e-99`PF16796.4^Microtub_bd^Microtubule binding^2-91^E:1.6e-26	.	.	COG5059^Kinesin family member	KEGG:ath:AT5G27000`KO:K10406	GO:0005737^cellular_component^cytoplasm`GO:0005871^cellular_component^kinesin complex`GO:0005874^cellular_component^microtubule`GO:0005524^molecular_function^ATP binding`GO:0016887^molecular_function^ATPase activity`GO:0008017^molecular_function^microtubule binding`GO:0003777^molecular_function^microtubule motor activity`GO:0007018^biological_process^microtubule-based movement	GO:0003777^molecular_function^microtubule motor activity`GO:0005524^molecular_function^ATP binding`GO:0008017^molecular_function^microtubule binding`GO:0007018^biological_process^microtubule-based movement	.	.
TRINITY_DN64099_c1_g1	TRINITY_DN64099_c1_g1_i2	KN14G_ARATH^KN14G_ARATH^Q:1-1701,H:450-982^61%ID^E:1.7e-170^RecName: Full=Kinesin-like protein KIN-14G {ECO:0000305};^Eukaryota; Viridiplantae; Streptophyta; Embryophyta; Tracheophyta; Spermatophyta; Magnoliophyta; eudicotyledons; Gunneridae; Pentapetalae; rosids; malvids; Brassicales; Brassicaceae; Camelineae; Arabidopsis	.	TRINITY_DN64099_c1_g1_i2.p1	1-1719[+]	KN14G_ARATH^KN14G_ARATH^Q:1-567,H:450-982^61%ID^E:2.5e-170^RecName: Full=Kinesin-like protein KIN-14G {ECO:0000305};^Eukaryota; Viridiplantae; Streptophyta; Embryophyta; Tracheophyta; Spermatophyta; Magnoliophyta; eudicotyledons; Gunneridae; Pentapetalae; rosids; malvids; Brassicales; Brassicaceae; Camelineae; Arabidopsis	PF00225.22^Kinesin^Kinesin motor domain^2-271^E:2.8e-99`PF16796.4^Microtub_bd^Microtubule binding^2-91^E:1.7e-26	.	.	COG5059^Kinesin family member	KEGG:ath:AT5G27000`KO:K10406	GO:0005737^cellular_component^cytoplasm`GO:0005871^cellular_component^kinesin complex`GO:0005874^cellular_component^microtubule`GO:0005524^molecular_function^ATP binding`GO:0016887^molecular_function^ATPase activity`GO:0008017^molecular_function^microtubule binding`GO:0003777^molecular_function^microtubule motor activity`GO:0007018^biological_process^microtubule-based movement	GO:0003777^molecular_function^microtubule motor activity`GO:0005524^molecular_function^ATP binding`GO:0008017^molecular_function^microtubule binding`GO:0007018^biological_process^microtubule-based movement	.	.
TRINITY_DN64099_c2_g1	TRINITY_DN64099_c2_g1_i1	GAT26_ARATH^GAT26_ARATH^Q:89-3,H:12-40^89.7%ID^E:7e-10^RecName: Full=GATA transcription factor 26;^Eukaryota; Viridiplantae; Streptophyta; Embryophyta; Tracheophyta; Spermatophyta; Magnoliophyta; eudicotyledons; Gunneridae; Pentapetalae; rosids; malvids; Brassicales; Brassicaceae; Camelineae; Arabidopsis	.	TRINITY_DN64099_c2_g1_i1.p1	503-814[+]	.	.	.	.	.	.	.	.	.	.
TRINITY_DN64099_c2_g1	TRINITY_DN64099_c2_g1_i6	GAT26_ARATH^GAT26_ARATH^Q:89-3,H:12-40^89.7%ID^E:7e-10^RecName: Full=GATA transcription factor 26;^Eukaryota; Viridiplantae; Streptophyta; Embryophyta; Tracheophyta; Spermatophyta; Magnoliophyta; eudicotyledons; Gunneridae; Pentapetalae; rosids; malvids; Brassicales; Brassicaceae; Camelineae; Arabidopsis	.	TRINITY_DN64099_c2_g1_i6.p1	503-814[+]	.	.	.	.	.	.	.	.	.	.
TRINITY_DN64099_c2_g1	TRINITY_DN64099_c2_g1_i7	GAT26_ARATH^GAT26_ARATH^Q:80-3,H:15-40^96.2%ID^E:4.2e-09^RecName: Full=GATA transcription factor 26;^Eukaryota; Viridiplantae; Streptophyta; Embryophyta; Tracheophyta; Spermatophyta; Magnoliophyta; eudicotyledons; Gunneridae; Pentapetalae; rosids; malvids; Brassicales; Brassicaceae; Camelineae; Arabidopsis	.	.	.	.	.	.	.	COG5641^Transcription factor	KEGG:ath:AT4G17570	GO:0005634^cellular_component^nucleus`GO:0005667^cellular_component^transcription factor complex`GO:0003682^molecular_function^chromatin binding`GO:0000977^molecular_function^RNA polymerase II regulatory region sequence-specific DNA binding`GO:0001085^molecular_function^RNA polymerase II transcription factor binding`GO:0001228^molecular_function^DNA-binding transcription activator activity, RNA p…	.	.	.
TRINITY_DN64099_c2_g1	TRINITY_DN64099_c2_g1_i4	GAT26_ARATH^GAT26_ARATH^Q:89-3,H:12-40^89.7%ID^E:7e-10^RecName: Full=GATA transcription factor 26;^Eukaryota; Viridiplantae; Streptophyta; Embryophyta; Tracheophyta; Spermatophyta; Magnoliophyta; eudicotyledons; Gunneridae; Pentapetalae; rosids; malvids; Brassicales; Brassicaceae; Camelineae; Arabidopsis	.	.	.	.	.	.	.	COG5641^Transcription factor	KEGG:ath:AT4G17570	GO:0005634^cellular_component^nucleus`GO:0005667^cellular_component^transcription factor complex`GO:0003682^molecular_function^chromatin binding`GO:0000977^molecular_function^RNA polymerase II regulatory region sequence-specific DNA binding`GO:0001085^molecular_function^RNA polymerase II transcription factor binding`GO:0001228^molecular_function^DNA-binding transcription activator activity, RNA p…	.	.	.
TRINITY_DN64099_c2_g1	TRINITY_DN64099_c2_g1_i5	GAT26_ARATH^GAT26_ARATH^Q:89-3,H:12-40^89.7%ID^E:7e-10^RecName: Full=GATA transcription factor 26;^Eukaryota; Viridiplantae; Streptophyta; Embryophyta; Tracheophyta; Spermatophyta; Magnoliophyta; eudicotyledons; Gunneridae; Pentapetalae; rosids; malvids; Brassicales; Brassicaceae; Camelineae; Arabidopsis	.	.	.	.	.	.	.	COG5641^Transcription factor	KEGG:ath:AT4G17570	GO:0005634^cellular_component^nucleus`GO:0005667^cellular_component^transcription factor complex`GO:0003682^molecular_function^chromatin binding`GO:0000977^molecular_function^RNA polymerase II regulatory region sequence-specific DNA binding`GO:0001085^molecular_function^RNA polymerase II transcription factor binding`GO:0001228^molecular_function^DNA-binding transcription activator activity, RNA p…	.	.	.
TRINITY_DN64096_c2_g2	TRINITY_DN64096_c2_g2_i2	.	.	TRINITY_DN64096_c2_g2_i2.p1	465-815[+]	.	.	.	.	.	.	.	.	.	.
TRINITY_DN64096_c2_g2	TRINITY_DN64096_c2_g2_i1	.	.	.	.	.	.	.	.	.	.	.	.	.	.
TRINITY_DN64096_c1_g1	TRINITY_DN64096_c1_g1_i1	PLDA4_ARATH^PLDA4_ARATH^Q:2483-204,H:3-762^61.8%ID^E:9.3e-286^RecName: Full=Phospholipase D alpha 4 {ECO:0000303|PubMed:11891260};^Eukaryota; Viridiplantae; Streptophyta; Embryophyta; Tracheophyta; Spermatophyta; Magnoliophyta; eudicotyledons; Gunneridae; Pentapetalae; rosids; malvids; Brassicales; Brassicaceae; Camelineae; Arabidopsis	.	TRINITY_DN64096_c1_g1_i1.p1	201-2246[-]	PLDA4_ARATH^PLDA4_ARATH^Q:9-681,H:90-762^61.8%ID^E:2e-254^RecName: Full=Phospholipase D alpha 4 {ECO:0000303|PubMed:11891260};^Eukaryota; Viridiplantae; Streptophyta; Embryophyta; Tracheophyta; Spermatophyta; Magnoliophyta; eudicotyledons; Gunneridae; Pentapetalae; rosids; malvids; Brassicales; Brassicaceae; Camelineae; Arabidopsis	PF13091.5^PLDc_2^PLD-like domain^381-564^E:2.9e-06`PF00614.21^PLDc^Phospholipase D Active site motif^529-553^E:3.5e-05`PF12357.7^PLD_C^Phospholipase D C terminal^599-670^E:8.4e-24	.	.	COG1502^Catalyzes the reversible phosphatidyl group transfer from one phosphatidylglycerol molecule to another to form cardiolipin (CL) (diphosphatidylglycerol) and glycerol (By similarity)	KEGG:ath:AT1G55180`KO:K01115	GO:0005886^cellular_component^plasma membrane`GO:0005509^molecular_function^calcium ion binding`GO:0070290^molecular_function^N-acylphosphatidylethanolamine-specific phospholipase D activity`GO:0004630^molecular_function^phospholipase D activity`GO:0051301^biological_process^cell division`GO:0006995^biological_process^cellular response to nitrogen starvation`GO:0016036^biological_process^cellular…	GO:0003824^molecular_function^catalytic activity	.	.
TRINITY_DN64096_c1_g1	TRINITY_DN64096_c1_g1_i2	.	.	.	.	.	.	.	.	.	.	.	.	.	.
TRINITY_DN64050_c0_g1	TRINITY_DN64050_c0_g1_i1	POLR1_ARATH^POLR1_ARATH^Q:1134-4,H:591-1033^44.9%ID^E:3.1e-55^RecName: Full=Retrovirus-related Pol polyprotein from transposon RE1;^Eukaryota; Viridiplantae; Streptophyta; Embryophyta; Tracheophyta; Spermatophyta; Magnoliophyta; eudicotyledons; Gunneridae; Pentapetalae; rosids; malvids; Brassicales; Brassicaceae; Camelineae; Arabidopsis	.	TRINITY_DN64050_c0_g1_i1.p1	1-1152[-]	POLR2_ARATH^POLR2_ARATH^Q:1-384,H:564-1017^44.3%ID^E:4.8e-56^RecName: Full=Retrovirus-related Pol polyprotein from transposon RE2;^Eukaryota; Viridiplantae; Streptophyta; Embryophyta; Tracheophyta; Spermatophyta; Magnoliophyta; eudicotyledons; Gunneridae; Pentapetalae; rosids; malvids; Brassicales; Brassicaceae; Camelineae; Arabidopsis	PF00665.25^rve^Integrase core domain^3-50^E:2e-12`PF07727.13^RVT_2^Reverse transcriptase (RNA-dependent DNA polymerase)^334-384^E:9.1e-10	.	.	.	.	GO:0004190^molecular_function^aspartic-type endopeptidase activity`GO:0004519^molecular_function^endonuclease activity`GO:0046872^molecular_function^metal ion binding`GO:0003676^molecular_function^nucleic acid binding`GO:0003964^molecular_function^RNA-directed DNA polymerase activity`GO:0015074^biological_process^DNA integration`GO:0006310^biological_process^DNA recombination	GO:0015074^biological_process^DNA integration	.	.
TRINITY_DN64050_c3_g1	TRINITY_DN64050_c3_g1_i8	POLR1_ARATH^POLR1_ARATH^Q:6-1613,H:516-1110^45.3%ID^E:5e-110^RecName: Full=Retrovirus-related Pol polyprotein from transposon RE1;^Eukaryota; Viridiplantae; Streptophyta; Embryophyta; Tracheophyta; Spermatophyta; Magnoliophyta; eudicotyledons; Gunneridae; Pentapetalae; rosids; malvids; Brassicales; Brassicaceae; Camelineae; Arabidopsis	.	TRINITY_DN64050_c3_g1_i8.p1	3-1616[+]	POLR2_ARATH^POLR2_ARATH^Q:1-537,H:494-1093^46.1%ID^E:3e-112^RecName: Full=Retrovirus-related Pol polyprotein from transposon RE2;^Eukaryota; Viridiplantae; Streptophyta; Embryophyta; Tracheophyta; Spermatophyta; Magnoliophyta; eudicotyledons; Gunneridae; Pentapetalae; rosids; malvids; Brassicales; Brassicaceae; Camelineae; Arabidopsis	PF00665.25^rve^Integrase core domain^8-121^E:2e-22`PF07727.13^RVT_2^Reverse transcriptase (RNA-dependent DNA polymerase)^411-537^E:6.9e-43	.	.	.	.	GO:0004190^molecular_function^aspartic-type endopeptidase activity`GO:0004519^molecular_function^endonuclease activity`GO:0046872^molecular_function^metal ion binding`GO:0003676^molecular_function^nucleic acid binding`GO:0003964^molecular_function^RNA-directed DNA polymerase activity`GO:0015074^biological_process^DNA integration`GO:0006310^biological_process^DNA recombination	GO:0015074^biological_process^DNA integration	.	.
TRINITY_DN64050_c3_g1	TRINITY_DN64050_c3_g1_i3	POLR1_ARATH^POLR1_ARATH^Q:6-1613,H:516-1110^45.3%ID^E:4.2e-110^RecName: Full=Retrovirus-related Pol polyprotein from transposon RE1;^Eukaryota; Viridiplantae; Streptophyta; Embryophyta; Tracheophyta; Spermatophyta; Magnoliophyta; eudicotyledons; Gunneridae; Pentapetalae; rosids; malvids; Brassicales; Brassicaceae; Camelineae; Arabidopsis	.	TRINITY_DN64050_c3_g1_i3.p1	3-1616[+]	POLR2_ARATH^POLR2_ARATH^Q:1-537,H:494-1093^46.1%ID^E:3e-112^RecName: Full=Retrovirus-related Pol polyprotein from transposon RE2;^Eukaryota; Viridiplantae; Streptophyta; Embryophyta; Tracheophyta; Spermatophyta; Magnoliophyta; eudicotyledons; Gunneridae; Pentapetalae; rosids; malvids; Brassicales; Brassicaceae; Camelineae; Arabidopsis	PF00665.25^rve^Integrase core domain^8-121^E:2e-22`PF07727.13^RVT_2^Reverse transcriptase (RNA-dependent DNA polymerase)^411-537^E:6.9e-43	.	.	.	.	GO:0004190^molecular_function^aspartic-type endopeptidase activity`GO:0004519^molecular_function^endonuclease activity`GO:0046872^molecular_function^metal ion binding`GO:0003676^molecular_function^nucleic acid binding`GO:0003964^molecular_function^RNA-directed DNA polymerase activity`GO:0015074^biological_process^DNA integration`GO:0006310^biological_process^DNA recombination	GO:0015074^biological_process^DNA integration	.	.
TRINITY_DN64050_c3_g1	TRINITY_DN64050_c3_g1_i2	POLR1_ARATH^POLR1_ARATH^Q:6-2156,H:516-1291^45.6%ID^E:1.7e-160^RecName: Full=Retrovirus-related Pol polyprotein from transposon RE1;^Eukaryota; Viridiplantae; Streptophyta; Embryophyta; Tracheophyta; Spermatophyta; Magnoliophyta; eudicotyledons; Gunneridae; Pentapetalae; rosids; malvids; Brassicales; Brassicaceae; Camelineae; Arabidopsis	.	TRINITY_DN64050_c3_g1_i2.p1	3-2156[+]	POLR1_ARATH^POLR1_ARATH^Q:2-718,H:516-1291^45.6%ID^E:1.7e-160^RecName: Full=Retrovirus-related Pol polyprotein from transposon RE1;^Eukaryota; Viridiplantae; Streptophyta; Embryophyta; Tracheophyta; Spermatophyta; Magnoliophyta; eudicotyledons; Gunneridae; Pentapetalae; rosids; malvids; Brassicales; Brassicaceae; Camelineae; Arabidopsis	PF00665.25^rve^Integrase core domain^8-121^E:3.1e-22`PF07727.13^RVT_2^Reverse transcriptase (RNA-dependent DNA polymerase)^411-652^E:7.4e-75	.	.	.	.	GO:0004190^molecular_function^aspartic-type endopeptidase activity`GO:0004519^molecular_function^endonuclease activity`GO:0046872^molecular_function^metal ion binding`GO:0003676^molecular_function^nucleic acid binding`GO:0003964^molecular_function^RNA-directed DNA polymerase activity`GO:0015074^biological_process^DNA integration`GO:0006310^biological_process^DNA recombination	GO:0015074^biological_process^DNA integration	.	.
TRINITY_DN64050_c3_g1	TRINITY_DN64050_c3_g1_i1	.	.	TRINITY_DN64050_c3_g1_i1.p1	820-1248[+]	.	PF13456.5^RVT_3^Reverse transcriptase-like^29-140^E:3.4e-17	.	.	.	.	.	GO:0003676^molecular_function^nucleic acid binding`GO:0004523^molecular_function^RNA-DNA hybrid ribonuclease activity	.	.
TRINITY_DN64050_c3_g1	TRINITY_DN64050_c3_g1_i7	POLR1_ARATH^POLR1_ARATH^Q:499-2127,H:687-1291^46%ID^E:2.1e-113^RecName: Full=Retrovirus-related Pol polyprotein from transposon RE1;^Eukaryota; Viridiplantae; Streptophyta; Embryophyta; Tracheophyta; Spermatophyta; Magnoliophyta; eudicotyledons; Gunneridae; Pentapetalae; rosids; malvids; Brassicales; Brassicaceae; Camelineae; Arabidopsis`POLR1_ARATH^POLR1_ARATH^Q:6-491,H:516-674^45.1%ID^E:1e-35^R…	.	TRINITY_DN64050_c3_g1_i7.p1	454-2127[+]	POLR1_ARATH^POLR1_ARATH^Q:16-558,H:687-1291^46%ID^E:1.6e-113^RecName: Full=Retrovirus-related Pol polyprotein from transposon RE1;^Eukaryota; Viridiplantae; Streptophyta; Embryophyta; Tracheophyta; Spermatophyta; Magnoliophyta; eudicotyledons; Gunneridae; Pentapetalae; rosids; malvids; Brassicales; Brassicaceae; Camelineae; Arabidopsis	PF07727.13^RVT_2^Reverse transcriptase (RNA-dependent DNA polymerase)^251-492^E:4.3e-75	sigP:1^19^0.642^YES	.	.	.	GO:0004190^molecular_function^aspartic-type endopeptidase activity`GO:0004519^molecular_function^endonuclease activity`GO:0046872^molecular_function^metal ion binding`GO:0003676^molecular_function^nucleic acid binding`GO:0003964^molecular_function^RNA-directed DNA polymerase activity`GO:0015074^biological_process^DNA integration`GO:0006310^biological_process^DNA recombination	.	.	.
TRINITY_DN64050_c3_g1	TRINITY_DN64050_c3_g1_i6	POLR2_ARATH^POLR2_ARATH^Q:499-1584,H:666-1093^47.2%ID^E:7e-65^RecName: Full=Retrovirus-related Pol polyprotein from transposon RE2;^Eukaryota; Viridiplantae; Streptophyta; Embryophyta; Tracheophyta; Spermatophyta; Magnoliophyta; eudicotyledons; Gunneridae; Pentapetalae; rosids; malvids; Brassicales; Brassicaceae; Camelineae; Arabidopsis`POLR2_ARATH^POLR2_ARATH^Q:3-491,H:494-653^45.4%ID^E:6.2e-37^…	.	TRINITY_DN64050_c3_g1_i6.p1	454-1587[+]	POLR1_ARATH^POLR1_ARATH^Q:16-377,H:687-1110^45.8%ID^E:1.4e-63^RecName: Full=Retrovirus-related Pol polyprotein from transposon RE1;^Eukaryota; Viridiplantae; Streptophyta; Embryophyta; Tracheophyta; Spermatophyta; Magnoliophyta; eudicotyledons; Gunneridae; Pentapetalae; rosids; malvids; Brassicales; Brassicaceae; Camelineae; Arabidopsis	PF07727.13^RVT_2^Reverse transcriptase (RNA-dependent DNA polymerase)^251-377^E:3.6e-43	sigP:1^19^0.642^YES	.	.	.	GO:0004190^molecular_function^aspartic-type endopeptidase activity`GO:0004519^molecular_function^endonuclease activity`GO:0046872^molecular_function^metal ion binding`GO:0003676^molecular_function^nucleic acid binding`GO:0003964^molecular_function^RNA-directed DNA polymerase activity`GO:0015074^biological_process^DNA integration`GO:0006310^biological_process^DNA recombination	.	.	.
TRINITY_DN64050_c3_g1	TRINITY_DN64050_c3_g1_i5	.	.	TRINITY_DN64050_c3_g1_i5.p1	527-1108[+]	.	PF13456.5^RVT_3^Reverse transcriptase-like^80-191^E:8.6e-17	sigP:1^17^0.46^YES	.	.	.	.	GO:0003676^molecular_function^nucleic acid binding`GO:0004523^molecular_function^RNA-DNA hybrid ribonuclease activity	.	.
TRINITY_DN64050_c3_g1	TRINITY_DN64050_c3_g1_i4	CAF1K_ARATH^CAF1K_ARATH^Q:569-3,H:11-197^44%ID^E:1.8e-37^RecName: Full=Probable CCR4-associated factor 1 homolog 11;^Eukaryota; Viridiplantae; Streptophyta; Embryophyta; Tracheophyta; Spermatophyta; Magnoliophyta; eudicotyledons; Gunneridae; Pentapetalae; rosids; malvids; Brassicales; Brassicaceae; Camelineae; Arabidopsis	.	TRINITY_DN64050_c3_g1_i4.p1	3-590[-]	CAF1I_ARATH^CAF1I_ARATH^Q:2-196,H:13-199^42.1%ID^E:2e-34^RecName: Full=Probable CCR4-associated factor 1 homolog 9;^Eukaryota; Viridiplantae; Streptophyta; Embryophyta; Tracheophyta; Spermatophyta; Magnoliophyta; eudicotyledons; Gunneridae; Pentapetalae; rosids; malvids; Brassicales; Brassicaceae; Camelineae; Arabidopsis	PF04857.19^CAF1^CAF1 family ribonuclease^34-141^E:5.1e-07	.	.	COG5228^Ccr4-not transcription complex, subunit	KEGG:ath:AT3G44260`KO:K12581	GO:0030015^cellular_component^CCR4-NOT core complex`GO:0005634^cellular_component^nucleus`GO:0000932^cellular_component^P-body`GO:0008408^molecular_function^3'-5' exonuclease activity`GO:0046872^molecular_function^metal ion binding`GO:0004535^molecular_function^poly(A)-specific ribonuclease activity`GO:0003723^molecular_function^RNA binding`GO:0042742^biological_process^defense response to bacter…	.	.	.
TRINITY_DN64050_c4_g1	TRINITY_DN64050_c4_g1_i1	.	.	.	.	.	.	.	.	.	.	.	.	.	.
TRINITY_DN64050_c4_g1	TRINITY_DN64050_c4_g1_i2	.	.	TRINITY_DN64050_c4_g1_i2.p1	278-730[+]	.	.	sigP:1^25^0.75^YES	ExpAA=39.27^PredHel=2^Topology=i7-26o130-149i	.	.	.	.	.	.
TRINITY_DN64050_c4_g1	TRINITY_DN64050_c4_g1_i3	.	.	TRINITY_DN64050_c4_g1_i3.p1	315-767[+]	.	.	sigP:1^25^0.75^YES	ExpAA=39.27^PredHel=2^Topology=i7-26o130-149i	.	.	.	.	.	.
TRINITY_DN64050_c3_g2	TRINITY_DN64050_c3_g2_i1	CAF1K_ARATH^CAF1K_ARATH^Q:1129-287,H:10-277^47.2%ID^E:4.6e-68^RecName: Full=Probable CCR4-associated factor 1 homolog 11;^Eukaryota; Viridiplantae; Streptophyta; Embryophyta; Tracheophyta; Spermatophyta; Magnoliophyta; eudicotyledons; Gunneridae; Pentapetalae; rosids; malvids; Brassicales; Brassicaceae; Camelineae; Arabidopsis	.	TRINITY_DN64050_c3_g2_i1.p1	71-1132[-]	CAF1K_ARATH^CAF1K_ARATH^Q:2-282,H:10-277^47.2%ID^E:5e-68^RecName: Full=Probable CCR4-associated factor 1 homolog 11;^Eukaryota; Viridiplantae; Streptophyta; Embryophyta; Tracheophyta; Spermatophyta; Magnoliophyta; eudicotyledons; Gunneridae; Pentapetalae; rosids; malvids; Brassicales; Brassicaceae; Camelineae; Arabidopsis	PF04857.19^CAF1^CAF1 family ribonuclease^9-135^E:5.8e-10	.	.	COG5228^Ccr4-not transcription complex, subunit	KEGG:ath:AT5G22250`KO:K12581	GO:0030015^cellular_component^CCR4-NOT core complex`GO:0005634^cellular_component^nucleus`GO:0000932^cellular_component^P-body`GO:0008408^molecular_function^3'-5' exonuclease activity`GO:0046872^molecular_function^metal ion binding`GO:0004535^molecular_function^poly(A)-specific ribonuclease activity`GO:0003723^molecular_function^RNA binding`GO:0042742^biological_process^defense response to bacter…	.	.	.
TRINITY_DN64050_c1_g2	TRINITY_DN64050_c1_g2_i1	POLR1_ARATH^POLR1_ARATH^Q:453-908,H:1307-1458^50%ID^E:5e-37^RecName: Full=Retrovirus-related Pol polyprotein from transposon RE1;^Eukaryota; Viridiplantae; Streptophyta; Embryophyta; Tracheophyta; Spermatophyta; Magnoliophyta; eudicotyledons; Gunneridae; Pentapetalae; rosids; malvids; Brassicales; Brassicaceae; Camelineae; Arabidopsis`POLR1_ARATH^POLR1_ARATH^Q:1-441,H:1152-1298^48.3%ID^E:1.6e-32^…	.	TRINITY_DN64050_c1_g2_i1.p1	1-480[+]	POLR1_ARATH^POLR1_ARATH^Q:1-147,H:1152-1298^48.3%ID^E:6.9e-33^RecName: Full=Retrovirus-related Pol polyprotein from transposon RE1;^Eukaryota; Viridiplantae; Streptophyta; Embryophyta; Tracheophyta; Spermatophyta; Magnoliophyta; eudicotyledons; Gunneridae; Pentapetalae; rosids; malvids; Brassicales; Brassicaceae; Camelineae; Arabidopsis	PF07727.13^RVT_2^Reverse transcriptase (RNA-dependent DNA polymerase)^1-72^E:2.5e-11	.	.	.	.	GO:0004190^molecular_function^aspartic-type endopeptidase activity`GO:0004519^molecular_function^endonuclease activity`GO:0046872^molecular_function^metal ion binding`GO:0003676^molecular_function^nucleic acid binding`GO:0003964^molecular_function^RNA-directed DNA polymerase activity`GO:0015074^biological_process^DNA integration`GO:0006310^biological_process^DNA recombination	.	.	.
TRINITY_DN64050_c1_g1	TRINITY_DN64050_c1_g1_i1	POLR1_ARATH^POLR1_ARATH^Q:673-2070,H:621-1158^35.9%ID^E:8.2e-83^RecName: Full=Retrovirus-related Pol polyprotein from transposon RE1;^Eukaryota; Viridiplantae; Streptophyta; Embryophyta; Tracheophyta; Spermatophyta; Magnoliophyta; eudicotyledons; Gunneridae; Pentapetalae; rosids; malvids; Brassicales; Brassicaceae; Camelineae; Arabidopsis`POLR1_ARATH^POLR1_ARATH^Q:33-686,H:425-624^37.7%ID^E:1.8e-…	.	TRINITY_DN64050_c1_g1_i1.p1	1387-1848[+]	POLR2_ARATH^POLR2_ARATH^Q:1-153,H:912-1067^50%ID^E:2.2e-36^RecName: Full=Retrovirus-related Pol polyprotein from transposon RE2;^Eukaryota; Viridiplantae; Streptophyta; Embryophyta; Tracheophyta; Spermatophyta; Magnoliophyta; eudicotyledons; Gunneridae; Pentapetalae; rosids; malvids; Brassicales; Brassicaceae; Camelineae; Arabidopsis	PF07727.13^RVT_2^Reverse transcriptase (RNA-dependent DNA polymerase)^53-153^E:6.2e-31	.	.	.	.	GO:0004190^molecular_function^aspartic-type endopeptidase activity`GO:0004519^molecular_function^endonuclease activity`GO:0046872^molecular_function^metal ion binding`GO:0003676^molecular_function^nucleic acid binding`GO:0003964^molecular_function^RNA-directed DNA polymerase activity`GO:0015074^biological_process^DNA integration`GO:0006310^biological_process^DNA recombination	.	.	.
TRINITY_DN64050_c1_g1	TRINITY_DN64050_c1_g1_i2	POLR1_ARATH^POLR1_ARATH^Q:667-2064,H:621-1158^35.9%ID^E:8.2e-83^RecName: Full=Retrovirus-related Pol polyprotein from transposon RE1;^Eukaryota; Viridiplantae; Streptophyta; Embryophyta; Tracheophyta; Spermatophyta; Magnoliophyta; eudicotyledons; Gunneridae; Pentapetalae; rosids; malvids; Brassicales; Brassicaceae; Camelineae; Arabidopsis`POLR1_ARATH^POLR1_ARATH^Q:21-680,H:423-624^36.9%ID^E:6.8e-…	.	TRINITY_DN64050_c1_g1_i2.p1	1381-1842[+]	POLR2_ARATH^POLR2_ARATH^Q:1-153,H:912-1067^50%ID^E:2.2e-36^RecName: Full=Retrovirus-related Pol polyprotein from transposon RE2;^Eukaryota; Viridiplantae; Streptophyta; Embryophyta; Tracheophyta; Spermatophyta; Magnoliophyta; eudicotyledons; Gunneridae; Pentapetalae; rosids; malvids; Brassicales; Brassicaceae; Camelineae; Arabidopsis	PF07727.13^RVT_2^Reverse transcriptase (RNA-dependent DNA polymerase)^53-153^E:6.2e-31	.	.	.	.	GO:0004190^molecular_function^aspartic-type endopeptidase activity`GO:0004519^molecular_function^endonuclease activity`GO:0046872^molecular_function^metal ion binding`GO:0003676^molecular_function^nucleic acid binding`GO:0003964^molecular_function^RNA-directed DNA polymerase activity`GO:0015074^biological_process^DNA integration`GO:0006310^biological_process^DNA recombination	.	.	.
TRINITY_DN64035_c0_g1	TRINITY_DN64035_c0_g1_i4	.	.	TRINITY_DN64035_c0_g1_i4.p1	345-677[+]	.	.	sigP:1^18^0.478^YES	.	.	.	.	.	.	.
TRINITY_DN64035_c0_g1	TRINITY_DN64035_c0_g1_i5	.	.	TRINITY_DN64035_c0_g1_i5.p1	3-677[+]	.	.	.	.	.	.	.	.	.	.
TRINITY_DN64035_c0_g1	TRINITY_DN64035_c0_g1_i6	.	.	TRINITY_DN64035_c0_g1_i6.p1	3-881[+]	.	.	.	.	.	.	.	.	.	.
TRINITY_DN64035_c0_g1	TRINITY_DN64035_c0_g1_i7	.	.	.	.	.	.	.	.	.	.	.	.	.	.
TRINITY_DN64035_c0_g1	TRINITY_DN64035_c0_g1_i1	.	.	TRINITY_DN64035_c0_g1_i1.p1	3-485[+]	.	.	.	.	.	.	.	.	.	.
TRINITY_DN64035_c0_g1	TRINITY_DN64035_c0_g1_i2	.	.	TRINITY_DN64035_c0_g1_i2.p1	2-301[+]	.	.	.	.	.	.	.	.	.	.
TRINITY_DN64035_c0_g1	TRINITY_DN64035_c0_g1_i3	.	.	TRINITY_DN64035_c0_g1_i3.p1	3-449[+]	.	.	.	ExpAA=19.86^PredHel=1^Topology=i21-43o	.	.	.	.	.	.
TRINITY_DN64035_c0_g1	TRINITY_DN64035_c0_g1_i8	.	.	TRINITY_DN64035_c0_g1_i8.p1	2-640[+]	.	.	.	.	.	.	.	.	.	.
TRINITY_DN64035_c0_g1	TRINITY_DN64035_c0_g1_i9	.	.	TRINITY_DN64035_c0_g1_i9.p1	345-722[+]	.	.	sigP:1^18^0.471^YES	.	.	.	.	.	.	.
TRINITY_DN64035_c0_g1	TRINITY_DN64035_c0_g1_i16	.	.	TRINITY_DN64035_c0_g1_i16.p1	3-926[+]	.	.	.	.	.	.	.	.	.	.
TRINITY_DN64035_c0_g1	TRINITY_DN64035_c0_g1_i17	.	.	TRINITY_DN64035_c0_g1_i17.p1	3-938[+]	.	.	.	.	.	.	.	.	.	.
TRINITY_DN64035_c0_g1	TRINITY_DN64035_c0_g1_i14	.	.	TRINITY_DN64035_c0_g1_i14.p1	198-509[+]	.	.	.	.	.	.	.	.	.	.
TRINITY_DN64035_c0_g1	TRINITY_DN64035_c0_g1_i15	.	.	TRINITY_DN64035_c0_g1_i15.p1	2-394[+]	.	.	.	.	.	.	.	.	.	.
TRINITY_DN64035_c0_g1	TRINITY_DN64035_c0_g1_i12	.	.	.	.	.	.	.	.	.	.	.	.	.	.
TRINITY_DN64035_c0_g1	TRINITY_DN64035_c0_g1_i13	.	.	.	.	.	.	.	.	.	.	.	.	.	.
TRINITY_DN64035_c0_g1	TRINITY_DN64035_c0_g1_i10	.	.	TRINITY_DN64035_c0_g1_i10.p1	347-679[+]	.	.	.	.	.	.	.	.	.	.
TRINITY_DN64035_c0_g1	TRINITY_DN64035_c0_g1_i11	.	.	.	.	.	.	.	.	.	.	.	.	.	.
TRINITY_DN64027_c0_g1	TRINITY_DN64027_c0_g1_i4	RM49_DROME^RM49_DROME^Q:7275-7709,H:33-178^41.1%ID^E:1.3e-27^RecName: Full=Probable 39S ribosomal protein L49, mitochondrial;^Eukaryota; Metazoa; Ecdysozoa; Arthropoda; Hexapoda; Insecta; Pterygota; Neoptera; Holometabola; Diptera; Brachycera; Muscomorpha; Ephydroidea; Drosophilidae; Drosophila; Sophophora	.	TRINITY_DN64027_c0_g1_i4.p2	363-3458[-]	.	.	.	.	.	.	.	.	.	.
TRINITY_DN64027_c0_g1	TRINITY_DN64027_c0_g1_i5	.	.	TRINITY_DN64027_c0_g1_i5.p1	3-3080[-]	.	.	.	.	.	.	.	.	.	.
TRINITY_DN64027_c0_g1	TRINITY_DN64027_c0_g1_i6	RM49_DROME^RM49_DROME^Q:299-733,H:33-178^41.1%ID^E:1.4e-28^RecName: Full=Probable 39S ribosomal protein L49, mitochondrial;^Eukaryota; Metazoa; Ecdysozoa; Arthropoda; Hexapoda; Insecta; Pterygota; Neoptera; Holometabola; Diptera; Brachycera; Muscomorpha; Ephydroidea; Drosophilidae; Drosophila; Sophophora	.	TRINITY_DN64027_c0_g1_i6.p1	179-739[+]	.	PF05046.13^Img2^Mitochondrial large subunit ribosomal protein (Img2)^101-185^E:1.2e-20	.	.	.	.	.	GO:0003735^molecular_function^structural constituent of ribosome`GO:0006412^biological_process^translation`GO:0005622^cellular_component^intracellular`GO:0005840^cellular_component^ribosome	.	.
TRINITY_DN64027_c0_g1	TRINITY_DN64027_c0_g1_i7	.	.	TRINITY_DN64027_c0_g1_i7.p1	55-3450[-]	.	.	.	.	.	.	.	.	.	.
TRINITY_DN64027_c0_g1	TRINITY_DN64027_c0_g1_i2	RM49_DROME^RM49_DROME^Q:7464-7898,H:33-178^41.1%ID^E:1.3e-27^RecName: Full=Probable 39S ribosomal protein L49, mitochondrial;^Eukaryota; Metazoa; Ecdysozoa; Arthropoda; Hexapoda; Insecta; Pterygota; Neoptera; Holometabola; Diptera; Brachycera; Muscomorpha; Ephydroidea; Drosophilidae; Drosophila; Sophophora	.	TRINITY_DN64027_c0_g1_i2.p2	7344-7904[+]	.	PF05046.13^Img2^Mitochondrial large subunit ribosomal protein (Img2)^101-185^E:1.2e-20	.	.	.	.	.	GO:0003735^molecular_function^structural constituent of ribosome`GO:0006412^biological_process^translation`GO:0005622^cellular_component^intracellular`GO:0005840^cellular_component^ribosome	.	.
TRINITY_DN64027_c0_g1	TRINITY_DN64027_c0_g1_i3	.	.	TRINITY_DN64027_c0_g1_i3.p1	3-2231[-]	.	.	.	.	.	.	.	.	.	.
TRINITY_DN64027_c0_g1	TRINITY_DN64027_c0_g1_i8	.	.	TRINITY_DN64027_c0_g1_i8.p1	2-1471[-]	.	.	.	.	.	.	.	.	.	.
TRINITY_DN64057_c0_g2	TRINITY_DN64057_c0_g2_i10	PDCD6_MOUSE^PDCD6_MOUSE^Q:154-660,H:22-190^65.1%ID^E:1.4e-63^RecName: Full=Programmed cell death protein 6;^Eukaryota; Metazoa; Chordata; Craniata; Vertebrata; Euteleostomi; Mammalia; Eutheria; Euarchontoglires; Glires; Rodentia; Myomorpha; Muroidea; Muridae; Murinae; Mus; Mus	.	TRINITY_DN64057_c0_g2_i10.p1	136-669[+]	PDCD6_MOUSE^PDCD6_MOUSE^Q:7-175,H:22-190^65.1%ID^E:1.1e-63^RecName: Full=Programmed cell death protein 6;^Eukaryota; Metazoa; Chordata; Craniata; Vertebrata; Euteleostomi; Mammalia; Eutheria; Euarchontoglires; Glires; Rodentia; Myomorpha; Muroidea; Muridae; Murinae; Mus; Mus	PF13405.5^EF-hand_6^EF-hand domain^13-38^E:5.1e-06`PF13499.5^EF-hand_7^EF-hand domain pair^15-71^E:4.1e-10`PF13202.5^EF-hand_5^EF hand^15-35^E:5.4e-06`PF13833.5^EF-hand_8^EF-hand domain pair^24-74^E:2e-08`PF00036.31^EF-hand_1^EF hand^80-106^E:4e-06`PF13405.5^EF-hand_6^EF-hand domain^80-107^E:3.5e-06`PF13499.5^EF-hand_7^EF-hand domain pair^81-138^E:6.5e-09`PF13202.5^EF-hand_5^EF hand^83-102^E:0.00…	.	.	ENOG410YKQK^grancalcin, EF-hand calcium binding protein	KEGG:mmu:18570	GO:0030127^cellular_component^COPII vesicle coat`GO:0031463^cellular_component^Cul3-RING ubiquitin ligase complex`GO:0005737^cellular_component^cytoplasm`GO:0031410^cellular_component^cytoplasmic vesicle`GO:0005783^cellular_component^endoplasmic reticulum`GO:0070971^cellular_component^endoplasmic reticulum exit site`GO:0005789^cellular_component^endoplasmic reticulum membrane`GO:0005768^cellular_…	GO:0005509^molecular_function^calcium ion binding	.	.
TRINITY_DN64057_c0_g2	TRINITY_DN64057_c0_g2_i9	PDCD6_MOUSE^PDCD6_MOUSE^Q:154-660,H:22-190^65.1%ID^E:1.1e-63^RecName: Full=Programmed cell death protein 6;^Eukaryota; Metazoa; Chordata; Craniata; Vertebrata; Euteleostomi; Mammalia; Eutheria; Euarchontoglires; Glires; Rodentia; Myomorpha; Muroidea; Muridae; Murinae; Mus; Mus	.	TRINITY_DN64057_c0_g2_i9.p1	136-669[+]	PDCD6_MOUSE^PDCD6_MOUSE^Q:7-175,H:22-190^65.1%ID^E:8.4e-64^RecName: Full=Programmed cell death protein 6;^Eukaryota; Metazoa; Chordata; Craniata; Vertebrata; Euteleostomi; Mammalia; Eutheria; Euarchontoglires; Glires; Rodentia; Myomorpha; Muroidea; Muridae; Murinae; Mus; Mus	PF13405.5^EF-hand_6^EF-hand domain^13-38^E:5.1e-06`PF13499.5^EF-hand_7^EF-hand domain pair^15-71^E:4.1e-10`PF13202.5^EF-hand_5^EF hand^15-35^E:5.4e-06`PF13833.5^EF-hand_8^EF-hand domain pair^24-74^E:2e-08`PF00036.31^EF-hand_1^EF hand^80-106^E:4e-06`PF13405.5^EF-hand_6^EF-hand domain^80-107^E:3.5e-06`PF13499.5^EF-hand_7^EF-hand domain pair^81-138^E:1.1e-08`PF13202.5^EF-hand_5^EF hand^83-102^E:0.00…	.	.	ENOG410YKQK^grancalcin, EF-hand calcium binding protein	KEGG:mmu:18570	GO:0030127^cellular_component^COPII vesicle coat`GO:0031463^cellular_component^Cul3-RING ubiquitin ligase complex`GO:0005737^cellular_component^cytoplasm`GO:0031410^cellular_component^cytoplasmic vesicle`GO:0005783^cellular_component^endoplasmic reticulum`GO:0070971^cellular_component^endoplasmic reticulum exit site`GO:0005789^cellular_component^endoplasmic reticulum membrane`GO:0005768^cellular_…	GO:0005509^molecular_function^calcium ion binding	.	.
TRINITY_DN64057_c0_g2	TRINITY_DN64057_c0_g2_i8	PDCD6_MOUSE^PDCD6_MOUSE^Q:146-652,H:22-190^65.1%ID^E:8e-64^RecName: Full=Programmed cell death protein 6;^Eukaryota; Metazoa; Chordata; Craniata; Vertebrata; Euteleostomi; Mammalia; Eutheria; Euarchontoglires; Glires; Rodentia; Myomorpha; Muroidea; Muridae; Murinae; Mus; Mus	.	TRINITY_DN64057_c0_g2_i8.p1	128-661[+]	PDCD6_MOUSE^PDCD6_MOUSE^Q:7-175,H:22-190^65.1%ID^E:8.4e-64^RecName: Full=Programmed cell death protein 6;^Eukaryota; Metazoa; Chordata; Craniata; Vertebrata; Euteleostomi; Mammalia; Eutheria; Euarchontoglires; Glires; Rodentia; Myomorpha; Muroidea; Muridae; Murinae; Mus; Mus	PF13405.5^EF-hand_6^EF-hand domain^13-38^E:5.1e-06`PF13499.5^EF-hand_7^EF-hand domain pair^15-71^E:4.1e-10`PF13202.5^EF-hand_5^EF hand^15-35^E:5.4e-06`PF13833.5^EF-hand_8^EF-hand domain pair^24-74^E:2e-08`PF00036.31^EF-hand_1^EF hand^80-106^E:4e-06`PF13405.5^EF-hand_6^EF-hand domain^80-107^E:3.5e-06`PF13499.5^EF-hand_7^EF-hand domain pair^81-138^E:1.1e-08`PF13202.5^EF-hand_5^EF hand^83-102^E:0.00…	.	.	ENOG410YKQK^grancalcin, EF-hand calcium binding protein	KEGG:mmu:18570	GO:0030127^cellular_component^COPII vesicle coat`GO:0031463^cellular_component^Cul3-RING ubiquitin ligase complex`GO:0005737^cellular_component^cytoplasm`GO:0031410^cellular_component^cytoplasmic vesicle`GO:0005783^cellular_component^endoplasmic reticulum`GO:0070971^cellular_component^endoplasmic reticulum exit site`GO:0005789^cellular_component^endoplasmic reticulum membrane`GO:0005768^cellular_…	GO:0005509^molecular_function^calcium ion binding	.	.
TRINITY_DN64057_c0_g2	TRINITY_DN64057_c0_g2_i1	PDCD6_MOUSE^PDCD6_MOUSE^Q:248-814,H:22-190^58.2%ID^E:2.3e-59^RecName: Full=Programmed cell death protein 6;^Eukaryota; Metazoa; Chordata; Craniata; Vertebrata; Euteleostomi; Mammalia; Eutheria; Euarchontoglires; Glires; Rodentia; Myomorpha; Muroidea; Muridae; Murinae; Mus; Mus	.	TRINITY_DN64057_c0_g2_i1.p1	230-823[+]	PDCD6_MOUSE^PDCD6_MOUSE^Q:7-195,H:22-190^58.2%ID^E:8.2e-60^RecName: Full=Programmed cell death protein 6;^Eukaryota; Metazoa; Chordata; Craniata; Vertebrata; Euteleostomi; Mammalia; Eutheria; Euarchontoglires; Glires; Rodentia; Myomorpha; Muroidea; Muridae; Murinae; Mus; Mus	PF13405.5^EF-hand_6^EF-hand domain^13-38^E:5.9e-06`PF13499.5^EF-hand_7^EF-hand domain pair^15-91^E:3.5e-07`PF13202.5^EF-hand_5^EF hand^15-35^E:6.2e-06`PF00036.31^EF-hand_1^EF hand^100-126^E:4.7e-06`PF13405.5^EF-hand_6^EF-hand domain^100-127^E:4.1e-06`PF13499.5^EF-hand_7^EF-hand domain pair^101-158^E:8.1e-09`PF13202.5^EF-hand_5^EF hand^103-122^E:0.00022`PF13833.5^EF-hand_8^EF-hand domain pair^112-…	.	.	ENOG410YKQK^grancalcin, EF-hand calcium binding protein	KEGG:mmu:18570	GO:0030127^cellular_component^COPII vesicle coat`GO:0031463^cellular_component^Cul3-RING ubiquitin ligase complex`GO:0005737^cellular_component^cytoplasm`GO:0031410^cellular_component^cytoplasmic vesicle`GO:0005783^cellular_component^endoplasmic reticulum`GO:0070971^cellular_component^endoplasmic reticulum exit site`GO:0005789^cellular_component^endoplasmic reticulum membrane`GO:0005768^cellular_…	GO:0005509^molecular_function^calcium ion binding	.	.
TRINITY_DN64057_c0_g2	TRINITY_DN64057_c0_g2_i3	PDCD6_MOUSE^PDCD6_MOUSE^Q:248-814,H:22-190^58.2%ID^E:3.6e-59^RecName: Full=Programmed cell death protein 6;^Eukaryota; Metazoa; Chordata; Craniata; Vertebrata; Euteleostomi; Mammalia; Eutheria; Euarchontoglires; Glires; Rodentia; Myomorpha; Muroidea; Muridae; Murinae; Mus; Mus	.	TRINITY_DN64057_c0_g2_i3.p1	230-823[+]	PDCD6_MOUSE^PDCD6_MOUSE^Q:7-195,H:22-190^58.2%ID^E:8.2e-60^RecName: Full=Programmed cell death protein 6;^Eukaryota; Metazoa; Chordata; Craniata; Vertebrata; Euteleostomi; Mammalia; Eutheria; Euarchontoglires; Glires; Rodentia; Myomorpha; Muroidea; Muridae; Murinae; Mus; Mus	PF13405.5^EF-hand_6^EF-hand domain^13-38^E:5.9e-06`PF13499.5^EF-hand_7^EF-hand domain pair^15-91^E:3.5e-07`PF13202.5^EF-hand_5^EF hand^15-35^E:6.2e-06`PF00036.31^EF-hand_1^EF hand^100-126^E:4.7e-06`PF13405.5^EF-hand_6^EF-hand domain^100-127^E:4.1e-06`PF13499.5^EF-hand_7^EF-hand domain pair^101-158^E:8.1e-09`PF13202.5^EF-hand_5^EF hand^103-122^E:0.00022`PF13833.5^EF-hand_8^EF-hand domain pair^112-…	.	.	ENOG410YKQK^grancalcin, EF-hand calcium binding protein	KEGG:mmu:18570	GO:0030127^cellular_component^COPII vesicle coat`GO:0031463^cellular_component^Cul3-RING ubiquitin ligase complex`GO:0005737^cellular_component^cytoplasm`GO:0031410^cellular_component^cytoplasmic vesicle`GO:0005783^cellular_component^endoplasmic reticulum`GO:0070971^cellular_component^endoplasmic reticulum exit site`GO:0005789^cellular_component^endoplasmic reticulum membrane`GO:0005768^cellular_…	GO:0005509^molecular_function^calcium ion binding	.	.
TRINITY_DN64057_c0_g2	TRINITY_DN64057_c0_g2_i2	PDCD6_MOUSE^PDCD6_MOUSE^Q:248-754,H:22-190^65.1%ID^E:5.3e-63^RecName: Full=Programmed cell death protein 6;^Eukaryota; Metazoa; Chordata; Craniata; Vertebrata; Euteleostomi; Mammalia; Eutheria; Euarchontoglires; Glires; Rodentia; Myomorpha; Muroidea; Muridae; Murinae; Mus; Mus	.	TRINITY_DN64057_c0_g2_i2.p1	230-763[+]	PDCD6_MOUSE^PDCD6_MOUSE^Q:7-175,H:22-190^65.1%ID^E:1.1e-63^RecName: Full=Programmed cell death protein 6;^Eukaryota; Metazoa; Chordata; Craniata; Vertebrata; Euteleostomi; Mammalia; Eutheria; Euarchontoglires; Glires; Rodentia; Myomorpha; Muroidea; Muridae; Murinae; Mus; Mus	PF13405.5^EF-hand_6^EF-hand domain^13-38^E:5.1e-06`PF13499.5^EF-hand_7^EF-hand domain pair^15-71^E:4.1e-10`PF13202.5^EF-hand_5^EF hand^15-35^E:5.4e-06`PF13833.5^EF-hand_8^EF-hand domain pair^24-74^E:2e-08`PF00036.31^EF-hand_1^EF hand^80-106^E:4e-06`PF13405.5^EF-hand_6^EF-hand domain^80-107^E:3.5e-06`PF13499.5^EF-hand_7^EF-hand domain pair^81-138^E:6.5e-09`PF13202.5^EF-hand_5^EF hand^83-102^E:0.00…	.	.	ENOG410YKQK^grancalcin, EF-hand calcium binding protein	KEGG:mmu:18570	GO:0030127^cellular_component^COPII vesicle coat`GO:0031463^cellular_component^Cul3-RING ubiquitin ligase complex`GO:0005737^cellular_component^cytoplasm`GO:0031410^cellular_component^cytoplasmic vesicle`GO:0005783^cellular_component^endoplasmic reticulum`GO:0070971^cellular_component^endoplasmic reticulum exit site`GO:0005789^cellular_component^endoplasmic reticulum membrane`GO:0005768^cellular_…	GO:0005509^molecular_function^calcium ion binding	.	.
TRINITY_DN64057_c0_g2	TRINITY_DN64057_c0_g2_i5	PDCD6_MOUSE^PDCD6_MOUSE^Q:248-754,H:22-190^65.1%ID^E:3.3e-63^RecName: Full=Programmed cell death protein 6;^Eukaryota; Metazoa; Chordata; Craniata; Vertebrata; Euteleostomi; Mammalia; Eutheria; Euarchontoglires; Glires; Rodentia; Myomorpha; Muroidea; Muridae; Murinae; Mus; Mus	.	TRINITY_DN64057_c0_g2_i5.p1	230-763[+]	PDCD6_MOUSE^PDCD6_MOUSE^Q:7-175,H:22-190^65.1%ID^E:1.1e-63^RecName: Full=Programmed cell death protein 6;^Eukaryota; Metazoa; Chordata; Craniata; Vertebrata; Euteleostomi; Mammalia; Eutheria; Euarchontoglires; Glires; Rodentia; Myomorpha; Muroidea; Muridae; Murinae; Mus; Mus	PF13405.5^EF-hand_6^EF-hand domain^13-38^E:5.1e-06`PF13499.5^EF-hand_7^EF-hand domain pair^15-71^E:4.1e-10`PF13202.5^EF-hand_5^EF hand^15-35^E:5.4e-06`PF13833.5^EF-hand_8^EF-hand domain pair^24-74^E:2e-08`PF00036.31^EF-hand_1^EF hand^80-106^E:4e-06`PF13405.5^EF-hand_6^EF-hand domain^80-107^E:3.5e-06`PF13499.5^EF-hand_7^EF-hand domain pair^81-138^E:6.5e-09`PF13202.5^EF-hand_5^EF hand^83-102^E:0.00…	.	.	ENOG410YKQK^grancalcin, EF-hand calcium binding protein	KEGG:mmu:18570	GO:0030127^cellular_component^COPII vesicle coat`GO:0031463^cellular_component^Cul3-RING ubiquitin ligase complex`GO:0005737^cellular_component^cytoplasm`GO:0031410^cellular_component^cytoplasmic vesicle`GO:0005783^cellular_component^endoplasmic reticulum`GO:0070971^cellular_component^endoplasmic reticulum exit site`GO:0005789^cellular_component^endoplasmic reticulum membrane`GO:0005768^cellular_…	GO:0005509^molecular_function^calcium ion binding	.	.
TRINITY_DN64057_c0_g2	TRINITY_DN64057_c0_g2_i7	PDCD6_MOUSE^PDCD6_MOUSE^Q:248-808,H:22-190^58.8%ID^E:1.2e-59^RecName: Full=Programmed cell death protein 6;^Eukaryota; Metazoa; Chordata; Craniata; Vertebrata; Euteleostomi; Mammalia; Eutheria; Euarchontoglires; Glires; Rodentia; Myomorpha; Muroidea; Muridae; Murinae; Mus; Mus	.	TRINITY_DN64057_c0_g2_i7.p1	230-817[+]	PDCD6_MOUSE^PDCD6_MOUSE^Q:7-193,H:22-190^58.8%ID^E:4.7e-60^RecName: Full=Programmed cell death protein 6;^Eukaryota; Metazoa; Chordata; Craniata; Vertebrata; Euteleostomi; Mammalia; Eutheria; Euarchontoglires; Glires; Rodentia; Myomorpha; Muroidea; Muridae; Murinae; Mus; Mus	PF13405.5^EF-hand_6^EF-hand domain^13-38^E:5.7e-06`PF13202.5^EF-hand_5^EF hand^15-35^E:6.2e-06`PF00036.31^EF-hand_1^EF hand^98-124^E:4.7e-06`PF13405.5^EF-hand_6^EF-hand domain^98-125^E:4e-06`PF13499.5^EF-hand_7^EF-hand domain pair^99-156^E:7.9e-09`PF13202.5^EF-hand_5^EF hand^101-120^E:0.00022`PF13833.5^EF-hand_8^EF-hand domain pair^110-157^E:2.8e-09`PF13202.5^EF-hand_5^EF hand^167-181^E:0.0064	.	.	ENOG410YKQK^grancalcin, EF-hand calcium binding protein	KEGG:mmu:18570	GO:0030127^cellular_component^COPII vesicle coat`GO:0031463^cellular_component^Cul3-RING ubiquitin ligase complex`GO:0005737^cellular_component^cytoplasm`GO:0031410^cellular_component^cytoplasmic vesicle`GO:0005783^cellular_component^endoplasmic reticulum`GO:0070971^cellular_component^endoplasmic reticulum exit site`GO:0005789^cellular_component^endoplasmic reticulum membrane`GO:0005768^cellular_…	GO:0005509^molecular_function^calcium ion binding	.	.
TRINITY_DN64057_c0_g2	TRINITY_DN64057_c0_g2_i6	PDCD6_MOUSE^PDCD6_MOUSE^Q:146-652,H:22-190^65.1%ID^E:2.7e-63^RecName: Full=Programmed cell death protein 6;^Eukaryota; Metazoa; Chordata; Craniata; Vertebrata; Euteleostomi; Mammalia; Eutheria; Euarchontoglires; Glires; Rodentia; Myomorpha; Muroidea; Muridae; Murinae; Mus; Mus	.	TRINITY_DN64057_c0_g2_i6.p1	128-661[+]	PDCD6_MOUSE^PDCD6_MOUSE^Q:7-175,H:22-190^65.1%ID^E:1.1e-63^RecName: Full=Programmed cell death protein 6;^Eukaryota; Metazoa; Chordata; Craniata; Vertebrata; Euteleostomi; Mammalia; Eutheria; Euarchontoglires; Glires; Rodentia; Myomorpha; Muroidea; Muridae; Murinae; Mus; Mus	PF13405.5^EF-hand_6^EF-hand domain^13-38^E:5.1e-06`PF13499.5^EF-hand_7^EF-hand domain pair^15-71^E:4.1e-10`PF13202.5^EF-hand_5^EF hand^15-35^E:5.4e-06`PF13833.5^EF-hand_8^EF-hand domain pair^24-74^E:2e-08`PF00036.31^EF-hand_1^EF hand^80-106^E:4e-06`PF13405.5^EF-hand_6^EF-hand domain^80-107^E:3.5e-06`PF13499.5^EF-hand_7^EF-hand domain pair^81-138^E:6.5e-09`PF13202.5^EF-hand_5^EF hand^83-102^E:0.00…	.	.	ENOG410YKQK^grancalcin, EF-hand calcium binding protein	KEGG:mmu:18570	GO:0030127^cellular_component^COPII vesicle coat`GO:0031463^cellular_component^Cul3-RING ubiquitin ligase complex`GO:0005737^cellular_component^cytoplasm`GO:0031410^cellular_component^cytoplasmic vesicle`GO:0005783^cellular_component^endoplasmic reticulum`GO:0070971^cellular_component^endoplasmic reticulum exit site`GO:0005789^cellular_component^endoplasmic reticulum membrane`GO:0005768^cellular_…	GO:0005509^molecular_function^calcium ion binding	.	.
TRINITY_DN64026_c4_g1	TRINITY_DN64026_c4_g1_i1	CIPKP_ARATH^CIPKP_ARATH^Q:1466-180,H:38-467^70.2%ID^E:5e-172^RecName: Full=CBL-interacting serine/threonine-protein kinase 25;^Eukaryota; Viridiplantae; Streptophyta; Embryophyta; Tracheophyta; Spermatophyta; Magnoliophyta; eudicotyledons; Gunneridae; Pentapetalae; rosids; malvids; Brassicales; Brassicaceae; Camelineae; Arabidopsis	.	TRINITY_DN64026_c4_g1_i1.p1	165-1520[-]	CIPKP_ARATH^CIPKP_ARATH^Q:19-447,H:38-467^70.2%ID^E:3.6e-172^RecName: Full=CBL-interacting serine/threonine-protein kinase 25;^Eukaryota; Viridiplantae; Streptophyta; Embryophyta; Tracheophyta; Spermatophyta; Magnoliophyta; eudicotyledons; Gunneridae; Pentapetalae; rosids; malvids; Brassicales; Brassicaceae; Camelineae; Arabidopsis	PF00069.24^Pkinase^Protein kinase domain^24-278^E:1.7e-75`PF07714.16^Pkinase_Tyr^Protein tyrosine kinase^25-274^E:2.5e-38`PF03822.13^NAF^NAF domain^319-375^E:1.1e-19	.	ExpAA=18.77^PredHel=1^Topology=i207-224o	COG0515^Serine Threonine protein kinase	KEGG:ath:AT5G25110	GO:0005622^cellular_component^intracellular`GO:0005524^molecular_function^ATP binding`GO:0004674^molecular_function^protein serine/threonine kinase activity`GO:0050832^biological_process^defense response to fungus`GO:0035556^biological_process^intracellular signal transduction`GO:0018105^biological_process^peptidyl-serine phosphorylation`GO:0018107^biological_process^peptidyl-threonine phosphoryl…	GO:0004672^molecular_function^protein kinase activity`GO:0005524^molecular_function^ATP binding`GO:0006468^biological_process^protein phosphorylation`GO:0007165^biological_process^signal transduction	.	.
TRINITY_DN64026_c4_g1	TRINITY_DN64026_c4_g1_i2	CIPKP_ARATH^CIPKP_ARATH^Q:1646-360,H:38-467^70.2%ID^E:4.1e-172^RecName: Full=CBL-interacting serine/threonine-protein kinase 25;^Eukaryota; Viridiplantae; Streptophyta; Embryophyta; Tracheophyta; Spermatophyta; Magnoliophyta; eudicotyledons; Gunneridae; Pentapetalae; rosids; malvids; Brassicales; Brassicaceae; Camelineae; Arabidopsis	.	TRINITY_DN64026_c4_g1_i2.p1	351-1700[-]	CIPKP_ARATH^CIPKP_ARATH^Q:19-447,H:38-467^70.2%ID^E:3.6e-172^RecName: Full=CBL-interacting serine/threonine-protein kinase 25;^Eukaryota; Viridiplantae; Streptophyta; Embryophyta; Tracheophyta; Spermatophyta; Magnoliophyta; eudicotyledons; Gunneridae; Pentapetalae; rosids; malvids; Brassicales; Brassicaceae; Camelineae; Arabidopsis	PF00069.24^Pkinase^Protein kinase domain^24-278^E:1.7e-75`PF07714.16^Pkinase_Tyr^Protein tyrosine kinase^25-274^E:2.4e-38`PF03822.13^NAF^NAF domain^319-375^E:1.1e-19	.	ExpAA=18.78^PredHel=1^Topology=i207-224o	COG0515^Serine Threonine protein kinase	KEGG:ath:AT5G25110	GO:0005622^cellular_component^intracellular`GO:0005524^molecular_function^ATP binding`GO:0004674^molecular_function^protein serine/threonine kinase activity`GO:0050832^biological_process^defense response to fungus`GO:0035556^biological_process^intracellular signal transduction`GO:0018105^biological_process^peptidyl-serine phosphorylation`GO:0018107^biological_process^peptidyl-threonine phosphoryl…	GO:0004672^molecular_function^protein kinase activity`GO:0005524^molecular_function^ATP binding`GO:0006468^biological_process^protein phosphorylation`GO:0007165^biological_process^signal transduction	.	.
TRINITY_DN64026_c4_g1	TRINITY_DN64026_c4_g1_i3	CIPKP_ARATH^CIPKP_ARATH^Q:1291-5,H:38-467^70.2%ID^E:5.4e-172^RecName: Full=CBL-interacting serine/threonine-protein kinase 25;^Eukaryota; Viridiplantae; Streptophyta; Embryophyta; Tracheophyta; Spermatophyta; Magnoliophyta; eudicotyledons; Gunneridae; Pentapetalae; rosids; malvids; Brassicales; Brassicaceae; Camelineae; Arabidopsis	.	TRINITY_DN64026_c4_g1_i3.p1	2-1345[-]	CIPKP_ARATH^CIPKP_ARATH^Q:19-447,H:38-467^70.2%ID^E:4.7e-172^RecName: Full=CBL-interacting serine/threonine-protein kinase 25;^Eukaryota; Viridiplantae; Streptophyta; Embryophyta; Tracheophyta; Spermatophyta; Magnoliophyta; eudicotyledons; Gunneridae; Pentapetalae; rosids; malvids; Brassicales; Brassicaceae; Camelineae; Arabidopsis	PF00069.24^Pkinase^Protein kinase domain^24-278^E:1.7e-75`PF07714.16^Pkinase_Tyr^Protein tyrosine kinase^25-274^E:2.4e-38`PF03822.13^NAF^NAF domain^319-375^E:1.1e-19	.	ExpAA=18.77^PredHel=1^Topology=i207-224o	COG0515^Serine Threonine protein kinase	KEGG:ath:AT5G25110	GO:0005622^cellular_component^intracellular`GO:0005524^molecular_function^ATP binding`GO:0004674^molecular_function^protein serine/threonine kinase activity`GO:0050832^biological_process^defense response to fungus`GO:0035556^biological_process^intracellular signal transduction`GO:0018105^biological_process^peptidyl-serine phosphorylation`GO:0018107^biological_process^peptidyl-threonine phosphoryl…	GO:0004672^molecular_function^protein kinase activity`GO:0005524^molecular_function^ATP binding`GO:0006468^biological_process^protein phosphorylation`GO:0007165^biological_process^signal transduction	.	.
TRINITY_DN64026_c4_g1	TRINITY_DN64026_c4_g1_i5	CIPKP_ARATH^CIPKP_ARATH^Q:1662-376,H:38-467^70.2%ID^E:4.1e-172^RecName: Full=CBL-interacting serine/threonine-protein kinase 25;^Eukaryota; Viridiplantae; Streptophyta; Embryophyta; Tracheophyta; Spermatophyta; Magnoliophyta; eudicotyledons; Gunneridae; Pentapetalae; rosids; malvids; Brassicales; Brassicaceae; Camelineae; Arabidopsis	.	TRINITY_DN64026_c4_g1_i5.p1	367-1716[-]	CIPKP_ARATH^CIPKP_ARATH^Q:19-447,H:38-467^70.2%ID^E:3.6e-172^RecName: Full=CBL-interacting serine/threonine-protein kinase 25;^Eukaryota; Viridiplantae; Streptophyta; Embryophyta; Tracheophyta; Spermatophyta; Magnoliophyta; eudicotyledons; Gunneridae; Pentapetalae; rosids; malvids; Brassicales; Brassicaceae; Camelineae; Arabidopsis	PF00069.24^Pkinase^Protein kinase domain^24-278^E:1.7e-75`PF07714.16^Pkinase_Tyr^Protein tyrosine kinase^25-274^E:2.4e-38`PF03822.13^NAF^NAF domain^319-375^E:1.1e-19	.	ExpAA=18.78^PredHel=1^Topology=i207-224o	COG0515^Serine Threonine protein kinase	KEGG:ath:AT5G25110	GO:0005622^cellular_component^intracellular`GO:0005524^molecular_function^ATP binding`GO:0004674^molecular_function^protein serine/threonine kinase activity`GO:0050832^biological_process^defense response to fungus`GO:0035556^biological_process^intracellular signal transduction`GO:0018105^biological_process^peptidyl-serine phosphorylation`GO:0018107^biological_process^peptidyl-threonine phosphoryl…	GO:0004672^molecular_function^protein kinase activity`GO:0005524^molecular_function^ATP binding`GO:0006468^biological_process^protein phosphorylation`GO:0007165^biological_process^signal transduction	.	.
TRINITY_DN64026_c4_g1	TRINITY_DN64026_c4_g1_i6	CIPKP_ARATH^CIPKP_ARATH^Q:1649-363,H:38-467^70.2%ID^E:3.6e-172^RecName: Full=CBL-interacting serine/threonine-protein kinase 25;^Eukaryota; Viridiplantae; Streptophyta; Embryophyta; Tracheophyta; Spermatophyta; Magnoliophyta; eudicotyledons; Gunneridae; Pentapetalae; rosids; malvids; Brassicales; Brassicaceae; Camelineae; Arabidopsis	.	TRINITY_DN64026_c4_g1_i6.p1	348-1745[-]	CIPKP_ARATH^CIPKP_ARATH^Q:33-461,H:38-467^70.2%ID^E:3.8e-172^RecName: Full=CBL-interacting serine/threonine-protein kinase 25;^Eukaryota; Viridiplantae; Streptophyta; Embryophyta; Tracheophyta; Spermatophyta; Magnoliophyta; eudicotyledons; Gunneridae; Pentapetalae; rosids; malvids; Brassicales; Brassicaceae; Camelineae; Arabidopsis	PF00069.24^Pkinase^Protein kinase domain^38-292^E:1.9e-75`PF07714.16^Pkinase_Tyr^Protein tyrosine kinase^39-288^E:2.7e-38`PF03822.13^NAF^NAF domain^333-389^E:1.1e-19	.	.	COG0515^Serine Threonine protein kinase	KEGG:ath:AT5G25110	GO:0005622^cellular_component^intracellular`GO:0005524^molecular_function^ATP binding`GO:0004674^molecular_function^protein serine/threonine kinase activity`GO:0050832^biological_process^defense response to fungus`GO:0035556^biological_process^intracellular signal transduction`GO:0018105^biological_process^peptidyl-serine phosphorylation`GO:0018107^biological_process^peptidyl-threonine phosphoryl…	GO:0004672^molecular_function^protein kinase activity`GO:0005524^molecular_function^ATP binding`GO:0006468^biological_process^protein phosphorylation`GO:0007165^biological_process^signal transduction	.	.
TRINITY_DN64047_c0_g1	TRINITY_DN64047_c0_g1_i4	.	.	.	.	.	.	.	.	.	.	.	.	.	.
TRINITY_DN64047_c0_g1	TRINITY_DN64047_c0_g1_i1	.	.	TRINITY_DN64047_c0_g1_i1.p1	2-310[+]	.	.	.	.	.	.	.	.	.	.
TRINITY_DN64047_c0_g1	TRINITY_DN64047_c0_g1_i2	.	.	.	.	.	.	.	.	.	.	.	.	.	.
TRINITY_DN64047_c0_g1	TRINITY_DN64047_c0_g1_i3	.	.	TRINITY_DN64047_c0_g1_i3.p1	3-389[+]	.	.	.	.	.	.	.	.	.	.
TRINITY_DN64047_c0_g2	TRINITY_DN64047_c0_g2_i1	.	.	.	.	.	.	.	.	.	.	.	.	.	.
TRINITY_DN64047_c0_g2	TRINITY_DN64047_c0_g2_i3	.	.	.	.	.	.	.	.	.	.	.	.	.	.
TRINITY_DN64047_c0_g2	TRINITY_DN64047_c0_g2_i2	.	.	.	.	.	.	.	.	.	.	.	.	.	.
TRINITY_DN64047_c0_g2	TRINITY_DN64047_c0_g2_i5	.	.	.	.	.	.	.	.	.	.	.	.	.	.
TRINITY_DN64047_c0_g2	TRINITY_DN64047_c0_g2_i6	RNHX1_ARATH^RNHX1_ARATH^Q:11-277,H:110-199^34.4%ID^E:2.2e-06^RecName: Full=Putative ribonuclease H protein At1g65750;^Eukaryota; Viridiplantae; Streptophyta; Embryophyta; Tracheophyta; Spermatophyta; Magnoliophyta; eudicotyledons; Gunneridae; Pentapetalae; rosids; malvids; Brassicales; Brassicaceae; Camelineae; Arabidopsis	.	TRINITY_DN64047_c0_g2_i6.p1	2-328[+]	.	.	.	.	.	.	.	.	.	.
TRINITY_DN64047_c1_g1	TRINITY_DN64047_c1_g1_i9	.	.	.	.	.	.	.	.	.	.	.	.	.	.
TRINITY_DN64047_c1_g1	TRINITY_DN64047_c1_g1_i8	.	.	TRINITY_DN64047_c1_g1_i8.p1	1-330[+]	.	.	.	.	.	.	.	.	.	.
TRINITY_DN64047_c1_g1	TRINITY_DN64047_c1_g1_i5	.	.	.	.	.	.	.	.	.	.	.	.	.	.
TRINITY_DN64047_c1_g1	TRINITY_DN64047_c1_g1_i4	.	.	.	.	.	.	.	.	.	.	.	.	.	.
TRINITY_DN64047_c1_g1	TRINITY_DN64047_c1_g1_i7	.	.	.	.	.	.	.	.	.	.	.	.	.	.
TRINITY_DN64047_c1_g1	TRINITY_DN64047_c1_g1_i6	.	.	.	.	.	.	.	.	.	.	.	.	.	.
TRINITY_DN64047_c1_g1	TRINITY_DN64047_c1_g1_i1	.	.	.	.	.	.	.	.	.	.	.	.	.	.
TRINITY_DN64047_c1_g1	TRINITY_DN64047_c1_g1_i3	.	.	.	.	.	.	.	.	.	.	.	.	.	.
TRINITY_DN64047_c1_g1	TRINITY_DN64047_c1_g1_i2	.	.	.	.	.	.	.	.	.	.	.	.	.	.
TRINITY_DN64047_c1_g1	TRINITY_DN64047_c1_g1_i11	.	.	.	.	.	.	.	.	.	.	.	.	.	.
TRINITY_DN64047_c1_g1	TRINITY_DN64047_c1_g1_i10	.	.	.	.	.	.	.	.	.	.	.	.	.	.
TRINITY_DN64047_c1_g1	TRINITY_DN64047_c1_g1_i13	.	.	.	.	.	.	.	.	.	.	.	.	.	.
TRINITY_DN64047_c1_g1	TRINITY_DN64047_c1_g1_i12	.	.	.	.	.	.	.	.	.	.	.	.	.	.
TRINITY_DN64024_c0_g2	TRINITY_DN64024_c0_g2_i1	PEX2_ARATH^PEX2_ARATH^Q:1070-336,H:3-245^79.4%ID^E:3.6e-106^RecName: Full=Peroxisome biogenesis protein 2;^Eukaryota; Viridiplantae; Streptophyta; Embryophyta; Tracheophyta; Spermatophyta; Magnoliophyta; eudicotyledons; Gunneridae; Pentapetalae; rosids; malvids; Brassicales; Brassicaceae; Camelineae; Arabidopsis	.	TRINITY_DN64024_c0_g2_i1.p1	327-1094[-]	PEX2_ARATH^PEX2_ARATH^Q:9-253,H:3-245^79.4%ID^E:3.4e-106^RecName: Full=Peroxisome biogenesis protein 2;^Eukaryota; Viridiplantae; Streptophyta; Embryophyta; Tracheophyta; Spermatophyta; Magnoliophyta; eudicotyledons; Gunneridae; Pentapetalae; rosids; malvids; Brassicales; Brassicaceae; Camelineae; Arabidopsis	PF04757.13^Pex2_Pex12^Pex2 / Pex12 amino terminal region^59-253^E:1.2e-32	.	.	ENOG41107WE^Peroxisomal biogenesis factor 2	KEGG:ath:AT1G79810`KO:K06664	GO:0005829^cellular_component^cytosol`GO:0005778^cellular_component^peroxisomal membrane`GO:0005777^cellular_component^peroxisome`GO:0009506^cellular_component^plasmodesma`GO:0046872^molecular_function^metal ion binding`GO:0004842^molecular_function^ubiquitin-protein transferase activity`GO:0006635^biological_process^fatty acid beta-oxidation`GO:0007031^biological_process^peroxisome organization`…	.	.	.
TRINITY_DN64024_c0_g2	TRINITY_DN64024_c0_g2_i3	PEX2_ARATH^PEX2_ARATH^Q:1936-959,H:3-326^78%ID^E:1.9e-144^RecName: Full=Peroxisome biogenesis protein 2;^Eukaryota; Viridiplantae; Streptophyta; Embryophyta; Tracheophyta; Spermatophyta; Magnoliophyta; eudicotyledons; Gunneridae; Pentapetalae; rosids; malvids; Brassicales; Brassicaceae; Camelineae; Arabidopsis	.	TRINITY_DN64024_c0_g2_i3.p1	923-1960[-]	PEX2_ARATH^PEX2_ARATH^Q:9-334,H:3-326^78%ID^E:1.1e-144^RecName: Full=Peroxisome biogenesis protein 2;^Eukaryota; Viridiplantae; Streptophyta; Embryophyta; Tracheophyta; Spermatophyta; Magnoliophyta; eudicotyledons; Gunneridae; Pentapetalae; rosids; malvids; Brassicales; Brassicaceae; Camelineae; Arabidopsis	PF04757.13^Pex2_Pex12^Pex2 / Pex12 amino terminal region^59-262^E:2.7e-36`PF00097.24^zf-C3HC4^Zinc finger, C3HC4 type (RING finger)^285-325^E:6.9e-05	.	.	ENOG41107WE^Peroxisomal biogenesis factor 2	KEGG:ath:AT1G79810`KO:K06664	GO:0005829^cellular_component^cytosol`GO:0005778^cellular_component^peroxisomal membrane`GO:0005777^cellular_component^peroxisome`GO:0009506^cellular_component^plasmodesma`GO:0046872^molecular_function^metal ion binding`GO:0004842^molecular_function^ubiquitin-protein transferase activity`GO:0006635^biological_process^fatty acid beta-oxidation`GO:0007031^biological_process^peroxisome organization`…	GO:0046872^molecular_function^metal ion binding	.	.
TRINITY_DN64024_c0_g2	TRINITY_DN64024_c0_g2_i2	.	.	.	.	.	.	.	.	.	.	.	.	.	.
TRINITY_DN64024_c0_g2	TRINITY_DN64024_c0_g2_i5	PEX2_ARATH^PEX2_ARATH^Q:1232-342,H:3-297^78.9%ID^E:2.1e-131^RecName: Full=Peroxisome biogenesis protein 2;^Eukaryota; Viridiplantae; Streptophyta; Embryophyta; Tracheophyta; Spermatophyta; Magnoliophyta; eudicotyledons; Gunneridae; Pentapetalae; rosids; malvids; Brassicales; Brassicaceae; Camelineae; Arabidopsis	.	TRINITY_DN64024_c0_g2_i5.p1	219-1256[-]	PEX2_ARATH^PEX2_ARATH^Q:9-305,H:3-297^78.9%ID^E:1.8e-131^RecName: Full=Peroxisome biogenesis protein 2;^Eukaryota; Viridiplantae; Streptophyta; Embryophyta; Tracheophyta; Spermatophyta; Magnoliophyta; eudicotyledons; Gunneridae; Pentapetalae; rosids; malvids; Brassicales; Brassicaceae; Camelineae; Arabidopsis	PF04757.13^Pex2_Pex12^Pex2 / Pex12 amino terminal region^59-262^E:2.7e-36	.	.	ENOG41107WE^Peroxisomal biogenesis factor 2	KEGG:ath:AT1G79810`KO:K06664	GO:0005829^cellular_component^cytosol`GO:0005778^cellular_component^peroxisomal membrane`GO:0005777^cellular_component^peroxisome`GO:0009506^cellular_component^plasmodesma`GO:0046872^molecular_function^metal ion binding`GO:0004842^molecular_function^ubiquitin-protein transferase activity`GO:0006635^biological_process^fatty acid beta-oxidation`GO:0007031^biological_process^peroxisome organization`…	.	.	.
TRINITY_DN64024_c0_g2	TRINITY_DN64024_c0_g2_i4	PEX2_ARATH^PEX2_ARATH^Q:1202-312,H:3-297^78.9%ID^E:2.1e-131^RecName: Full=Peroxisome biogenesis protein 2;^Eukaryota; Viridiplantae; Streptophyta; Embryophyta; Tracheophyta; Spermatophyta; Magnoliophyta; eudicotyledons; Gunneridae; Pentapetalae; rosids; malvids; Brassicales; Brassicaceae; Camelineae; Arabidopsis	.	TRINITY_DN64024_c0_g2_i4.p1	189-1226[-]	PEX2_ARATH^PEX2_ARATH^Q:9-305,H:3-297^78.9%ID^E:1.8e-131^RecName: Full=Peroxisome biogenesis protein 2;^Eukaryota; Viridiplantae; Streptophyta; Embryophyta; Tracheophyta; Spermatophyta; Magnoliophyta; eudicotyledons; Gunneridae; Pentapetalae; rosids; malvids; Brassicales; Brassicaceae; Camelineae; Arabidopsis	PF04757.13^Pex2_Pex12^Pex2 / Pex12 amino terminal region^59-262^E:2.7e-36	.	.	ENOG41107WE^Peroxisomal biogenesis factor 2	KEGG:ath:AT1G79810`KO:K06664	GO:0005829^cellular_component^cytosol`GO:0005778^cellular_component^peroxisomal membrane`GO:0005777^cellular_component^peroxisome`GO:0009506^cellular_component^plasmodesma`GO:0046872^molecular_function^metal ion binding`GO:0004842^molecular_function^ubiquitin-protein transferase activity`GO:0006635^biological_process^fatty acid beta-oxidation`GO:0007031^biological_process^peroxisome organization`…	.	.	.
TRINITY_DN64015_c0_g4	TRINITY_DN64015_c0_g4_i3	DRL42_ARATH^DRL42_ARATH^Q:490-188,H:439-532^42.6%ID^E:1e-07^RecName: Full=Probable disease resistance protein At5g66900;^Eukaryota; Viridiplantae; Streptophyta; Embryophyta; Tracheophyta; Spermatophyta; Magnoliophyta; eudicotyledons; Gunneridae; Pentapetalae; rosids; malvids; Brassicales; Brassicaceae; Camelineae; Arabidopsis	.	TRINITY_DN64015_c0_g4_i3.p1	119-490[-]	.	.	.	.	.	.	.	.	.	.
TRINITY_DN64015_c0_g4	TRINITY_DN64015_c0_g4_i2	DRL42_ARATH^DRL42_ARATH^Q:394-98,H:439-532^44.6%ID^E:3.7e-08^RecName: Full=Probable disease resistance protein At5g66900;^Eukaryota; Viridiplantae; Streptophyta; Embryophyta; Tracheophyta; Spermatophyta; Magnoliophyta; eudicotyledons; Gunneridae; Pentapetalae; rosids; malvids; Brassicales; Brassicaceae; Camelineae; Arabidopsis	.	TRINITY_DN64015_c0_g4_i2.p1	2-394[-]	.	.	.	.	.	.	.	.	.	.
TRINITY_DN64015_c0_g4	TRINITY_DN64015_c0_g4_i1	DRL43_ARATH^DRL43_ARATH^Q:323-21,H:441-538^41.2%ID^E:4.6e-09^RecName: Full=Probable disease resistance protein At5g66910;^Eukaryota; Viridiplantae; Streptophyta; Embryophyta; Tracheophyta; Spermatophyta; Magnoliophyta; eudicotyledons; Gunneridae; Pentapetalae; rosids; malvids; Brassicales; Brassicaceae; Camelineae; Arabidopsis	.	TRINITY_DN64015_c0_g4_i1.p1	3-323[-]	DRL39_ARATH^DRL39_ARATH^Q:6-102,H:253-348^35.1%ID^E:2.3e-08^RecName: Full=Putative disease resistance protein At5g47280;^Eukaryota; Viridiplantae; Streptophyta; Embryophyta; Tracheophyta; Spermatophyta; Magnoliophyta; eudicotyledons; Gunneridae; Pentapetalae; rosids; malvids; Brassicales; Brassicaceae; Camelineae; Arabidopsis	.	.	.	ENOG410ZAZ0^NB-ARC domain	KEGG:ath:AT5G47280	GO:0043531^molecular_function^ADP binding`GO:0005524^molecular_function^ATP binding`GO:0006952^biological_process^defense response	.	.	.
TRINITY_DN64015_c0_g4	TRINITY_DN64015_c0_g4_i5	DRL43_ARATH^DRL43_ARATH^Q:400-98,H:441-538^41.2%ID^E:2e-09^RecName: Full=Probable disease resistance protein At5g66910;^Eukaryota; Viridiplantae; Streptophyta; Embryophyta; Tracheophyta; Spermatophyta; Magnoliophyta; eudicotyledons; Gunneridae; Pentapetalae; rosids; malvids; Brassicales; Brassicaceae; Camelineae; Arabidopsis	.	TRINITY_DN64015_c0_g4_i5.p1	2-400[-]	DRL42_ARATH^DRL42_ARATH^Q:1-101,H:439-532^42.6%ID^E:1.7e-08^RecName: Full=Probable disease resistance protein At5g66900;^Eukaryota; Viridiplantae; Streptophyta; Embryophyta; Tracheophyta; Spermatophyta; Magnoliophyta; eudicotyledons; Gunneridae; Pentapetalae; rosids; malvids; Brassicales; Brassicaceae; Camelineae; Arabidopsis	.	.	.	COG4886^leucine Rich Repeat	KEGG:ath:AT5G66900	GO:0043531^molecular_function^ADP binding`GO:0005524^molecular_function^ATP binding`GO:0006952^biological_process^defense response	.	.	.
TRINITY_DN64015_c0_g4	TRINITY_DN64015_c0_g4_i4	ADR1_ARATH^ADR1_ARATH^Q:371-186,H:452-513^38.7%ID^E:3.4e-06^RecName: Full=Disease resistance protein ADR1;^Eukaryota; Viridiplantae; Streptophyta; Embryophyta; Tracheophyta; Spermatophyta; Magnoliophyta; eudicotyledons; Gunneridae; Pentapetalae; rosids; malvids; Brassicales; Brassicaceae; Camelineae; Arabidopsis	.	.	.	.	.	.	.	ENOG410Y7SX^disease resistance protein	KEGG:ath:AT1G33560	GO:0005886^cellular_component^plasma membrane`GO:0043531^molecular_function^ADP binding`GO:0005524^molecular_function^ATP binding`GO:0016301^molecular_function^kinase activity`GO:0042742^biological_process^defense response to bacterium`GO:0009626^biological_process^plant-type hypersensitive response`GO:0080167^biological_process^response to karrikin`GO:0051707^biological_process^response to other…	.	.	.
TRINITY_DN64015_c0_g5	TRINITY_DN64015_c0_g5_i1	DRL43_ARATH^DRL43_ARATH^Q:562-5,H:385-566^41.5%ID^E:6.8e-27^RecName: Full=Probable disease resistance protein At5g66910;^Eukaryota; Viridiplantae; Streptophyta; Embryophyta; Tracheophyta; Spermatophyta; Magnoliophyta; eudicotyledons; Gunneridae; Pentapetalae; rosids; malvids; Brassicales; Brassicaceae; Camelineae; Arabidopsis	.	TRINITY_DN64015_c0_g5_i1.p1	2-577[-]	DRL43_ARATH^DRL43_ARATH^Q:6-191,H:385-566^41.5%ID^E:6.8e-27^RecName: Full=Probable disease resistance protein At5g66910;^Eukaryota; Viridiplantae; Streptophyta; Embryophyta; Tracheophyta; Spermatophyta; Magnoliophyta; eudicotyledons; Gunneridae; Pentapetalae; rosids; malvids; Brassicales; Brassicaceae; Camelineae; Arabidopsis	.	.	.	COG4886^leucine Rich Repeat	KEGG:ath:AT5G66910	GO:0043531^molecular_function^ADP binding`GO:0005524^molecular_function^ATP binding`GO:0006952^biological_process^defense response	.	.	.
TRINITY_DN64015_c0_g5	TRINITY_DN64015_c0_g5_i2	DRL42_ARATH^DRL42_ARATH^Q:472-5,H:412-560^44.9%ID^E:5.2e-28^RecName: Full=Probable disease resistance protein At5g66900;^Eukaryota; Viridiplantae; Streptophyta; Embryophyta; Tracheophyta; Spermatophyta; Magnoliophyta; eudicotyledons; Gunneridae; Pentapetalae; rosids; malvids; Brassicales; Brassicaceae; Camelineae; Arabidopsis	.	TRINITY_DN64015_c0_g5_i2.p1	2-490[-]	DRL42_ARATH^DRL42_ARATH^Q:7-162,H:412-560^44.9%ID^E:5.2e-28^RecName: Full=Probable disease resistance protein At5g66900;^Eukaryota; Viridiplantae; Streptophyta; Embryophyta; Tracheophyta; Spermatophyta; Magnoliophyta; eudicotyledons; Gunneridae; Pentapetalae; rosids; malvids; Brassicales; Brassicaceae; Camelineae; Arabidopsis	.	.	.	COG4886^leucine Rich Repeat	KEGG:ath:AT5G66900	GO:0043531^molecular_function^ADP binding`GO:0005524^molecular_function^ATP binding`GO:0006952^biological_process^defense response	.	.	.
TRINITY_DN64015_c0_g5	TRINITY_DN64015_c0_g5_i3	DRL29_ARATH^DRL29_ARATH^Q:287-3,H:417-508^43.2%ID^E:6e-14^RecName: Full=Probable disease resistance protein At4g33300;^Eukaryota; Viridiplantae; Streptophyta; Embryophyta; Tracheophyta; Spermatophyta; Magnoliophyta; eudicotyledons; Gunneridae; Pentapetalae; rosids; malvids; Brassicales; Brassicaceae; Camelineae; Arabidopsis	.	TRINITY_DN64015_c0_g5_i3.p1	3-308[-]	DRL43_ARATH^DRL43_ARATH^Q:1-102,H:408-509^42.1%ID^E:1.1e-12^RecName: Full=Probable disease resistance protein At5g66910;^Eukaryota; Viridiplantae; Streptophyta; Embryophyta; Tracheophyta; Spermatophyta; Magnoliophyta; eudicotyledons; Gunneridae; Pentapetalae; rosids; malvids; Brassicales; Brassicaceae; Camelineae; Arabidopsis	.	.	.	COG4886^leucine Rich Repeat	KEGG:ath:AT5G66910	GO:0043531^molecular_function^ADP binding`GO:0005524^molecular_function^ATP binding`GO:0006952^biological_process^defense response	.	.	.
TRINITY_DN64015_c0_g5	TRINITY_DN64015_c0_g5_i5	DRL43_ARATH^DRL43_ARATH^Q:490-5,H:408-566^44.2%ID^E:2.6e-27^RecName: Full=Probable disease resistance protein At5g66910;^Eukaryota; Viridiplantae; Streptophyta; Embryophyta; Tracheophyta; Spermatophyta; Magnoliophyta; eudicotyledons; Gunneridae; Pentapetalae; rosids; malvids; Brassicales; Brassicaceae; Camelineae; Arabidopsis	.	TRINITY_DN64015_c0_g5_i5.p1	2-490[-]	DRL43_ARATH^DRL43_ARATH^Q:1-162,H:408-566^44.2%ID^E:2.6e-27^RecName: Full=Probable disease resistance protein At5g66910;^Eukaryota; Viridiplantae; Streptophyta; Embryophyta; Tracheophyta; Spermatophyta; Magnoliophyta; eudicotyledons; Gunneridae; Pentapetalae; rosids; malvids; Brassicales; Brassicaceae; Camelineae; Arabidopsis	.	.	.	COG4886^leucine Rich Repeat	KEGG:ath:AT5G66910	GO:0043531^molecular_function^ADP binding`GO:0005524^molecular_function^ATP binding`GO:0006952^biological_process^defense response	.	.	.
TRINITY_DN64015_c0_g6	TRINITY_DN64015_c0_g6_i1	DRL42_ARATH^DRL42_ARATH^Q:744-4,H:293-530^39.3%ID^E:1.8e-40^RecName: Full=Probable disease resistance protein At5g66900;^Eukaryota; Viridiplantae; Streptophyta; Embryophyta; Tracheophyta; Spermatophyta; Magnoliophyta; eudicotyledons; Gunneridae; Pentapetalae; rosids; malvids; Brassicales; Brassicaceae; Camelineae; Arabidopsis	.	TRINITY_DN64015_c0_g6_i1.p1	1-744[-]	ADR1_ARATH^ADR1_ARATH^Q:1-247,H:269-510^27.1%ID^E:3.7e-25^RecName: Full=Disease resistance protein ADR1;^Eukaryota; Viridiplantae; Streptophyta; Embryophyta; Tracheophyta; Spermatophyta; Magnoliophyta; eudicotyledons; Gunneridae; Pentapetalae; rosids; malvids; Brassicales; Brassicaceae; Camelineae; Arabidopsis	PF00931.21^NB-ARC^NB-ARC domain^7-148^E:2.9e-12	.	.	ENOG410Y7SX^disease resistance protein	KEGG:ath:AT1G33560	GO:0005886^cellular_component^plasma membrane`GO:0043531^molecular_function^ADP binding`GO:0005524^molecular_function^ATP binding`GO:0016301^molecular_function^kinase activity`GO:0042742^biological_process^defense response to bacterium`GO:0009626^biological_process^plant-type hypersensitive response`GO:0080167^biological_process^response to karrikin`GO:0051707^biological_process^response to other…	GO:0043531^molecular_function^ADP binding	.	.
TRINITY_DN64015_c0_g1	TRINITY_DN64015_c0_g1_i4	DRL42_ARATH^DRL42_ARATH^Q:272-3,H:288-377^43.3%ID^E:2.4e-14^RecName: Full=Probable disease resistance protein At5g66900;^Eukaryota; Viridiplantae; Streptophyta; Embryophyta; Tracheophyta; Spermatophyta; Magnoliophyta; eudicotyledons; Gunneridae; Pentapetalae; rosids; malvids; Brassicales; Brassicaceae; Camelineae; Arabidopsis	.	.	.	.	.	.	.	COG4886^leucine Rich Repeat	KEGG:ath:AT5G66900	GO:0043531^molecular_function^ADP binding`GO:0005524^molecular_function^ATP binding`GO:0006952^biological_process^defense response	.	.	.
TRINITY_DN64015_c0_g1	TRINITY_DN64015_c0_g1_i6	DRL42_ARATH^DRL42_ARATH^Q:453-4,H:424-566^44%ID^E:1.7e-25^RecName: Full=Probable disease resistance protein At5g66900;^Eukaryota; Viridiplantae; Streptophyta; Embryophyta; Tracheophyta; Spermatophyta; Magnoliophyta; eudicotyledons; Gunneridae; Pentapetalae; rosids; malvids; Brassicales; Brassicaceae; Camelineae; Arabidopsis	.	TRINITY_DN64015_c0_g1_i6.p1	1-453[-]	ADR1_ARATH^ADR1_ARATH^Q:1-150,H:400-546^36.7%ID^E:8.8e-22^RecName: Full=Disease resistance protein ADR1;^Eukaryota; Viridiplantae; Streptophyta; Embryophyta; Tracheophyta; Spermatophyta; Magnoliophyta; eudicotyledons; Gunneridae; Pentapetalae; rosids; malvids; Brassicales; Brassicaceae; Camelineae; Arabidopsis	.	.	.	ENOG410Y7SX^disease resistance protein	KEGG:ath:AT1G33560	GO:0005886^cellular_component^plasma membrane`GO:0043531^molecular_function^ADP binding`GO:0005524^molecular_function^ATP binding`GO:0016301^molecular_function^kinase activity`GO:0042742^biological_process^defense response to bacterium`GO:0009626^biological_process^plant-type hypersensitive response`GO:0080167^biological_process^response to karrikin`GO:0051707^biological_process^response to other…	.	.	.
TRINITY_DN64015_c0_g1	TRINITY_DN64015_c0_g1_i7	DRL42_ARATH^DRL42_ARATH^Q:400-212,H:288-350^42.9%ID^E:6.1e-06^RecName: Full=Probable disease resistance protein At5g66900;^Eukaryota; Viridiplantae; Streptophyta; Embryophyta; Tracheophyta; Spermatophyta; Magnoliophyta; eudicotyledons; Gunneridae; Pentapetalae; rosids; malvids; Brassicales; Brassicaceae; Camelineae; Arabidopsis	.	.	.	.	.	.	.	COG4886^leucine Rich Repeat	KEGG:ath:AT5G66900	GO:0043531^molecular_function^ADP binding`GO:0005524^molecular_function^ATP binding`GO:0006952^biological_process^defense response	.	.	.
TRINITY_DN64015_c0_g1	TRINITY_DN64015_c0_g1_i1	DRL42_ARATH^DRL42_ARATH^Q:297-4,H:473-566^48%ID^E:4.3e-17^RecName: Full=Probable disease resistance protein At5g66900;^Eukaryota; Viridiplantae; Streptophyta; Embryophyta; Tracheophyta; Spermatophyta; Magnoliophyta; eudicotyledons; Gunneridae; Pentapetalae; rosids; malvids; Brassicales; Brassicaceae; Camelineae; Arabidopsis	.	TRINITY_DN64015_c0_g1_i1.p1	1-396[-]	ADR1_ARATH^ADR1_ARATH^Q:32-131,H:447-546^41%ID^E:3.7e-16^RecName: Full=Disease resistance protein ADR1;^Eukaryota; Viridiplantae; Streptophyta; Embryophyta; Tracheophyta; Spermatophyta; Magnoliophyta; eudicotyledons; Gunneridae; Pentapetalae; rosids; malvids; Brassicales; Brassicaceae; Camelineae; Arabidopsis	.	.	.	ENOG410Y7SX^disease resistance protein	KEGG:ath:AT1G33560	GO:0005886^cellular_component^plasma membrane`GO:0043531^molecular_function^ADP binding`GO:0005524^molecular_function^ATP binding`GO:0016301^molecular_function^kinase activity`GO:0042742^biological_process^defense response to bacterium`GO:0009626^biological_process^plant-type hypersensitive response`GO:0080167^biological_process^response to karrikin`GO:0051707^biological_process^response to other…	.	.	.
TRINITY_DN64015_c0_g1	TRINITY_DN64015_c0_g1_i2	DRL42_ARATH^DRL42_ARATH^Q:298-5,H:424-518^42.9%ID^E:1.1e-12^RecName: Full=Probable disease resistance protein At5g66900;^Eukaryota; Viridiplantae; Streptophyta; Embryophyta; Tracheophyta; Spermatophyta; Magnoliophyta; eudicotyledons; Gunneridae; Pentapetalae; rosids; malvids; Brassicales; Brassicaceae; Camelineae; Arabidopsis	.	TRINITY_DN64015_c0_g1_i2.p1	2-298[-]	DRL42_ARATH^DRL42_ARATH^Q:1-98,H:424-518^42.9%ID^E:1.1e-12^RecName: Full=Probable disease resistance protein At5g66900;^Eukaryota; Viridiplantae; Streptophyta; Embryophyta; Tracheophyta; Spermatophyta; Magnoliophyta; eudicotyledons; Gunneridae; Pentapetalae; rosids; malvids; Brassicales; Brassicaceae; Camelineae; Arabidopsis	.	.	.	COG4886^leucine Rich Repeat	KEGG:ath:AT5G66900	GO:0043531^molecular_function^ADP binding`GO:0005524^molecular_function^ATP binding`GO:0006952^biological_process^defense response	.	.	.
TRINITY_DN64015_c0_g1	TRINITY_DN64015_c0_g1_i3	DRL42_ARATH^DRL42_ARATH^Q:333-40,H:424-518^42.9%ID^E:2.7e-12^RecName: Full=Probable disease resistance protein At5g66900;^Eukaryota; Viridiplantae; Streptophyta; Embryophyta; Tracheophyta; Spermatophyta; Magnoliophyta; eudicotyledons; Gunneridae; Pentapetalae; rosids; malvids; Brassicales; Brassicaceae; Camelineae; Arabidopsis	.	TRINITY_DN64015_c0_g1_i3.p1	1-333[-]	DRL42_ARATH^DRL42_ARATH^Q:1-98,H:424-518^42.9%ID^E:2.1e-12^RecName: Full=Probable disease resistance protein At5g66900;^Eukaryota; Viridiplantae; Streptophyta; Embryophyta; Tracheophyta; Spermatophyta; Magnoliophyta; eudicotyledons; Gunneridae; Pentapetalae; rosids; malvids; Brassicales; Brassicaceae; Camelineae; Arabidopsis	.	.	.	COG4886^leucine Rich Repeat	KEGG:ath:AT5G66900	GO:0043531^molecular_function^ADP binding`GO:0005524^molecular_function^ATP binding`GO:0006952^biological_process^defense response	.	.	.
TRINITY_DN64015_c0_g3	TRINITY_DN64015_c0_g3_i1	DRL42_ARATH^DRL42_ARATH^Q:445-5,H:421-560^44.2%ID^E:3.5e-23^RecName: Full=Probable disease resistance protein At5g66900;^Eukaryota; Viridiplantae; Streptophyta; Embryophyta; Tracheophyta; Spermatophyta; Magnoliophyta; eudicotyledons; Gunneridae; Pentapetalae; rosids; malvids; Brassicales; Brassicaceae; Camelineae; Arabidopsis	.	TRINITY_DN64015_c0_g3_i1.p1	2-445[-]	DRL42_ARATH^DRL42_ARATH^Q:1-147,H:421-560^44.2%ID^E:3.5e-23^RecName: Full=Probable disease resistance protein At5g66900;^Eukaryota; Viridiplantae; Streptophyta; Embryophyta; Tracheophyta; Spermatophyta; Magnoliophyta; eudicotyledons; Gunneridae; Pentapetalae; rosids; malvids; Brassicales; Brassicaceae; Camelineae; Arabidopsis	.	.	.	COG4886^leucine Rich Repeat	KEGG:ath:AT5G66900	GO:0043531^molecular_function^ADP binding`GO:0005524^molecular_function^ATP binding`GO:0006952^biological_process^defense response	.	.	.
TRINITY_DN64098_c1_g2	TRINITY_DN64098_c1_g2_i1	PLT5_ARATH^PLT5_ARATH^Q:121-333,H:49-119^80.3%ID^E:1.5e-23^RecName: Full=Polyol transporter 5;^Eukaryota; Viridiplantae; Streptophyta; Embryophyta; Tracheophyta; Spermatophyta; Magnoliophyta; eudicotyledons; Gunneridae; Pentapetalae; rosids; malvids; Brassicales; Brassicaceae; Camelineae; Arabidopsis	.	TRINITY_DN64098_c1_g2_i1.p1	1-333[+]	PLT5_ARATH^PLT5_ARATH^Q:41-111,H:49-119^80.3%ID^E:1.5e-23^RecName: Full=Polyol transporter 5;^Eukaryota; Viridiplantae; Streptophyta; Embryophyta; Tracheophyta; Spermatophyta; Magnoliophyta; eudicotyledons; Gunneridae; Pentapetalae; rosids; malvids; Brassicales; Brassicaceae; Camelineae; Arabidopsis	PF00083.23^Sugar_tr^Sugar (and other) transporter^45-111^E:1.4e-06	.	ExpAA=54.04^PredHel=3^Topology=i33-55o65-84i91-110o	ENOG410XNQK^Transporter	KEGG:ath:AT3G18830	GO:0016021^cellular_component^integral component of membrane`GO:0005886^cellular_component^plasma membrane`GO:0005351^molecular_function^carbohydrate:proton symporter activity`GO:0015591^molecular_function^D-ribose transmembrane transporter activity`GO:0015148^molecular_function^D-xylose transmembrane transporter activity`GO:0005354^molecular_function^galactose transmembrane transporter activity`…	GO:0022857^molecular_function^transmembrane transporter activity`GO:0055085^biological_process^transmembrane transport`GO:0016021^cellular_component^integral component of membrane	.	.
TRINITY_DN64098_c2_g6	TRINITY_DN64098_c2_g6_i3	.	.	TRINITY_DN64098_c2_g6_i3.p1	7-534[-]	.	PF12159.7^DUF3593^Protein of unknown function (DUF3593)^80-121^E:1.4e-11	.	ExpAA=66.02^PredHel=3^Topology=o77-96i108-130o145-167i	.	.	.	.	.	.
TRINITY_DN64098_c2_g6	TRINITY_DN64098_c2_g6_i2	.	.	.	.	.	.	.	.	.	.	.	.	.	.
TRINITY_DN64098_c2_g6	TRINITY_DN64098_c2_g6_i1	.	.	TRINITY_DN64098_c2_g6_i1.p1	488-1057[-]	.	PF12159.7^DUF3593^Protein of unknown function (DUF3593)^80-165^E:7.4e-38	.	ExpAA=63.28^PredHel=3^Topology=o78-97i106-128o143-165i	.	.	.	.	.	.
TRINITY_DN64019_c3_g1	TRINITY_DN64019_c3_g1_i13	ADCK1_XENLA^ADCK1_XENLA^Q:3506-2670,H:85-362^35.6%ID^E:3.3e-37^RecName: Full=Uncharacterized aarF domain-containing protein kinase 1;^Eukaryota; Metazoa; Chordata; Craniata; Vertebrata; Euteleostomi; Amphibia; Batrachia; Anura; Pipoidea; Pipidae; Xenopodinae; Xenopus; Xenopus	.	TRINITY_DN64019_c3_g1_i13.p1	2646-3380[-]	Y889_SYNY3^Y889_SYNY3^Q:1-240,H:97-334^32.3%ID^E:1e-27^RecName: Full=Uncharacterized protein slr0889;^Bacteria; Cyanobacteria; Synechococcales; Merismopediaceae; Synechocystis	PF03109.15^ABC1^ABC1 family^4-123^E:2e-30	.	.	.	KEGG:syn:slr0889	GO:0005524^molecular_function^ATP binding`GO:0004672^molecular_function^protein kinase activity	.	.	.
TRINITY_DN64019_c3_g1	TRINITY_DN64019_c3_g1_i12	.	.	TRINITY_DN64019_c3_g1_i12.p1	2-319[+]	.	.	.	.	.	.	.	.	.	.
TRINITY_DN64019_c3_g1	TRINITY_DN64019_c3_g1_i11	AB1K7_ARATH^AB1K7_ARATH^Q:1606-689,H:288-574^27.8%ID^E:2.1e-20^RecName: Full=Protein ACTIVITY OF BC1 COMPLEX KINASE 7, chloroplastic {ECO:0000303|PubMed:22694836};^Eukaryota; Viridiplantae; Streptophyta; Embryophyta; Tracheophyta; Spermatophyta; Magnoliophyta; eudicotyledons; Gunneridae; Pentapetalae; rosids; malvids; Brassicales; Brassicaceae; Camelineae; Arabidopsis	.	TRINITY_DN64019_c3_g1_i11.p1	659-1579[-]	Y889_SYNY3^Y889_SYNY3^Q:1-191,H:156-339^31.1%ID^E:3e-16^RecName: Full=Uncharacterized protein slr0889;^Bacteria; Cyanobacteria; Synechococcales; Merismopediaceae; Synechocystis	PF03109.15^ABC1^ABC1 family^1-69^E:2.8e-05	.	.	.	KEGG:syn:slr0889	GO:0005524^molecular_function^ATP binding`GO:0004672^molecular_function^protein kinase activity	.	.	.
TRINITY_DN64019_c3_g1	TRINITY_DN64019_c3_g1_i10	AB1K7_ARATH^AB1K7_ARATH^Q:3245-2679,H:288-465^34.6%ID^E:4.4e-19^RecName: Full=Protein ACTIVITY OF BC1 COMPLEX KINASE 7, chloroplastic {ECO:0000303|PubMed:22694836};^Eukaryota; Viridiplantae; Streptophyta; Embryophyta; Tracheophyta; Spermatophyta; Magnoliophyta; eudicotyledons; Gunneridae; Pentapetalae; rosids; malvids; Brassicales; Brassicaceae; Camelineae; Arabidopsis`AB1K7_ARATH^AB1K7_ARATH^Q:3…	.	TRINITY_DN64019_c3_g1_i10.p2	3271-3804[-]	Y5520_ARATH^Y5520_ARATH^Q:76-169,H:136-230^42.1%ID^E:5.5e-15^RecName: Full=Uncharacterized aarF domain-containing protein kinase At5g05200, chloroplastic;^Eukaryota; Viridiplantae; Streptophyta; Embryophyta; Tracheophyta; Spermatophyta; Magnoliophyta; eudicotyledons; Gunneridae; Pentapetalae; rosids; malvids; Brassicales; Brassicaceae; Camelineae; Arabidopsis	PF03109.15^ABC1^ABC1 family^122-168^E:3.7e-14	.	.	COG0661^Required, probably indirectly, for the hydroxylation of 2-octaprenylphenol to 2-octaprenyl-6-hydroxy-phenol, the fourth step in ubiquinone biosynthesis (By similarity)	KEGG:ath:AT5G05200`KO:K08869	GO:0009507^cellular_component^chloroplast`GO:0010287^cellular_component^plastoglobule`GO:0005524^molecular_function^ATP binding`GO:0016301^molecular_function^kinase activity	.	.	.
TRINITY_DN64019_c3_g1	TRINITY_DN64019_c3_g1_i9	AB1K7_ARATH^AB1K7_ARATH^Q:1606-689,H:288-574^27.8%ID^E:2.3e-20^RecName: Full=Protein ACTIVITY OF BC1 COMPLEX KINASE 7, chloroplastic {ECO:0000303|PubMed:22694836};^Eukaryota; Viridiplantae; Streptophyta; Embryophyta; Tracheophyta; Spermatophyta; Magnoliophyta; eudicotyledons; Gunneridae; Pentapetalae; rosids; malvids; Brassicales; Brassicaceae; Camelineae; Arabidopsis	.	TRINITY_DN64019_c3_g1_i9.p1	659-1579[-]	Y889_SYNY3^Y889_SYNY3^Q:1-191,H:156-339^31.1%ID^E:3e-16^RecName: Full=Uncharacterized protein slr0889;^Bacteria; Cyanobacteria; Synechococcales; Merismopediaceae; Synechocystis	PF03109.15^ABC1^ABC1 family^1-69^E:2.8e-05	.	.	.	KEGG:syn:slr0889	GO:0005524^molecular_function^ATP binding`GO:0004672^molecular_function^protein kinase activity	.	.	.
TRINITY_DN64019_c3_g1	TRINITY_DN64019_c3_g1_i8	AB1K7_ARATH^AB1K7_ARATH^Q:3245-2679,H:288-465^34.6%ID^E:4.1e-19^RecName: Full=Protein ACTIVITY OF BC1 COMPLEX KINASE 7, chloroplastic {ECO:0000303|PubMed:22694836};^Eukaryota; Viridiplantae; Streptophyta; Embryophyta; Tracheophyta; Spermatophyta; Magnoliophyta; eudicotyledons; Gunneridae; Pentapetalae; rosids; malvids; Brassicales; Brassicaceae; Camelineae; Arabidopsis`AB1K7_ARATH^AB1K7_ARATH^Q:3…	.	TRINITY_DN64019_c3_g1_i8.p1	2646-3218[-]	Y889_SYNY3^Y889_SYNY3^Q:1-186,H:156-334^30.9%ID^E:1.8e-16^RecName: Full=Uncharacterized protein slr0889;^Bacteria; Cyanobacteria; Synechococcales; Merismopediaceae; Synechocystis	PF03109.15^ABC1^ABC1 family^1-69^E:1.1e-05	.	.	.	KEGG:syn:slr0889	GO:0005524^molecular_function^ATP binding`GO:0004672^molecular_function^protein kinase activity	.	.	.
TRINITY_DN64019_c3_g1	TRINITY_DN64019_c3_g1_i3	Y5520_ARATH^Y5520_ARATH^Q:2990-2370,H:136-345^35.1%ID^E:6.4e-27^RecName: Full=Uncharacterized aarF domain-containing protein kinase At5g05200, chloroplastic;^Eukaryota; Viridiplantae; Streptophyta; Embryophyta; Tracheophyta; Spermatophyta; Magnoliophyta; eudicotyledons; Gunneridae; Pentapetalae; rosids; malvids; Brassicales; Brassicaceae; Camelineae; Arabidopsis	.	TRINITY_DN64019_c3_g1_i3.p1	2358-3215[-]	Y5520_ARATH^Y5520_ARATH^Q:76-282,H:136-345^35.1%ID^E:1.6e-27^RecName: Full=Uncharacterized aarF domain-containing protein kinase At5g05200, chloroplastic;^Eukaryota; Viridiplantae; Streptophyta; Embryophyta; Tracheophyta; Spermatophyta; Magnoliophyta; eudicotyledons; Gunneridae; Pentapetalae; rosids; malvids; Brassicales; Brassicaceae; Camelineae; Arabidopsis	PF03109.15^ABC1^ABC1 family^122-241^E:2.9e-30	.	.	COG0661^Required, probably indirectly, for the hydroxylation of 2-octaprenylphenol to 2-octaprenyl-6-hydroxy-phenol, the fourth step in ubiquinone biosynthesis (By similarity)	KEGG:ath:AT5G05200`KO:K08869	GO:0009507^cellular_component^chloroplast`GO:0010287^cellular_component^plastoglobule`GO:0005524^molecular_function^ATP binding`GO:0016301^molecular_function^kinase activity	.	.	.
TRINITY_DN64019_c3_g1	TRINITY_DN64019_c3_g1_i2	ADCK1_XENLA^ADCK1_XENLA^Q:1822-776,H:106-450^31.8%ID^E:5.5e-38^RecName: Full=Uncharacterized aarF domain-containing protein kinase 1;^Eukaryota; Metazoa; Chordata; Craniata; Vertebrata; Euteleostomi; Amphibia; Batrachia; Anura; Pipoidea; Pipidae; Xenopodinae; Xenopus; Xenopus	.	TRINITY_DN64019_c3_g1_i2.p1	659-1687[-]	YHG1_CLOPA^YHG1_CLOPA^Q:3-295,H:107-386^30.5%ID^E:6.6e-25^RecName: Full=Uncharacterized protein in hydrogenase 1 5'region;^Bacteria; Firmicutes; Clostridia; Clostridiales; Clostridiaceae; Clostridium	PF03109.15^ABC1^ABC1 family^2-105^E:1.2e-24	.	.	.	.	.	.	.	.
TRINITY_DN64019_c3_g1	TRINITY_DN64019_c3_g1_i1	.	.	.	.	.	.	.	.	.	.	.	.	.	.
TRINITY_DN64019_c3_g1	TRINITY_DN64019_c3_g1_i7	ADCK5_HUMAN^ADCK5_HUMAN^Q:1237-713,H:339-517^29.9%ID^E:1.4e-10^RecName: Full=Uncharacterized aarF domain-containing protein kinase 5;^Eukaryota; Metazoa; Chordata; Craniata; Vertebrata; Euteleostomi; Mammalia; Eutheria; Euarchontoglires; Primates; Haplorrhini; Catarrhini; Hominidae; Homo	.	TRINITY_DN64019_c3_g1_i7.p1	659-1204[-]	AB1K3_ARATH^AB1K3_ARATH^Q:2-66,H:370-434^38.5%ID^E:2.5e-07^RecName: Full=Protein ACTIVITY OF BC1 COMPLEX KINASE 3, chloroplastic {ECO:0000303|PubMed:23673981};^Eukaryota; Viridiplantae; Streptophyta; Embryophyta; Tracheophyta; Spermatophyta; Magnoliophyta; eudicotyledons; Gunneridae; Pentapetalae; rosids; malvids; Brassicales; Brassicaceae; Camelineae; Arabidopsis	.	.	.	COG0661^Required, probably indirectly, for the hydroxylation of 2-octaprenylphenol to 2-octaprenyl-6-hydroxy-phenol, the fourth step in ubiquinone biosynthesis (By similarity)	KEGG:ath:AT1G79600`KO:K08869	GO:0009507^cellular_component^chloroplast`GO:0010287^cellular_component^plastoglobule`GO:0005524^molecular_function^ATP binding`GO:0004672^molecular_function^protein kinase activity`GO:0006995^biological_process^cellular response to nitrogen starvation`GO:0009658^biological_process^chloroplast organization`GO:0080177^biological_process^plastoglobule organization`GO:0050821^biological_process^prot…	.	.	.
TRINITY_DN64019_c3_g1	TRINITY_DN64019_c3_g1_i6	.	.	.	.	.	.	.	.	.	.	.	.	.	.
TRINITY_DN64019_c3_g1	TRINITY_DN64019_c3_g1_i5	ADCK5_HUMAN^ADCK5_HUMAN^Q:1781-1257,H:339-517^29.9%ID^E:2.7e-11^RecName: Full=Uncharacterized aarF domain-containing protein kinase 5;^Eukaryota; Metazoa; Chordata; Craniata; Vertebrata; Euteleostomi; Mammalia; Eutheria; Euarchontoglires; Primates; Haplorrhini; Catarrhini; Hominidae; Homo	.	TRINITY_DN64019_c3_g1_i5.p1	1245-1748[-]	AB1K3_ARATH^AB1K3_ARATH^Q:2-66,H:370-434^38.5%ID^E:2.3e-07^RecName: Full=Protein ACTIVITY OF BC1 COMPLEX KINASE 3, chloroplastic {ECO:0000303|PubMed:23673981};^Eukaryota; Viridiplantae; Streptophyta; Embryophyta; Tracheophyta; Spermatophyta; Magnoliophyta; eudicotyledons; Gunneridae; Pentapetalae; rosids; malvids; Brassicales; Brassicaceae; Camelineae; Arabidopsis	.	.	.	COG0661^Required, probably indirectly, for the hydroxylation of 2-octaprenylphenol to 2-octaprenyl-6-hydroxy-phenol, the fourth step in ubiquinone biosynthesis (By similarity)	KEGG:ath:AT1G79600`KO:K08869	GO:0009507^cellular_component^chloroplast`GO:0010287^cellular_component^plastoglobule`GO:0005524^molecular_function^ATP binding`GO:0004672^molecular_function^protein kinase activity`GO:0006995^biological_process^cellular response to nitrogen starvation`GO:0009658^biological_process^chloroplast organization`GO:0080177^biological_process^plastoglobule organization`GO:0050821^biological_process^prot…	.	.	.
TRINITY_DN64019_c3_g1	TRINITY_DN64019_c3_g1_i4	ADCK1_XENLA^ADCK1_XENLA^Q:3581-2670,H:65-362^34.6%ID^E:1.7e-39^RecName: Full=Uncharacterized aarF domain-containing protein kinase 1;^Eukaryota; Metazoa; Chordata; Craniata; Vertebrata; Euteleostomi; Amphibia; Batrachia; Anura; Pipoidea; Pipidae; Xenopodinae; Xenopus; Xenopus	.	TRINITY_DN64019_c3_g1_i4.p1	2646-3734[-]	Y889_SYNY3^Y889_SYNY3^Q:75-358,H:52-334^32.1%ID^E:4e-36^RecName: Full=Uncharacterized protein slr0889;^Bacteria; Cyanobacteria; Synechococcales; Merismopediaceae; Synechocystis	PF03109.15^ABC1^ABC1 family^122-241^E:4.8e-30	.	.	.	KEGG:syn:slr0889	GO:0005524^molecular_function^ATP binding`GO:0004672^molecular_function^protein kinase activity	.	.	.
TRINITY_DN64085_c1_g2	TRINITY_DN64085_c1_g2_i1	.	.	.	.	.	.	.	.	.	.	.	.	.	.
TRINITY_DN64085_c1_g2	TRINITY_DN64085_c1_g2_i2	.	.	.	.	.	.	.	.	.	.	.	.	.	.
TRINITY_DN64085_c1_g2	TRINITY_DN64085_c1_g2_i3	.	.	TRINITY_DN64085_c1_g2_i3.p1	219-521[+]	.	.	.	ExpAA=27.86^PredHel=1^Topology=o64-86i	.	.	.	.	.	.
TRINITY_DN64005_c0_g1	TRINITY_DN64005_c0_g1_i4	LAC15_ARATH^LAC15_ARATH^Q:1-1491,H:64-563^59%ID^E:9.6e-178^RecName: Full=Laccase-15;^Eukaryota; Viridiplantae; Streptophyta; Embryophyta; Tracheophyta; Spermatophyta; Magnoliophyta; eudicotyledons; Gunneridae; Pentapetalae; rosids; malvids; Brassicales; Brassicaceae; Camelineae; Arabidopsis	.	TRINITY_DN64005_c0_g1_i4.p1	1-1494[+]	LAC15_ARATH^LAC15_ARATH^Q:1-497,H:64-563^59%ID^E:1.1e-177^RecName: Full=Laccase-15;^Eukaryota; Viridiplantae; Streptophyta; Embryophyta; Tracheophyta; Spermatophyta; Magnoliophyta; eudicotyledons; Gunneridae; Pentapetalae; rosids; malvids; Brassicales; Brassicaceae; Camelineae; Arabidopsis	PF07732.14^Cu-oxidase_3^Multicopper oxidase^1-79^E:3.8e-26`PF00394.21^Cu-oxidase^Multicopper oxidase^91-241^E:2e-41`PF07731.13^Cu-oxidase_2^Multicopper oxidase^368-480^E:8.3e-39	.	.	COG2132^Multicopper oxidase	KEGG:ath:AT5G48100`KO:K05909	GO:0048046^cellular_component^apoplast`GO:0005507^molecular_function^copper ion binding`GO:0052716^molecular_function^hydroquinone:oxygen oxidoreductase activity`GO:0016722^molecular_function^oxidoreductase activity, oxidizing metal ions`GO:0009809^biological_process^lignin biosynthetic process`GO:0046274^biological_process^lignin catabolic process`GO:0010023^biological_process^proanthocyanidin b…	GO:0005507^molecular_function^copper ion binding`GO:0055114^biological_process^oxidation-reduction process`GO:0016491^molecular_function^oxidoreductase activity	.	.
TRINITY_DN64005_c0_g1	TRINITY_DN64005_c0_g1_i1	LAC14_ARATH^LAC14_ARATH^Q:1-432,H:78-222^62.8%ID^E:7.5e-59^RecName: Full=Laccase-14;^Eukaryota; Viridiplantae; Streptophyta; Embryophyta; Tracheophyta; Spermatophyta; Magnoliophyta; eudicotyledons; Gunneridae; Pentapetalae; rosids; malvids; Brassicales; Brassicaceae; Camelineae; Arabidopsis	.	TRINITY_DN64005_c0_g1_i1.p1	1-462[+]	LAC14_ARATH^LAC14_ARATH^Q:1-144,H:78-222^62.8%ID^E:7e-59^RecName: Full=Laccase-14;^Eukaryota; Viridiplantae; Streptophyta; Embryophyta; Tracheophyta; Spermatophyta; Magnoliophyta; eudicotyledons; Gunneridae; Pentapetalae; rosids; malvids; Brassicales; Brassicaceae; Camelineae; Arabidopsis	PF07732.14^Cu-oxidase_3^Multicopper oxidase^1-79^E:3.9e-27`PF00394.21^Cu-oxidase^Multicopper oxidase^91-138^E:1.1e-06	.	.	COG2132^Multicopper oxidase	KEGG:ath:AT5G09360`KO:K05909	GO:0048046^cellular_component^apoplast`GO:0005507^molecular_function^copper ion binding`GO:0052716^molecular_function^hydroquinone:oxygen oxidoreductase activity`GO:0016722^molecular_function^oxidoreductase activity, oxidizing metal ions`GO:0046274^biological_process^lignin catabolic process	GO:0005507^molecular_function^copper ion binding`GO:0055114^biological_process^oxidation-reduction process	.	.
TRINITY_DN64005_c0_g1	TRINITY_DN64005_c0_g1_i2	LAC14_ARATH^LAC14_ARATH^Q:1-1458,H:78-569^56.2%ID^E:9.1e-173^RecName: Full=Laccase-14;^Eukaryota; Viridiplantae; Streptophyta; Embryophyta; Tracheophyta; Spermatophyta; Magnoliophyta; eudicotyledons; Gunneridae; Pentapetalae; rosids; malvids; Brassicales; Brassicaceae; Camelineae; Arabidopsis	.	TRINITY_DN64005_c0_g1_i2.p1	1-1461[+]	LAC14_ARATH^LAC14_ARATH^Q:1-486,H:78-569^56.2%ID^E:1e-172^RecName: Full=Laccase-14;^Eukaryota; Viridiplantae; Streptophyta; Embryophyta; Tracheophyta; Spermatophyta; Magnoliophyta; eudicotyledons; Gunneridae; Pentapetalae; rosids; malvids; Brassicales; Brassicaceae; Camelineae; Arabidopsis	PF07732.14^Cu-oxidase_3^Multicopper oxidase^1-79^E:3.7e-26`PF00394.21^Cu-oxidase^Multicopper oxidase^91-241^E:1.9e-41`PF07731.13^Cu-oxidase_2^Multicopper oxidase^357-469^E:8e-39	.	.	COG2132^Multicopper oxidase	KEGG:ath:AT5G09360`KO:K05909	GO:0048046^cellular_component^apoplast`GO:0005507^molecular_function^copper ion binding`GO:0052716^molecular_function^hydroquinone:oxygen oxidoreductase activity`GO:0016722^molecular_function^oxidoreductase activity, oxidizing metal ions`GO:0046274^biological_process^lignin catabolic process	GO:0005507^molecular_function^copper ion binding`GO:0055114^biological_process^oxidation-reduction process`GO:0016491^molecular_function^oxidoreductase activity	.	.
TRINITY_DN64005_c0_g1	TRINITY_DN64005_c0_g1_i3	LAC9_ORYSJ^LAC9_ORYSJ^Q:1-291,H:73-169^71.1%ID^E:9.9e-41^RecName: Full=Putative laccase-9;^Eukaryota; Viridiplantae; Streptophyta; Embryophyta; Tracheophyta; Spermatophyta; Magnoliophyta; Liliopsida; Poales; Poaceae; BOP clade; Oryzoideae; Oryzeae; Oryzinae; Oryza; Oryza sativa`LAC9_ORYSJ^LAC9_ORYSJ^Q:401-526,H:169-210^50%ID^E:2.1e-06^RecName: Full=Putative laccase-9;^Eukaryota; Viridiplantae; St…	.	TRINITY_DN64005_c0_g1_i3.p1	1-348[+]	LAC9_ORYSJ^LAC9_ORYSJ^Q:1-97,H:73-169^71.1%ID^E:6.5e-41^RecName: Full=Putative laccase-9;^Eukaryota; Viridiplantae; Streptophyta; Embryophyta; Tracheophyta; Spermatophyta; Magnoliophyta; Liliopsida; Poales; Poaceae; BOP clade; Oryzoideae; Oryzeae; Oryzinae; Oryza; Oryza sativa	PF07732.14^Cu-oxidase_3^Multicopper oxidase^1-79^E:1.7e-27	.	.	COG2132^Multicopper oxidase	KEGG:osa:107276196`KO:K05909	GO:0048046^cellular_component^apoplast`GO:0005507^molecular_function^copper ion binding`GO:0052716^molecular_function^hydroquinone:oxygen oxidoreductase activity`GO:0016722^molecular_function^oxidoreductase activity, oxidizing metal ions`GO:0046274^biological_process^lignin catabolic process	GO:0005507^molecular_function^copper ion binding	.	.
TRINITY_DN64010_c1_g1	TRINITY_DN64010_c1_g1_i5	FBL10_ARATH^FBL10_ARATH^Q:1848-331,H:137-640^52.7%ID^E:3.7e-111^RecName: Full=F-box/LRR-repeat protein 10;^Eukaryota; Viridiplantae; Streptophyta; Embryophyta; Tracheophyta; Spermatophyta; Magnoliophyta; eudicotyledons; Gunneridae; Pentapetalae; rosids; malvids; Brassicales; Brassicaceae; Camelineae; Arabidopsis	.	TRINITY_DN64010_c1_g1_i5.p1	277-1848[-]	FBL10_ARATH^FBL10_ARATH^Q:1-506,H:137-640^52.7%ID^E:3.2e-111^RecName: Full=F-box/LRR-repeat protein 10;^Eukaryota; Viridiplantae; Streptophyta; Embryophyta; Tracheophyta; Spermatophyta; Magnoliophyta; eudicotyledons; Gunneridae; Pentapetalae; rosids; malvids; Brassicales; Brassicaceae; Camelineae; Arabidopsis	PF13516.5^LRR_6^Leucine Rich repeat^265-288^E:0.76	.	.	ENOG410XQ54^F-box and leucine-rich repeat protein	KEGG:ath:AT2G17020	.	GO:0005515^molecular_function^protein binding	.	.
TRINITY_DN64010_c1_g1	TRINITY_DN64010_c1_g1_i4	.	.	.	.	.	.	.	.	.	.	.	.	.	.
TRINITY_DN64010_c1_g1	TRINITY_DN64010_c1_g1_i1	FBL10_ARATH^FBL10_ARATH^Q:1743-331,H:172-640^51.9%ID^E:1.2e-98^RecName: Full=F-box/LRR-repeat protein 10;^Eukaryota; Viridiplantae; Streptophyta; Embryophyta; Tracheophyta; Spermatophyta; Magnoliophyta; eudicotyledons; Gunneridae; Pentapetalae; rosids; malvids; Brassicales; Brassicaceae; Camelineae; Arabidopsis	.	TRINITY_DN64010_c1_g1_i1.p1	277-1734[-]	FBL10_ARATH^FBL10_ARATH^Q:1-468,H:175-640^51.8%ID^E:4.9e-98^RecName: Full=F-box/LRR-repeat protein 10;^Eukaryota; Viridiplantae; Streptophyta; Embryophyta; Tracheophyta; Spermatophyta; Magnoliophyta; eudicotyledons; Gunneridae; Pentapetalae; rosids; malvids; Brassicales; Brassicaceae; Camelineae; Arabidopsis	PF13516.5^LRR_6^Leucine Rich repeat^227-250^E:0.69	.	.	ENOG410XQ54^F-box and leucine-rich repeat protein	KEGG:ath:AT2G17020	.	GO:0005515^molecular_function^protein binding	.	.
TRINITY_DN64010_c1_g1	TRINITY_DN64010_c1_g1_i3	FBL10_ARATH^FBL10_ARATH^Q:1743-331,H:172-640^51.9%ID^E:1.1e-98^RecName: Full=F-box/LRR-repeat protein 10;^Eukaryota; Viridiplantae; Streptophyta; Embryophyta; Tracheophyta; Spermatophyta; Magnoliophyta; eudicotyledons; Gunneridae; Pentapetalae; rosids; malvids; Brassicales; Brassicaceae; Camelineae; Arabidopsis	.	TRINITY_DN64010_c1_g1_i3.p1	277-1734[-]	FBL10_ARATH^FBL10_ARATH^Q:1-468,H:175-640^51.8%ID^E:4.9e-98^RecName: Full=F-box/LRR-repeat protein 10;^Eukaryota; Viridiplantae; Streptophyta; Embryophyta; Tracheophyta; Spermatophyta; Magnoliophyta; eudicotyledons; Gunneridae; Pentapetalae; rosids; malvids; Brassicales; Brassicaceae; Camelineae; Arabidopsis	PF13516.5^LRR_6^Leucine Rich repeat^227-250^E:0.69	.	.	ENOG410XQ54^F-box and leucine-rich repeat protein	KEGG:ath:AT2G17020	.	GO:0005515^molecular_function^protein binding	.	.
TRINITY_DN64010_c1_g1	TRINITY_DN64010_c1_g1_i2	FBL10_ARATH^FBL10_ARATH^Q:1743-331,H:172-640^51.9%ID^E:1.2e-98^RecName: Full=F-box/LRR-repeat protein 10;^Eukaryota; Viridiplantae; Streptophyta; Embryophyta; Tracheophyta; Spermatophyta; Magnoliophyta; eudicotyledons; Gunneridae; Pentapetalae; rosids; malvids; Brassicales; Brassicaceae; Camelineae; Arabidopsis	.	TRINITY_DN64010_c1_g1_i2.p1	277-1734[-]	FBL10_ARATH^FBL10_ARATH^Q:1-468,H:175-640^51.8%ID^E:4.9e-98^RecName: Full=F-box/LRR-repeat protein 10;^Eukaryota; Viridiplantae; Streptophyta; Embryophyta; Tracheophyta; Spermatophyta; Magnoliophyta; eudicotyledons; Gunneridae; Pentapetalae; rosids; malvids; Brassicales; Brassicaceae; Camelineae; Arabidopsis	PF13516.5^LRR_6^Leucine Rich repeat^227-250^E:0.69	.	.	ENOG410XQ54^F-box and leucine-rich repeat protein	KEGG:ath:AT2G17020	.	GO:0005515^molecular_function^protein binding	.	.
TRINITY_DN64025_c2_g1	TRINITY_DN64025_c2_g1_i2	EF2_BETVU^EF2_BETVU^Q:12-455,H:475-622^80.4%ID^E:7.4e-61^RecName: Full=Elongation factor 2;^Eukaryota; Viridiplantae; Streptophyta; Embryophyta; Tracheophyta; Spermatophyta; Magnoliophyta; eudicotyledons; Gunneridae; Pentapetalae; Caryophyllales; Chenopodiaceae; Betoideae; Beta	.	TRINITY_DN64025_c2_g1_i2.p1	3-455[+]	EF2_BETVU^EF2_BETVU^Q:4-151,H:475-622^80.4%ID^E:7.4e-61^RecName: Full=Elongation factor 2;^Eukaryota; Viridiplantae; Streptophyta; Embryophyta; Tracheophyta; Spermatophyta; Magnoliophyta; eudicotyledons; Gunneridae; Pentapetalae; Caryophyllales; Chenopodiaceae; Betoideae; Beta	PF14492.5^EFG_II^Elongation Factor G, domain II^15-78^E:4.4e-07	.	.	.	KEGG:bvg:104906141`KO:K03234	GO:0005737^cellular_component^cytoplasm`GO:0005525^molecular_function^GTP binding`GO:0003924^molecular_function^GTPase activity`GO:0003746^molecular_function^translation elongation factor activity	.	.	.
[truncated: 106,394 more rows]
