# Supplementary material for: Genomic dissection of an extended phenotype: Oak galling by a cynipid gall wasp
Source: PLoS Genet. 2019 Nov 4;15(11):e1008398. doi: 10.1371/journal.pgen.1008398 (PMC6855507; doi:10.1371/journal.pgen.1008398)
Supplement: S5 File — Each column represents the count for a replicate and each row is a TRINITY output component group, taken as a proxy for a candidate gene. (CSV) [file pgen.1008398.s005.csv]

Galler	127.Galls	148.Galls	182.Galls	1.Galls	211.Galls	224.Galls	234.Galls	252.Galls	270C.Galls	281.Galls	4.Galls	8.Galls
TRINITY_DN0_c0_g1	0	1	2	1	2	0	1	0	2	2	1	1
TRINITY_DN100026_c0_g1	0	0	0	0	0	0	0	0	0	0	0	0
TRINITY_DN100066_c0_g1	1	2	2	3	0	0	0	0	0	0	2	0
TRINITY_DN100075_c0_g1	0	0	0	0	0	0	0	0	0	0	0	0
TRINITY_DN100099_c0_g1	0	0	0	2	0	0	2	0	1	0	0	0
TRINITY_DN100108_c0_g1	1	0	0	2	7	0	0	0	0	0	1	0
TRINITY_DN10011_c0_g2	0	0	1	1	0	0	2	0	2	1	1	0
TRINITY_DN100110_c0_g1	1	2	0	0	1	1	1	1	3	0	0	1
TRINITY_DN100135_c0_g1	1	0	5	0	1	0	0	1	9	0	0	0
TRINITY_DN100161_c0_g1	0	1	0	2	0	0	1	1	1	1	0	0
TRINITY_DN100207_c0_g1	0	0	1	0	1	1	1	1	2	0	0	0
TRINITY_DN10023_c0_g1	0	0	0	0	0	0	0	0	0	0	0	0
TRINITY_DN100250_c0_g1	0	3	1	2	1	1	3	0	0	1	0	0
TRINITY_DN100258_c0_g1	0	0	0	0	0	0	0	0	0	0	0	0
TRINITY_DN100297_c0_g1	0	2	2	1	3	1	1	0	1	2	1	2
TRINITY_DN100317_c0_g1	1	0	0	0	0	0	0	1	3	1	0	0
TRINITY_DN10034_c0_g1	1	0	0	0	3	0	2	0	0	1	0	0
TRINITY_DN100353_c0_g1	1	3	2	0	0	2	0	0	0	0	0	0
TRINITY_DN10036_c0_g1	13	4	6	16	8	3	0	0	0	1	15	6
TRINITY_DN100371_c0_g1	0	0	0	5	3	0	0	0	0	0	1	0
TRINITY_DN100396_c0_g1	2	0	2	3	0	0	0	2	2	0	0	1
TRINITY_DN100473_c0_g1	0	1	0	1	0	0	0	1	1	0	0	0
TRINITY_DN100491_c0_g1	1	1	0	1	2	0	0	0	1	1	0	0
TRINITY_DN100562_c0_g1	4	2	3	0	0	2	6	1	0	9	0	0
TRINITY_DN100577_c0_g1	2	1	0	23	16	0	0	0	0	0	10	9
TRINITY_DN100693_c0_g1	0	0	1	2	1	1	0	6	2	0	1	0
TRINITY_DN100706_c0_g1	2	1	3	0	0	1	0	0	0	0	0	0
TRINITY_DN100718_c0_g1	0	0	0	2	2	2	0	1	0	0	0	0
TRINITY_DN100789_c0_g1	0	0	0	0	0	0	0	0	0	0	0	0
TRINITY_DN1008_c0_g1	0	0	0	0	0	0	0	0	0	0	0	0
TRINITY_DN10083_c0_g1	8	5	10	2	6	5	4	0	0	5	5	6
TRINITY_DN100870_c0_g1	1	1	0	3	3	0	0	0	0	0	1	2
TRINITY_DN100917_c0_g1	1	0	0	3	2	0	1	1	1	3	0	1
TRINITY_DN100940_c0_g1	1	0	1	2	0	0	2	0	1	1	1	0
TRINITY_DN100963_c0_g1	0	0	0	0	2	0	0	0	0	0	1	0
TRINITY_DN10097_c0_g1	3	2	1	3	1	1	15	8	8	8	1	0
TRINITY_DN100992_c0_g1	0	1	0	0	0	0	2	0	1	1	1	0
TRINITY_DN101025_c0_g1	0	1	0	1	1	0	1	0	0	0	1	0
TRINITY_DN10104_c0_g1	0	2	2	0	0	0	1	0	0	0	0	0
TRINITY_DN101095_c0_g1	2	2	2	2	1	1	0	0	0	0	1	2
TRINITY_DN10121_c0_g1	1	2	1	4	1	0	8	5	7	4	0	1
TRINITY_DN101216_c0_g1	0	0	1	0	0	0	4	5	2	3	0	0
TRINITY_DN101237_c0_g1	0	0	0	0	0	0	0	0	0	0	0	0
TRINITY_DN101262_c0_g1	0	0	0	2	0	0	0	0	3	0	0	1
TRINITY_DN10127_c0_g1	0	3	2	1	2	0	6	3	5	0	3	0
TRINITY_DN101289_c0_g1	0	0	0	0	0	0	0	3	1	0	1	0
TRINITY_DN10132_c0_g1	0	0	3	2	0	0	0	0	1	0	0	1
TRINITY_DN101359_c0_g1	0	1	0	0	1	0	2	0	0	0	1	0
TRINITY_DN101367_c0_g1	0	0	2	1	0	0	1	2	0	0	0	1
TRINITY_DN10138_c0_g1	1	2	0	2	0	0	2	1	3	1	0	1
TRINITY_DN101491_c0_g1	0	2	0	0	0	1	0	1	0	2	1	0
TRINITY_DN1015_c0_g1	0	0	0	4	2	0	0	0	0	0	2	3
TRINITY_DN101510_c0_g1	0	0	0	0	0	0	0	0	0	0	0	0
TRINITY_DN101513_c0_g1	1	1	1	4	4	0	0	0	0	0	4	2
TRINITY_DN101519_c0_g1	1	1	2	3	0	1	3	0	2	0	0	0
TRINITY_DN10153_c0_g1	0	0	0	0	0	0	0	0	0	0	0	0
TRINITY_DN101539_c0_g1	1	0	0	0	0	0	1	1	1	3	1	0
TRINITY_DN10154_c0_g1	0	0	0	1	1	2	2	2	1	0	0	1
TRINITY_DN101547_c0_g1	0	0	1	1	0	0	0	0	0	0	0	0
TRINITY_DN101564_c0_g1	0	0	0	1	3	2	5	2	1	2	1	0
TRINITY_DN10158_c0_g1	1	0	0	0	1	1	0	1	1	3	1	0
TRINITY_DN101636_c0_g1	0	0	0	1	0	0	0	0	0	0	1	1
TRINITY_DN10169_c0_g1	0	0	1	1	1	1	1	4	4	1	0	0
TRINITY_DN101761_c0_g1	0	0	0	1	0	0	1	1	1	0	0	0
TRINITY_DN101798_c0_g1	0	1	0	3	4	0	2	1	3	0	0	1
TRINITY_DN101851_c1_g1	1	0	0	1	1	0	0	1	0	0	0	0
TRINITY_DN101897_c0_g1	0	3	0	0	0	0	0	0	1	0	0	1
TRINITY_DN10193_c0_g1	0	0	0	3	0	0	1	1	0	1	1	3
TRINITY_DN102044_c0_g1	0	0	0	0	0	0	0	0	0	0	0	0
TRINITY_DN102053_c0_g1	0	1	1	0	0	0	3	2	1	1	0	0
TRINITY_DN102081_c0_g1	1	1	0	4	0	0	3	4	0	3	2	0
TRINITY_DN1021_c0_g1	1	1	1	2	0	0	2	0	2	2	0	0
TRINITY_DN102107_c0_g1	0	0	0	0	0	0	0	0	0	0	0	0
TRINITY_DN102108_c0_g1	0	1	1	2	0	0	1	0	0	0	0	0
TRINITY_DN10215_c0_g1	2	0	0	2	4	0	0	0	0	0	6	5
TRINITY_DN10223_c0_g1	0	0	0	0	0	0	0	0	0	0	0	0
TRINITY_DN10234_c0_g1	0	0	2	0	0	0	1	1	0	0	0	0
TRINITY_DN10242_c0_g1	0	1	0	0	0	0	1	0	0	1	0	0
TRINITY_DN102435_c0_g1	0	0	0	0	0	0	0	1	0	0	0	0
TRINITY_DN102480_c0_g1	1	0	0	1	0	0	0	0	1	0	1	0
TRINITY_DN102505_c0_g1	0	0	0	0	0	0	0	1	0	0	0	0
TRINITY_DN102860_c0_g1	0	0	1	1	0	0	0	2	0	2	3	1
TRINITY_DN102871_c0_g1	0	1	0	2	0	0	0	0	0	0	1	2
TRINITY_DN102934_c0_g1	0	0	0	3	3	0	0	0	1	1	2	2
TRINITY_DN102967_c0_g1	0	0	0	3	12	0	0	0	0	0	3	0
TRINITY_DN103040_c0_g1	0	2	0	0	0	0	3	1	0	1	0	1
TRINITY_DN10309_c0_g1	2	2	3	4	0	2	6	7	10	2	1	0
TRINITY_DN103100_c0_g1	5	2	4	9	6	1	3	4	0	2	3	7
TRINITY_DN103102_c0_g1	1	1	0	0	1	1	0	0	0	0	0	0
TRINITY_DN103105_c0_g1	0	0	0	0	0	0	0	0	0	0	0	0
TRINITY_DN10319_c0_g1	0	0	1	0	0	0	1	1	2	0	2	1
TRINITY_DN10319_c0_g2	0	1	0	0	1	0	1	2	0	0	0	0
TRINITY_DN103218_c0_g1	0	2	0	2	0	1	2	2	2	2	0	0
TRINITY_DN103263_c0_g1	1	0	2	0	0	0	0	0	1	0	0	0
TRINITY_DN103265_c0_g1	0	0	2	0	1	0	1	1	0	0	1	1
TRINITY_DN103273_c0_g1	0	0	0	0	0	0	0	0	0	0	0	0
TRINITY_DN10329_c0_g1	1	2	0	2	1	0	0	0	0	1	2	2
TRINITY_DN103365_c0_g1	0	1	0	0	2	0	3	0	0	0	0	0
TRINITY_DN103371_c0_g1	1	1	0	1	1	1	0	2	0	2	0	0
TRINITY_DN10347_c0_g1	0	0	0	1	9	0	0	0	0	0	0	0
TRINITY_DN103489_c0_g1	0	0	1	0	3	0	0	0	1	0	0	0
TRINITY_DN103492_c0_g1	3	1	0	1	1	0	3	3	3	1	0	0
TRINITY_DN103565_c0_g1	0	0	1	2	0	1	0	0	0	0	0	4
TRINITY_DN103615_c0_g1	0	1	0	2	1	0	0	1	2	0	3	3
TRINITY_DN103636_c0_g1	2	2	0	0	1	1	1	0	0	1	1	0
TRINITY_DN103642_c0_g1	1	0	0	0	1	1	2	0	2	2	0	0
TRINITY_DN103650_c0_g1	0	1	0	1	2	0	1	0	1	0	2	0
TRINITY_DN10370_c0_g1	1	1	4	0	0	1	0	0	0	0	0	0
TRINITY_DN103705_c0_g1	1	0	1	0	0	0	0	0	0	0	2	2
TRINITY_DN103752_c0_g1	0	1	0	1	1	1	0	1	1	0	1	1
TRINITY_DN103756_c0_g1	0	0	0	0	0	0	0	0	0	0	0	0
TRINITY_DN103784_c0_g1	0	0	0	16	2	0	0	0	0	0	5	6
TRINITY_DN103801_c0_g1	8	4	4	0	2	0	2	0	1	0	0	0
TRINITY_DN103810_c0_g1	4	3	1	0	0	0	0	0	0	0	0	0
TRINITY_DN103917_c0_g1	0	0	0	0	0	0	0	0	1	0	0	1
TRINITY_DN10392_c0_g1	0	0	0	0	0	0	4	1	5	1	0	0
TRINITY_DN103972_c0_g1	2	0	0	1	0	0	0	0	0	1	0	1
TRINITY_DN104012_c0_g1	0	1	0	1	1	0	0	0	0	0	1	0
TRINITY_DN104026_c0_g1	1	2	0	2	2	0	0	1	0	1	2	1
TRINITY_DN10404_c0_g1	0	0	0	5	2	0	0	0	0	0	7	1
TRINITY_DN104071_c0_g1	0	0	0	0	0	0	0	0	0	0	0	0
TRINITY_DN10410_c0_g1	0	0	0	6	1	0	3	0	2	1	0	1
TRINITY_DN104100_c0_g1	0	1	0	1	0	0	1	3	2	0	0	1
TRINITY_DN104112_c0_g1	0	0	1	2	0	0	1	1	0	0	1	0
TRINITY_DN104133_c0_g1	0	1	0	1	1	0	1	1	1	0	0	0
TRINITY_DN104174_c0_g1	0	0	0	0	0	0	0	0	0	0	0	0
TRINITY_DN104187_c0_g1	1	2	2	3	0	1	0	0	0	1	1	1
TRINITY_DN10419_c0_g1	0	3	1	1	1	1	1	1	1	2	1	0
TRINITY_DN104259_c0_g1	0	0	2	0	2	5	1	2	8	0	0	3
TRINITY_DN104325_c0_g1	0	0	0	2	0	0	0	0	0	0	1	2
TRINITY_DN104348_c0_g1	1	1	0	0	0	0	1	2	1	0	0	1
TRINITY_DN104396_c0_g1	1	1	0	1	3	0	1	1	0	1	1	0
TRINITY_DN104425_c0_g1	0	1	1	0	1	0	0	0	3	2	1	0
TRINITY_DN104484_c0_g1	1	1	1	9	2	1	0	0	0	1	2	3
TRINITY_DN1046_c0_g1	0	0	0	0	0	0	0	0	0	0	0	0
TRINITY_DN104612_c0_g1	0	0	0	0	0	0	0	0	0	0	0	0
TRINITY_DN104620_c0_g1	0	0	0	1	0	0	0	2	1	0	0	0
TRINITY_DN104629_c0_g1	0	1	0	1	1	0	1	0	0	0	0	2
TRINITY_DN10469_c0_g1	0	0	0	0	0	0	0	0	0	0	0	0
TRINITY_DN10470_c0_g1	0	0	0	0	0	0	0	0	0	0	0	0
TRINITY_DN104711_c0_g1	0	1	0	1	1	0	0	1	0	2	1	1
TRINITY_DN104794_c0_g1	0	1	0	2	0	0	0	2	2	0	0	1
TRINITY_DN104853_c0_g1	0	0	0	0	1	0	2	1	0	2	0	0
TRINITY_DN104915_c0_g1	0	0	0	0	0	0	0	0	0	0	0	0
TRINITY_DN104929_c0_g1	0	0	0	0	0	0	0	0	0	0	0	0
TRINITY_DN104971_c0_g1	0	1	0	2	2	1	0	0	0	0	0	0
TRINITY_DN104977_c0_g1	0	0	0	0	0	0	0	0	0	0	0	0
TRINITY_DN105018_c0_g1	0	0	1	0	0	0	0	1	1	1	0	0
TRINITY_DN10503_c0_g1	0	0	1	1	0	0	0	1	0	0	1	0
TRINITY_DN105031_c0_g1	0	0	0	2	0	0	0	1	0	0	0	1
TRINITY_DN10509_c0_g1	0	0	0	0	0	0	0	0	0	0	0	0
TRINITY_DN10522_c0_g1	0	0	0	0	0	0	0	0	0	0	0	0
TRINITY_DN105262_c0_g1	0	0	0	1	0	0	1	0	0	1	0	0
TRINITY_DN105277_c0_g1	0	0	1	0	0	0	1	0	2	1	0	0
TRINITY_DN105300_c0_g1	1	0	2	0	2	0	2	0	2	1	1	0
TRINITY_DN105308_c0_g1	0	1	0	0	1	1	0	1	0	0	0	1
TRINITY_DN105391_c0_g1	0	0	0	0	0	0	0	0	0	0	0	0
TRINITY_DN105418_c0_g1	0	0	0	0	0	0	0	0	0	0	0	0
TRINITY_DN105420_c0_g1	0	1	0	1	0	0	0	2	2	0	0	0
TRINITY_DN105449_c0_g1	1	0	0	1	1	1	2	0	0	0	0	0
TRINITY_DN105453_c0_g1	0	0	1	3	0	0	1	1	0	0	3	2
TRINITY_DN105469_c0_g1	3	4	1	3	0	0	1	0	0	0	0	1
TRINITY_DN105501_c0_g1	0	0	0	0	0	0	0	0	4	0	1	0
TRINITY_DN105504_c0_g1	0	0	0	1	0	1	0	1	0	1	1	1
TRINITY_DN105547_c0_g1	0	0	0	0	3	1	0	1	2	0	1	1
TRINITY_DN105548_c0_g1	0	1	0	2	1	0	0	0	1	1	2	0
TRINITY_DN105555_c0_g1	0	0	0	0	0	0	1	0	0	0	2	1
TRINITY_DN105590_c0_g1	0	0	0	0	0	0	0	0	0	0	0	0
TRINITY_DN105626_c0_g1	0	1	0	0	1	0	1	0	2	1	1	0
TRINITY_DN105665_c0_g1	3	5	1	12	13	0	0	0	0	0	23	9
TRINITY_DN105804_c0_g1	1	0	0	0	1	0	2	0	0	1	0	0
TRINITY_DN105807_c0_g1	0	0	0	1	0	1	0	0	1	0	0	0
TRINITY_DN10587_c0_g1	1	2	1	6	1	0	3	0	1	2	1	3
TRINITY_DN105881_c0_g1	0	0	0	2	1	0	2	0	0	0	0	0
TRINITY_DN10590_c0_g1	0	0	0	0	0	0	0	0	0	0	0	0
TRINITY_DN10592_c0_g1	5	3	1	2	1	0	0	0	0	0	0	0
TRINITY_DN106053_c0_g1	0	0	1	0	1	0	0	1	1	1	0	0
TRINITY_DN106088_c0_g1	0	2	0	0	0	0	1	0	0	0	0	0
TRINITY_DN10615_c0_g1	0	0	0	0	0	0	0	2	1	0	1	0
TRINITY_DN106155_c0_g1	1	0	1	1	0	0	1	0	0	1	1	0
TRINITY_DN10616_c0_g1	1	0	0	1	1	0	0	0	0	0	3	0
TRINITY_DN106228_c0_g1	0	2	1	0	1	1	0	1	1	1	0	0
TRINITY_DN10638_c0_g1	0	0	0	1	0	0	0	0	0	1	1	0
TRINITY_DN106454_c0_g1	0	0	1	1	0	1	1	0	0	0	1	0
TRINITY_DN10646_c0_g1	1	1	0	2	0	0	0	0	0	0	1	0
TRINITY_DN10651_c0_g1	0	0	0	0	0	0	0	0	0	0	0	0
TRINITY_DN106592_c0_g1	0	0	0	0	0	0	0	0	3	0	0	1
TRINITY_DN106667_c0_g1	0	0	0	1	0	1	2	1	1	1	1	2
TRINITY_DN10669_c0_g1	1	6	4	10	4	1	2	1	2	3	6	4
TRINITY_DN10679_c0_g1	0	0	0	0	0	0	1	1	5	0	0	1
TRINITY_DN106790_c0_g1	1	0	0	2	1	1	0	0	0	0	0	2
TRINITY_DN106823_c0_g1	3	5	2	14	1	1	0	0	0	0	5	5
TRINITY_DN106828_c0_g1	0	0	0	3	0	0	1	1	0	1	1	1
TRINITY_DN106895_c0_g1	0	0	0	0	0	0	0	0	0	0	0	0
TRINITY_DN107110_c0_g1	0	0	0	0	0	0	0	3	2	3	0	0
TRINITY_DN107112_c0_g1	0	0	0	0	2	0	2	0	0	2	0	2
TRINITY_DN107127_c0_g1	0	1	0	0	1	1	0	0	1	0	1	0
TRINITY_DN10718_c0_g1	0	0	0	3	8	0	0	0	0	0	1	3
TRINITY_DN10721_c0_g1	0	1	0	0	1	1	5	4	2	1	1	1
TRINITY_DN10727_c0_g1	0	0	0	1	12	0	0	0	0	0	1	2
TRINITY_DN107285_c0_g1	0	1	0	1	3	0	1	1	3	1	2	1
TRINITY_DN107355_c0_g1	1	0	0	0	1	0	0	0	0	1	1	1
TRINITY_DN10743_c0_g1	44	54	17	38	29	15	1	1	0	0	18	18
TRINITY_DN107432_c0_g1	4	0	2	5	1	2	1	0	0	0	1	4
TRINITY_DN107443_c0_g1	1	0	3	4	1	0	0	0	0	0	0	1
TRINITY_DN10749_c0_g1	0	0	0	0	0	0	0	0	0	0	0	0
TRINITY_DN107571_c0_g1	0	0	0	0	0	0	0	0	0	0	0	0
TRINITY_DN107577_c0_g1	0	0	0	0	0	0	0	0	0	0	0	0
TRINITY_DN107588_c0_g1	0	0	0	0	0	0	0	0	0	0	0	0
TRINITY_DN107617_c0_g1	2	1	0	0	0	0	0	0	0	0	0	0
TRINITY_DN10769_c0_g1	0	5	0	3	4	0	3	1	1	0	0	0
TRINITY_DN108015_c0_g1	0	0	0	0	0	0	0	0	0	0	0	0
TRINITY_DN108174_c0_g1	0	0	0	0	3	0	0	1	0	0	0	0
TRINITY_DN108193_c0_g1	0	0	0	2	0	0	1	0	1	0	2	0
TRINITY_DN108253_c0_g1	0	0	0	0	4	0	0	0	0	0	1	1
TRINITY_DN108261_c0_g1	1	0	0	0	0	0	0	0	0	2	0	1
TRINITY_DN10831_c0_g1	1	2	3	4	1	1	1	2	1	1	0	3
TRINITY_DN10833_c0_g1	0	0	0	0	1	0	1	1	1	4	0	0
TRINITY_DN108351_c0_g1	0	0	0	0	0	0	1	0	5	1	0	0
TRINITY_DN10839_c0_g1	0	0	1	1	2	1	3	1	2	1	0	3
TRINITY_DN10846_c0_g1	0	2	2	0	0	0	0	1	3	1	0	0
TRINITY_DN10856_c0_g1	0	6	6	8	6	1	20	24	25	12	6	4
TRINITY_DN108591_c0_g1	0	0	0	0	0	0	0	0	0	1	0	3
TRINITY_DN108630_c0_g1	2	3	0	0	1	0	0	0	0	0	0	0
TRINITY_DN108651_c0_g1	0	0	0	0	0	0	0	0	0	0	0	0
TRINITY_DN108697_c0_g1	0	0	0	0	11	0	0	0	0	0	3	0
TRINITY_DN10873_c0_g1	0	0	1	2	2	0	0	0	0	0	0	2
TRINITY_DN108733_c0_g1	0	0	0	0	0	1	2	0	0	2	0	0
TRINITY_DN108848_c0_g1	0	1	1	0	2	0	3	0	2	2	1	3
TRINITY_DN108855_c0_g1	0	0	0	0	0	0	0	0	0	0	0	0
TRINITY_DN108856_c0_g1	0	2	0	0	1	0	0	0	0	0	0	1
TRINITY_DN108885_c0_g1	0	0	0	0	0	0	0	0	0	0	0	0
TRINITY_DN108973_c0_g1	1	1	0	0	0	0	1	1	0	0	0	0
TRINITY_DN108988_c0_g1	0	0	0	0	0	0	2	0	0	0	0	0
TRINITY_DN109040_c0_g1	0	0	0	1	0	1	2	0	2	0	0	1
TRINITY_DN109211_c0_g1	1	0	0	0	0	0	1	0	0	0	2	0
TRINITY_DN10949_c0_g1	0	0	1	2	0	0	0	0	0	0	0	0
TRINITY_DN1095_c0_g1	0	0	0	0	2	0	0	2	2	0	0	0
TRINITY_DN109693_c0_g1	0	0	0	0	0	0	0	0	0	0	0	0
TRINITY_DN109780_c0_g1	0	0	0	1	1	1	0	1	2	0	0	0
TRINITY_DN109823_c0_g1	0	0	1	0	1	0	1	1	0	0	0	0
TRINITY_DN109836_c0_g1	1	1	0	0	0	0	1	0	0	1	1	0
TRINITY_DN109953_c0_g1	0	0	0	0	1	0	0	1	1	2	0	0
TRINITY_DN11018_c0_g1	2	3	3	9	9	3	14	0	0	8	5	3
TRINITY_DN11026_c0_g1	0	0	1	0	1	0	3	2	0	0	0	1
TRINITY_DN110404_c0_g1	1	0	0	1	0	0	0	0	0	0	2	0
TRINITY_DN110466_c0_g1	0	0	0	0	1	0	0	0	0	0	1	1
TRINITY_DN110558_c0_g1	0	1	0	2	1	0	0	0	0	0	1	2
TRINITY_DN11061_c0_g1	1	2	0	2	2	0	3	1	0	0	0	0
TRINITY_DN110733_c0_g1	1	0	0	0	0	0	1	0	2	0	1	0
TRINITY_DN110751_c0_g1	0	0	0	0	0	0	0	0	0	0	0	0
TRINITY_DN11081_c0_g2	0	3	0	1	0	0	1	1	7	1	2	1
TRINITY_DN110905_c0_g1	1	0	0	0	1	0	1	0	1	0	0	0
TRINITY_DN110926_c0_g1	0	0	0	0	0	0	0	0	0	0	0	0
TRINITY_DN11113_c0_g1	0	0	0	7	0	0	0	0	0	0	1	1
TRINITY_DN1112_c0_g1	0	0	0	0	0	0	0	0	0	0	0	0
TRINITY_DN11123_c0_g1	2	1	2	3	5	4	4	6	4	2	2	3
TRINITY_DN11130_c0_g1	0	1	0	1	1	0	0	0	0	0	2	0
TRINITY_DN111319_c0_g1	1	0	5	11	8	0	11	22	17	12	1	5
TRINITY_DN111341_c0_g1	5	8	2	8	6	1	15	5	2	5	4	2
TRINITY_DN111341_c1_g1	2	6	2	4	7	1	6	7	3	5	1	3
TRINITY_DN111344_c0_g1	0	0	0	3	1	1	0	1	1	2	0	0
TRINITY_DN111345_c0_g1	0	0	0	2	0	0	0	0	0	0	4	2
TRINITY_DN111359_c0_g1	0	0	0	1	0	1	1	0	3	0	1	0
TRINITY_DN111371_c0_g1	7	3	1	0	1	0	0	0	0	0	0	0
TRINITY_DN111377_c0_g1	0	0	0	11	2	0	0	0	0	0	3	3
TRINITY_DN111395_c0_g1	1	1	4	2	1	1	2	0	3	1	0	1
TRINITY_DN111415_c0_g1	0	1	1	1	2	0	2	1	2	0	0	1
TRINITY_DN111416_c0_g1	2	1	3	6	4	3	8	3	5	3	3	3
TRINITY_DN111424_c0_g1	0	0	0	0	0	0	0	0	0	0	0	0
TRINITY_DN111426_c0_g1	3	4	5	8	3	2	8	9	6	5	5	4
TRINITY_DN111429_c0_g1	0	1	0	1	2	0	9	7	3	1	0	1
TRINITY_DN111437_c0_g1	3	2	12	0	0	3	2	0	0	8	0	0
TRINITY_DN111488_c0_g1	3	7	4	57	15	0	0	0	0	0	23	33
TRINITY_DN111516_c0_g1	0	1	0	5	4	0	0	0	0	0	3	2
TRINITY_DN111517_c0_g1	0	1	0	0	1	0	0	1	1	1	0	0
TRINITY_DN11152_c0_g1	0	0	0	0	0	0	0	0	0	0	0	0
TRINITY_DN111539_c0_g1	0	2	1	1	3	0	3	1	2	0	0	1
TRINITY_DN111554_c0_g1	16	7	13	6	7	5	2	0	1	5	5	6
TRINITY_DN111559_c0_g1	0	2	1	2	0	0	1	0	1	0	4	1
TRINITY_DN111566_c0_g1	43	21	5	410	84	3	0	0	0	0	105	181
TRINITY_DN111586_c0_g1	0	0	0	1	0	0	0	1	2	0	1	0
TRINITY_DN111590_c0_g1	0	0	0	2	0	1	0	0	2	0	2	0
TRINITY_DN111591_c0_g1	14	14	12	24	5	5	4	0	0	1	11	6
TRINITY_DN11161_c0_g1	0	0	0	0	0	0	0	0	0	0	0	0
TRINITY_DN11165_c0_g1	0	0	0	0	0	1	3	3	2	2	2	0
TRINITY_DN111653_c0_g1	0	0	0	22	8	0	0	0	0	0	7	6
TRINITY_DN111658_c0_g1	1	0	0	0	1	1	2	0	0	0	0	0
TRINITY_DN111675_c0_g1	4	1	1	2	2	3	0	1	5	1	2	1
TRINITY_DN111678_c0_g1	15	26	10	40	13	8	0	0	0	0	12	20
TRINITY_DN111687_c0_g1	10	14	16	29	6	11	19	10	7	13	6	14
TRINITY_DN111691_c0_g1	0	1	0	1	1	1	0	0	1	0	2	0
TRINITY_DN111708_c0_g1	0	0	0	0	0	0	0	1	1	0	2	1
TRINITY_DN111709_c0_g1	2	2	5	10	3	1	0	0	0	0	2	2
TRINITY_DN111735_c0_g1	1	0	0	1	1	0	2	0	0	2	1	2
TRINITY_DN111746_c0_g1	0	0	2	0	1	0	0	1	0	1	0	0
TRINITY_DN111760_c0_g1	1	1	1	1	1	0	1	2	2	0	1	0
TRINITY_DN11177_c0_g1	0	0	2	2	0	0	0	0	2	1	0	1
TRINITY_DN111771_c0_g1	0	1	0	1	2	0	2	2	4	1	2	1
TRINITY_DN111796_c0_g1	5	5	4	5	3	2	8	9	5	5	3	2
TRINITY_DN111821_c0_g1	1	1	0	0	2	0	0	0	0	1	0	0
TRINITY_DN111855_c0_g1	0	0	0	2	1	1	0	1	0	1	0	0
TRINITY_DN111862_c0_g1	1	0	0	5	2	0	2	2	1	0	1	1
TRINITY_DN111905_c0_g1	6	5	2	6	4	5	2	0	3	2	7	1
TRINITY_DN11191_c0_g1	1	0	1	0	3	1	1	1	0	0	0	0
TRINITY_DN111922_c0_g1	0	0	0	1	0	0	1	0	0	0	2	1
TRINITY_DN112002_c0_g1	0	1	0	1	2	1	1	1	2	0	1	2
TRINITY_DN112023_c0_g1	2	5	4	6	1	1	16	9	8	5	5	4
TRINITY_DN112024_c0_g1	1	1	2	0	1	1	18	9	2	4	0	0
TRINITY_DN112045_c0_g1	2	1	0	35	42	0	0	0	0	0	29	18
TRINITY_DN112056_c0_g1	2	26	21	53	17	5	51	67	60	5	28	37
TRINITY_DN112064_c0_g1	1	0	1	0	2	0	2	0	3	1	0	0
TRINITY_DN112080_c0_g1	0	1	1	1	2	0	2	2	2	1	2	0
TRINITY_DN112082_c0_g1	2	1	0	1	2	1	3	0	1	2	0	0
TRINITY_DN112086_c0_g1	0	1	2	3	0	1	5	3	1	1	1	1
TRINITY_DN112089_c0_g1	0	0	0	1	1	2	1	1	0	3	0	1
TRINITY_DN112093_c0_g1	0	0	0	0	0	0	0	3	1	0	0	2
TRINITY_DN112125_c0_g1	1	4	6	3	2	2	10	2	5	4	4	0
TRINITY_DN112131_c0_g1	3	0	1	2	6	0	1	3	2	0	1	0
TRINITY_DN112198_c0_g1	0	0	0	0	0	0	1	2	3	0	2	1
TRINITY_DN112271_c0_g1	1	0	0	1	0	0	4	1	1	0	0	1
TRINITY_DN11229_c0_g1	1	1	0	1	2	0	0	2	0	0	2	1
TRINITY_DN11232_c0_g1	1	0	1	0	2	0	0	2	0	1	3	0
TRINITY_DN112357_c0_g1	0	1	1	0	0	2	4	1	1	3	0	0
TRINITY_DN112404_c0_g1	1	1	1	2	5	0	7	1	5	1	2	0
TRINITY_DN112430_c0_g1	0	0	0	0	0	0	0	0	0	0	0	0
TRINITY_DN112470_c0_g1	0	3	1	0	6	1	63	53	199	14	2	6
TRINITY_DN112479_c0_g1	0	0	1	0	1	4	4	2	0	1	0	0
TRINITY_DN112487_c0_g1	2	5	2	0	11	5	25	10	7	6	1	1
TRINITY_DN112489_c0_g1	1	0	0	1	0	0	2	1	0	1	1	0
TRINITY_DN112504_c0_g1	0	0	0	0	1	0	2	0	0	0	1	0
TRINITY_DN112535_c0_g1	0	0	2	1	3	0	1	0	0	0	0	0
TRINITY_DN112628_c0_g1	0	0	1	0	0	0	0	0	0	0	0	0
TRINITY_DN11265_c0_g1	0	1	0	0	1	1	2	1	1	0	0	1
TRINITY_DN112685_c0_g1	0	0	0	0	0	0	0	0	0	0	0	0
TRINITY_DN112704_c0_g1	0	0	1	1	0	0	0	0	2	0	0	1
TRINITY_DN112733_c0_g1	1	6	6	5	2	0	4	7	7	2	3	4
TRINITY_DN112762_c0_g1	1	1	2	6	3	0	2	1	4	0	1	0
TRINITY_DN112765_c0_g1	0	0	0	0	1	0	2	2	3	3	0	0
TRINITY_DN112779_c0_g1	0	1	1	4	2	0	2	0	0	0	2	0
TRINITY_DN112793_c0_g1	0	3	0	1	0	0	2	0	0	1	1	3
TRINITY_DN112873_c0_g1	0	2	1	1	0	0	0	0	2	3	0	0
TRINITY_DN112876_c0_g1	1	0	0	0	0	1	1	0	1	0	0	0
TRINITY_DN112892_c0_g1	0	0	0	0	0	0	0	0	0	0	0	0
TRINITY_DN11290_c0_g1	2	2	1	1	3	0	1	2	0	2	0	1
TRINITY_DN112962_c0_g1	1	2	4	9	14	0	0	0	0	0	7	3
TRINITY_DN112966_c0_g1	0	6	5	5	2	1	5	13	7	0	3	3
TRINITY_DN11297_c0_g1	0	1	0	0	0	1	1	1	1	2	2	0
TRINITY_DN112989_c0_g1	26	39	10	0	2	1	0	0	0	0	1	1
TRINITY_DN112995_c0_g1	1	1	0	0	0	0	2	0	4	0	1	1
TRINITY_DN113048_c0_g1	4	0	0	13	3	0	2	0	4	2	2	3
TRINITY_DN113072_c0_g1	2	4	1	7	2	4	2	9	11	3	2	6
TRINITY_DN11308_c0_g1	0	0	0	0	0	0	0	0	0	0	0	0
TRINITY_DN113096_c0_g1	1	0	0	2	0	1	0	0	1	1	0	1
TRINITY_DN113107_c0_g1	1	1	0	2	1	0	6	3	1	2	0	4
TRINITY_DN113114_c0_g1	2	7	3	6	6	1	2	0	3	1	5	6
TRINITY_DN113120_c0_g1	1	2	2	1	3	0	0	3	2	2	0	1
TRINITY_DN113126_c0_g1	7	7	14	5	6	3	3	4	1	2	3	2
TRINITY_DN113166_c0_g1	0	0	0	0	1	1	0	0	2	1	0	0
TRINITY_DN113214_c0_g1	1	4	2	1	0	1	7	4	5	3	1	2
TRINITY_DN113230_c0_g1	2	1	1	22	44	0	0	0	0	0	14	12
TRINITY_DN113231_c0_g1	3	0	1	3	1	2	1	0	2	2	2	3
TRINITY_DN113233_c0_g1	3	1	0	34	12	0	0	0	0	0	7	13
TRINITY_DN113240_c0_g1	0	1	1	0	0	0	0	0	0	0	0	0
TRINITY_DN113242_c0_g1	0	1	0	2	0	1	2	2	3	3	1	3
TRINITY_DN113284_c0_g1	0	0	0	0	0	1	2	3	2	0	0	0
TRINITY_DN113285_c0_g1	2	2	1	1	1.006	0	1	2	5	1	0	1
TRINITY_DN113289_c0_g1	6	6	48	32	19	8	31	675	1425	7	6	15
TRINITY_DN11330_c0_g1	13	4	35	26	6	39	7	14	90	2	11	26
TRINITY_DN113315_c0_g1	0	0	0	0	0	1	0	1	1	2	1	0
TRINITY_DN113323_c0_g1	1	4	2	0	0	5	8	3	7	5	0	0
TRINITY_DN113335_c0_g1	0	1	0	0	2	0	3	5	0	0	0	0
TRINITY_DN113346_c0_g1	0	0	0	0	0	0	0	0	4	0	0	0
TRINITY_DN113365_c0_g1	2	0	3	2	1	1	4	2	5	3	1	0
TRINITY_DN113436_c0_g1	0	0	0	0	0	0	0	0	0	0	0	0
TRINITY_DN113493_c0_g1	0	0	0	1	4	0	2	2	2	1	1	3
TRINITY_DN113495_c0_g1	0	0	0	2	0	0	1	1	0	0	0	1
TRINITY_DN113513_c0_g1	0	1	1	7	4	0	1	3	1	0	2	4
TRINITY_DN113517_c0_g1	2	3	1	4	2	0	14	11	14	4	6	4
TRINITY_DN11371_c0_g1	3	2	0	2	2	0	0	0	0	0	1	1
TRINITY_DN11373_c0_g2	0	0	0	1	2	0	0	0	1	0	1	0
TRINITY_DN113767_c0_g1	0	0	0	2	0	0	0	0	0	0	5	1
TRINITY_DN113822_c0_g1	2	1	3	0	1	0	1	0	0	1	0	0
TRINITY_DN113833_c0_g1	0	0	0	0	0	0	0	1	0	1	0	0
TRINITY_DN113847_c0_g1	0	0	0	2	1	0	2	0	1	1	0	0
TRINITY_DN113852_c0_g1	0	0	0	0	0	0	0	0	0	0	0	0
TRINITY_DN113869_c0_g1	1	2	1	1	1	0	1	0	4	0	1	4
TRINITY_DN113874_c0_g1	0	0	1	0	0	0	1	1	2	1	3	2
TRINITY_DN113906_c0_g1	2	2	5	7	5	1	5	1	4	0	4	3
TRINITY_DN113914_c0_g1	0	1	0	1	2	0	0	2	1	0	0	0
TRINITY_DN113931_c0_g1	0	1	0	1	0	0	2	0	2	0	1	0
TRINITY_DN113953_c0_g1	2	0	0	1	2	0	1	1	0	0	1	0
TRINITY_DN113955_c0_g1	11	5	14	12	5	0	0	0	0	0	0	3
TRINITY_DN113978_c0_g1	1	1	1	0	2	0	2	1	5	0	1	1
TRINITY_DN113997_c0_g1	0	0	0	1	0	0	0	0	1	1	0	1
TRINITY_DN114007_c0_g1	0	0	1	0	2	0	1	1	0	0	1	0
TRINITY_DN11401_c0_g1	0	2	1	3	2	1	0	0	0	0	1	2
TRINITY_DN114010_c0_g1	1	0	0	1	1	0	0	1	1	0	0	2
TRINITY_DN114013_c0_g1	0	0	0	0	0	0	0	0	0	0	0	0
TRINITY_DN11404_c0_g1	0	1	0	0	0	0	0	2	3	1	2	0
TRINITY_DN11405_c0_g1	0	0	0	2	0	0	1	2	0	0	0	0
TRINITY_DN114065_c0_g1	0	0	0	0	5	0	0	0	0	0	0	0
TRINITY_DN114066_c0_g1	14	23	6	25	20	0	0	0	0	0	11	8
TRINITY_DN114089_c0_g1	20	18	18	13	2	5	0	0	0	0	2	5
TRINITY_DN114093_c0_g1	1	0	0	0	2	0	0	0	0	1	0	0
TRINITY_DN114123_c0_g1	2	1	3	0	0	1	7	6	2	1	0	0
TRINITY_DN114143_c0_g1	0	2	3	0	0	0	7	12	8	0	0	0
TRINITY_DN114144_c0_g1	1	0	1	0	0	0	2	2	2	1	3	0
TRINITY_DN114156_c0_g1	15	15	13	4	15	2	1	0	0	0	3	1
TRINITY_DN114158_c0_g1	0	2	0	0	1	0	1	0	2	4	0	0
TRINITY_DN114177_c0_g1	1	2	0	1	2	1	3	1	0	2	0	0
TRINITY_DN11419_c0_g1	0	0	0	0	0	0	1	2	1	2	0	1
TRINITY_DN114201_c0_g1	0	0	1	2	0	0	3	0	2	0	1	0
TRINITY_DN114205_c0_g1	2	2	0	2	4	1	0	2	0	2	1	3
TRINITY_DN114231_c0_g1	42	29	17	37	8	10	1	1	0	9	5	11
TRINITY_DN114260_c0_g1	0	1	0	1	2	0	1	2	2	1	0	1
TRINITY_DN114275_c0_g1	12	8	5	43	12	0	2	2	21	0	15	21
TRINITY_DN114309_c0_g1	0	1	1	1	1	0	1	1	0	1	0	1
TRINITY_DN114310_c0_g1	0	0	0	1	0	0	0	0	3	0	0	1
TRINITY_DN114318_c0_g1	16	8	5	17	2	5	0	0	0	0	3	9
TRINITY_DN114356_c0_g1	3	1	0	8	3	0	0	0	0	0	2	1
TRINITY_DN114360_c0_g1	0	0	0	0	0	0	0	0	0	0	0	0
TRINITY_DN114414_c0_g1	0	1	0	1	0	0	1	0	1	0	0	0
TRINITY_DN114420_c0_g1	0	1	1	0	1	0	0	0	0	0	0	0
TRINITY_DN11443_c0_g1	2	7	1	6	5	2	6	11	9	4	7	2
TRINITY_DN114445_c0_g1	2	3	1	7	0	0	4	1	3	2	3	0
TRINITY_DN114452_c0_g1	0	1	1	0	1	4	3	3	0	0	0	0
TRINITY_DN114494_c0_g1	0	1	5	7	1	0	0	0	0	0	1	0
TRINITY_DN114514_c0_g1	0	2	0	2	0	0	2	0	3	1	0	0
TRINITY_DN114539_c0_g1	0	0	0	3	1	0	0	0	0	0	1	1
TRINITY_DN114549_c0_g1	0	2	0	1	0	1	1	0	0	0	0	0
TRINITY_DN114561_c0_g1	1	0	0	4	2	0	0	0	0	0	4	1
TRINITY_DN114596_c0_g1	1	1	0	12	7	0	0	0	0	0	7	8
TRINITY_DN114603_c0_g1	0	0	0	0	0	0	0	0	0	0	1	1
TRINITY_DN114636_c0_g1	2	0	0	2	3	0	2	3	6	0	2	0
TRINITY_DN114652_c0_g1	0	0	0	6	1	0	0	1	1	0	4	2
TRINITY_DN114694_c0_g1	27	9	2	65	65	0	0	0	0	0	26	40
TRINITY_DN11470_c0_g1	0	1	0	1	1	1	0	1	0	3	1	1
TRINITY_DN114731_c0_g1	1	2	0	0	0	0	0	0	1	0	0	0
TRINITY_DN114732_c0_g1	5	5	6	1	0	3	9	2	0	8	4	0
TRINITY_DN114743_c0_g1	0	1	0	2	3	0	1	0	0	1	0	0
TRINITY_DN114827_c0_g1	2	6	1	7	2	0	2	3	3	1	3	6
TRINITY_DN114847_c0_g1	0	0	0	62	21	0	0	0	0	0	28	20
TRINITY_DN114861_c0_g1	0	0	1	0	1	1	2	1	0	0	1	1
TRINITY_DN114870_c0_g1	0	0	0	1	0	0	2	1	1	0	0	0
TRINITY_DN114880_c0_g1	0	0	0	10	7	0	0	0	0	0	3	7
TRINITY_DN11491_c0_g1	0	0	0	0	0	0	0	0	0	0	0	0
TRINITY_DN114917_c0_g1	1	2	0	5	3	2	2	0	1	1	1	6
TRINITY_DN11492_c0_g1	2	3	3	3	0	0	0	0	0	1	0	1
TRINITY_DN114947_c0_g1	3	4	1	8	6	0	7	5	8	6	1	5
TRINITY_DN114956_c0_g1	2	1	2	5	2	0	0	4	14	1	1	1
TRINITY_DN114957_c0_g1	1	2	0	1	0	0	2	0	1	0	0	0
TRINITY_DN114959_c0_g1	0	1	2	4	4	3	7	12	10	1	7	0
TRINITY_DN11498_c0_g1	2	2	3	1	2	0	5	5	8	4	2	1
TRINITY_DN114983_c0_g1	4	2	2	5	2	1	9	22	28	9	1	7
TRINITY_DN114990_c0_g1	1	0	0	5	2	0	0	0	0	0	0	0
TRINITY_DN114992_c0_g1	3	1	0	0	1	1	3	0	2	0	5	1
TRINITY_DN1150_c0_g1	0	7	2	0	0	5	5	4	3	5	1	3
TRINITY_DN115001_c0_g1	1	1	0	3	0	0	3	0	0	3	0	0
TRINITY_DN115005_c0_g1	2	0	0	3	8	0	0	0	0	0	2	1
TRINITY_DN115036_c0_g1	3	2	0	6	1	0	0	0	0	0	4	3
TRINITY_DN11505_c0_g1	0	3	1	1	2	1	3	1	0	1	0	0
TRINITY_DN11506_c0_g1	0	0	0	0	0	0	0	0	0	0	0	0
TRINITY_DN115081_c0_g1	0	0	0	0	0	0	0	0	0	0	0	0
TRINITY_DN115114_c0_g1	0	1	1	3	0	0	3	2	5	0	5	0
TRINITY_DN115122_c0_g1	0	2	0	1	1	0	0	0	0	0	1	2
TRINITY_DN115155_c0_g1	0	0	0	0	1	0	2	0	1	1	1	0
TRINITY_DN115172_c0_g1	0	2	1	3	1	2	2	0	0	2	2	0
TRINITY_DN115177_c0_g1	1	2	1	2	1	0	1	0	1	0	2	0
TRINITY_DN115180_c0_g1	0	0	0	2	2	1	1	1	2	0	0	1
TRINITY_DN11519_c0_g1	0	1	1	3	2	0	1	2	0	0	0	2
TRINITY_DN115247_c0_g1	0	0	0	0	8	0	0	0	0	0	1	0
TRINITY_DN115253_c0_g1	1	0	1	0	1	0	1	0	1	0	3	0
TRINITY_DN115316_c0_g1	0	1	0	2	1	0	4	2	0	2	2	2
TRINITY_DN115321_c0_g1	0	1	2	5	1	0	0	0	1	1	1	6
TRINITY_DN115333_c0_g1	1	1	0	4	1	0	1	4	2	0	5	2
TRINITY_DN115358_c0_g1	0	0	0	0	0	0	0	0	0	0	0	0
TRINITY_DN115360_c0_g1	1	1	1	7	15	0	0	0	0	0	6	5
TRINITY_DN115402_c0_g1	1	0	0	0	0	0	0	1	1	0	0	0
TRINITY_DN115435_c0_g1	0	0	0	2	7	0	0	0	1	0	4	0
TRINITY_DN115444_c0_g1	0	0	0	2	0	1	5	1	1	1	0	1
TRINITY_DN115455_c0_g1	5	5	5	9	4	3	7	6	3	4	3	5
TRINITY_DN115483_c0_g1	0	1	1	5	1	1	1	2	2	1	2	2
TRINITY_DN115497_c0_g1	0	0	3	7	7	0	0	0	0	0	6	2
TRINITY_DN115519_c0_g1	3	1	1	2	0	2	2	4	0	0	2	1
TRINITY_DN115530_c0_g1	0	0	0	0	0	0	0	0	0	0	1	0
TRINITY_DN115540_c0_g1	0	0	1	1	0	1	1	1	1	1	0	0
TRINITY_DN115550_c0_g1	9	5	1	0	2	2	1	0	0	2	1	0
TRINITY_DN115584_c0_g1	1	1	0	0	1	0	1	1	0	3	0	0
TRINITY_DN115623_c0_g1	0	0	0	0	0	0	0	0	2	1	0	0
TRINITY_DN115665_c0_g1	4	4	3	10	7	1	18	8	8	6	3	6
TRINITY_DN115667_c0_g1	1	3	1	6	2	0	0	0	0	2	0	5
TRINITY_DN115675_c0_g1	0	1	0	0	1	0	3	2	0	0	0	0
TRINITY_DN115682_c0_g1	3	3	2	5	6	2	0	0	0	1	3	9
TRINITY_DN115719_c0_g1	2	1	1	2	1	0	0	0	0	0	1	1
TRINITY_DN115732_c0_g1	0	0	0	0	2	0	0	1	2	1	0	0
TRINITY_DN115738_c0_g1	0	1	0	1	1	0	1	0	0	0	0	0
TRINITY_DN11582_c0_g1	2	1	0	2	2	0	0	1	1	0	0	1
TRINITY_DN115830_c0_g1	0	0	0	0	0	0	0	0	0	0	0	0
TRINITY_DN115841_c0_g1	1	0	0	0	0	0	2	0	2	0	0	0
TRINITY_DN115851_c0_g1	0	1	0	1	1	0	2	0	2	0	0	1
TRINITY_DN115858_c0_g1	0	0	0	2	3	0	0	0	0	0	2	2
TRINITY_DN115876_c0_g1	0	2	0	0	1	0	0	2	0	1	1	0
TRINITY_DN11588_c0_g1	0	0	0	0	1	0	0	1	0	0	0	0
TRINITY_DN115885_c0_g1	0	0	0	0	2	0	3	0	0	0	0	0
TRINITY_DN115895_c0_g1	0	0	0	3	3	0	0	0	0	0	2	1
TRINITY_DN11590_c0_g1	0	0	0	2	1	0	0	0	0	0	2	3
TRINITY_DN11591_c0_g1	0	0	0	1	3	1	2	2	1	1	0	0
TRINITY_DN115921_c0_g1	1	2	0	4	1	1	4	2	2	2	1	5
TRINITY_DN115945_c0_g1	0	1	1	2	0	2	0	0	0	1	1	1
TRINITY_DN11596_c0_g1	5	4	1	4	0	0	0	0	0	0	0	1
TRINITY_DN115967_c0_g1	0	1	1	2	1	1	2	2	5	0	0	1
TRINITY_DN11597_c0_g1	0	0	0	2	1	0	0	0	0	0	1	0
TRINITY_DN116006_c0_g1	1	1	0	0	0	0	0	1	6	0	0	0
TRINITY_DN116010_c0_g1	0	1	0	1	0	0	0	0	1	1	1	0
TRINITY_DN116013_c0_g1	0	0	0	3	0	0	0	2	2	1	1	2
TRINITY_DN116031_c0_g1	1	1	0	0	0	1	2	1	0	0	0	1
TRINITY_DN116033_c0_g1	1	1	0	5	3	1	0	3	0	0	0	3
TRINITY_DN116045_c0_g1	1	0	1	0	0	0	3	2	2	0	1	1
TRINITY_DN116066_c0_g1	4	2	6	15	8	0	10	1	0	1	8	7
TRINITY_DN116072_c0_g1	0	3	0	5	1	2	9	4	9	2	1	2
TRINITY_DN116126_c0_g1	1	0	0	4	2	0	0	0	0	0	4	0
TRINITY_DN116129_c0_g1	3	3	3	2	3	3	26	25	10	8	2	0
TRINITY_DN116136_c0_g1	0	0	0	2	2	1	0	1	1	3	0	1
TRINITY_DN116152_c0_g1	2	1	5	5	1	0	0	0	0	0	2	2
TRINITY_DN116182_c0_g1	2	6	0	0	1	1	3	3	3	2	0	1
TRINITY_DN116197_c0_g1	0	0	0	9	1	0	0	0	0	0	4	6
TRINITY_DN116206_c0_g1	0	0	0	0	0	0	0	0	0	0	0	0
TRINITY_DN11623_c0_g1	0	0	0	6	1	0	0	0	0	0	2	0
TRINITY_DN116230_c0_g1	0	0	0	0	0	0	2	2	1	1	0	0
TRINITY_DN116299_c0_g1	0	0	0	0	0	0	0	0	0	0	0	0
TRINITY_DN116300_c0_g1	0	0	0	4	1	0	1	1	0	2	1	4
TRINITY_DN11631_c0_g1	0	0	0	8	2	0	0	0	0	0	1	1
TRINITY_DN116315_c0_g1	2	1	0	1	0	0	3	0	0	1	0	0
TRINITY_DN116317_c0_g1	0	2	1	1	1	0	0	1	0	2	1	0
TRINITY_DN116343_c0_g1	0	0	0	0	0	0	0	0	0	0	0	0
TRINITY_DN116352_c0_g1	0	0	0	0	0	0	0	2	1	0	0	0
TRINITY_DN11636_c0_g1	0	0	0	1	0	0	2	0	1	0	0	1
TRINITY_DN116383_c0_g1	0	0	0	0	10	2	1	1	1	0	1	0
TRINITY_DN11639_c0_g1	0	0	0	0	0	0	1	0	2	0	1	0
TRINITY_DN11640_c0_g1	0	0	0	0	0	0	0	0	0	0	0	0
TRINITY_DN116411_c0_g1	2	1	1	1	8	1	1	2	10	3	3	1
TRINITY_DN116430_c0_g1	0	1	0	0	0	0	1	1	1	2	1	0
TRINITY_DN116435_c0_g1	0	0	0	0	1	0	0	0	0	0	0	0
TRINITY_DN116463_c0_g1	0	0	0	0	0	0	0	0	0	0	0	0
TRINITY_DN116479_c0_g1	17	14	25	31	9	8	0	0	0	2	14	23
TRINITY_DN116487_c0_g1	1	0	1	9	1	1	0	1	0	0	5	5
TRINITY_DN11650_c0_g1	2	2	0	6	2	0	1	0	0	0	2	0
TRINITY_DN116519_c0_g1	0	0	1	3	4	0	0	0	0	0	3	0
TRINITY_DN116525_c0_g1	1	4	2	5	1	1	2	6	3	1	1	2
TRINITY_DN116540_c0_g1	1	1	0	1	1	0	1	0	0	0	0	1
TRINITY_DN116585_c0_g1	1	0	0	3	1	0	4	3	0	0	0	0
TRINITY_DN116621_c0_g1	1	2	0	2	0	1	0	1	0	0	0	0
TRINITY_DN116644_c0_g1	3	2	0	3	1	1	4	2	5	0	1	1
TRINITY_DN11670_c0_g1	0	0	0	0	0	0	0	0	0	0	0	0
TRINITY_DN116713_c0_g1	0	1	0	0	0	0	0	0	1	1	1	0
TRINITY_DN116740_c0_g1	0	1	0	0	0	0	0	0	3	1	0	0
TRINITY_DN116743_c0_g1	1	0	1	3	1	1	1	0	2	0	0	0
TRINITY_DN116767_c0_g1	0	2	0	5	4	0	0	0	0	0	2	1
TRINITY_DN116818_c0_g1	0	0	0	0	1	0	1	1	0	0	0	1
TRINITY_DN116842_c0_g1	0	0	0	0	8	0	0	0	0	0	2	0
TRINITY_DN116872_c0_g1	0	1	0	0	3	0	1	1	1	1	0	1
TRINITY_DN116895_c0_g1	0	0	0	0	1	0	3	1	2	0	0	0
TRINITY_DN116934_c0_g1	4	4	0	11	1	0	1	0	0	2	8	4
TRINITY_DN116938_c0_g1	0	1	0	1	0	0	3	0	1	0	1	0
TRINITY_DN116961_c0_g1	0	0	0	0	0	0	4	1	4	0	0	0
TRINITY_DN116991_c0_g1	0	1	0	6	2	0	1	2	2	2	0	0
TRINITY_DN117011_c0_g1	0	1	2	3	2	0	18	11	12	5	1	5
TRINITY_DN117034_c0_g1	1	1	4	4	3	4	4	7	12	1	2	4
TRINITY_DN117058_c0_g1	0	0	0	3	0	0	4	0	3	3	3	0
TRINITY_DN117075_c0_g1	2	0	0	2	0	0	0	0	0	0	0	0
TRINITY_DN11708_c0_g1	0	0	0	0	4	0	0	0	0	0	1	0
TRINITY_DN117125_c0_g1	0	0	0	2	0	0	0	0	2	0	0	1
TRINITY_DN117146_c0_g1	0	0	0	0	0	0	0	0	0	0	0	0
TRINITY_DN11717_c0_g1	20	19	36	30	24	19	30	4	0	55	9	6
TRINITY_DN117172_c0_g1	0	0	1	1	3	0	5	3	1	3	2	0
TRINITY_DN117186_c0_g1	1	0	0	0	6	0	2	1	0	1	2	0
TRINITY_DN117208_c0_g1	0	1	3	1	0	0	4	16	15	0	0	0
TRINITY_DN117231_c0_g1	1	1	0	1	0	0	1	1	2	1	0	0
TRINITY_DN117332_c0_g1	0	0	0	0	0	0	0	0	0	0	0	0
TRINITY_DN117333_c0_g1	2	0	1	1	0	0	0	0	0	0	0	1
TRINITY_DN117357_c0_g1	0	0	1	0	0	0	3	3	0	0	0	0
TRINITY_DN117399_c0_g1	0	0	0	0	1	0	1	0	2	8	0	0
TRINITY_DN117405_c0_g1	0	0	0	1	0	0	3	2	1	0	0	1
TRINITY_DN117440_c0_g1	0	1	0	2	0	0	3	2	2	2	0	1
TRINITY_DN117442_c0_g1	7	1	3	1	1	0	0	0	0	0	0	1
TRINITY_DN117507_c0_g1	2	0	0	0	1	0	5	0	5	1	0	0
TRINITY_DN117513_c0_g1	0	1	0	2	1	1	1	1	1	1	0	0
TRINITY_DN117528_c0_g1	0	1	0	2	4	0	0	0	0	0	0	2
TRINITY_DN117566_c0_g1	0	0	0	0	0	0	0	0	0	0	0	0
TRINITY_DN117622_c0_g1	1	0	0	4	2	0	2	1	4	1	2	0
TRINITY_DN117633_c0_g1	0	1	1	5	3	0	2	5	5	4	0	3
TRINITY_DN117634_c0_g1	0	1	0	3	0	0	0	1	0	0	0	1
TRINITY_DN117641_c0_g1	1	1	0	1	3	1	6	3	1	2	1	3
TRINITY_DN117691_c0_g1	1	2	0	2	2	0	0	0	0	0	1	0
TRINITY_DN117708_c0_g1	0	0	1	2	1	1	0	1	1	0	2	2
TRINITY_DN117725_c0_g1	0	3	1	0	0	0	0	0	2	1	1	0
TRINITY_DN117734_c0_g1	2	4	3	37	21	1	0	1	0	4	15	10
TRINITY_DN117765_c0_g1	0	0	0	0	0	0	0	3	3	0	0	0
TRINITY_DN117772_c0_g1	0	0	0	0	0	0	0	0	2	1	1	1
TRINITY_DN117785_c0_g1	0	0	0	0	2	1	1	1	2	2	1	0
TRINITY_DN11779_c0_g1	0	1	1	2	1	0	0	0	3	1	0	2
TRINITY_DN11779_c0_g2	0	0	0	3	1	0	1	0	0	0	3	1
TRINITY_DN117816_c0_g1	9	19	3	224	48	3	0	0	0	0	81	100
TRINITY_DN117843_c0_g1	2	1	4	0	0	0	0	0	0	0	0	0
TRINITY_DN117875_c0_g1	0	1	1	1	0	1	0	0	0	0	0	1
TRINITY_DN117898_c0_g1	2	2	2	4	2	1	5	1	2	0	1	1
TRINITY_DN11791_c0_g1	0	0	0	0	0	0	0	0	0	0	0	0
TRINITY_DN117922_c0_g1	1	1	0	4	0	0	0	0	0	0	1	1
TRINITY_DN117925_c0_g1	0	1	0	0	0	0	0	1	0	2	1	1
TRINITY_DN117934_c0_g1	0	1	0	0	0	1	0	0	0	0	0	0
TRINITY_DN117936_c0_g1	0	0	1	0	0	0	1	0	0	4	0	0
TRINITY_DN117950_c0_g1	0	0	0	3	0	0	0	0	0	0	0	1
TRINITY_DN117959_c0_g1	1	0	0	2	0	0	0	1	1	0	1	1
TRINITY_DN117969_c0_g1	1	3	3	3	1	2	4	3	2	0	1	0
TRINITY_DN117983_c0_g1	3	4	6	0	0	0	0	0	0	0	0	0
TRINITY_DN118021_c0_g1	13	20	10	10	1	3	0	1	0	0	9	7
TRINITY_DN118045_c0_g1	0	0	0	0	0	0	1	3	3	1	0	0
TRINITY_DN118062_c0_g1	0	0	0	1	0	0	0	2	3	0	0	1
TRINITY_DN11807_c0_g1	0	0	0	0	0	0	0	0	1	0	1	0
TRINITY_DN118106_c0_g1	1	1	0	1	1	1	0	0	0	1	0	0
TRINITY_DN118108_c0_g1	0	0	0	0	2	0	3	1	0	1	0	0
TRINITY_DN118128_c0_g1	1	1	0	0	0	0	10	6	3	11	0	0
TRINITY_DN118139_c0_g1	3	0	1	5	1	0	0	0	0	2	2	2
TRINITY_DN118162_c0_g1	1	0	1	2	0	0	0	1	2	1	0	0
TRINITY_DN118173_c0_g1	0	0	0	0	0	0	0	0	0	0	0	0
TRINITY_DN118175_c0_g1	0	0	1	0	1	0	1	0	3	0	0	0
TRINITY_DN118202_c0_g1	0	1	0	2	0	0	2	0	1	0	1	0
TRINITY_DN118222_c0_g1	0	2	0	2	1	0	1	0	2	0	0	1
TRINITY_DN118228_c0_g1	0	0	0	2	6	0	0	0	0	0	2	0
TRINITY_DN118243_c0_g1	0	0	0	4	1	0	0	0	0	0	3	1
TRINITY_DN118255_c0_g1	0	1	1	0	1	0	2	3	3	1	1	1
TRINITY_DN118259_c0_g1	0	2	0	1	1	1	6	3	6	4	0	3
TRINITY_DN118275_c0_g1	0	0	0	1	3	0	0	0	0	1	0	1
TRINITY_DN118292_c0_g1	0	0	0	0	4	0	0	0	0	0	2	2
TRINITY_DN118320_c0_g1	0	0	0	1	0	0	0	2	2	1	0	0
TRINITY_DN118335_c0_g1	0	0	0	0	0	0	0	0	0	0	0	0
TRINITY_DN11834_c0_g1	0	0	0	0	0	0	0	0	0	0	0	0
TRINITY_DN118342_c0_g1	2	1	0	0	1	0	1	0	1	1	1	0
TRINITY_DN118412_c0_g1	0	0	0	1	3	0	1	0	1	0	1	0
TRINITY_DN118422_c0_g1	1	3	0	4	2	0	0	0	0	0	1	2
TRINITY_DN118439_c0_g1	0	1	1	3	1	1	2	0	0	2	1	2
TRINITY_DN118443_c0_g1	0	0	0	3	8	0	0	0	0	1	0	2
TRINITY_DN118449_c0_g1	1	7	5	4	4	0	5	0	2	1	4	1
TRINITY_DN118450_c0_g1	0	2	0	1	0	0	0	0	0	1	0	0
TRINITY_DN118465_c0_g1	2	0	0	0	0	0	1	0	4	0	0	0
TRINITY_DN118513_c0_g1	0	0	1	1	0	0	0	0	3	0	1	2
TRINITY_DN118537_c0_g1	0	0	0	1	0	1	1	0	1	0	1	0
TRINITY_DN118564_c0_g1	0	0	0	2	1	0	4	0	3	2	0	0
TRINITY_DN118591_c0_g1	0	0	0	0	0	0	1	1	0	0	0	0
TRINITY_DN1186_c0_g1	1	1	0	1	2	0	3	2	3	0	0	0
TRINITY_DN118620_c0_g1	0	1	0	1	0	0	1	0	0	0	2	0
TRINITY_DN118625_c0_g1	0	0	2	0	1	4	0	0	7	0	0	1
TRINITY_DN118629_c0_g1	1	0	0	1	0	0	1	1	1	0	0	0
TRINITY_DN11867_c0_g1	1	0	0	17	8	0	0	0	0	0	9	3
TRINITY_DN118697_c0_g1	0	0	0	0	0	0	0	0	0	0	0	0
TRINITY_DN118711_c0_g1	1	0	0	1	0	0	0	0	1	1	0	0
TRINITY_DN118714_c0_g1	0	0	0	1	1	2	1	2	2	0	0	1
TRINITY_DN118882_c0_g1	0	0	1	2	0	0	0	1	1	0	2	2
TRINITY_DN118914_c0_g1	0	0	0	1	1	0	0	0	0	0	4	1
TRINITY_DN118925_c0_g1	0	1	1	0	0	1	0	0	0	0	1	0
TRINITY_DN118926_c0_g1	0	0	0	6	1	0	0	2	1	0	0	0
TRINITY_DN118963_c0_g1	0	0	1	5	1	0	1	0	3	3	3	1
TRINITY_DN11897_c0_g1	0	0	0	4	0	0	0	0	0	0	2	3
TRINITY_DN11899_c0_g1	1	1	0	1	2	1	2	1	3	2	0	1
TRINITY_DN119009_c0_g1	0	0	1	3	0	0	0	0	0	0	0	1
TRINITY_DN119013_c0_g1	9	9	8	50	14	0	1	0	0	1	7	18
TRINITY_DN119024_c0_g1	1	1	0	0	1	0	0	0	0	0	0	0
TRINITY_DN119055_c0_g1	0	1	0	1	3	0	0	0	0	0	0	0
TRINITY_DN119091_c0_g1	0	1	0	1	1	0	0	4	3	1	1	0
TRINITY_DN119099_c0_g1	0	1	0	2	3	0	0	2	0	1	0	0
TRINITY_DN119117_c0_g1	0	0	1	0	3	0	0	0	1	1	0	0
TRINITY_DN11912_c0_g1	2	1	4	2	4	1	7	3	7	6	1	1
TRINITY_DN119121_c0_g1	0	0	0	0	0	0	0	0	0	0	0	0
TRINITY_DN119170_c0_g1	1	0	0	2	0	0	1	1	0	1	0	1
TRINITY_DN119183_c0_g1	0	0	0	10	3	0	0	0	0	0	2	3
TRINITY_DN119210_c0_g1	1	1	0	0	0	1	0	0	3	1	1	1
TRINITY_DN119227_c0_g1	0	0	0	0	0	0	0	0	1	0	0	0
TRINITY_DN11925_c0_g1	0	0	0	0	0	0	0	0	0	0	0	0
TRINITY_DN119326_c0_g1	1	1	0	1	0	1	0	1	1	0	1	0
TRINITY_DN119358_c0_g1	0	1	1	1	0	0	0	1	3	1	0	0
TRINITY_DN119399_c0_g1	0	1	1	1	0	0	0	0	2	3	0	0
TRINITY_DN119417_c0_g1	0	0	1	4	3	0	1	2	1	1	0	0
TRINITY_DN119470_c0_g1	0	2	0	0	0	0	0	0	2	0	0	1
TRINITY_DN119473_c0_g1	0	0	0	0	0	1	0	1	4	0	0	0
TRINITY_DN119478_c0_g1	0	0	0	0	0	0	0	2	3	1	0	0
TRINITY_DN119488_c0_g1	0	2	1	2	4	0	1	0	3	0	0	6
TRINITY_DN119489_c0_g1	1	0	0	1	1	0	0	2	0	0	0	1
TRINITY_DN119491_c0_g1	0	0	0	0	0	0	0	0	0	0	0	0
TRINITY_DN119499_c0_g1	0	0	0	0	0	0	0	0	0	0	0	0
TRINITY_DN119514_c0_g1	0	0	1	0	0	0	0	0	0	3	0	0
TRINITY_DN11954_c0_g1	1	2	2	4	3	0	0	1	2	0	0	0
TRINITY_DN119541_c0_g1	6	5	4	5	1	1	0	0	0	0	0	5
TRINITY_DN119557_c0_g1	5	4	5	4	15	2	1	0	0	0	6	5
TRINITY_DN119580_c0_g1	0	1	0	1	2	0	3	2	0	1	0	0
TRINITY_DN11960_c0_g1	0	0	0	0	0	1	0	1	2	1	0	0
TRINITY_DN11962_c0_g1	2	1	0	0	1	0	0	0	1	0	0	0
TRINITY_DN119650_c0_g1	8	4	4	11	3	0	0	0	0	0	4	1
TRINITY_DN119660_c0_g1	0	1	0	1	0	0	0	0	1	2	0	1
TRINITY_DN119669_c0_g1	2	0	0	2	1	0	2	1	2	1	2	1
TRINITY_DN119718_c0_g1	0	0	0	0	0	0	0	2	1	0	0	1
TRINITY_DN11972_c0_g1	214	260	274	21	8	110	20	1	0	20	8	9
TRINITY_DN119740_c0_g1	0	0	1	1	3	0	0	0	0	3	1	0
TRINITY_DN119743_c0_g1	0	2	1	1	1	0	1	1	1	3	1	0
TRINITY_DN11978_c0_g1	0	1	1	1	0	0	0	3	0	1	0	0
TRINITY_DN11980_c0_g1	0	3	2	1	2	2	1	0	3	1	0	0
TRINITY_DN119802_c0_g1	0	0	0	2	0	0	0	1	0	0	0	2
TRINITY_DN119823_c0_g1	0	0	0	0	0	0	0	0	0	0	0	0
TRINITY_DN119854_c0_g1	1	0	0	0	1	0	0	0	1	1	0	0
TRINITY_DN119868_c0_g1	0	0	1	1	0	0	1	0	2	0	1	0
TRINITY_DN119919_c0_g1	0	2	2	0	3	1	6	1	0	3	0	0
TRINITY_DN119928_c0_g1	0	1	0	1	2	1	4	2	1	1	1	1
TRINITY_DN119947_c0_g1	0	0	0	0	1	0	3	1	2	0	1	0
TRINITY_DN119972_c0_g1	0	1	0	2	0	0	3	0	0	0	0	0
TRINITY_DN119991_c0_g1	1	0	0	0	0	0	1	1	0	0	1	0
TRINITY_DN120058_c0_g1	1	0	0	0	1	0	1	1	2	2	0	1
TRINITY_DN120128_c0_g1	0	0	1	0	0	2	0	0	2	0	0	0
TRINITY_DN120159_c0_g1	1	1	0	0	0	0	0	1	2	0	0	0
TRINITY_DN120206_c0_g1	1	0	0	3	2	1	1	2	1	0	1	0
TRINITY_DN120229_c0_g1	36	34	23	94	79	4	29	5	2	55	52	47
TRINITY_DN120266_c0_g1	0	0	0	0	0	0	1	2	1	1	0	0
TRINITY_DN120302_c0_g1	0	0	0	0	0	0	3	0	2	1	0	0
TRINITY_DN120330_c0_g1	2	3	2	1	1	1	3	2	5	0	1	2
TRINITY_DN120425_c0_g1	0	0	0	0	0	0	0	0	0	0	0	0
TRINITY_DN120445_c0_g1	1	1	0	2	0	0	0	2	2	0	1	1
TRINITY_DN120459_c0_g1	0	0	0	1	0	0	2	1	3	0	1	0
TRINITY_DN120467_c0_g1	60	26	26	134	81	10	1	1	0	1	51	69
TRINITY_DN120472_c0_g1	0	0	0	0	1	0	6	1	0	0	0	1
TRINITY_DN120501_c0_g1	0	0	0	1	0	0	0	0	0	0	1	2
TRINITY_DN120510_c0_g1	0	1	0	1	2	0	1	0	2	0	0	0
TRINITY_DN120528_c0_g1	1	1	1	1	2	0	1	3	0	2	1	0
TRINITY_DN120532_c0_g1	3	11	4	12	6	6	2	0	6	1	6	9
TRINITY_DN120535_c0_g1	1	0	0	0	1	0	1	0	1	1	2	0
TRINITY_DN120542_c0_g1	1	1	1	0	0	1	4	3	3	3	0	1
TRINITY_DN120576_c0_g1	0	1	0	0	0	0	0	1	4	0	0	0
TRINITY_DN120584_c0_g1	2	1	0	1	1	0	2	0	1	1	0	0
TRINITY_DN120601_c0_g1	1	0	0	0	0	0	1	1	0	1	0	1
TRINITY_DN120603_c0_g1	0	1	0	0	0	0	1	0	1	1	1	0
TRINITY_DN12063_c0_g1	0	1	0	3	1	0	1	1	1	1	2	0
TRINITY_DN120658_c0_g1	3	9	9	27	3	9	10	4	0	22	9	9
TRINITY_DN120672_c0_g1	1	0	0	2	3	0	0	0	0	0	1	0
TRINITY_DN12069_c0_g1	0	0	0	0	0	0	0	0	0	0	0	0
TRINITY_DN120699_c0_g1	1	0	0	1	0	0	1	0	0	0	0	1
TRINITY_DN12070_c0_g1	0	0	0	1	2	0	1	1	3	0	0	2
TRINITY_DN120750_c0_g1	0	0	0	0	0	0	8	0	1	0	0	0
TRINITY_DN12077_c0_g1	0	0	0	1	5	0	1	3	1	1	0	0
TRINITY_DN120813_c0_g1	0	0	0	0	0	0	0	0	0	0	0	0
TRINITY_DN120824_c0_g1	1	1	2	0	2	0	1	0	1	0	0	1
TRINITY_DN120830_c0_g1	1	1	0	0	0	0	1	2	3	2	0	0
TRINITY_DN120918_c0_g1	0	1	0	2	2	0	2	4	7	1	1	1
TRINITY_DN120940_c0_g1	1	2	1	0	0	0	1	3	1	1	0	1
TRINITY_DN120946_c0_g1	0	2	1	2	3	0	1	1	0	0	1	0
TRINITY_DN120961_c0_g1	12	5	3	20	5	0	0	0	0	0	13	4
TRINITY_DN12097_c0_g1	2	1	0	0	0	2	4	1	2	1	0	1
TRINITY_DN120976_c0_g1	0	2	2	0	1	0	1	1	0	1	0	0
TRINITY_DN120996_c0_g1	1	2	1	0	0	0	2	5	3	0	0	2
TRINITY_DN121023_c0_g1	0	0	0	0	0	0	1	0	1	0	0	0
TRINITY_DN121042_c0_g1	0	1	1	0	0	0	2	1	3	1	0	0
TRINITY_DN121055_c0_g1	0	1	0	2	0	0	2	0	1	1	0	0
TRINITY_DN121099_c0_g1	0	0	2	1	0	0	0	1	2	0	1	0
TRINITY_DN121159_c0_g1	0	0	0	24	12	0	0	0	0	0	9	4
TRINITY_DN12120_c0_g1	1	2	1	1	4	0	0	2	2	5	0	1
TRINITY_DN121252_c0_g1	0	0	1	2	1	1	0	0	0	0	1	0
TRINITY_DN121270_c0_g1	0	0	0	2	1	0	0	0	0	0	0	0
TRINITY_DN121303_c0_g1	1	0	0	4	1	0	1	0	0	0	0	1
TRINITY_DN12133_c0_g1	0	0	0	0	0	0	3	0	2	2	0	0
TRINITY_DN121359_c0_g1	2	1	0	2	0	0	3	3	7	0	1	0
TRINITY_DN1214_c0_g1	0	2	0	77	21	0	0	0	0	0	39	36
TRINITY_DN121509_c0_g1	1	2	0	2	0	0	0	0	0	0	0	0
TRINITY_DN121559_c0_g1	1	0	0	0	8	0	0	0	0	0	0	0
TRINITY_DN121603_c0_g1	0	0	0	0	0	0	0	0	0	0	1	0
TRINITY_DN121631_c0_g1	0	0	0	3	1	0	0	2	0	0	0	0
TRINITY_DN121646_c0_g1	0	0	0	0	0	0	0	0	0	0	0	0
TRINITY_DN121668_c0_g1	0	0	0	0	0	0	1	0	0	0	0	1
TRINITY_DN121677_c0_g1	0	0	0	0	0	0	0	0	0	0	0	0
TRINITY_DN121684_c0_g1	13	15	12	10	6	5	5	0	0	11	4	5
TRINITY_DN121716_c0_g1	0	0	1	0	0	0	1	2	3	0	0	0
TRINITY_DN121729_c0_g1	2	2	2	7	2	0	2	0	0	0	8	3
TRINITY_DN121741_c0_g1	0	1	2	0	1	1	2	0	2	2	1	2
TRINITY_DN121747_c0_g1	0	1	1	0	3	0	3	1	2	0	0	0
TRINITY_DN121767_c0_g1	1	1	1	2	5	0	0	0	0	0	2	0
TRINITY_DN121810_c0_g1	2	0	3	3	1	0	0	0	0	0	4	2
TRINITY_DN121844_c0_g1	0	0	0	0	0	1	0	1	1	1	0	0
TRINITY_DN12191_c0_g1	0	0	0	0	0	0	0	0	0	0	0	0
TRINITY_DN121918_c0_g1	0	1	0	2	1	0	2	3	0	0	2	2
TRINITY_DN121947_c0_g1	25	18	0	114	11	4	0	0	0	0	23	31
TRINITY_DN122045_c0_g1	0	1	0	0	1	0	0	2	1	0	0	0
TRINITY_DN122084_c0_g1	0	0	0	1	1	0	0	2	1	0	0	0
TRINITY_DN122122_c0_g1	0	0	0	1	1	0	4	2	0	1	0	0
TRINITY_DN122124_c0_g1	8	4	2	0	0	2	0	0	0	0	0	0
TRINITY_DN122162_c0_g1	0	2	1	1	0	1	1	1	0	1	2	1
TRINITY_DN122200_c0_g1	2	1	0	1	0	0	1	0	0	0	2	1
TRINITY_DN122222_c0_g1	0	0	0	0	0	0	0	0	0	0	0	0
TRINITY_DN122228_c0_g1	0	0	0	0	0	0	0	0	0	0	0	0
TRINITY_DN122237_c0_g1	0	0	0	1	0	0	1	5	1	0	0	1
TRINITY_DN122250_c0_g1	0	0	0	1	3	0	0	0	0	0	3	0
TRINITY_DN122256_c0_g1	0	1	1	3	0	0	1	1	1	0	4	0
TRINITY_DN122303_c0_g1	1	1	0	3	0	1	1	0	0	0	1	1
TRINITY_DN12231_c0_g1	0	0	0	0	0	0	0	0	0	0	0	0
TRINITY_DN122364_c0_g1	0	2	0	1	1	0	0	1	1	0	0	0
TRINITY_DN122370_c0_g1	2	0	0	2	0	0	3	3	1	0	0	0
TRINITY_DN122384_c0_g1	1	0	0	2	2	0	0	0	0	0	3	2
TRINITY_DN122439_c0_g1	1	2	0	6	1	1	0	0	0	6	3	0
TRINITY_DN122509_c0_g1	0	0	2	0	0	0	0	0	1	0	1	0
TRINITY_DN122513_c0_g1	0	5	0	4	2	0	2	0	6	0	3	0
TRINITY_DN122519_c0_g1	0	0	0	0	0	0	0	0	0	0	0	0
TRINITY_DN122523_c0_g1	1	3	3	7	2	0	0	0	0	0	0	1
TRINITY_DN12257_c0_g1	1	1	1	3	2	0	2	1	2	3	0	2
TRINITY_DN122590_c0_g1	0	1	0	1	1	0	0	0	0	0	3	0
TRINITY_DN122700_c0_g1	0	0	0	15	4	0	0	0	0	0	8	9
TRINITY_DN12274_c0_g1	0	0	0	1	0	0	0	0	0	0	2	1
TRINITY_DN122742_c0_g1	0	0	0	0	0	0	0	0	6	0	0	0
TRINITY_DN122757_c0_g1	1	0	0	1	2	0	1	0	6	1	2	1
TRINITY_DN12278_c0_g1	0	0	0	0	0	0	0	0	0	0	0	0
TRINITY_DN122783_c0_g1	0	0	0	0	1	0	1	1	1	0	1	1
TRINITY_DN122784_c0_g1	0	1	0	0	0	0	0	2	1	1	0	1
TRINITY_DN12282_c0_g1	54	46	60	50	69	21	9	3	0	14	31	60
TRINITY_DN12284_c0_g1	1	0	0	0	2	0	0	0	0	1	0	0
TRINITY_DN122889_c0_g1	0	0	0	2	1	1	3	2	1	2	2	2
TRINITY_DN123004_c0_g1	0	0	0	0	0	0	4	0	3	0	0	0
TRINITY_DN123010_c0_g1	0	0	0	1	1	0	1	1	1	0	0	0
TRINITY_DN123032_c0_g1	0	0	0	0	1	0	0	0	1	0	1	0
TRINITY_DN123035_c0_g1	0	2	1	0	0	0	3	1	0	1	0	0
TRINITY_DN123062_c0_g1	0	0	0	0	0	0	0	0	0	0	0	0
TRINITY_DN12307_c0_g1	1	2	0	2	2	0	0	1	4	2	0	1
TRINITY_DN123072_c0_g1	0	0	0	0	0	0	0	0	0	0	0	1
TRINITY_DN123118_c0_g1	0	1	2	2	1	0	0	3	3	3	1	2
TRINITY_DN123156_c0_g1	1	0	1	1	3	1	0	0	2	0	1	4
TRINITY_DN12316_c0_g1	0	1	0	1	0	0	1	0	1	1	0	1
TRINITY_DN12326_c0_g1	0	0	0	0	2	0	0	2	1	4	1	1
TRINITY_DN123293_c0_g1	0	0	0	1	10	0	0	0	0	0	1	0
TRINITY_DN123342_c0_g1	0	2	1	0	1	0	1	1	0	0	0	0
TRINITY_DN12337_c0_g1	0	0	2	0	0	0	1	1	2	0	0	0
TRINITY_DN123401_c0_g1	0	1	0	2	0	0	0	0	0	0	0	0
TRINITY_DN123406_c0_g1	0	0	0	0	0	0	0	0	0	0	0	0
TRINITY_DN123421_c0_g1	0	0	0	5	2	0	0	0	0	0	5	1
TRINITY_DN123441_c0_g1	0	1	0	5	1	1	0	1	0	0	2	3
TRINITY_DN123448_c0_g1	0	0	0	10	1	0	0	1	1	1	2	2
TRINITY_DN123499_c0_g1	2	0	0	4	1	0	0	0	0	0	1	0
TRINITY_DN123507_c0_g1	1	1	0	2	2	0	2	1	1	0	1	0
TRINITY_DN123647_c0_g1	1	0	0	0	0	0	2	0	1	0	0	0
TRINITY_DN12369_c0_g1	0	1	0	1	0	0	0	0	2	1	0	0
TRINITY_DN12371_c0_g2	0	0	0	0	0	0	0	0	0	0	0	0
TRINITY_DN123749_c0_g1	1	2	0	1	0	0	1	0	2	2	0	0
TRINITY_DN123756_c0_g1	0	0	0	0	0	0	0	0	0	0	0	0
TRINITY_DN123780_c0_g1	0	0	0	0	0	0	0	0	1	0	0	0
TRINITY_DN123787_c0_g1	0	1	1	0	1	0	2	0	0	0	0	0
TRINITY_DN123818_c0_g1	1	0	0	1	0	0	0	1	2	0	1	0
TRINITY_DN123832_c0_g1	0	1	0	1	0	0	0	1	1	0	0	2
TRINITY_DN123857_c0_g1	0	0	1	1	1	3	0	1	1	1	1	2
TRINITY_DN123878_c0_g1	0	0	0	0	0	0	0	0	0	0	0	0
TRINITY_DN123881_c0_g1	2	6	7	1	1	2	6	0	10	3	0	0
TRINITY_DN123887_c0_g1	0	0	0	0	0	0	0	0	0	0	0	0
TRINITY_DN123944_c0_g1	1	1	0	5	1	0	0	0	1	0	2	3
TRINITY_DN123954_c0_g1	0	1	0	0	0	1	2	2	1	1	0	2
TRINITY_DN123964_c0_g1	0	2	0	0	2	1	1	0	0	1	0	0
TRINITY_DN12404_c0_g1	0	0	0	5	3	0	0	0	0	0	1	2
TRINITY_DN124057_c0_g1	0	0	0	0	0	0	1	1	3	1	1	0
TRINITY_DN124089_c0_g1	0	0	0	0	0	0	4	0	1	2	0	0
TRINITY_DN124134_c0_g1	29	21	4	60	25	1	0	0	0	0	16	38
TRINITY_DN124184_c0_g1	0	0	0	0	0	0	0	1	2	0	0	0
TRINITY_DN124200_c0_g1	0	0	0	0	12	1	0	0	0	0	1	1
TRINITY_DN124226_c0_g1	0	0	0	0	0	0	0	0	0	0	0	0
TRINITY_DN124240_c0_g1	0	0	0	0	0	0	0	0	0	0	0	0
TRINITY_DN124243_c0_g1	0	1	0	2	1	1	1	0	1	0	0	0
TRINITY_DN124259_c0_g1	0	1	0	2	1	0	1	2	0	1	0	0
TRINITY_DN124274_c0_g1	0	0	0	1	0	0	0	0	2	0	0	1
TRINITY_DN124276_c0_g1	0	1	0	1	0	0	1	1	3	0	0	0
TRINITY_DN124304_c0_g1	0	2	0	1	0	0	0	1	0	0	0	0
TRINITY_DN12434_c0_g1	1	4	0	0	6	1	3	1	3	2	1	0
TRINITY_DN124376_c0_g1	2	0	1	1	2	0	0	0	0	0	4	0
TRINITY_DN124521_c0_g1	0	0	0	0	0	0	0	0	0	0	0	0
TRINITY_DN124539_c0_g1	4	1	3	9	4	0	13	8	10	1	0	6
TRINITY_DN124609_c0_g1	0	0	0	1	0	3	1	4	1	1	0	0
TRINITY_DN124675_c0_g1	1	0	1	1	1	0	0	0	0	0	0	2
TRINITY_DN12469_c0_g1	0	1	2	1	0	2	3	0	4	0	1	0
TRINITY_DN124707_c0_g1	0	0	2	0	0	1	0	0	4	1	0	0
TRINITY_DN124723_c0_g1	0	0	0	1	0	0	1	2	2	3	1	0
TRINITY_DN124727_c0_g1	0	0	0	0	0	0	0	0	0	0	0	0
TRINITY_DN124745_c0_g1	1	0	0	7	2	1	0	0	0	0	2	3
TRINITY_DN124749_c0_g1	5	2	0	7	10	2	4	1	3	0	8	6
TRINITY_DN12477_c0_g1	0	1	0	1	1	1	2	1	2	1	1	0
TRINITY_DN12478_c0_g1	0	0	0	0	0	0	0	0	0	0	0	0
TRINITY_DN124781_c0_g1	0	3	0	0	2	0	1	2	3	1	0	0
TRINITY_DN124884_c0_g1	0	0	0	1	4	0	0	0	0	0	2	0
TRINITY_DN124949_c0_g1	1	0	0	1	2	0	0	0	0	0	0	1
TRINITY_DN124995_c0_g1	0	0	1	0	0	0	1	2	1	1	1	0
TRINITY_DN125017_c0_g1	0	0	1	0	0	0	3	3	1	2	0	0
TRINITY_DN125061_c0_g1	0	0	0	0	0	0	0	0	0	0	0	0
TRINITY_DN125065_c0_g1	3	1	0	2	0	0	0	0	0	0	3	2
TRINITY_DN12516_c0_g1	12	1	0	14	34	1	1	0	0	0	10	9
TRINITY_DN125205_c0_g1	0	0	0	0	0	0	0	1	0	0	0	0
TRINITY_DN125239_c0_g1	1	0	1	2	0	0	0	0	1	0	3	1
TRINITY_DN125258_c0_g1	0	0	2	1	1	0	2	3	0	1	2	0
TRINITY_DN125259_c0_g1	0	2	1	2	0	0	1	0	0	0	0	0
TRINITY_DN125269_c0_g1	1	1	0	0	1	0	1	1	0	1	0	0
TRINITY_DN125275_c0_g1	1	3	1	1	4	1	3	0	2	4	2	0
TRINITY_DN125303_c0_g1	0	0	1	0	0	0	1	0	1	2	0	0
TRINITY_DN125452_c0_g1	0	1	0	0	0	0	0	0	1	2	0	0
TRINITY_DN125474_c0_g1	0	3	0	0	0	1	1	1	2	2	0	0
TRINITY_DN125478_c0_g1	0	0	0	0	1	0	0	0	0	0	2	2
TRINITY_DN125517_c0_g1	0	0	0	0	1	0	0	0	2	0	4	1
TRINITY_DN125527_c0_g1	0	0	0	0	0	0	0	0	1	0	0	1
TRINITY_DN125594_c0_g1	0	3	0	0	0	0	1	1	0	0	0	0
TRINITY_DN125607_c0_g1	1	0	0	2	0	0	3	0	2	1	6	0
TRINITY_DN12561_c0_g1	0	0	0	1	1	0	2	1	6	1	0	0
TRINITY_DN125629_c0_g1	0	0	0	4	0	0	0	0	0	0	2	0
TRINITY_DN125651_c0_g1	0	1	0	2	0	2	1	0	2	1	1	0
TRINITY_DN125652_c0_g1	0	0	0	0	0	0	0	0	0	0	0	0
TRINITY_DN125681_c0_g1	1	1	0	2	1	0	0	1	2	0	0	0
TRINITY_DN125693_c0_g1	1	1	0	2	0	0	0	0	1	0	2	0
TRINITY_DN125704_c0_g1	1	1	0	3	0	0	0	0	0	0	3	1
TRINITY_DN125755_c0_g1	0	0	1	0	0	1	1	0	2	0	0	0
TRINITY_DN125787_c0_g1	4	1	0	1	1	2	1	1	0	0	1	0
TRINITY_DN12580_c0_g1	0	0	0	0	0	0	0	0	0	0	0	0
TRINITY_DN125813_c0_g1	0	2	1	3	0	0	2	0	2	0	0	3
TRINITY_DN125882_c0_g1	1	0	0	1	0	0	2	5	2	1	1	2
TRINITY_DN125887_c0_g1	0	0	0	0	0	0	0	0	0	0	0	0
TRINITY_DN125910_c0_g1	1	0	0	0	2	0	0	1	2	0	1	0
TRINITY_DN125949_c0_g1	0	1	1	7	0	0	0	0	0	1	2	1
TRINITY_DN125963_c0_g1	1	0	1	3	0	0	0	0	0	0	0	2
TRINITY_DN126020_c0_g1	1	2	1	0	2	0	0	2	0	0	0	0
TRINITY_DN126035_c0_g1	0	0	0	0	0	0	0	0	0	0	0	0
TRINITY_DN126045_c0_g1	0	3	0	1	0	0	0	1	1	2	0	0
TRINITY_DN12606_c0_g1	0	0	0	3	1	0	0	0	0	0	2	1
TRINITY_DN126082_c0_g1	1	0	2	2	0	0	1	0	0	0	1	1
TRINITY_DN126088_c0_g1	1	1	0	0	1	0	0	0	1	0	0	0
TRINITY_DN12613_c0_g1	0	0	0	0	5	0	0	0	0	0	1	0
TRINITY_DN126209_c0_g1	0	0	0	0	0	0	0	0	0	0	0	0
TRINITY_DN126266_c0_g1	0	1	0	2	2	0	1	1	1	1	0	1
TRINITY_DN126271_c0_g1	0	0	1	3	0	2	1	0	0	0	0	3
TRINITY_DN126272_c0_g1	7	9	15	3	3	2	2	0	0	3	1	1
TRINITY_DN126273_c0_g1	0	0	0	0	0	0	0	1	2	0	0	0
TRINITY_DN126286_c0_g1	3	1	3	0	0	0	3	1	6	1	0	0
TRINITY_DN126320_c0_g1	0	0	0	0	0	0	0	0	3	1	1	0
TRINITY_DN126356_c0_g1	0	0	0	0	0	0	0	0	2	0	0	0
TRINITY_DN126361_c0_g1	0	0	0	0	8	0	0	0	0	0	0	1
TRINITY_DN12647_c0_g1	0	0	0	0	0	0	0	0	0	0	0	0
TRINITY_DN126476_c0_g1	0	1	1	0	0	0	1	1	0	0	1	0
TRINITY_DN126509_c0_g1	1	1	1	2	0	0	0	0	1	0	0	0
TRINITY_DN126550_c0_g1	0	0	0	0	0	0	0	0	0	0	0	0
TRINITY_DN126570_c0_g1	1	1	4	0	0	0	0	0	0	0	0	0
TRINITY_DN126581_c0_g1	0	0	0	0	1	0	0	1	2	1	0	0
TRINITY_DN126584_c0_g1	1	3	0	1	4	0	1	0	6	0	0	1
TRINITY_DN126596_c0_g1	6	6	2	6	8	9	1	2	8	2	6	6
TRINITY_DN126714_c0_g1	0	1	1	0	1	1	0	1	1	2	0	0
TRINITY_DN126828_c0_g1	0	0	0	0	0	0	0	0	5	1	0	0
TRINITY_DN126909_c0_g1	1	0	0	1	0	4	0	1	0	0	0	1
TRINITY_DN126918_c0_g1	0	0	1	1	2	0	0	0	1	0	0	0
TRINITY_DN12694_c0_g1	1	1	0	6	4	0	3	1	5	0	2	3
TRINITY_DN126984_c0_g1	0	0	0	1	0	0	1	3	0	0	2	0
TRINITY_DN127061_c0_g1	0	0	0	0	0	0	0	0	0	0	0	0
TRINITY_DN12708_c0_g1	0	0	0	0	0	0	0	0	0	0	0	0
TRINITY_DN127091_c0_g1	1	4	2	3	3	1	3	4	3	2	5	4
TRINITY_DN127161_c0_g1	1	0	0	0	0	0	3	0	2	0	0	0
TRINITY_DN127416_c0_g1	1	2	2	0	2	0	1	1	1	1	0	0
TRINITY_DN127485_c0_g1	0	1	0	3	2	0	1	1	0	2	0	0
TRINITY_DN127552_c0_g1	1	1	0	0	1	0	2	1	0	1	0	0
TRINITY_DN1276_c0_g1	0	2	0	2	2	1	0	1	1	0	0	0
TRINITY_DN127614_c0_g1	0	0	0	1	1	1	0	0	0	0	0	1
TRINITY_DN127644_c0_g1	0	0	1	0	1	1	0	0	1	0	0	0
TRINITY_DN127646_c0_g1	1	0	0	2	0	1	0	0	1	0	0	0
TRINITY_DN127776_c0_g1	0	0	3	1	1	0	4	3	0	2	0	2
TRINITY_DN127793_c0_g1	0	0	2	0	0	0	2	2	0	0	1	0
TRINITY_DN127803_c0_g1	0	0	0	3	0	0	1	0	1	0	1	0
TRINITY_DN127825_c0_g1	0	2	0	2	3	1	1	0	1	2	0	0
TRINITY_DN12787_c0_g1	0	0	0	0	1	0	0	0	0	0	0	4
TRINITY_DN127876_c0_g1	2	2	0	2	2	0	2	0	0	0	1	0
TRINITY_DN127925_c0_g1	0	0	0	0	0	0	0	0	0	0	0	0
TRINITY_DN127926_c0_g1	0	0	0	0	1	0	1	1	1	2	0	1
TRINITY_DN12795_c0_g1	0	0	1	4	0	0	2	1	1	0	2	0
TRINITY_DN128103_c0_g1	1	2	1	2	1	0	0	0	0	0	0	0
TRINITY_DN12818_c0_g1	0	0	0	2	1	0	1	0	1	1	0	1
TRINITY_DN128294_c0_g1	1	0	0	0	3	0	3	0	0	1	0	0
TRINITY_DN128391_c0_g1	1	1	0	0	0	1	2	0	0	0	1	0
TRINITY_DN128515_c0_g1	1	0	0	1	0	0	1	0	1	1	0	2
TRINITY_DN128547_c0_g1	0	0	0	0	0	0	0	0	5	0	0	0
TRINITY_DN128579_c0_g1	1	1	1	0	1	0	0	1	0	0	0	1
TRINITY_DN12861_c0_g1	0	2	1	1	0	1	1	1	0	0	1	0
TRINITY_DN128639_c0_g1	0	0	0	0	0	0	0	0	0	0	0	0
TRINITY_DN128643_c0_g1	0	0	0	0	0	0	0	0	0	0	0	0
TRINITY_DN128695_c0_g1	0	0	2	1	1	0	1	2	0	1	0	0
TRINITY_DN128769_c0_g1	0	2	1	1	1	0	1	0	3	0	0	1
TRINITY_DN128772_c0_g1	2	0	0	6	1	0	0	4	1	0	0	2
TRINITY_DN12882_c0_g1	1	2	0	1	3	0	0	2	2	0	0	0
TRINITY_DN128918_c0_g1	0	1	0	2	1	0	0	2	1	0	0	1
TRINITY_DN128998_c0_g1	0	0	1	1	0	0	3	1	4	0	0	0
TRINITY_DN129002_c0_g1	0	0	0	0	0	0	0	0	0	0	0	0
TRINITY_DN129115_c0_g1	0	0	0	3	2	0	0	0	0	0	0	0
TRINITY_DN129128_c0_g1	2	1	0	0	0	1	0	0	0	0	0	0
TRINITY_DN129164_c0_g1	0	0	0	0	2	0	1	1	2	0	0	0
TRINITY_DN129168_c0_g1	0	1	0	0	0	0	1	0	1	1	0	0
TRINITY_DN1293_c0_g1	0	0	0	4	2	0	0	0	0	0	1	1
TRINITY_DN129309_c0_g1	0	1	0	0	0	1	0	1	0	0	2	1
TRINITY_DN129311_c0_g1	0	0	0	0	0	0	0	0	0	0	0	0
TRINITY_DN129315_c0_g1	1	0	0	1	0	0	2	0	1	0	0	0
TRINITY_DN129327_c0_g1	0	1	2	0	0	1	0	1	2	1	1	0
TRINITY_DN129336_c0_g1	0	0	0	2	2	0	1	0	1	0	1	1
TRINITY_DN129365_c0_g1	0	0	0	0	0	0	0	0	0	0	0	0
TRINITY_DN129371_c0_g1	0	0	0	0	0	0	0	4	2	0	0	0
TRINITY_DN129390_c0_g1	0	0	0	2	1	0	1	1	1	0	0	0
TRINITY_DN129423_c0_g1	0	0	1	2	1	0	1	2	5	1	2	1
TRINITY_DN129442_c0_g1	1	0	1	4	3	0	0	0	1	1	1	1
TRINITY_DN129454_c0_g1	0	1	0	0	1	0	0	2	1	0	1	1
TRINITY_DN129456_c0_g1	1	1	2	4	1	1	3	1	3	4	1	0
TRINITY_DN129460_c0_g1	1	2	0	1	0	0	4	6	7	4	2	3
TRINITY_DN129491_c0_g1	0	1	1	1	0	0	0	1	2	1	0	0
TRINITY_DN129579_c0_g1	0	0	1	0	2	0	1	1	0	0	1	0
TRINITY_DN129651_c0_g1	0	1	0	3	0	0	0	1	1	1	0	0
TRINITY_DN129681_c0_g1	0	0	0	1	1	0	2	0	0	0	1	0
TRINITY_DN129697_c0_g1	0	1	2	1	0	0	0	0	0	0	0	1
TRINITY_DN12970_c0_g1	0	0	0	9	15	0	0	0	0	0	6	5
TRINITY_DN12973_c0_g1	0	2	1	5	1	0	2	2	3	0	2	0
TRINITY_DN129745_c0_g1	0	0	0	0	1	1	2	0	0	2	0	0
TRINITY_DN129746_c0_g1	0	0	0	1	2	0	0	0	2	1	1	0
TRINITY_DN129751_c0_g1	0	2	0	0	1	0	1	0	0	1	0	0
TRINITY_DN12978_c0_g1	0	0	0	0	0	0	1	1	1	1	0	0
TRINITY_DN129840_c0_g1	0	1	0	0	1	0	1	0	0	1	0	0
TRINITY_DN129847_c0_g1	0	0	0	1	0	0	3	2	1	0	0	0
TRINITY_DN129852_c0_g1	0	1	0	1	0	0	0	1	2	0	0	0
TRINITY_DN12989_c0_g1	0	1	0	2	0	0	2	0	1	2	0	0
TRINITY_DN12990_c0_g1	0	3	1	4	1	2	1	1	2	1	4	2
TRINITY_DN129947_c0_g1	0	0	0	0	0	0	0	1	0	1	0	1
TRINITY_DN129955_c0_g1	0	1	0	0	2	0	0	0	0	0	1	0
TRINITY_DN130_c0_g1	3	5	9	23	3	2	18	6	0	12	10	9
TRINITY_DN13000_c0_g1	2	2	3	1	1	1	4	4	1	3	1	1
TRINITY_DN130057_c0_g1	0	0	0	0	0	0	3	1	0	0	0	0
TRINITY_DN130061_c0_g1	1	1	0	1	0	1	0	1	0	0	0	1
TRINITY_DN130113_c0_g1	1	1	0	0	0	0	2	3	0	1	1	0
TRINITY_DN130151_c0_g1	0	2	0	1	0	0	1	0	2	1	0	1
TRINITY_DN130234_c0_g1	0	2	0	1	1	0	1	0	0	0	0	0
TRINITY_DN130258_c0_g1	0	1	1	0	0	0	1	1	0	0	0	0
TRINITY_DN13026_c0_g1	3	3	1	4	0	0	0	0	0	0	1	1
TRINITY_DN130345_c0_g1	5	1	2	1	2	2	1	0	0	0	0	1
TRINITY_DN130422_c0_g1	0	2	1	1	0	0	0	0	0	0	0	0
TRINITY_DN13046_c0_g1	0	0	0	0	0	0	0	0	0	0	0	0
TRINITY_DN130523_c0_g1	0	1	1	0	0	0	0	0	0	1	2	0
TRINITY_DN130530_c0_g1	1	1	2	1	1	0	0	0	0	0	0	0
TRINITY_DN130570_c0_g1	0	0	0	1	0	0	0	0	0	0	0	0
TRINITY_DN130622_c0_g1	2	0	1	1	1	0	0	0	0	0	0	0
TRINITY_DN130660_c0_g1	0	0	0	0	1	0	0	1	0	2	1	0
TRINITY_DN130662_c0_g1	0	1	0	0	1	0	1	0	0	0	1	1
TRINITY_DN130670_c0_g1	0	1	2	5	1	0	0	0	1	0	5	2
TRINITY_DN130696_c0_g1	0	0	0	0	0	0	2	1	3	0	0	0
TRINITY_DN130753_c0_g1	0	0	0	0	0	0	0	0	0	0	0	0
TRINITY_DN130763_c0_g1	1	1	0	1	0	0	0	1	1	0	0	0
TRINITY_DN13080_c0_g1	1	2	0	6	3	0	0	0	0	0	0	2
TRINITY_DN130837_c0_g1	0	1	1	0	0	1	0	0	0	1	1	0
TRINITY_DN130880_c0_g1	3	0	0	0	1	0	0	0	0	0	1	3
TRINITY_DN130910_c0_g1	0	0	0	0	0	0	0	0	0	0	0	0
TRINITY_DN13099_c0_g1	1	5	2	13	2	2	7	3	5	2	3	3
TRINITY_DN13102_c0_g1	0	4	0	0	3	1	3	2	0	0	4	2
TRINITY_DN13105_c0_g1	0	1	0	2	1	0	0	1	1	0	0	0
TRINITY_DN131053_c0_g1	0	1	0	1	0	0	2	1	0	0	0	1
TRINITY_DN131068_c0_g1	1	0	0	5	15	0	0	0	0	0	4	7
TRINITY_DN131122_c0_g1	1	0	3	1	0	0	0	1	2	2	0	4
TRINITY_DN13114_c0_g1	1	1	1	8	14	0	1	3	0	2	5	1
TRINITY_DN131161_c0_g1	0	1	0	1	2	0	2	0	1	0	0	0
TRINITY_DN131165_c0_g1	0	0	0	0	0	0	0	1	3	0	0	1
TRINITY_DN131220_c0_g1	0	0	0	0	2	0	0	0	0	0	0	0
TRINITY_DN131310_c0_g1	0	0	0	1	2	0	1	0	0	1	1	0
TRINITY_DN131349_c0_g1	0	1	0	0	0	0	3	1	0	1	0	0
TRINITY_DN13140_c0_g1	3	10	9	21	7	3	24	18	16	2	7	6
TRINITY_DN131414_c0_g1	1	1	0	1	1	0	0	0	0	0	0	0
TRINITY_DN131427_c0_g1	3	0	0	0	0	1	0	0	1	0	0	1
TRINITY_DN131441_c0_g1	0	2	0	1	1	0	2	0	2	0	1	0
TRINITY_DN13151_c0_g1	0	1	0	0	0	0	0	1	2	0	0	0
TRINITY_DN131520_c0_g1	0	0	0	0	0	0	0	0	0	0	0	0
TRINITY_DN131554_c0_g1	0	0	0	2	0	0	0	0	2	1	0	1
TRINITY_DN13157_c0_g2	3	17	29	35	9	3	14	33	33	4	4	22
TRINITY_DN131581_c0_g1	1	0	0	1	1	0	2	0	0	0	0	0
TRINITY_DN13168_c0_g1	0	0	0	2	1	0	2	0	2	1	0	0
TRINITY_DN131734_c0_g1	0	1	0	0	1	0	0	0	0	0	1	1
TRINITY_DN131840_c0_g1	0	3	1	0	1	0	1	2	0	1	0	0
TRINITY_DN13193_c0_g1	0	2	1	1	2	1	0	0	2	2	0	0
TRINITY_DN131955_c0_g1	0	0	0	0	0	0	0	0	1	1	0	0
TRINITY_DN13197_c0_g1	1	0	0	3	6	0	0	0	0	0	4	2
TRINITY_DN13207_c0_g1	0	0	1	1	1	0	1	1	2	0	0	0
TRINITY_DN132103_c0_g1	0	0	0	2	0	0	0	0	0	0	2	1
TRINITY_DN132149_c0_g1	0	0	0	1	0	0	0	1	0	1	0	0
TRINITY_DN132215_c0_g1	0	2	0	0	0	0	0	0	0	0	3	0
TRINITY_DN132247_c0_g1	0	0	0	1	3	0	0	0	1	0	0	0
TRINITY_DN132269_c0_g1	0	1	0	1	2	0	1	0	1	0	0	0
TRINITY_DN132272_c0_g1	0	1	2	0	1	0	0	0	0	1	0	0
TRINITY_DN132277_c0_g1	0	0	0	1	0	0	1	1	0	0	1	0
TRINITY_DN132407_c0_g1	0	0	0	0	2	0	2	2	0	0	0	0
TRINITY_DN132418_c0_g1	0	6	0	0	0	0	0	0	0	0	0	2
TRINITY_DN13245_c0_g1	5	13	7	18	4	3	17	17	20	6	7	9
TRINITY_DN13252_c0_g1	4	5	3	4	2	7	1	2	2	0	5	7
TRINITY_DN132546_c0_g1	0	0	0	2	1	0	0	0	0	0	3	0
TRINITY_DN132579_c0_g1	0	0	0	3	1	0	0	0	0	0	3	0
TRINITY_DN13262_c0_g1	0	0	0	0	0	0	0	0	0	0	0	0
TRINITY_DN13274_c0_g1	0	0	0	0	0	0	0	0	0	0	0	0
TRINITY_DN132781_c0_g1	0	0	0	1	0	0	0	2	2	1	1	0
TRINITY_DN132848_c0_g1	0	1	0	1	0	0	0	0	2	0	1	0
TRINITY_DN132899_c0_g1	0	0	0	0	3	0	0	1	1	0	0	0
TRINITY_DN132933_c0_g1	0	0	0	1	1	0	0	1	2	0	0	1
TRINITY_DN132943_c0_g1	1	2	0	0	0	0	2	0	1	1	0	0
TRINITY_DN13306_c0_g2	0	0	0	1	0	1	2	0	1	0	0	0
TRINITY_DN133065_c0_g1	0	0	0	1	1	0	0	0	1	0	2	0
TRINITY_DN133146_c0_g1	0	1	0	2	1	0	1	0	0	0	3	0
TRINITY_DN133169_c0_g1	0	1	0	0	2	0	1	0	1	0	0	0
TRINITY_DN133179_c0_g1	1	0	1	2	0	0	0	0	0	0	0	2
TRINITY_DN1332_c0_g1	0	2	2	5	3	0	7	6	3	4	5	2
TRINITY_DN133228_c0_g1	0	1	0	1	0	0	0	0	0	0	0	0
TRINITY_DN133243_c0_g1	0	0	0	0	1	0	0	1	0	2	0	1
TRINITY_DN133276_c0_g1	0	0	0	0	0	0	0	0	0	0	0	0
TRINITY_DN133282_c0_g1	0	0	0	2	4	0	0	0	0	0	0	0
TRINITY_DN133315_c0_g1	0	0	0	0	0	1	0	2	1	1	0	0
TRINITY_DN133321_c0_g1	0	2	1	1	0	0	2	1	0	2	0	0
TRINITY_DN133411_c0_g1	0	2	0	1	0	0	2	1	0	0	1	1
TRINITY_DN13354_c0_g1	0	1	0	0	1	0	2	1	3	1	0	0
TRINITY_DN133604_c0_g1	1	0	0	2	0	0	1	1	2	1	0	0
TRINITY_DN133631_c0_g1	0	0	0	0	0	0	0	2	1	0	0	1
TRINITY_DN13371_c0_g1	2	2	3	3	6	1	2	4	3	1	2	2
TRINITY_DN133795_c0_g1	1	0	0	2	0	0	0	2	2	0	0	0
TRINITY_DN13380_c0_g1	0	0	1	1	0	0	1	1	2	0	1	0
TRINITY_DN133844_c0_g1	0	0	1	0	0	0	3	0	1	1	1	0
TRINITY_DN133878_c0_g1	0	0	1	1	0	0	1	1	2	0	0	1
TRINITY_DN13389_c0_g1	14	13	2	19	10	1	0	0	0	0	6	11
TRINITY_DN133892_c0_g1	0	0	0	1	3	0	0	0	0	0	0	0
TRINITY_DN133921_c0_g1	0	1	0	0	0	0	1	0	0	0	0	0
TRINITY_DN13393_c0_g1	0	1	0	0	0	0	1	1	2	1	0	0
TRINITY_DN134007_c0_g1	0	0	0	0	0	1	2	2	0	0	0	1
TRINITY_DN13408_c0_g1	0	0	0	5	8	0	0	0	0	0	5	0
TRINITY_DN13417_c0_g1	2	1	3	5	2	0	0	2	5	3	1	3
TRINITY_DN134300_c0_g1	0	0	1	1	1	0	0	0	1	0	0	0
TRINITY_DN134372_c0_g1	1	0	0	1	0	0	0	1	1	0	1	0
TRINITY_DN13438_c0_g1	0	2	0	0	1	0	0	1	1	2	2	0
TRINITY_DN13441_c0_g1	0	0	0	0	0	0	2	0	0	1	1	0
TRINITY_DN134469_c0_g1	0	0	1	0	2	0	0	0	0	2	0	0
TRINITY_DN13457_c0_g1	0	1	0	1	1	0	0	0	0	2	0	0
TRINITY_DN134590_c0_g1	0	3	1	1	1	1	0	0	0	0	1	0
TRINITY_DN134660_c0_g1	0	0	1	0	0	0	0	1	0	0	2	1
TRINITY_DN13470_c0_g1	1	0	0	2	3	0	5	3	1	0	0	1
TRINITY_DN134701_c0_g1	0	0	0	0	1	0	4	1	0	0	0	0
TRINITY_DN134945_c0_g1	0	2	0	1	1	0	1	0	0	1	2	0
TRINITY_DN134962_c0_g1	0	0	0	2	0	0	0	0	0	0	1	3
TRINITY_DN13500_c0_g1	0	2	0	2	0	0	2	1	1	0	2	0
TRINITY_DN135016_c0_g1	0	0	2	0	0	0	0	0	0	0	0	1
TRINITY_DN13506_c1_g1	0	0	1	4	5	0	0	0	0	0	4	2
TRINITY_DN13512_c0_g1	1	1	0	3	2	1	3	1	4	2	2	3
TRINITY_DN135145_c0_g1	0	2	0	1	0	0	1	0	0	0	1	1
TRINITY_DN13515_c0_g2	1	1	0	0	0	0	1	0	1	0	0	0
TRINITY_DN13521_c1_g1	0	1	0	0	1	0	0	1	0	0	1	0
TRINITY_DN13533_c0_g1	1	2	1	0	4	0	13	10	6	12	0	0
TRINITY_DN135339_c0_g1	0	0	0	4	3	0	2	0	2	0	0	0
TRINITY_DN135463_c0_g1	1	0	0	0	0	0	1	1	1	0	0	0
TRINITY_DN13573_c0_g1	0	2	1	4	3.006	0	2	1	0	0	2	2
TRINITY_DN13586_c0_g1	0	2	0	0	1	0	0	0	0	0	0	0
TRINITY_DN13595_c0_g1	1	0	0	0	1	1	2	0	0	2	0	0
TRINITY_DN135968_c0_g1	0	0	1	0	0	0	0	1	1	0	1	0
TRINITY_DN135976_c0_g1	0	1	1	2	0	0	0	0	0	1	0	0
TRINITY_DN13616_c0_g2	2	1	0	2	1	0	2	1	0	0	1	0
TRINITY_DN136166_c0_g1	1	0	0	4	0	0	0	0	0	0	3	1
TRINITY_DN136196_c0_g1	0	1	0	0	1	0	1	0	2	0	0	0
TRINITY_DN13634_c0_g1	0	2	0	1	4	1	1	2	0	1	0	0
TRINITY_DN13643_c0_g1	0	0	1	2	1	0	0	0	0	0	0	2
TRINITY_DN13652_c0_g1	1	2	0	0	1	1	1	0	2	1	0	1
TRINITY_DN13659_c0_g1	0	0	0	0	0	0	0	0	0	0	0	0
TRINITY_DN13686_c0_g1	1	1	0	1	1	1	0	0	0	0	0	1
TRINITY_DN136896_c0_g1	1	4	2	4	3	5	2	0	2	0	2	2
TRINITY_DN136923_c0_g1	0	0	1	1	1	0	3	0	0	0	0	0
TRINITY_DN136936_c0_g1	20	15	16	91	21	8	3	0	0	6	26	31
TRINITY_DN136968_c0_g1	0	1	0	0	0	0	1	2	0	1	0	1
TRINITY_DN136997_c0_g1	2	0	0	7	4	0	1	0	2	1	3	5
TRINITY_DN13704_c0_g1	0	7	1	0	4	0	0	2	3	0	0	0
TRINITY_DN137104_c0_g1	0	3	0	1	2	0	1	2	2	0	2	1
TRINITY_DN13721_c0_g1	1	2	0	1	1	2	1	3	1	1	3	2
TRINITY_DN137245_c0_g1	0	1	0	0	0	0	2	0	0	0	0	1
TRINITY_DN137260_c0_g1	8	9	17	0	0	8	2	0	0	2	0	1
TRINITY_DN137283_c0_g1	1	1	0	0	2	1	0	4	1	2	0	1
TRINITY_DN137291_c0_g1	0	0	0	0	2	0	5	2	1	2	1	0
TRINITY_DN137337_c0_g1	1	1	1	0	2	0	0	0	0	1	0	0
TRINITY_DN137364_c0_g1	13	8	32	16	17	22	0	1	76	0	9	20
TRINITY_DN137370_c0_g1	3	2	0	13	9	2	1	0	0	0	11	7
TRINITY_DN137455_c0_g1	1	1	0	2	3	0	1	0	1	2	0	1
TRINITY_DN137459_c0_g1	0	0	0	8	4	0	2	1	2	1	0	2
TRINITY_DN137468_c0_g1	0	0	0	0	0	0	0	0	0	0	0	0
TRINITY_DN137478_c0_g1	0	2	2	1	0	0	3	3	1	1	2	2
TRINITY_DN137502_c0_g1	0	2	0	7	2	0	2	2	0	0	3	2
TRINITY_DN137511_c0_g1	0	1	3	3	4	1	6	5	4	3	0	2
TRINITY_DN137533_c0_g1	0	2	0	13	4	0	0	0	0	0	8	7
TRINITY_DN137543_c0_g1	3	3	1	6	3	0	6	6	3	1	1	3
TRINITY_DN137563_c0_g1	0	1	0	2	4	1	0	4	4	2	0	1
TRINITY_DN137571_c0_g1	0	0	0	1	1	0	0	1	0	1	0	0
TRINITY_DN137595_c0_g1	1	2	0	5	2	4	2	2	1	3	3	2
TRINITY_DN137599_c0_g1	0	0	0	0	0	0	0	0	0	0	0	0
TRINITY_DN137608_c0_g1	1	6	0	9	4	0	0	0	0	0	1	4
TRINITY_DN137617_c0_g1	0	0	0	0	0	0	0	0	0	0	0	0
TRINITY_DN137627_c0_g1	0	1	0	0	0	0	1	1	0	1	1	0
TRINITY_DN137645_c0_g1	0	1	4	4	8	2	0	10	18	1	2	0
TRINITY_DN137674_c0_g1	1	5	2	5	23	3	11	9	6	5	9	3
TRINITY_DN137679_c0_g1	2	1	1	1	1	0	3	6	2	1	1	0
TRINITY_DN137684_c0_g1	1	0	0	0	0	2	2	6	0	5	1	0
TRINITY_DN137697_c0_g1	0	0	1	0	0	1	3	1	0	0	0	0
TRINITY_DN137700_c0_g1	1	0	0	1	2	0	3	4	1	3	1	0
TRINITY_DN137722_c0_g1	6	1	2	4	6	3	0	1	5	0	6	5
TRINITY_DN137751_c0_g1	19	21	26	2	2	9	1	0	0	5	1	1
TRINITY_DN137792_c0_g1	0	2	0	1	1	0	1	1	0	0	0	0
TRINITY_DN137792_c1_g1	1	0	0	1	2	0	0	0	1	0	0	0
TRINITY_DN137795_c0_g1	4	5	3	3	0	1	12	8	4	6	3	5
TRINITY_DN13784_c0_g1	2	9	8	8	4	2	9	5	6	6	6	2
TRINITY_DN137863_c0_g1	1	1	1	1	0	0	1	0	2	3	0	0
TRINITY_DN137877_c0_g1	0	0	0	0	0	0	0	0	0	0	0	0
TRINITY_DN137893_c0_g1	0	5	2	2	1	1	5	6	9	3	1	3
TRINITY_DN137912_c0_g1	1	0	1	2	0	0	1	0	0	0	0	0
TRINITY_DN137939_c0_g1	2	0	0	13	11	1	0	0	0	0	7	9
TRINITY_DN137969_c0_g1	6	13	5	15	0	1	15	3	5	2	4	4
TRINITY_DN137972_c0_g1	1	1	2	0	0	1	41	1	2	30	0	0
TRINITY_DN13799_c0_g1	0	1	0	1	2	0	1	1	3	0	1	0
TRINITY_DN137992_c0_g1	1	0	5	3	8	0	4	0	0	0	2	0
TRINITY_DN138046_c0_g1	6	7	4	17	0	3	0	0	0	1	5	2
TRINITY_DN138055_c0_g1	0	1	1	3	0	1	0	2	2	1	0	1
TRINITY_DN138079_c0_g1	0	1	0	0	0	0	1	2	0	2	0	0
TRINITY_DN138080_c0_g1	0	2	0	0	0	1	2	0	2	3	1	0
TRINITY_DN138089_c0_g1	0	3	0	1	3	0	1	4	4	4	0	1
TRINITY_DN138095_c0_g1	0	2	1	6	1	2	5	14	18	1	4	0
TRINITY_DN138106_c0_g1	0	0	0	0	0	0	0	0	0	0	0	0
TRINITY_DN138118_c0_g1	1	0	2	1	2	2	4	3	0	1	0	1
TRINITY_DN138141_c0_g1	3	1	2	4	5	2	11	11	4	12	2	5
TRINITY_DN138165_c0_g1	2	6	7	22	13	1	2	0	4	4	16	5
TRINITY_DN138169_c0_g1	3	6	0	8	3	5	2	0	4	1	3	7
TRINITY_DN138196_c0_g1	0	0	0	1	0	0	3	0	0	1	0	1
TRINITY_DN13820_c0_g1	0	2	0	1	1	0	0	1	4	1	0	0
TRINITY_DN138220_c0_g1	3	0	2	7	28	3	11	16	16	2	9	3
TRINITY_DN138237_c0_g1	0	0	0	0	0	0	1	1	0	0	0	1
TRINITY_DN138253_c0_g1	0	1	0	2	4	0	2	3	7	2	2	1
TRINITY_DN138285_c0_g1	0	0	0	0	0	0	0	0	1	3	0	0
TRINITY_DN138294_c0_g1	3	5	0	1	4	0	0	0	0	0	0	1
TRINITY_DN138300_c0_g1	4	7	3	1	0	2	0	0	0	0	0	1
TRINITY_DN138318_c0_g1	1	1	0	4	1	0	0	0	0	0	0	0
TRINITY_DN138334_c0_g1	2	1	1	1	2	1	8	1	11	1	2	0
TRINITY_DN138349_c0_g1	1	1	2	2	1	1	1	6	0	3	1	0
TRINITY_DN13835_c0_g1	0	1	0	29	12	0	2	0	1	0	28	15
TRINITY_DN138358_c0_g1	0	1	1	3	1	1	5	0	2	1	1	1
TRINITY_DN138488_c0_g1	2	0	2	1	1	0	1	2	0	1	2	2
TRINITY_DN138512_c0_g1	0	2	1	4	3	2	6	4	12	4	2	1
TRINITY_DN138534_c0_g1	1	0	0	0	1	1	0	0	2	0	0	0
TRINITY_DN138536_c0_g1	5	8	5	20	7	0	1	0	0	0	1	6
TRINITY_DN138556_c0_g1	3	1	1	3	1	2	1	0	2	1	0	2
TRINITY_DN138590_c0_g1	0	2	0	2	9	0	0	0	0	0	1	2
TRINITY_DN138597_c0_g1	1	1	0	1	0	2	8	5	3	5	0	1
TRINITY_DN138598_c0_g1	0	2	1	2	2	0	0	0	1	0	1	0
TRINITY_DN138620_c0_g1	0	0	1	0	0	1	0	1	1	0	0	1
TRINITY_DN138645_c0_g1	0	1	0	1	0	1	2	0	1	1	0	0
TRINITY_DN138646_c0_g1	1	3	3	6	0	0	0	2	1	2	2	2
TRINITY_DN138651_c0_g1	0	3	0	2	1	1	4	5	3	0	0	0
TRINITY_DN138662_c0_g1	1	4	1	6	11	0	0	1	0	0	4	3
TRINITY_DN138692_c0_g1	0	1	1	0	0	0	0	3	0	0	0	1
TRINITY_DN138722_c0_g1	14	8	3	17	5	2	0	0	0	0	15	11
TRINITY_DN138736_c0_g1	0	1	0	1	1	0	0	0	1	2	0	0
TRINITY_DN13876_c0_g1	0	0	0	0	1	1	0	0	1	1	1	2
TRINITY_DN138810_c0_g1	9	2	2	5	0	3	0	0	0	1	1	2
TRINITY_DN138814_c0_g1	2	0	1	0	1	0	2	0	0	2	1	1
TRINITY_DN138833_c0_g1	0	3	1	0	4	5	12	3	1	3	1	2
TRINITY_DN138841_c0_g1	0	9	1	7	4	0	3	5	10	4	2	3
TRINITY_DN13888_c0_g1	5	1	0	1	5	0	0	0	0	0	1	1
TRINITY_DN138920_c0_g1	4	4	3	13	5	3	0	0	0	0	6	1
TRINITY_DN138924_c0_g1	0	0	0	3	0	2	0	0	0	0	1	0
TRINITY_DN138943_c0_g1	13	18	4	15	12	10	0	11	10	7	16	12
TRINITY_DN138944_c0_g1	0	2	1	0	2	0	4	0	3	1	1	0
TRINITY_DN138982_c0_g1	0	0	0	2	3	1	1	1	0	0	0	0
TRINITY_DN138984_c0_g1	1	2	3	2	0	0	2	4	3	0	0	1
TRINITY_DN139000_c0_g1	0	2	0	0	1	1	0	0	0	1	1	0
TRINITY_DN139005_c0_g1	0	0	0	0	2	0	1	0	1	1	0	0
TRINITY_DN13904_c0_g1	0	2	0	0	2	0	1	1	1	1	1	1
TRINITY_DN139076_c0_g1	2	0	0	3	0	0	0	0	0	0	1	0
TRINITY_DN139081_c0_g1	0	2	0	1	1	2	2	0	1	0	1	1
TRINITY_DN139107_c0_g1	0	0	0	0	0	0	0	0	0	0	0	0
TRINITY_DN13911_c0_g1	6	9	5	21	2	2	18	3	7	4	4	14
TRINITY_DN139115_c0_g1	0	0	1	1	0	0	0	1	1	0	1	0
TRINITY_DN139132_c0_g1	0	0	0	0	0	0	0	0	0	0	0	0
TRINITY_DN139142_c0_g1	0	2	0	2	2	0	1	0	1	1	0	0
TRINITY_DN139197_c0_g1	2	1	0	21	8	0	0	0	0	0	2	13
TRINITY_DN139217_c0_g1	1	0	2	2	0	0	1	0	1	0	0	0
TRINITY_DN13924_c0_g1	0	0	0	0	0	0	0	0	0	0	0	0
TRINITY_DN139244_c0_g1	0	1	0	0	0	0	3	0	2	0	0	0
TRINITY_DN139261_c0_g1	1	0	0	1	0	1	2	2	0	2	0	0
TRINITY_DN13928_c0_g1	0	1	1	6	2	0	5	2	7	1	0	2
TRINITY_DN139293_c0_g1	0	0	0	5	1	2	2	0	0	0	0	0
TRINITY_DN139320_c0_g1	4	6	5	9	2	3	23	15	19	5	0	2
TRINITY_DN139333_c0_g1	0	0	0	0	0	0	0	0	0	0	0	0
TRINITY_DN139339_c0_g1	0	1	1	4	0	0	2	4	1	0	2	1
TRINITY_DN139353_c0_g1	0	3	2	4	4	6	3	4	6	2	1	2
TRINITY_DN139364_c0_g1	0	0	0	3	1	1	3	3	3	1	0	4
TRINITY_DN139405_c0_g1	0	0	1	2	2	0	3	1	0	3	1	2
TRINITY_DN139440_c0_g1	3	0	4	0	2	4	6	4	8	7	0	1
TRINITY_DN13945_c0_g1	0	0	1	0	0	0	1	2	1	2	0	0
TRINITY_DN139470_c0_g1	2	2	4	0	1	0	2	2	7	0	3	1
TRINITY_DN139477_c0_g1	0	0	0	0	1	0	1	0	0	1	0	2
TRINITY_DN139488_c0_g1	0	0	0	0	0	0	4	10	11	1	0	0
TRINITY_DN139489_c0_g1	9	5	3	0	0	1	0	0	0	0	1	0
TRINITY_DN139495_c0_g1	0	0	0	1	1	0	2	0	3	0	1	0
TRINITY_DN139499_c0_g1	0	5	2	5	2	0	2	7	4	5	3	2
TRINITY_DN139512_c0_g1	0	2	0	2	2	2	1	1	1	3	1	2
TRINITY_DN139515_c0_g1	2	1	1	3	1	1	6	0	3	4	2	0
TRINITY_DN139549_c0_g1	2	1	1	0	0	0	0	0	0	0	0	0
TRINITY_DN139592_c0_g1	0	1	0	0	1	0	5	3	1	2	0	1
TRINITY_DN139614_c0_g1	1	2	2	1	3	3	9	7	5	6	2	2
TRINITY_DN139617_c0_g1	0	1	0	0	0	0	3	1	0	0	0	0
TRINITY_DN13962_c0_g1	0	1	1	2	0	0	2	1	3	2	0	0
TRINITY_DN139635_c0_g1	0	2	0	2	3	1	2	1	0	0	1	0
TRINITY_DN139648_c0_g1	0	0	0	0	0	0	1	0	2	1	0	0
TRINITY_DN139659_c0_g1	0	1	0	1	3	0	6	3	3	2	1	1
TRINITY_DN139686_c0_g1	0	1	0	1	0	0	3	0	0	1	3	1
TRINITY_DN139689_c0_g1	0	0	0	0	0	0	0	0	0	0	0	0
TRINITY_DN139801_c0_g1	0	1	0	3	1	0	0	1	1	0	0	2
TRINITY_DN139804_c0_g1	0	2	1	0	0	0	2	1	0	3	0	1
TRINITY_DN139845_c0_g1	0	0	0	0	1	0	0	3	2	0	0	0
TRINITY_DN139867_c0_g1	0	0	1	2	6	0	0	0	0	0	1	3
TRINITY_DN139905_c0_g1	8	14	13	16	5	2	1	0	0	5	2	6
TRINITY_DN13991_c1_g1	1	1	1	3	1	0	0	0	0	0	1	0
TRINITY_DN139918_c1_g1	0	1	0	0	0	0	0	2	0	2	1	1
TRINITY_DN13992_c0_g1	1	2	0	0	0	0	1	0	2	2	0	0
TRINITY_DN139936_c0_g1	2	0	0	4	0	0	0	0	0	0	0	1
TRINITY_DN139939_c0_g1	1	1	0	29	14	0	0	0	0	0	10	9
TRINITY_DN139962_c0_g1	0	1	0	0	0	0	1	0	1	0	0	1
TRINITY_DN139963_c0_g1	6	4	0	14	2	0	0	0	0	0	6	1
TRINITY_DN139976_c0_g1	0	3	0	0	0	0	0	0	2	1	0	0
TRINITY_DN139984_c0_g1	0	0	16	1	2	5	0	6	4	0	0	0
TRINITY_DN139986_c0_g1	1	0	1	0	0	0	0	1	0	0	4	4
TRINITY_DN140024_c0_g1	0	0	0	3	2	1	0	0	0	0	1	1
TRINITY_DN140031_c0_g1	3	2	4	2	1	1	1	0	0	0	2	1
TRINITY_DN140049_c0_g1	0	0	0	1	1	0	38	32	56	5	0	0
TRINITY_DN1401_c0_g1	0	0	0	2	2	0	0	0	0	0	1	0
TRINITY_DN140120_c0_g1	1	0	0	0	14	0	0	0	0	0	0	0
TRINITY_DN14014_c0_g1	0	1	1	2	2	0	0	1	2	0	0	3
TRINITY_DN140195_c0_g1	2	1	1	2	2	0	0	0	0	0	0	2
TRINITY_DN140198_c0_g1	2	2	1	1	3	0	8	18	8	3	1	0
TRINITY_DN140235_c0_g1	2	0	0	22	5	0	0	0	0	0	8	13
TRINITY_DN140240_c0_g1	1	4	1	1	3	0	2	4	3	3	4	0
TRINITY_DN140259_c0_g1	0	2	0	1	5	0	5	8	3	3	0	0
TRINITY_DN140278_c0_g1	0	0	0	6	1	0	0	0	0	0	2	1
TRINITY_DN14028_c0_g2	0	0	1	0	0	0	1	1	1	0	0	0
TRINITY_DN140369_c0_g1	0	0	0	0	0	0	0	1	3	3	1	0
TRINITY_DN140412_c0_g1	0	0	1	1	0	3	3	5	0	0	0	0
TRINITY_DN14044_c0_g1	1	0	1	0	0	0	2	0	0	0	0	0
TRINITY_DN140493_c0_g1	0	1	0	1	3	0	0	0	1	2	0	0
TRINITY_DN140518_c0_g1	1	1	2	2	0	0	0	0	6	0	1	0
TRINITY_DN14054_c0_g1	1	2	2	2	0	1	5	2	3	2	6	2
TRINITY_DN140554_c0_g1	0	0	0	3	17	0	0	0	0	0	8	0
TRINITY_DN140589_c0_g1	0	0	3	5	1	1	8	5	3	0	2	4
TRINITY_DN1406_c0_g1	2	0	0	1	2	1	3	5	1	1	0	1
TRINITY_DN140611_c0_g1	0	2	1	1	0	0	0	0	2	2	0	0
TRINITY_DN140623_c0_g1	0	0	0	0	0	0	0	0	1	0	0	0
TRINITY_DN140669_c0_g1	1	1	1	6	3	0	1	5	13	0	4	1
TRINITY_DN140696_c0_g1	0	0	0	0	0	0	0	0	0	0	0	0
TRINITY_DN14071_c0_g1	0	1	0	0	0	0	0	0	3	1	0	0
TRINITY_DN140724_c0_g1	0	0	1	0	0	1	2	1	0	0	0	0
TRINITY_DN140729_c0_g1	0	0	0	0	0	0	0	0	0	0	0	0
TRINITY_DN140781_c0_g1	0	1	0	56	31	0	0	0	0	0	32	18
TRINITY_DN140801_c0_g1	2	0	3	3	3	0	1	3	4	0	0	0
TRINITY_DN14083_c0_g1	3	2	0	10	10	0	1	0	0	2	4	1
TRINITY_DN140834_c0_g1	0	0	0	3	7	0	0	0	0	0	2	0
TRINITY_DN140844_c0_g1	0	1	0	1	1	0	0	3	2	0	0	0
TRINITY_DN140854_c0_g1	0	1	0	1	0	0	1	1	0	0	0	0
TRINITY_DN140881_c0_g1	0	1	1	1	1	0	1	2	1	2	0	2
TRINITY_DN140923_c0_g1	0	0	0	2	6	0	0	0	0	0	2	0
TRINITY_DN140946_c0_g1	11	6	2	8	2	1	0	0	0	0	4	3
TRINITY_DN141006_c0_g1	0	0	0	0	0	1	1	4	0	2	1	1
TRINITY_DN141032_c0_g1	0	0	0	0	0	0	0	0	1	0	0	0
TRINITY_DN141040_c0_g1	1	0	1	2	0	0	0	2	3	3	1	0
TRINITY_DN141051_c0_g1	1	4	0	9	4	0	2	0	7	2	7	5
TRINITY_DN141088_c0_g1	0	0	0	0	0	0	0	0	0	0	0	0
TRINITY_DN141104_c0_g1	0	0	0	0	0	0	0	0	0	0	0	0
TRINITY_DN141134_c0_g1	1	1	2	3	3	1	1	2	4	3	2	1
TRINITY_DN141157_c0_g1	1	0	0	1	1	0	4	0	1	0	0	1
TRINITY_DN141163_c0_g1	16	19	3	137	25	2	0	0	0	0	24	38
TRINITY_DN141201_c0_g1	0	0	1	0	1	0	1	0	3	0	0	0
TRINITY_DN141202_c0_g1	0	1	1	4	1	0	0	2	7	0	0	0
TRINITY_DN141208_c0_g1	2	0	4	1	1	0	0	0	0	5	0	0
TRINITY_DN14124_c0_g1	3	10	2	4	8	4	4	1	3	0	7	2
TRINITY_DN14128_c0_g1	0	1	0	6	7	0	0	0	0	0	3	2
TRINITY_DN141291_c0_g1	0	0	0	22	7	0	0	0	0	0	9	9
TRINITY_DN1413_c0_g1	0	0	3	1	0	0	9	1	1	1	2	2
TRINITY_DN1413_c0_g2	0	0	0	1	0	0	0	2	5	0	1	0
TRINITY_DN141301_c0_g1	0	0	0	0	0	0	0	3	0	0	0	0
TRINITY_DN141309_c0_g1	0	0	0	1	0	2	3	1	0	1	0	0
TRINITY_DN141311_c0_g1	0	1	0	1	0	0	0	0	1	0	0	0
TRINITY_DN141325_c0_g1	0	0	0	4	3	0	0	0	0	0	1	1
TRINITY_DN141369_c0_g1	0	0	0	3	1	0	0	0	1	1	1	0
TRINITY_DN14140_c0_g1	0	0	1	1	1	1	2	1	0	0	1	0
TRINITY_DN14141_c0_g1	2	1	0	3	4	0	0	0	0	0	7	1
TRINITY_DN141438_c0_g1	0	0	0	0	1	0	3	1	2	1	0	0
TRINITY_DN141465_c0_g1	0	0	0	2	1	3	0	0	0	0	0	2
TRINITY_DN141501_c0_g1	0	3	2	4	3	1	5	2	1	2	2	1
TRINITY_DN141518_c0_g1	0	1	0	0	1	0	0	1	2	0	1	0
TRINITY_DN141523_c0_g1	0	1	0	3	1	0	0	5	4	1	4	3
TRINITY_DN141577_c0_g1	0	0	1	1	5	0	3	2	1	1	1	0
TRINITY_DN141588_c0_g1	1	0	1	1	3	0	1	1	1	1	0	1
TRINITY_DN141595_c0_g1	1	1	7	5	1	3	7	7	8	6	3	0
TRINITY_DN141609_c0_g1	0	0	0	11	2	0	0	0	0	0	8	3
TRINITY_DN141618_c0_g1	0	4	2	11	0	3	0	0	6	0	4	7
TRINITY_DN141641_c0_g1	0	0	0	0	0	0	0	0	0	0	0	0
TRINITY_DN141664_c0_g1	1	0	0	1	0	0	0	0	0	4	0	0
TRINITY_DN141665_c0_g1	0	0	0	0	0	0	0	2	1	1	1	1
TRINITY_DN141668_c0_g1	1	0	0	2	12	1	8	7	12	1	3	3
TRINITY_DN141676_c0_g1	1	1	1	1	0	1	0	0	1	0	0	0
TRINITY_DN141701_c0_g1	6	5	4	6	0	3	0	0	0	0	0	0
TRINITY_DN141711_c0_g1	0	0	0	5	10	0	0	0	0	0	4	3
TRINITY_DN141731_c0_g1	0	1	1	1	0	0	0	1	1	0	1	0
TRINITY_DN141739_c0_g1	3	0	0	1	1	0	0	1	2	0	1	0
TRINITY_DN141764_c0_g1	0	0	3	4	1	1	1	4	4	0	6	6
TRINITY_DN141767_c0_g1	4	2	0	3	3	1	8	2	2	2	2	2
TRINITY_DN1418_c0_g2	0	2	0	0	0	0	0	0	0	1	0	1
TRINITY_DN141812_c0_g1	7	4	1	17	4	3	0	0	0	0	4	3
TRINITY_DN141815_c0_g1	3	2	1	2	1	0	0	0	2	3	1	1
TRINITY_DN141837_c0_g1	0	1	0	2	0	0	0	0	0	1	1	0
TRINITY_DN141867_c0_g1	0	0	0	0	0	0	0	0	0	0	0	0
TRINITY_DN141895_c0_g1	0	0	0	2	0	1	1	1	3	0	0	1
TRINITY_DN141909_c0_g1	0	1	0	0	0	1	1	0	1	0	0	1
TRINITY_DN141918_c0_g1	0	1	0	2	2	0	2	0	0	0	0	3
TRINITY_DN141919_c0_g1	0	0	0	2	0	0	2	1	1	1	0	0
TRINITY_DN141923_c0_g1	2	0	2	4	1	2	0	0	0	0	2	0
TRINITY_DN141927_c0_g1	1	1	1	0	0	0	5	2	2	0	0	0
TRINITY_DN141994_c0_g1	0	0	0	2	2	2	7	5	135	1	0	0
TRINITY_DN142019_c0_g1	0	0	0	0	1	0	0	0	0	0	0	0
TRINITY_DN142034_c0_g1	3	5	2	2	3	0	4	2	2	0	3	2
TRINITY_DN142038_c0_g1	2	0	1	4	1	1	4	4	3	2	0	1
TRINITY_DN14206_c0_g1	0	0	0	0	2	0	1	0	1	0	2	0
TRINITY_DN142104_c0_g1	0	0	0	0	0	0	0	0	0	0	0	0
TRINITY_DN142115_c0_g1	0	0	0	0	1	0	0	0	2	0	1	0
TRINITY_DN142117_c0_g1	4	1	1	6	0	0	0	0	0	0	5	0
TRINITY_DN142138_c0_g1	1	1	5	1	1	0	0	0	0	0	1	0
TRINITY_DN142163_c0_g1	3	1	0	10	2	1	1	0	0	0	3	1
TRINITY_DN142192_c0_g1	0	2	3	0	0	2	1	1	0	1	1	0
TRINITY_DN142195_c0_g1	1	1	1	0	0	2	2	5	35	1	0	0
TRINITY_DN142197_c0_g1	6	5	3	25	6	4	3	1	0	1	5	5
TRINITY_DN142223_c0_g1	2	1	1	5	2	0	4	2	1	0	1	0
TRINITY_DN142225_c0_g1	1	0	0	0	0	0	2	2	3	1	0	0
TRINITY_DN142230_c0_g1	0	0	1	1	1	0	1	2	2	0	0	0
TRINITY_DN142257_c0_g1	0	0	0	1	0	0	1	0	0	0	4	0
TRINITY_DN142265_c0_g1	0	1	0	1	0	0	0	0	1	0	0	1
TRINITY_DN142273_c0_g1	0	0	0	0	0	0	0	0	6	1	0	0
TRINITY_DN142281_c0_g1	4	15	18	2	0	4	1	0	0	2	2	0
TRINITY_DN142288_c0_g1	0	0	0	1	3	0	0	0	0	0	0	1
TRINITY_DN142379_c0_g1	0	0	1	1	1	0	0	3	1	1	1	0
TRINITY_DN142382_c0_g1	0	0	2	0	0	0	3	1	2	0	0	1
TRINITY_DN142386_c0_g1	1	1	1	0	2	0	3	0	2	2	1	0
TRINITY_DN142418_c0_g1	0	0	0	3	0	0	0	1	2	0	1	0
TRINITY_DN14242_c0_g1	0	0	0	0	0	0	0	0	0	0	0	0
TRINITY_DN14242_c0_g2	0	0	0	1	0	0	1	1	1	0	0	0
TRINITY_DN142440_c0_g1	0	0	0	0	1	2	4	2	0	1	1	2
TRINITY_DN142505_c0_g1	1	0	0	0	0	0	0	2	1	0	0	1
TRINITY_DN142523_c0_g1	2	2	1	3	1	1	0	3	4	1	2	1
TRINITY_DN142562_c0_g1	0	0	0	0	0	0	0	0	0	0	0	0
TRINITY_DN142585_c0_g1	6	2	42	10	15	14	1	4	79	4	9	4
TRINITY_DN142673_c0_g1	0	7	9	1	0	4	1	0	0	1	0	0
TRINITY_DN14268_c0_g1	3	15	5	5	1	1	5	2	1	2	4	1
TRINITY_DN142693_c0_g1	0	0	0	1	2	0	1	0	0	0	2	1
TRINITY_DN142698_c0_g1	0	0	0	1	1	0	14	20	45	1	1	0
TRINITY_DN1427_c0_g1	1	1	0	2	1	0	1	2	2	0	0	0
TRINITY_DN1427_c0_g2	1	1	2	5	1	2	6	12	8	6	1	4
TRINITY_DN142744_c0_g1	0	0	1	3	3	0	1	2	3	0	0	3
TRINITY_DN142765_c0_g1	0	1	0	1	2	0	1	1	1	0	1	0
TRINITY_DN142790_c0_g1	0	0	3	0	0	1	1	1	0	0	1	0
TRINITY_DN142817_c0_g1	2	0	0	9	6	0	0	0	0	0	3	9
TRINITY_DN142905_c0_g1	5	8	8	15	9	1	4	5	5	10	9	10
TRINITY_DN142928_c0_g1	0	1	0	2	1	1	0	1	1	0	0	0
TRINITY_DN142938_c0_g1	0	0	0	9	4	0	0	0	0	0	3	8
TRINITY_DN142941_c0_g1	1	0	0	0	1	0	4	0	0	1	1	1
TRINITY_DN142943_c0_g1	0	0	0	0	0	0	0	0	0	0	0	0
TRINITY_DN142947_c0_g1	0	0	1	4	2	0	1	0	0	1	0	1
TRINITY_DN142958_c0_g1	0	0	0	0	0	0	3	0	0	0	1	0
TRINITY_DN14297_c0_g1	0	0	1	0	0	0	2	1	4	0	0	0
TRINITY_DN142989_c0_g1	0	0	0	0	0	0	0	0	0	0	0	0
TRINITY_DN142999_c0_g1	0	0	0	0	1	0	2	0	1	1	2	0
TRINITY_DN143033_c0_g1	0	1	1	2	0	0	3	0	2	2	2	0
TRINITY_DN143091_c0_g1	2	0	3	0	0	3	11	2	1	3	0	0
TRINITY_DN143094_c0_g1	1	0	0	2	4	0	2	2	3	1	0	1
TRINITY_DN143113_c0_g1	0	1	3	0	3	2	2	9	259	0	0	1
TRINITY_DN143147_c0_g1	0	0	1	1	0	0	0	3	7	0	0	1
TRINITY_DN143158_c0_g1	2	1	2	1	0	1	4	0	2	0	2	4
TRINITY_DN143195_c0_g1	1	2	2	6	5	0	1	0	0	0	3	2
TRINITY_DN1432_c0_g1	0	3	0	1	0	0	3	1	4	2	0	1
TRINITY_DN143290_c0_g1	0	0	0	0	0	0	0	0	0	0	0	0
TRINITY_DN143312_c0_g1	9	9	2	32	10	4	0	0	0	0	14	12
TRINITY_DN143346_c0_g1	0	0	0	0	5	0	0	0	2	0	1	2
TRINITY_DN143355_c0_g1	0	1	0	0	0	0	2	1	2	0	1	0
TRINITY_DN14337_c0_g1	0	1	0	9	2	0	0	0	0	0	5	6
TRINITY_DN143397_c0_g1	0	1	0	0	0	0	3	0	1	1	0	0
TRINITY_DN143411_c0_g1	0	0	0	2	0	1	2	0	1	2	0	3
TRINITY_DN143413_c0_g1	0	0	1	2	0	0	0	0	3	0	0	0
TRINITY_DN143426_c0_g1	2	2	4	7	0	2	0	0	0	0	2	4
TRINITY_DN14346_c0_g1	1	1	0	0	1	0	3	1	1	1	0	0
TRINITY_DN143478_c0_g1	0	1	0	2	0	1	1	1	1	1	0	1
TRINITY_DN143503_c0_g1	1	0	1	2	0	0	1	0	0	2	0	1
TRINITY_DN143545_c0_g1	1	0	2	0	0	1	0	4	3	0	0	0
TRINITY_DN143548_c0_g1	5	4	1	5	1	0	0	0	0	0	1	0
TRINITY_DN143557_c0_g1	0	0	0	0	0	0	0	0	25	0	0	0
TRINITY_DN143594_c0_g1	0	1	1	3	3	0	0	0	0	1	1	0
TRINITY_DN143595_c0_g1	0	2	0	21	13	0	0	0	0	0	7	3
TRINITY_DN143596_c0_g1	0	0	0	0	0	0	0	0	0	0	0	0
TRINITY_DN143614_c0_g1	0	1	0	2	1	0	2	2	1	1	0	0
TRINITY_DN143615_c0_g1	0	0	0	0	0	0	0	0	0	0	0	0
TRINITY_DN143620_c0_g1	1	3	1	1	0	0	0	0	0	0	0	0
TRINITY_DN143627_c0_g1	0	0	1	1	0	0	0	2	2	1	0	0
TRINITY_DN14364_c0_g1	1	1	0	4	1	0	1	0	0	0	4	2
TRINITY_DN143668_c0_g1	1	0	0	2	2	0	0	1	3	2	1	1
TRINITY_DN143679_c0_g1	0	1	0	0	1	0	0	0	0	0	3	1
TRINITY_DN143705_c0_g1	1	0	1	1	2	1	0	1	1	0	1	0
TRINITY_DN143748_c0_g1	0	0	1	1	0	0	2	0	0	0	1	0
TRINITY_DN143751_c0_g1	1	0	0	0	1	0	3	3	1	0	0	0
TRINITY_DN143767_c0_g1	0	0	0	2	1	0	3	1	0	1	0	0
TRINITY_DN143776_c0_g1	0	5	0	5	4	1	4	1	6	4	2	2
TRINITY_DN143811_c0_g1	0	0	0	0	0	0	0	0	0	0	0	0
TRINITY_DN143847_c0_g1	0	1	3	2	2	2	1	2	0	0	1	0
TRINITY_DN143854_c0_g1	0	0	0	0	0	0	0	0	0	0	0	0
TRINITY_DN143891_c0_g1	0	1	0	2	5	0	1	3	2	2	1	0
TRINITY_DN143912_c0_g1	0	0	0	0	1	1	3	4	6	0	2	0
TRINITY_DN143935_c0_g1	0	1	0	1	2	0	0	1	1	1	1	0
TRINITY_DN143939_c0_g1	0	2	0	1	2	0	3	0	1	1	0	4
TRINITY_DN143964_c0_g1	1	0	1	0	0	1	5	5	2	0	1	0
TRINITY_DN143969_c0_g1	0	0	1	0	0	0	0	2	2	1	0	0
TRINITY_DN143995_c0_g1	0	0	0	0	0	0	0	0	0	0	0	0
TRINITY_DN144009_c0_g1	0	1	1	1	2	1	3	0	1	1	1	1
TRINITY_DN14402_c0_g1	2	2	0	0	10	0	0	0	0	0	5	0
TRINITY_DN144061_c0_g1	0	0	0	0	0	0	0	0	0	0	0	0
TRINITY_DN144079_c0_g1	38	18	17	61	30	1	3	0	0	2	32	42
TRINITY_DN144088_c0_g1	2	0	0	1	3	0	0	0	0	0	1	1
TRINITY_DN14409_c0_g1	0	0	0	0	0	0	0	0	0	0	0	0
TRINITY_DN144154_c0_g1	0	1	0	1	2	1	0	0	3	0	1	2
TRINITY_DN144157_c0_g1	1	2	2	7	3	1	9	10	8	0	3	2
TRINITY_DN144171_c0_g1	0	0	3	3	1	0	1	0	2	0	1	1
TRINITY_DN144178_c0_g1	0	0	0	0	0	0	2	1	1	2	0	0
TRINITY_DN144258_c0_g1	0	1	0	0	0	0	1	2	195	1	1	0
TRINITY_DN144277_c0_g1	0	0	0	0	0	1	1	1	2	0	1	0
TRINITY_DN144321_c0_g1	1	0	0	2	1	1	0	1	1	1	1	2
TRINITY_DN144332_c0_g1	0	1	0	1	0	1	1	2	0	0	0	1
TRINITY_DN14439_c0_g1	0	0	2	1	1	0	1	0	1	0	0	3
TRINITY_DN144456_c0_g1	5	1	0	2	3	0	4	1	15	1	1	1
TRINITY_DN144475_c0_g1	1	0	2	5	4	0	0	2	3	0	1	2
TRINITY_DN144502_c0_g1	0	2	0	2	1	0	1	0	1	3	0	1
TRINITY_DN14453_c0_g1	50	45	29	202	64	4	12	0	0	9	102	81
TRINITY_DN144558_c0_g1	0	4	2	2	3	1	5	1	4	1	2	2
TRINITY_DN144581_c0_g1	1	0	2	2	0	0	1	1	1	1	1	0
TRINITY_DN144586_c0_g1	0	0	0	0	1	1	0	2	0	1	0	0
TRINITY_DN14460_c0_g1	0	0	0	1	1	0	2	2	6	1	2	0
TRINITY_DN144603_c0_g1	0	0	0	0	0	0	0	0	0	0	0	0
TRINITY_DN144611_c0_g1	0	0	0	0	0	1	0	1	0	0	3	0
TRINITY_DN144613_c0_g1	6	3	6	0	1	1	2	1	0	3	1	0
TRINITY_DN144619_c0_g1	0	0	0	1	1	0	0	2	1	1	0	0
TRINITY_DN144646_c0_g1	0	0	2	0	0	0	0	2	0	0	0	2
TRINITY_DN144648_c0_g1	0	0	0	0	3	0	0	0	0	1	2	2
TRINITY_DN144706_c0_g1	12	6	6	24	1	0	0	0	0	1	9	13
TRINITY_DN144708_c0_g1	0	0	0	0	0	0	1	1	3	0	0	1
TRINITY_DN144749_c0_g1	0	0	0	5	4	0	1	0	0	0	3	0
TRINITY_DN14476_c0_g1	0	0	0	2	1	0	0	0	1	0	1	0
TRINITY_DN144766_c0_g1	0	0	0	0	0	0	0	0	2	0	0	0
TRINITY_DN144788_c0_g1	0	1	0	7	1	0	0	0	0	0	2	4
TRINITY_DN14479_c0_g1	0	0	0	0	1	0	1	0	0	1	0	0
TRINITY_DN144790_c0_g1	0	2	2	2	3	0	1	2	1	0	2	1
TRINITY_DN144812_c0_g1	19	16	17	31	8	9	2	0	0	4	7	14
TRINITY_DN144814_c0_g1	0	1	1	1	2	0	0	0	0	0	0	0
TRINITY_DN144829_c0_g1	0	1	0	2	1	1	2	1	0	0	0	1
TRINITY_DN14484_c0_g1	0	0	0	4	3	1	0	0	0	0	2	3
TRINITY_DN14489_c0_g1	0	0	0	0	0	0	0	0	0	0	0	0
TRINITY_DN144890_c0_g1	0	0	0	0	1	0	3	0	0	0	0	0
TRINITY_DN144942_c0_g1	1	1	2	3	3	1	1	1	2	0	0	1
TRINITY_DN144951_c0_g1	0	1	0	1	0	1	1	0	0	1	0	2
TRINITY_DN144962_c0_g1	0	2	2	1	4	2	1	2	3	2	0	0
TRINITY_DN14503_c0_g1	0	0	0	2	1	0	0	0	0	0	2	4
TRINITY_DN145054_c0_g1	7	2	4	3	1	1	0	0	0	0	3	1
TRINITY_DN145079_c0_g1	1	0	0	2	0	0	0	1	1	1	2	0
TRINITY_DN14508_c0_g1	1	4	1	3	1	1	2	0	2	3	0	1
TRINITY_DN145093_c0_g1	0	0	0	0	0	0	0	0	0	0	0	0
TRINITY_DN145160_c0_g1	0	0	0	1	0	0	2	0	2	0	1	0
TRINITY_DN145164_c0_g1	0	2	1	6	0	1	2	3	1	0	0	1
TRINITY_DN145196_c0_g1	1	0	0	9	6	0	0	0	0	0	6	2
TRINITY_DN145216_c0_g1	0	0	0	0	0	0	0	0	0	0	0	0
TRINITY_DN14522_c0_g1	0	0	0	0	0	0	0	0	0	0	0	0
TRINITY_DN145260_c0_g1	0	0	0	0	0	0	4	1	0	0	0	2
TRINITY_DN145270_c0_g1	0	0	1	0	2	0	0	1	0	0	1	0
TRINITY_DN145282_c0_g1	0	2	1	0	0	0	2	3	0	2	0	0
TRINITY_DN145301_c0_g1	0	1	3	0	0	0	2	6	20	0	0	0
TRINITY_DN14531_c0_g1	0	0	0	2	0	0	2	3	1	0	0	1
TRINITY_DN14532_c0_g1	0	0	2	1	1	0	2	0	3	2	0	1
TRINITY_DN145348_c0_g1	0	1	0	22	11	0	0	0	0	0	12	11
TRINITY_DN145363_c0_g1	0	1	1	0	2	0	4	0	2	1	0	1
TRINITY_DN145375_c0_g1	0	0	1	1	3	0	0	0	0	0	1	1
TRINITY_DN145435_c0_g1	0	2	1	3	0	2	1	0	1	0	0	1
TRINITY_DN145436_c0_g1	2	1	1	0	1	0	4	3	0	1	1	1
TRINITY_DN145438_c0_g1	0	0	0	0	2	0	0	0	0	2	0	0
TRINITY_DN145446_c0_g1	0	2	0	0	1	0	3	0	3	0	1	1
TRINITY_DN145468_c0_g1	0	0	1	1	3	1	0	2	1	0	0	1
TRINITY_DN145486_c0_g1	1	2	2	4	4	1	1	4	4	3	1	1
TRINITY_DN145518_c0_g1	1	0	0	3	5	0	0	0	1	1	1	1
TRINITY_DN145530_c0_g1	0	1	0	4	1	1	0	3	0	0	0	2
TRINITY_DN14557_c0_g1	0	0	3	1	0	0	2	1	1	0	1	0
TRINITY_DN14557_c0_g2	1	1	1	4	2	0	2	4	4	1	1	0
TRINITY_DN145587_c0_g1	0	1	0	1	3	0	4	4	7	3	2	1
TRINITY_DN145639_c0_g1	0	1	0	2	1	0	0	0	3	2	0	0
TRINITY_DN145647_c0_g1	0	1	0	1	0	0	0	1	1	0	0	0
TRINITY_DN145666_c0_g1	0	0	0	0	0	0	2	0	4	0	0	0
TRINITY_DN145679_c0_g1	3	0	1	0	0	0	0	0	0	0	0	0
TRINITY_DN145726_c0_g1	0	1	1	0	2	0	0	0	1	0	0	0
TRINITY_DN145752_c0_g1	24	77	2	72	34	3	0	0	0	0	35	38
TRINITY_DN14577_c0_g1	0	2	0	1	2	1	1	2	2	1	0	1
TRINITY_DN145784_c0_g1	0	2	0	0	0	0	2	1	1	0	0	1
TRINITY_DN145808_c0_g1	0	0	2	1	0	0	0	4	1	0	0	1
TRINITY_DN145832_c0_g1	0	1	1	0	0	1	0	0	1	0	0	1
TRINITY_DN145860_c0_g1	0	0	0	3	2	0	0	0	0	0	5	1
TRINITY_DN145881_c0_g1	2	1	1	4	2	0	2	0	0	0	1	1
TRINITY_DN14589_c0_g1	0	0	0	0	0	0	0	0	0	0	0	0
TRINITY_DN145893_c0_g1	0	0	0	4	1	1	1	1	3	0	0	0
TRINITY_DN145902_c0_g1	0	0	0	0	0	0	0	0	0	0	0	0
TRINITY_DN14591_c0_g1	0	2	1	5	0	0	3	3	3	0	0	1
TRINITY_DN145924_c0_g1	0	0	0	0	0	0	0	0	0	0	0	0
TRINITY_DN145980_c0_g1	1	0	0	6	2	0	0	0	0	0	2	1
TRINITY_DN145999_c0_g1	0	0	0	0	0	0	1	0	2	1	0	0
TRINITY_DN146008_c0_g1	1	0	0	1	0	0	0	1	0	1	0	0
TRINITY_DN146023_c0_g1	0	0	0	2	1	0	3	0	0	0	0	0
TRINITY_DN146030_c0_g1	0	2	1	1	0	0	2	3	3	2	1	1
TRINITY_DN146062_c0_g1	1	0	1	0	3	0	0	0	2	1	0	1
TRINITY_DN146069_c0_g1	11	1	4	22	51	0	0	0	0	0	20	8
TRINITY_DN146093_c0_g1	1	2	0	1	1	0	1	1	0	0	1	0
TRINITY_DN146101_c0_g1	0	0	1	3	2	0	5	1	2	0	1	2
TRINITY_DN146134_c0_g1	3	13	5	28	2	1	0	0	0	0	3	9
TRINITY_DN146137_c0_g1	0	2	1	1	2	1	0	0	0	0	1	0
TRINITY_DN146150_c0_g1	0	0	1	1	0	0	2	0	1	0	0	0
TRINITY_DN146184_c0_g1	1	0	0	0	1	0	0	0	1	0	2	0
TRINITY_DN146187_c0_g1	0	0	0	1	6	0	0	0	0	0	1	0
TRINITY_DN14624_c0_g1	2	4	4	6	7	1	16	9	13	6	7	3
TRINITY_DN146264_c0_g1	1	1	0	2	1	2	2	2	2	3	0	2
TRINITY_DN146270_c0_g1	0	0	0	0	0	0	0	0	0	0	0	1
TRINITY_DN146458_c0_g1	0	0	0	0	0	0	0	0	0	0	0	0
TRINITY_DN146469_c0_g1	1	2	1	2	0	0	0	1	0	3	0	0
TRINITY_DN146518_c0_g1	8	6	3	14	4	0	0	0	0	0	2	6
TRINITY_DN146538_c0_g1	1	0	0	4	1	0	0	1	1	0	0	0
TRINITY_DN146584_c0_g1	8	6	6	11	7	2	4	5	9	7	5	5
TRINITY_DN146639_c0_g1	0	0	0	2	0	1	0	0	1	0	1	0
TRINITY_DN146663_c0_g1	0	1	0	0	1	0	1	1	0	1	0	0
TRINITY_DN14667_c0_g1	0	0	0	0	0	0	0	0	0	0	0	0
TRINITY_DN146671_c0_g1	0	1	0	0	1	1	1	0	4	3	0	0
TRINITY_DN146691_c0_g1	0	1	1	3	0	1	0	1	1	2	0	1
TRINITY_DN146704_c0_g1	0	1	2	1	0	0	1	0	0	0	1	0
TRINITY_DN146706_c0_g1	1	4	1	1	1	1	5	9	9	2	3	0
TRINITY_DN146900_c0_g1	0	0	0	0	0	0	1	1	21	0	0	0
TRINITY_DN14697_c0_g1	0	4	1	2	1	0	1	0	3	0	2	1
TRINITY_DN146989_c0_g1	0	0	1	1	0	0	0	1	4	0	0	0
TRINITY_DN146994_c0_g1	3	3	1	0	1	1	0	0	0	0	1	1
TRINITY_DN147_c0_g1	2	2	3	5	1	0	2	1	9	2	5	4
TRINITY_DN147044_c0_g1	0	0	0	0	0	0	0	0	0	0	0	0
TRINITY_DN147047_c0_g1	0	0	0	1	0	0	1	1	2	1	0	1
TRINITY_DN147080_c0_g1	1	2	0	3	3	0	0	0	2	1	1	0
TRINITY_DN14715_c0_g2	0	0	0	8	10	0	0	0	0	0	8	3
TRINITY_DN147218_c0_g1	0	0	0	10	13	0	0	0	0	0	3	1
TRINITY_DN147272_c0_g1	0	0	0	2	0	0	0	0	0	0	1	0
TRINITY_DN147274_c0_g1	3	0	0	0	1	0	1	1	0	0	0	0
TRINITY_DN147327_c0_g1	1	1	2	3	1	0	6	1	0	2	0	2
TRINITY_DN14734_c0_g1	0	0	0	3	0	0	1	0	2	0	1	0
TRINITY_DN147349_c0_g1	1	0	1	0	1	0	0	1	1	0	0	0
TRINITY_DN147357_c0_g1	0	0	0	1	0	0	1	1	0	1	0	1
TRINITY_DN147367_c0_g1	0	1	0	0	2	0	0	1	0	4	1	0
TRINITY_DN147397_c0_g1	0	0	0	0	0	0	0	0	0	0	0	0
TRINITY_DN14743_c0_g1	2	1	1	11	1	0	0	0	0	0	4	2
TRINITY_DN147514_c0_g1	0	1	1	1	0	0	3	1	3	1	0	0
TRINITY_DN147532_c0_g1	0	0	0	1	0	2	0	0	0	0	2	2
TRINITY_DN147575_c0_g1	0	0	1	0	1	0	2	2	2	0	0	1
TRINITY_DN147619_c0_g1	0	0	0	0	0	1	0	1	15	0	1	0
TRINITY_DN147627_c0_g1	0	0	0	2	0	0	0	0	0	0	1	0
TRINITY_DN147675_c0_g1	0	0	0	1	0	1	4	0	1	1	0	0
TRINITY_DN147685_c0_g1	1	0	1	1	0	0	0	1	0	0	1	0
TRINITY_DN147699_c0_g1	0	0	2	3	0	1	0	1	1	1	1	1
TRINITY_DN1477_c0_g1	0	0	1	1	0	0	0	1	1	0	0	2
TRINITY_DN147700_c0_g1	0	1	1	0	0	0	1	2	1	1	1	0
TRINITY_DN147729_c0_g1	0	1	0	1	1	0	0	1	0	0	0	0
TRINITY_DN147769_c0_g1	0	0	0	0	0	0	0	0	0	0	0	0
TRINITY_DN147849_c0_g1	1	4	2	0	2	0	4	7	6	2	1	2
TRINITY_DN147871_c0_g1	0	0	0	0	1	0	2	4	1	0	0	0
TRINITY_DN147895_c0_g1	0	1	0	0	3	0	0	0	2	0	0	1
TRINITY_DN147911_c0_g1	0	0	0	0	0	0	1	0	1	0	0	0
TRINITY_DN147949_c0_g1	0	0	0	2	5	0	0	0	0	0	1	3
TRINITY_DN147978_c0_g1	0	0	0	0	0	0	0	0	0	0	0	0
TRINITY_DN14798_c0_g1	1	1	9	0	0	0	1	0	0	5	0	0
TRINITY_DN147986_c0_g1	8	8	1	9	1	0	0	0	0	1	1	0
TRINITY_DN147989_c0_g1	0	0	0	3	0	0	1	0	0	2	0	0
TRINITY_DN148000_c0_g1	0	0	0	4	4	0	0	0	0	0	4	1
TRINITY_DN148005_c0_g1	1	0	0	0	0	1	0	0	0	0	0	1
TRINITY_DN14802_c0_g1	0	0	0	0	0	0	0	0	0	0	0	0
TRINITY_DN148023_c0_g1	0	0	0	4	4	0	0	0	0	0	1	0
TRINITY_DN148168_c0_g1	1	0	1	0	1	0	0	0	1	1	0	0
TRINITY_DN148194_c0_g1	0	1	0	0	0	0	1	0	2	1	0	0
TRINITY_DN14820_c0_g1	1	0	1	1	1	0	0	0	0	0	0	0
TRINITY_DN14820_c0_g2	0	3	0	0	1	0	0	0	1	0	0	0
TRINITY_DN148270_c0_g1	0	0	2	1	0	0	1	0	3	2	2	0
TRINITY_DN14828_c0_g1	0	1	0	1	3	0	0	3	1	1	0	0
TRINITY_DN148324_c0_g1	0	0	0	0	0	0	0	0	0	0	0	0
TRINITY_DN148337_c0_g1	0	1	0	0	2	0	0	0	0	0	1	0
TRINITY_DN148385_c0_g1	0	0	0	0	0	0	0	0	0	0	0	0
TRINITY_DN1484_c0_g1	0	0	0	3	1	1	2	1	2	0	0	3
TRINITY_DN148411_c0_g1	4	0	2	2	1	0	1	0	0	1	1	0
TRINITY_DN148480_c0_g1	12	14	13	21	8	3	1	1	0	2	4	13
TRINITY_DN148503_c0_g1	1	0	1	0	0	1	4	2	1	0	3	1
TRINITY_DN14853_c0_g1	0	0	0	0	0	0	0	0	0	0	0	0
TRINITY_DN148550_c0_g1	0	0	0	0	0	0	0	0	0	0	0	0
TRINITY_DN148556_c0_g1	1	1	0	1	1	2	0	0	0	0	0	0
TRINITY_DN148586_c0_g1	0	0	0	0	0	0	0	0	0	0	0	0
TRINITY_DN148588_c0_g1	0	1	1	1	1	0	0	0	0	1	0	0
TRINITY_DN148645_c0_g1	0	0	0	0	0	0	0	0	0	0	0	0
TRINITY_DN148669_c0_g1	0	3	1	5	5	0	2	1	2	0	1	1
TRINITY_DN148692_c0_g1	1	3	3	2	2	1	0	0	0	0	1	0
TRINITY_DN148701_c0_g1	0	0	2	0	0	0	1	1	1	1	0	0
TRINITY_DN148756_c0_g1	0	0	0	1	1	0	2	0	1	0	0	0
TRINITY_DN148760_c0_g1	0	0	0	2	3	0	1	1	0	3	1	3
TRINITY_DN148764_c0_g1	0	0	1	1	1	0	0	1	0	1	0	0
TRINITY_DN148783_c0_g1	0	0	1	0	2	0	0	0	0	1	1	1
TRINITY_DN148791_c0_g1	0	0	1	1	1	0	1	0	0	0	0	2
TRINITY_DN1488_c0_g1	0	0	4	2	4	1	1	3	2	4	1	1
TRINITY_DN148844_c0_g1	0	4	1	5	3	2	10	2	4	3	3	5
TRINITY_DN148896_c0_g1	0	2	2	0	1	0	3	1	2	3	1	0
TRINITY_DN148982_c0_g1	0	1	0	0	0	0	1	0	0	0	1	1
TRINITY_DN149056_c0_g1	1	0	0	2	5	0	0	2	2	2	0	1
TRINITY_DN14911_c0_g1	0	0	0	0	0	0	0	0	0	0	0	0
TRINITY_DN149110_c0_g1	0	1	0	0	0	0	0	0	0	0	1	1
TRINITY_DN149117_c0_g1	0	0	0	0	10	0	0	1	0	0	3	1
TRINITY_DN149123_c0_g1	1	1	0	0	2	0	0	0	0	0	1	0
TRINITY_DN149147_c0_g1	0	0	0	1	0	1	0	0	0	0	0	4
TRINITY_DN14918_c0_g1	6	7	7	15	11	8	24	21	17	16	14	3
TRINITY_DN149258_c0_g1	0	0	0	0	0	1	2	2	2	0	0	0
TRINITY_DN14927_c0_g1	0	1	0	6	0	0	0	0	0	0	4	1
TRINITY_DN149270_c0_g1	0	0	0	16	2	0	0	0	0	0	3	6
TRINITY_DN14935_c0_g1	0	0	0	0	1	0	0	1	3	0	1	0
TRINITY_DN149409_c0_g1	3	0	0	4	0	0	0	0	0	0	0	1
TRINITY_DN149541_c0_g1	0	0	0	2	0	0	1	1	3	0	2	1
TRINITY_DN14958_c0_g1	0	0	0	2	0	3	0	0	0	0	2	3
TRINITY_DN14958_c0_g2	0	0	0	0	9	0	0	0	0	0	0	0
TRINITY_DN149629_c0_g1	0	1	0	0	0	0	0	1	3	0	0	1
TRINITY_DN149667_c0_g1	0	2	0	0	0	1	1	0	1	1	0	0
TRINITY_DN149669_c0_g1	5	7	2	4	3	2	5	11	9	2	3	3
TRINITY_DN149686_c0_g1	0	0	1	0	0	0	0	1	0	2	1	0
TRINITY_DN1497_c0_g1	0	1	2	0	2	0	1	1	0	1	0	0
TRINITY_DN14970_c0_g1	0	3	0	0	4	0	6	2	3	1	1	0
TRINITY_DN149749_c0_g1	0	0	2	2	0	0	0	1	0	0	0	0
TRINITY_DN149762_c0_g1	0	0	0	0	0	0	0	0	0	0	0	0
TRINITY_DN14978_c0_g1	2	2	0	0	4	0	1	1	0	0	0	1
TRINITY_DN149844_c0_g1	0	0	0	2	1	0	1	1	1	1	0	0
TRINITY_DN149882_c0_g1	0	0	0	4	1	0	0	0	3	0	0	0
TRINITY_DN149884_c0_g1	0	0	0	2	5	0	0	0	0	0	0	0
TRINITY_DN14992_c0_g1	0	0	0	0	0	0	5	0	5	1	0	0
TRINITY_DN14992_c0_g2	0	0	0	0	0	0	7	1	6	0	0	0
TRINITY_DN149938_c0_g1	0	0	0	0	0	0	0	0	0	0	0	0
TRINITY_DN149954_c0_g1	0	1	0	2	0	0	0	0	0	0	0	0
TRINITY_DN149963_c0_g1	3	0	0	0	0	0	0	1	0	3	0	0
TRINITY_DN149976_c0_g1	0	0	0	1	0	0	0	0	1	0	0	1
TRINITY_DN15000_c0_g1	0	3	0	1	0	0	1	1	1	0	0	0
TRINITY_DN15002_c0_g1	0	0	0	8	0	0	0	0	0	0	2	1
TRINITY_DN150049_c0_g1	0	0	1	0	0	0	1	2	2	0	0	0
TRINITY_DN150078_c0_g1	0	0	1	2	0	0	1	1	0	2	0	2
TRINITY_DN150106_c0_g1	0	1	0	1	2	0	2	1	2	2	0	0
TRINITY_DN150135_c0_g1	0	0	0	0	0	0	0	0	0	0	0	0
TRINITY_DN150171_c0_g1	1	2	1	0	0	0	1	0	0	0	0	0
TRINITY_DN15018_c0_g1	1	1	1	0	2	2	1	1	3	0	2	1
TRINITY_DN150248_c0_g1	1	0	0	3	0	1	0	0	0	0	2	0
TRINITY_DN150278_c0_g1	0	0	0	0	0	0	0	0	0	0	0	0
TRINITY_DN15030_c0_g1	0	0	0	3	10	0	1	0	0	0	3	0
TRINITY_DN150324_c0_g1	0	0	0	0	0	1	0	1	0	2	0	0
TRINITY_DN150373_c0_g1	0	0	0	1	0	1	6	2	0	1	0	0
TRINITY_DN15043_c0_g1	34	25	9	194	75	3	0	0	0	0	105	87
TRINITY_DN15044_c0_g1	0	0	0	1	0	0	0	2	1	3	2	1
TRINITY_DN150459_c0_g1	1	1	0	1	0	4	0	0	0	0	2	3
TRINITY_DN150471_c0_g1	0	0	2	0	0	0	0	0	0	0	1	1
TRINITY_DN150554_c0_g1	0	1	2	2	2	4	11	2	3	3	0	0
TRINITY_DN150620_c0_g1	0	1	1	0	1	0	1	1	3	0	1	0
TRINITY_DN150698_c0_g1	0	0	0	0	0	0	2	3	1	1	0	0
TRINITY_DN150719_c0_g1	0	0	0	0	0	0	0	0	0	0	0	0
TRINITY_DN150724_c0_g1	0	0	0	2	2	0	0	0	0	0	2	0
TRINITY_DN150725_c0_g1	0	0	0	1	0	0	0	0	0	0	1	1
TRINITY_DN150739_c0_g1	0	0	0	0	1	0	0	1	2	0	0	0
TRINITY_DN150751_c0_g1	0	0	0	0	1	0	2	0	1	1	1	0
TRINITY_DN150786_c0_g1	1	1	0	2	0	0	0	1	0	1	0	1
TRINITY_DN150806_c0_g1	1	0	0	0	0	0	1	2	1	0	0	0
TRINITY_DN150817_c0_g1	0	1	0	0	1	0	0	1	1	3	0	0
TRINITY_DN15084_c0_g1	3	0	0	10	6	0	0	0	0	1	4	6
TRINITY_DN150878_c0_g1	0	4	1	1	1	0	0	1	1	0	1	0
TRINITY_DN150880_c0_g1	1	0	0	0	1	0	0	1	2	1	1	1
TRINITY_DN150886_c0_g1	0	0	0	1	1	0	2	1	0	0	1	0
TRINITY_DN150901_c0_g1	1	1	0	1	0	0	0	1	1	0	0	1
TRINITY_DN15092_c0_g1	0	0	0	0	0	0	0	0	0	0	0	0
TRINITY_DN150945_c0_g1	0	1	0	0	0	1	1	0	0	1	0	0
TRINITY_DN150988_c0_g1	1	0	1	1	1	0	2	3	3	0	0	0
TRINITY_DN15102_c0_g1	3	0	3	4	1	0	0	0	0	0	1	6
TRINITY_DN151030_c0_g1	0	0	0	2	0	0	0	0	0	2	2	0
TRINITY_DN151063_c0_g1	0	0	0	0	0	0	2	1	0	0	0	1
TRINITY_DN15112_c0_g1	0	0	0	0	0	0	0	0	0	0	0	0
TRINITY_DN151122_c0_g1	1	0	0	2	1	0	0	0	0	0	0	0
TRINITY_DN151128_c0_g1	0	0	1	2	0	0	0	0	1	1	1	0
TRINITY_DN151227_c0_g1	0	0	0	0	0	0	0	0	0	0	0	0
TRINITY_DN151286_c0_g1	0	0	0	2	0	0	0	3	1	0	0	0
TRINITY_DN15136_c0_g1	0	0	0	0	0	0	0	0	0	0	0	0
TRINITY_DN151408_c0_g1	0	0	0	0	0	0	0	0	0	0	0	0
TRINITY_DN15142_c0_g1	0	1	0	0	4	2	0	1	4	1	2	1
TRINITY_DN151495_c0_g1	0	0	1	2	2	0	1	0	0	0	0	1
TRINITY_DN151497_c0_g1	0	0	0	1	4	0	0	0	0	0	1	1
TRINITY_DN151583_c0_g1	0	0	2	0	0	0	1	0	1	0	0	1
TRINITY_DN15159_c0_g1	0	1	1	5	0	0	0	0	0	0	2	2
TRINITY_DN151600_c0_g1	0	0	0	0	0	0	0	0	0	0	0	0
TRINITY_DN151621_c0_g1	0	0	0	0	0	0	0	0	0	0	0	0
TRINITY_DN151637_c0_g1	0	0	0	0	0	0	0	0	0	0	0	0
TRINITY_DN151649_c0_g1	1	0	1	2	1	0	1	0	5	3	0	0
TRINITY_DN151675_c0_g1	1	0	0	3	3	0	0	0	1	0	2	0
TRINITY_DN151739_c0_g1	0	1	0	2	1	0	2	2	4	0	0	0
TRINITY_DN151751_c0_g1	0	0	0	0	0	0	1	3	4	0	0	0
TRINITY_DN151756_c0_g1	0	0	1	0	1	0	0	0	0	1	0	1
TRINITY_DN15176_c0_g1	18	4	7	88	75	1	0	0	1	1	46	25
TRINITY_DN151798_c0_g1	0	0	0	0	0	0	0	0	0	0	0	0
TRINITY_DN151804_c0_g1	0	1	0	0	0	0	1	2	2	1	1	0
TRINITY_DN151838_c0_g1	0	0	0	0	0	0	0	0	0	0	0	0
TRINITY_DN151873_c0_g1	0	0	0	5	6	0	0	0	0	0	2	3
TRINITY_DN151892_c0_g1	0	0	0	0	0	0	0	0	0	0	0	0
TRINITY_DN151923_c0_g1	0	0	0	0	0	0	0	0	0	0	0	0
TRINITY_DN151966_c0_g1	0	0	0	2	3	0	0	0	0	0	2	5
TRINITY_DN151994_c0_g1	0	0	0	0	0	2	1	0	0	2	0	0
TRINITY_DN15201_c0_g1	0	0	0	0	0	0	0	0	0	0	0	0
TRINITY_DN152035_c0_g1	1	0	0	2	1	0	1	2	1	0	0	0
TRINITY_DN152064_c0_g1	0	3	1	0	1	3	3	0	1	1	1	0
TRINITY_DN15208_c0_g1	1	1	1	3	0	0	2	1	4	0	0	0
TRINITY_DN15209_c0_g1	0	0	0	0	0	0	0	0	0	0	0	0
TRINITY_DN152139_c0_g1	1	5	1	0	2	0	0	0	0	0	0	0
TRINITY_DN15222_c0_g1	1	1	1	2	1	1	0	0	0	0	1	1
TRINITY_DN152271_c0_g1	0	0	0	0	0	0	0	0	0	0	0	0
TRINITY_DN152273_c0_g1	0	1	0	2	1	0	1	3	2	0	1	1
TRINITY_DN1523_c0_g1	1	2	0	1	3	0	2	0	1	0	0	1
TRINITY_DN152314_c0_g1	1	0	0	1	0	0	1	0	0	0	1	0
TRINITY_DN152330_c0_g1	1	1	0	0	2	0	2	0	0	1	1	0
TRINITY_DN152333_c0_g1	0	0	1	0	0	1	0	1	1	0	0	0
TRINITY_DN152415_c0_g1	161	108	79	282	301	17	9	8	0	52	160	131
TRINITY_DN152418_c0_g1	0	0	1	1	0	1	0	0	0	1	0	0
TRINITY_DN152440_c0_g1	0	1	0	0	0	0	1	0	2	0	0	1
TRINITY_DN152545_c0_g1	1	0	0	0	0	0	1	1	1	0	0	0
TRINITY_DN152558_c0_g1	7	6	4	9	8	1	0	0	1	0	6	3
TRINITY_DN152617_c0_g1	0	0	0	0	1	0	2	0	0	1	0	2
TRINITY_DN152624_c0_g1	2	0	0	0	2	0	0	1	0	0	0	0
TRINITY_DN152633_c0_g1	0	0	0	0	1	0	0	1	0	2	0	0
TRINITY_DN152636_c0_g1	1	0	1	3	2	0	0	0	1	1	1	1
TRINITY_DN152643_c0_g1	1	0	0	1	1	0	0	0	0	0	2	0
TRINITY_DN152645_c0_g1	1	2	0	15	12	0	0	0	0	0	7	6
TRINITY_DN152663_c0_g1	0	1	1	0	0	0	0	0	1	0	0	1
TRINITY_DN152674_c0_g1	0	0	0	1	1	0	2	0	2	2	0	1
TRINITY_DN152791_c0_g1	0	0	0	1	0	0	1	0	1	0	0	0
TRINITY_DN15284_c0_g1	0	0	0	0	0	0	0	0	0	0	0	0
TRINITY_DN152928_c0_g1	1	1	0	0	0	1	1	2	1	1	1	0
TRINITY_DN152947_c0_g1	0	0	0	0	0	0	0	0	0	0	0	0
TRINITY_DN153006_c0_g1	1	0	3	0	0	1	5	1	0	0	1	1
TRINITY_DN153011_c0_g1	0	0	1	1	0	0	1	1	0	0	1	0
TRINITY_DN153047_c0_g1	8	4	4	7	4	1	0	0	0	0	0	1
TRINITY_DN153076_c0_g1	0	0	0	0	0	0	0	0	5	0	1	0
TRINITY_DN15317_c0_g1	0	0	0	0	0	0	0	0	0	0	0	0
TRINITY_DN153191_c0_g1	0	1	1	1	0	1	3	1	1	1	0	1
TRINITY_DN153283_c0_g1	1	1	1	0	0	0	0	0	0	0	0	0
TRINITY_DN153298_c0_g1	0	1	0	0	0	0	1	2	1	0	0	0
TRINITY_DN153330_c0_g1	0	1	0	2	0	0	0	1	1	0	0	0
TRINITY_DN153365_c0_g1	0	0	0	1	0	0	0	4	1	2	0	0
TRINITY_DN153390_c0_g1	4	1	2	0	1	1	0	0	0	0	0	0
TRINITY_DN1534_c0_g1	1	2	0	3	0	0	0	0	0	0	0	0
TRINITY_DN153410_c0_g1	0	1	0	0	2	0	1	0	1	0	0	0
TRINITY_DN153540_c0_g1	0	0	0	0	0	0	0	0	0	0	0	0
TRINITY_DN15355_c0_g1	0	0	1	0	0	0	0	1	1	0	0	0
TRINITY_DN153604_c0_g1	0	2	0	5	0	0	0	0	0	0	1	0
TRINITY_DN153649_c0_g1	0	1	0	0	3	0	0	0	0	0	0	1
TRINITY_DN153710_c0_g1	0	0	0	1	1	0	4	0	0	0	0	0
TRINITY_DN15372_c0_g1	0	0	0	2	0	0	0	0	0	0	0	0
TRINITY_DN153742_c0_g1	0	0	0	1	0	0	2	0	0	0	0	1
TRINITY_DN15375_c0_g1	2	1	0	0	4	0	0	0	0	0	1	2
TRINITY_DN153750_c0_g1	0	1	0	1	0	0	1	1	1	0	0	0
TRINITY_DN153761_c0_g1	0	2	0	0	1	1	0	0	0	1	0	0
TRINITY_DN153802_c0_g1	0	0	0	0	0	0	0	0	0	0	0	0
TRINITY_DN153815_c0_g1	2	1	0	1	0	2	0	0	0	0	2	0
TRINITY_DN15388_c0_g1	0	0	0	0	0	0	0	0	0	0	0	0
TRINITY_DN153955_c0_g1	0	0	0	2	0	0	0	1	0	0	1	0
TRINITY_DN153992_c0_g1	1	0	0	1	0	0	1	1	1	1	0	0
TRINITY_DN154063_c0_g1	0	0	0	0	0	0	0	0	0	0	0	0
TRINITY_DN154075_c0_g1	2	0	3	0	0	0	0	0	3	0	0	0
TRINITY_DN154167_c0_g1	1	0	0	0	0	1	0	0	1	1	0	0
TRINITY_DN15419_c0_g1	0	1	2	2	4	1	3	2	2	1	1	0
TRINITY_DN154192_c0_g1	0	0	0	0	0	0	0	0	0	0	0	0
TRINITY_DN154247_c0_g1	0	0	0	1	0	0	1	2	3	0	0	0
TRINITY_DN154256_c0_g1	0	1	1	1	0	0	0	0	1	0	0	1
TRINITY_DN154270_c0_g1	0	1	0	2	0	0	0	0	1	1	0	0
TRINITY_DN154299_c0_g1	0	0	0	0	0	0	2	2	2	0	0	0
TRINITY_DN154343_c0_g1	0	1	0	3	0	0	2	1	0	2	1	0
TRINITY_DN15436_c0_g1	0	0	0	0	2	0	0	1	1	0	0	0
TRINITY_DN154423_c0_g1	1	0	1	1	1	0	2	1	0	0	0	0
TRINITY_DN154499_c0_g1	1	0	1	0	0	0	0	0	0	0	0	2
TRINITY_DN154529_c0_g1	0	0	0	2	0	0	0	0	0	0	0	0
TRINITY_DN154536_c0_g1	0	2	0	3	3	0	0	0	1	2	0	0
TRINITY_DN154613_c0_g1	0	4	1	0	0	1	1	0	1	0	0	0
TRINITY_DN154642_c0_g1	1	1	0	1	0	0	1	0	1	0	1	0
TRINITY_DN154670_c0_g1	0	0	1	1	0	0	1	0	1	1	0	0
TRINITY_DN154707_c0_g1	1	0	0	1	5	1	1	1	4	0	0	0
TRINITY_DN154793_c0_g1	0	0	0	2	1	0	3	2	3	1	0	1
TRINITY_DN154794_c0_g1	0	0	0	6	0	0	0	0	0	0	2	3
TRINITY_DN154820_c0_g1	0	0	0	0	0	0	0	0	0	0	0	0
TRINITY_DN154852_c0_g1	0	1	0	1	0	1	1	1	0	0	1	0
TRINITY_DN154934_c0_g1	0	0	0	1	0	0	1	0	2	2	0	0
TRINITY_DN15494_c0_g1	0	0	0	0	0	1	0	2	1	0	0	1
TRINITY_DN155024_c0_g1	1	1	0	1	0	1	3	1	2	1	1	1
TRINITY_DN155185_c0_g1	0	1	0	0	1	0	0	1	1	0	0	0
TRINITY_DN15520_c0_g1	0	1	0	0	0	0	2	0	1	1	0	2
TRINITY_DN155213_c0_g1	0	0	0	4	5	0	0	0	0	0	2	0
TRINITY_DN155243_c0_g1	2	2	0	2	0	0	0	0	0	0	0	1
TRINITY_DN155249_c0_g1	1	1	0	3	1	0	0	0	2	0	1	0
TRINITY_DN155250_c0_g1	0	0	0	0	0	2	4	1	1	1	0	0
TRINITY_DN155347_c0_g1	0	0	0	0	0	0	1	0	1	0	1	0
TRINITY_DN155352_c0_g1	0	1	0	1	0	2	0	0	0	1	2	1
TRINITY_DN155509_c0_g1	0	0	0	3	0	0	0	0	0	0	1	0
TRINITY_DN155523_c0_g1	1	0	0	4	1	1	1	0	1	3	0	1
TRINITY_DN15554_c0_g1	0	1	0	0	2	0	1	0	1	0	2	0
TRINITY_DN155721_c0_g1	0	0	0	2	1	0	0	2	1	1	0	0
TRINITY_DN155736_c0_g1	0	0	1	2	2	0	0	0	0	0	2	1
TRINITY_DN155738_c0_g1	0	0	0	0	1	0	0	0	1	1	0	1
TRINITY_DN155801_c0_g1	1	0	0	3	0	0	0	0	0	0	0	2
TRINITY_DN155802_c0_g1	1	1	0	1	1	0	0	0	1	0	1	1
TRINITY_DN155819_c0_g1	0	1	1	1	1	0	0	1	2	1	1	0
TRINITY_DN155968_c0_g1	0	0	0	0	2	0	0	0	0	0	3	0
TRINITY_DN15597_c0_g1	0	0	1	1	2	0	1	2	1	1	0	0
TRINITY_DN156_c0_g1	1	1	2	1	1	0	6	1	1	1	1	0
TRINITY_DN156026_c0_g1	0	1	0	0	1	0	3	0	0	0	0	0
TRINITY_DN156147_c0_g1	0	0	0	0	0	0	0	0	0	0	0	0
TRINITY_DN156157_c0_g1	0	0	0	0	0	0	0	0	0	0	0	0
TRINITY_DN15618_c0_g1	0	1	0	6	0	1	3	1	2	1	3	0
TRINITY_DN156188_c0_g1	0	0	0	0	1	0	0	0	1	2	0	0
TRINITY_DN156219_c0_g1	2	1	0	0	1	0	0	0	1	0	1	0
TRINITY_DN156288_c0_g1	0	1	0	0	0	1	1	0	1	0	0	0
TRINITY_DN15629_c0_g1	0	1	1	2	1	0	2	1	2	0	0	2
TRINITY_DN156299_c0_g1	0	0	0	0	0	0	0	0	0	0	1	0
TRINITY_DN156466_c0_g1	0	0	0	0	0	0	3	0	0	1	0	0
TRINITY_DN156484_c0_g1	0	0	0	1	1	0	0	0	0	0	1	0
TRINITY_DN156527_c0_g1	1	2	1	1	2	0	1	0	0	1	0	0
TRINITY_DN15655_c0_g1	2	0	0	1	0	0	1	0	1	0	0	1
TRINITY_DN156568_c0_g1	0	0	1	0	0	0	0	0	0	1	1	0
TRINITY_DN156633_c0_g1	0	0	2	4	0	0	0	0	0	0	0	0
TRINITY_DN156645_c0_g1	0	0	1	0	0	0	0	0	0	0	0	0
TRINITY_DN156648_c0_g1	0	0	0	0	0	0	0	0	0	0	0	0
TRINITY_DN156667_c0_g1	0	0	0	0	1	0	0	1	1	1	0	3
TRINITY_DN156689_c0_g1	1	1	0	2	0	0	0	0	1	0	0	1
TRINITY_DN156693_c0_g1	0	0	1	0	0	0	0	3	2	0	0	0
TRINITY_DN156703_c0_g1	0	3	1	2	0	1	0	0	0	0	1	1
TRINITY_DN15674_c0_g1	12	12	10	14	0	1	20	5	2	6	5	8
TRINITY_DN156753_c0_g1	0	0	0	1	0	0	2	0	1	0	0	0
TRINITY_DN156780_c0_g1	0	3	0	3	1	0	0	0	0	0	1	2
TRINITY_DN156948_c0_g1	0	0	0	2	0	0	0	0	1	1	1	0
TRINITY_DN1570_c0_g1	0	1	0	10	2	0	0	2	2	0	2	2
TRINITY_DN157042_c0_g1	0	0	0	4	0	0	0	0	3	0	0	0
TRINITY_DN157112_c0_g1	1	0	0	1	2	0	0	0	2	0	0	0
TRINITY_DN157129_c0_g1	0	1	0	0	0	0	1	1	0	0	0	0
TRINITY_DN157147_c0_g1	0	0	0	0	0	0	0	0	0	0	0	0
TRINITY_DN157162_c0_g1	0	1	0	0	1	0	0	0	0	0	0	1
TRINITY_DN157202_c0_g1	0	0	0	0	0	0	0	0	0	0	0	0
TRINITY_DN157248_c0_g1	0	0	0	0	0	0	0	0	4	0	0	0
TRINITY_DN157277_c0_g1	0	0	0	0	1	0	1	0	1	0	0	0
TRINITY_DN15730_c0_g1	0	0	0	0	0	0	0	0	0	0	0	0
TRINITY_DN15736_c0_g1	0	0	1	3	0	0	1	0	1	1	0	0
TRINITY_DN157389_c0_g1	0	0	0	2	0	0	0	1	0	0	2	0
TRINITY_DN15740_c0_g2	1	0	0	0	0	0	1	0	0	0	0	1
TRINITY_DN157412_c0_g1	1	0	0	1	0	0	1	1	0	0	0	1
TRINITY_DN157439_c0_g1	0	0	0	3	1	0	0	0	0	0	2	0
TRINITY_DN157478_c0_g1	0	0	0	0	1	0	1	0	2	0	0	0
TRINITY_DN157480_c0_g1	0	0	0	0	1	0	0	0	0	0	0	2
TRINITY_DN157489_c0_g1	0	1	1	0	0	1	2	0	0	0	0	0
TRINITY_DN157552_c0_g1	0	1	1	1	0	0	1	1	0	0	0	0
TRINITY_DN157559_c0_g1	0	1	0	0	0	0	0	0	1	0	0	0
TRINITY_DN157607_c0_g1	0	0	0	2	0	0	1	0	1	0	1	0
TRINITY_DN157616_c0_g1	0	0	0	0	0	1	1	0	1	0	0	0
TRINITY_DN157762_c0_g1	0	0	0	0	0	0	0	0	0	0	0	0
TRINITY_DN1578_c0_g1	0	4	0	0	1	0	0	1	0	0	0	0
TRINITY_DN157804_c0_g1	0	0	0	1	0	0	0	0	1	0	2	0
TRINITY_DN157818_c0_g1	3	4	0	0	0	1	0	0	0	0	0	0
TRINITY_DN15788_c0_g1	0	0	0	1	2	0	1	0	0	1	1	1
TRINITY_DN157934_c0_g1	1	1	2	1	0	0	0	3	1	0	0	0
TRINITY_DN15794_c0_g1	1	0	0	2	2	0	3	2	4	0	0	0
TRINITY_DN15807_c0_g1	0	0	0	5	1	0	0	0	0	0	5	0
TRINITY_DN158076_c0_g1	0	0	0	0	0	0	2	3	0	0	0	0
TRINITY_DN158109_c0_g1	0	1	0	1	1	0	0	0	1	0	0	1
TRINITY_DN158255_c0_g1	1	2	0	0	0	0	2	0	1	0	0	0
TRINITY_DN158327_c0_g1	0	0	1	0	0	0	1	0	2	0	0	0
TRINITY_DN158421_c0_g1	0	1	1.001	0	0	0	2	0	1	0	1	0
TRINITY_DN158445_c0_g1	0	0	0	0	2	0	2	2	0	0	1	0
TRINITY_DN15845_c0_g1	0	1	1	10	4	1	0	1	0	1	3	1
TRINITY_DN158474_c0_g1	0	1	0	0	1	0	0	0	5	3	0	0
TRINITY_DN1585_c0_g1	0	2	1	7	1	0	3	0	2	0	2	1
TRINITY_DN158536_c0_g1	0	0	0	4	1	0	0	1	0	0	2	1
TRINITY_DN158555_c0_g1	0	0	0	0	0	0	0	0	0	0	0	0
TRINITY_DN158556_c0_g1	0	0	0	0	0	0	0	0	0	0	0	0
TRINITY_DN158615_c0_g1	0	0	0	0	1	0	4	0	0	0	0	0
TRINITY_DN15862_c0_g1	0	1	0	4	3	0	0	0	2	0	1	2
TRINITY_DN158644_c0_g1	0	2	0	0	0	1	0	0	0	2	0	0
TRINITY_DN158735_c0_g1	1	1	0	1	0	0	0	0	0	1	0	0
TRINITY_DN15881_c0_g1	0	0	0	0	0	0	0	0	0	0	0	0
TRINITY_DN158897_c0_g1	2	0	1	2	0	0	0	0	0	0	0	2
TRINITY_DN158903_c0_g1	1	0	0	1	0	0	2	0	0	0	2	1
TRINITY_DN158935_c0_g1	0	0	0	0	0	0	2	0	1	0	1	0
TRINITY_DN158949_c0_g1	1	1	0	0	1	0	1	0	0	0	0	0
TRINITY_DN158980_c0_g1	0	0	0	0	0	0	0	0	0	0	0	0
TRINITY_DN158997_c0_g1	0	0	0	0	0	0	1	1	2	2	0	0
TRINITY_DN15905_c0_g1	0	1	1	1	1	1	0	1	0	0	1	0
TRINITY_DN159146_c0_g1	0	0	0	0	1	1	1	1	0	1	1	0
TRINITY_DN159191_c0_g1	0	1	0	1	1	0	1	0	1	0	0	0
[truncated: 22,917 more rows]
