# Supplementary material for: Genomic dissection of an extended phenotype: Oak galling by a cynipid gall wasp
Source: PLoS Genet. 2019 Nov 4;15(11):e1008398. doi: 10.1371/journal.pgen.1008398 (PMC6855507; doi:10.1371/journal.pgen.1008398)
Supplement: S7 File — Each column represents the count for a replicate and each row is a TRINITY output component group, taken as a proxy for a candidate gene. (CSV) [file pgen.1008398.s007.csv]

Oak	254.Oak_Buds	256.Oak_Buds	259C.Oak_Buds	268.Oak_Buds	278.Oak_Buds	283.Oak_Buds	284.Oak_Buds	287.Oak_Buds	289.Oak_Buds	292C.Oak_Buds	294.Oak_Buds	297.Oak_Buds	299.Oak_Buds	302.Oak_Buds	304.Oak_Buds	306.Oak_Buds	323C.Oak_Buds	327C.Oak_Buds	329C.Oak_Buds	332C.Oak_Buds
TRINITY_DN100053_c0_g1	0	2	0	0	0	1	0	0	0	0	0	0	0	0	0	0	0	0	0	0
TRINITY_DN100255_c0_g1	2	0	0	0	0	0	0	0	0	0	0	0	2	0	0	0	0	3	0	0
TRINITY_DN10061_c0_g1	0	0	0	0	0	0	0	0	0	0	0	1	0	0	0	0	0	0	0	0
TRINITY_DN100663_c0_g1	0	0	0	0	2	1	0	0	0	0	0	0	0	0	0	0	0	0	0	0
TRINITY_DN100826_c0_g1	0	0	0	0	0	0	0	0	0	0	0	0	0	0	0	4	0	0	1	0
TRINITY_DN101156_c0_g1	0	0	0	0	0	0	0	0	0	0	0	0	0	0	0	0	0	6	0	0
TRINITY_DN10130_c0_g1	4	0	1	0	0	0	0	1	0	1	1	0	2	2	3	0	1	2	4	1
TRINITY_DN101309_c0_g1	0	2	2	0	0	0	0	0	0	0	0	1	0	0	0	0	0	0	1	0
TRINITY_DN101319_c0_g1	0	0	0	0	0	1	0	0	0	0	0	0	0	0	0	0	0	0	0	0
TRINITY_DN101327_c0_g1	0	0	0	0	0	0	0	0	0	0	0	1	0	0	0	0	0	0	0	0
TRINITY_DN10135_c0_g1	0	0	1	0	0	0	0	1	0	0	0	0	0	0	0	0	0	0	3	0
TRINITY_DN101368_c0_g1	0	1	0	0	0	1	0	0	0	0	0	0	0	0	0	0	0	0	0	0
TRINITY_DN101558_c0_g1	0	1	0	0	0	0	0	0	0	0	0	0	0	0	0	0	0	0	0	0
TRINITY_DN101584_c0_g1	4	0	0	0	0	0	0	0	0	0	0	0	0	0	0	0	0	0	0	1
TRINITY_DN101629_c0_g1	0	0	0	0	0	0	0	0	0	0	1	0	0	0	0	0	0	4	0	0
TRINITY_DN101649_c0_g1	0	0	0	0	0	0	0	1	0	0	1	0	0	0	0	0	0	0	0	0
TRINITY_DN101735_c0_g1	0	0	0	0	0	0	0	0	0	0	1	0	0	0	0	0	0	1	0	0
TRINITY_DN10189_c0_g1	0	0	0	1	0	0	0	5	0	5	0	4	0	0	0	0	0	0	0	0
TRINITY_DN101946_c0_g1	0	0	0	0	1	0	0	1	0	0	0	0	1	1	0	0	0	0	0	0
TRINITY_DN101973_c0_g1	0	0	0	0	0	0	0	2	0	1	0	1	0	0	0	2	1	0	0	0
TRINITY_DN102322_c0_g1	0	0	0	0	1	0	0	1	0	0	0	0	0	0	0	0	0	0	0	0
TRINITY_DN102369_c0_g1	0	0	0	0	0	0	0	0	0	0	0	0	0	0	0	0	0	1	0	0
TRINITY_DN102451_c0_g1	1	0	0	0	0	0	0	0	0	0	0	2	0	0	0	0	0	0	0	0
TRINITY_DN10249_c0_g1	0	0	0	0	0	0	0	0	0	0	0	0	0	0	0	0	0	0	0	0
TRINITY_DN102599_c0_g1	0	0	0	0	0	0	0	0	0	6	0	0	0	0	0	0	0	0	0	0
TRINITY_DN102653_c0_g1	0	0	0	0	0	0	0	0	0	2	0	0	0	0	1	0	0	0	0	0
TRINITY_DN102676_c0_g1	0	0	0	0	0	0	0	0	0	0	0	0	0	0	0	0	0	2	0	0
TRINITY_DN102848_c0_g1	1	0	0	0	0	0	0	0	0	2	0	0	0	0	0	0	0	0	0	0
TRINITY_DN103569_c0_g1	0	0	1	0	1	0	0	0	0	0	1	1	0	2	0	0	0	0	0	0
TRINITY_DN103904_c0_g1	0	0	0	0	0	0	0	0	0	0	0	0	0	0	0	0	0	0	0	3
TRINITY_DN104025_c0_g1	0	0	0	0	1	1	1	0	0	0	0	0	0	0	0	0	0	0	0	0
TRINITY_DN104072_c0_g1	0	0	0	0	0	0	0	0	0	0	0	0	0	0	0	0	1	0	1	1
TRINITY_DN10413_c0_g1	0	1	0	0	0	0	0	0	0	0	0	0	0	0	1	0	0	0	0	0
TRINITY_DN104253_c0_g1	0	0	0	0	0	0	0	1	0	1	1	0	0	2	0	0	0	0	0	0
TRINITY_DN10437_c0_g1	0	0	0	0	0	0	0	19	0	0	0	0	0	0	0	0	0	0	0	0
TRINITY_DN104543_c0_g1	0	0	1	0	0	0	0	0	0	2	0	0	0	0	0	0	0	0	0	0
TRINITY_DN104569_c0_g1	0	0	0	0	0	0	0	0	0	0	0	0	0	0	0	0	0	0	0	0
TRINITY_DN104598_c0_g1	0	0	0	1	0	0	0	0	0	0	0	0	0	0	1	0	0	0	0	0
TRINITY_DN104746_c0_g1	0	0	0	0	0	0	0	2	0	0	0	0	0	0	0	0	0	0	0	0
TRINITY_DN104881_c0_g1	0	0	0	0	0	0	0	0	0	0	0	0	0	0	0	1	0	0	0	0
TRINITY_DN10493_c0_g1	0	0	0	0	0	0	1	0	0	0	0	0	0	0	0	0	0	2	0	0
TRINITY_DN10511_c0_g1	0	2	0	0	0	0	0	0	0	0	0	0	0	0	3	0	0	0	0	0
TRINITY_DN10515_c0_g1	0	0	0	0	0	0	0	1	0	0	0	0	1	0	0	0	1	2	0	1
TRINITY_DN10526_c0_g1	0	0	0	0	0	0	0	0	0	0	0	0	0	0	0	0	0	0	0	0
TRINITY_DN105354_c0_g1	0	0	0	0	0	0	0	0	0	1	0	0	0	0	0	0	0	0	0	0
TRINITY_DN10539_c0_g1	1	0	0	0	0	0	0	1	1	0	1	0	0	1	0	0	1	2	3	0
TRINITY_DN105676_c0_g1	0	0	0	0	0	0	0	0	0	0	0	0	0	0	0	0	0	0	6	0
TRINITY_DN105844_c0_g1	0	0	0	0	0	0	0	0	0	0	0	0	0	0	0	2	0	0	0	0
TRINITY_DN106126_c0_g1	0	0	0	0	0	0	0	1	0	0	0	1	0	0	0	0	0	0	1	0
TRINITY_DN106737_c0_g1	1	0	2	0	0	0	0	2	0	0	0	0	0	0	0	0	0	0	0	0
TRINITY_DN106857_c0_g1	1	1	0	2	1	0	0	0	0	0	1	0	0	0	3	0	0	0	0	0
TRINITY_DN10703_c0_g1	0	0	0	0	0	0	0	0	0	0	0	1	2	0	0	1	0	0	0	0
TRINITY_DN107540_c0_g1	0	2	0	0	0	2	0	0	1	0	0	0	0	0	0	0	0	0	1	1
TRINITY_DN107648_c0_g1	1	0	0	0	0	0	0	0	1	0	0	0	0	0	0	0	0	0	0	0
TRINITY_DN107749_c0_g1	0	0	0	1	0	0	0	1	0	0	0	1	0	0	0	0	0	0	0	0
TRINITY_DN107835_c0_g1	0	0	0	0	0	0	0	0	0	0	0	0	1	0	0	0	0	0	1	0
TRINITY_DN10825_c0_g1	0	0	0	0	0	0	0	0	0	0	0	0	0	1	0	0	1	0	0	0
TRINITY_DN108524_c0_g1	0	0	0	0	0	0	0	1	0	1	0	0	0	0	1	0	0	0	0	0
TRINITY_DN108689_c0_g1	0	1	0	0	0	1	0	0	0	0	0	0	0	0	0	1	0	0	0	0
TRINITY_DN10889_c0_g1	0	0	0	0	0	0	0	2	0	0	1	2	0	0	0	0	0	0	0	0
TRINITY_DN10890_c0_g1	0	0	0	0	0	0	0	0	0	0	0	0	3	0	0	0	0	0	0	0
TRINITY_DN109045_c0_g1	0	0	0	0	0	0	0	0	0	0	0	0	0	0	0	0	1	0	1	1
TRINITY_DN109301_c0_g1	0	0	0	0	0	0	0	3	0	0	0	0	0	0	0	0	0	0	0	0
TRINITY_DN109566_c0_g1	0	4	0	0	0	0	0	1	0	0	0	0	0	0	0	0	0	0	0	0
TRINITY_DN109592_c0_g1	0	0	0	0	0	0	0	0	0	0	0	0	0	0	1	0	0	2	0	0
TRINITY_DN109759_c0_g1	0	0	0	0	0	0	0	1	0	0	0	0	0	0	0	0	0	0	0	0
TRINITY_DN110296_c0_g1	0	0	0	0	0	0	0	0	0	0	0	0	0	0	0	0	0	0	0	0
TRINITY_DN110818_c0_g1	0	0	0	0	0	0	0	0	0	0	0	3	0	0	0	0	0	0	0	0
TRINITY_DN1110_c0_g1	0	0	0	0	0	0	1	0	0	0	1	0	0	0	0	0	0	0	0	0
TRINITY_DN11129_c0_g1	0	0	0	0	0	0	0	0	0	0	0	3	0	0	0	0	0	0	0	0
TRINITY_DN111379_c0_g1	0	0	0	0	0	0	0	0	0	0	0	6	0	0	0	0	0	2	1	0
TRINITY_DN111396_c0_g1	0	0	0	0	0	0	0	0	0	0	0	0	4	0	0	0	0	0	0	3
TRINITY_DN111515_c0_g1	0	0	0	0	0	0	0	0	0	0	0	0	0	0	0	0	0	1	1	1
TRINITY_DN111618_c0_g1	0	1	0	5	0	0	0	0	0	0	0	1	0	0	0	0	0	0	0	0
TRINITY_DN111677_c0_g1	0	0	0	0	0	0	0	0	2	1	0	0	0	0	0	0	0	0	0	0
TRINITY_DN11171_c0_g1	0	0	0	0	0	0	0	0	0	0	0	0	0	0	0	0	0	0	0	0
TRINITY_DN111711_c0_g1	0	0	0	0	0	0	0	0	0	0	0	0	0	0	0	0	0	0	4	0
TRINITY_DN111741_c0_g1	0	0	3	0	0	0	0	0	0	0	0	0	0	0	0	0	0	0	0	0
TRINITY_DN111812_c0_g1	0	0	1	1	1	0	0	1	2	1	2	0	0	0	0	1	0	0	0	0
TRINITY_DN11186_c0_g1	0	0	0	0	0	6	0	0	0	0	0	0	0	0	0	0	0	0	0	0
TRINITY_DN111861_c0_g1	0	0	2	0	0	0	0	0	0	0	0	0	0	0	0	0	0	0	0	0
TRINITY_DN111871_c0_g1	0	0	0	0	0	2	0	0	7	0	0	0	0	0	0	0	0	0	0	0
TRINITY_DN111910_c0_g1	0	0	0	0	0	3	0	0	1	0	0	1	0	1	0	0	0	1	0	0
TRINITY_DN111948_c0_g1	0	0	0	0	0	0	0	1	0	0	0	0	0	0	0	0	0	0	0	0
TRINITY_DN112238_c0_g1	0	0	0	0	0	0	0	0	1	0	0	0	0	0	0	0	0	0	2	1
TRINITY_DN112389_c0_g1	0	1	0	0	0	0	0	0	0	0	0	1	0	0	0	0	0	0	3	0
TRINITY_DN112395_c0_g1	0	0	0	0	0	0	0	0	0	0	0	0	1	0	0	0	0	0	0	0
TRINITY_DN112397_c0_g1	2	16	0	0	0	0	0	0	0	0	0	0	0	0	0	0	0	0	0	0
TRINITY_DN112401_c0_g1	0	0	0	0	0	0	0	0	1	0	2	0	1	0	0	0	1	0	0	0
TRINITY_DN112402_c0_g1	0	0	0	0	0	0	0	0	0	0	0	0	0	0	0	0	0	1	0	0
TRINITY_DN112408_c0_g1	0	0	0	0	0	0	1	0	0	0	1	0	0	0	0	0	1	2	1	0
TRINITY_DN112490_c0_g1	0	5	0	0	0	1	5	2	0	0	1	5	0	2	0	0	0	0	0	0
TRINITY_DN112497_c0_g1	0	0	0	0	0	0	5	0	0	0	0	0	0	0	0	0	0	0	0	0
TRINITY_DN112511_c0_g1	0	1	0	4	0	0	2	1	0	1	0	2	0	0	0	1	0	0	0	0
TRINITY_DN112579_c0_g1	0	0	0	0	0	2	0	0	0	0	0	0	0	0	2	0	0	0	0	0
TRINITY_DN11260_c0_g1	2	0	0	3	0	0	1	8	2	0	0	0	0	1	3	0	4	0	7	4
TRINITY_DN112612_c0_g1	2	0	2	0	0	0	0	0	0	0	0	0	0	0	0	0	0	0	0	0
TRINITY_DN112621_c0_g1	0	0	0	0	0	1	0	2	0	0	0	0	0	0	0	0	0	0	0	0
TRINITY_DN11264_c0_g1	1	2	0	0	0	0	0	0	0	0	0	2	0	0	0	0	0	0	0	0
TRINITY_DN112688_c0_g1	0	0	0	0	0	0	1	0	0	1	0	0	0	0	0	0	0	0	0	0
TRINITY_DN112738_c0_g1	0	1	0	0	0	0	2	0	0	0	2	2	0	0	0	0	0	1	1	0
TRINITY_DN112806_c0_g1	0	0	0	0	0	1	0	2	0	0	0	0	0	0	0	0	0	0	2	0
TRINITY_DN112842_c0_g1	0	0	0	0	0	0	0	6	0	0	0	0	0	0	0	0	0	0	0	0
TRINITY_DN112846_c0_g1	0	0	0	0	0	0	1	0	1	0	0	0	0	0	0	2	0	0	0	0
TRINITY_DN112934_c0_g1	0	1	0	0	0	0	0	2	0	0	0	0	0	0	0	0	0	0	0	0
TRINITY_DN112960_c0_g1	0	0	0	0	0	1	0	0	0	0	0	0	0	2	0	0	2	1	3	1
TRINITY_DN112980_c0_g1	0	0	0	0	0	0	0	0	0	0	0	0	0	0	0	0	1	0	0	1
TRINITY_DN113066_c0_g1	0	2	0	0	0	0	0	3	0	1	0	1	0	0	0	0	0	0	0	0
TRINITY_DN113094_c0_g1	0	0	0	0	0	0	0	4	0	0	1	0	1	0	0	0	0	0	3	0
TRINITY_DN113149_c0_g1	0	1	0	0	1	2	0	1	0	0	0	0	0	0	0	0	1	1	0	0
TRINITY_DN113221_c0_g1	0	1	0	1	2	1	1	6	2	1	0	1	2	0	0	0	0	0	0	2
TRINITY_DN113227_c0_g1	0	0	0	0	0	0	0	0	0	1	0	0	0	0	0	0	0	0	5	8
TRINITY_DN113388_c0_g1	0	0	4	0	0	0	0	0	0	0	0	0	4	0	0	0	0	0	0	0
TRINITY_DN113399_c0_g1	0	0	0	0	0	0	0	0	3	0	2	0	0	0	0	0	0	0	0	0
TRINITY_DN113532_c0_g1	0	0	0	0	0	0	0	0	0	0	0	0	0	0	0	0	0	0	0	0
TRINITY_DN113595_c0_g1	0	0	0	0	0	0	0	0	3	0	1	0	0	0	0	0	4	2	0	1
TRINITY_DN113660_c0_g1	0	0	0	0	0	0	0	0	0	0	0	0	2	0	0	0	0	3	0	0
TRINITY_DN1137_c0_g1	0	0	0	0	0	0	0	0	0	0	0	0	0	0	0	0	0	0	1	0
TRINITY_DN113725_c0_g1	0	0	0	0	0	0	0	0	0	0	0	0	0	0	0	0	0	9	0	0
TRINITY_DN113743_c0_g1	3	0	0	1	0	1	3	1	0	0	5	0	0	4	1	1	0	0	0	0
TRINITY_DN113747_c0_g1	0	1	0	0	0	0	0	0	0	0	0	0	0	0	0	0	0	0	0	0
TRINITY_DN113778_c0_g1	0	0	0	0	0	0	0	1	0	0	1	0	0	0	0	0	0	1	3	0
TRINITY_DN113809_c0_g1	0	0	0	0	0	0	0	0	2	0	1	0	0	0	0	0	0	0	0	1
TRINITY_DN113836_c0_g1	0	2	0	0	0	0	0	2	0	0	0	0	0	0	2	2	0	0	0	0
TRINITY_DN11384_c0_g1	0	0	0	0	0	0	2	2	0	0	1	0	0	0	0	0	0	0	0	0
TRINITY_DN113853_c0_g1	0	0	0	0	0	0	0	1	0	0	0	1	0	0	0	0	0	0	3	0
TRINITY_DN113871_c0_g1	0	1	0	2	0	1	0	0	0	0	0	1	0	0	0	0	0	0	0	1
TRINITY_DN113898_c0_g1	0	0	0	0	0	0	0	0	0	0	0	0	0	0	0	0	0	0	0	0
TRINITY_DN113907_c0_g1	0	0	0	0	0	0	0	0	0	0	0	0	0	0	0	0	0	0	0	0
TRINITY_DN113913_c0_g1	0	0	0	0	1	0	0	0	0	0	0	0	1	0	0	0	0	0	1	0
TRINITY_DN113969_c0_g1	0	0	0	3	0	0	0	0	0	0	0	0	0	0	0	0	0	0	0	0
TRINITY_DN113971_c0_g1	0	0	0	0	0	1	0	0	0	0	0	0	0	0	1	0	0	0	0	0
TRINITY_DN11403_c0_g1	0	1	0	0	0	0	0	0	0	0	0	0	0	1	0	0	0	0	0	0
TRINITY_DN11412_c0_g1	0	0	0	0	0	0	0	0	0	0	0	0	0	2	0	0	0	0	0	2
TRINITY_DN11420_c0_g1	0	0	0	0	0	0	0	0	0	0	0	0	0	0	0	0	0	0	1	0
TRINITY_DN114238_c0_g1	2	0	0	0	1	0	0	3	0	0	1	0	0	0	0	0	0	1	0	0
TRINITY_DN114300_c0_g1	0	0	0	0	0	1	0	0	0	0	0	0	0	0	0	0	0	5	1	0
TRINITY_DN114319_c0_g1	0	0	0	0	0	0	0	0	0	0	0	0	0	0	8	0	2	0	0	0
TRINITY_DN11432_c0_g1	0	0	1	0	0	0	0	0	1	0	0	0	0	0	0	0	0	1	0	0
TRINITY_DN114327_c0_g1	0	0	0	0	0	0	0	0	1	0	0	0	0	0	0	0	0	0	0	1
TRINITY_DN11440_c0_g1	1	0	3	0	0	0	0	0	0	0	0	0	0	0	1	0	0	0	0	0
TRINITY_DN114453_c0_g1	0	0	0	0	0	0	0	0	0	0	0	0	2	0	0	0	0	0	0	0
TRINITY_DN114463_c0_g1	0	0	0	0	0	0	0	0	0	2	0	0	0	0	0	0	0	0	0	0
TRINITY_DN114635_c0_g1	0	0	0	3	0	0	0	0	0	0	0	0	0	0	0	0	0	0	0	0
TRINITY_DN114729_c0_g1	0	0	0	0	0	0	0	0	1	0	0	1	0	0	0	0	0	1	0	0
TRINITY_DN114736_c0_g1	0	0	0	1	0	0	1	0	0	0	0	0	0	1	0	0	0	1	2	0
TRINITY_DN114759_c0_g1	0	0	0	0	0	0	0	0	0	0	0	7	0	0	0	0	1	2	0	2
TRINITY_DN114789_c0_g1	1	1	0	0	0	0	0	1	0	0	0	0	0	0	0	0	0	0	0	1
TRINITY_DN114897_c0_g1	0	0	0	0	0	2	0	0	0	0	0	0	1	0	0	0	0	0	0	6
TRINITY_DN115004_c0_g1	0	0	0	1	0	0	0	1	1	0	0	3	0	1	0	0	0	0	0	1
TRINITY_DN115032_c0_g1	4	0	0	0	0	0	0	0	0	0	0	0	0	0	0	0	0	0	0	0
TRINITY_DN115084_c0_g1	4	0	0	0	0	0	0	0	0	0	0	0	0	0	0	0	0	0	0	0
TRINITY_DN11509_c0_g1	0	0	0	0	4	1	0	0	0	0	0	0	0	0	0	0	0	0	0	0
TRINITY_DN115091_c0_g1	0	0	0	0	0	0	0	0	0	0	0	1	0	0	0	0	0	0	0	0
TRINITY_DN115119_c0_g1	0	1	1	0	0	0	3	0	4	0	0	0	0	0	1	0	0	0	0	0
TRINITY_DN115123_c0_g1	0	0	0	2	0	0	0	0	0	0	0	0	0	0	0	0	0	0	0	0
TRINITY_DN11523_c0_g2	0	0	0	0	0	0	0	2	0	0	0	1	0	0	0	0	0	0	0	0
TRINITY_DN115240_c0_g1	0	1	0	0	0	0	0	0	0	0	0	0	0	0	0	0	0	0	1	0
TRINITY_DN115378_c0_g1	1	0	0	0	0	0	0	0	0	0	0	2	0	0	0	0	0	0	0	0
TRINITY_DN115404_c0_g1	0	0	0	0	0	0	0	0	0	0	0	0	0	0	0	0	0	0	0	0
TRINITY_DN115445_c0_g1	1	2	2	0	0	0	0	0	0	0	0	0	0	0	0	0	0	0	0	0
TRINITY_DN115515_c0_g1	0	0	1	1	0	0	0	0	0	1	0	0	0	0	0	1	0	0	0	0
TRINITY_DN115570_c0_g1	0	1	0	0	0	0	0	1	0	0	0	0	0	2	0	0	0	1	0	0
TRINITY_DN11569_c0_g1	1	0	0	0	0	0	0	3	1	0	2	1	0	0	1	2	0	0	0	0
TRINITY_DN115737_c0_g1	0	0	0	0	0	0	0	0	0	0	0	0	0	0	0	0	0	6	0	0
TRINITY_DN115790_c0_g1	1	0	0	0	0	1	0	2	4	0	1	0	0	0	0	0	0	0	0	0
TRINITY_DN11595_c0_g1	0	0	0	0	0	0	0	1	0	0	0	0	0	0	0	0	0	0	0	0
TRINITY_DN116054_c0_g1	0	0	0	0	0	0	0	0	0	0	0	0	0	0	0	0	0	0	0	0
TRINITY_DN116151_c0_g1	0	0	0	0	0	0	0	0	0	0	1	0	0	0	0	0	0	0	0	0
TRINITY_DN116211_c0_g1	0	0	0	0	0	0	0	0	0	0	1	0	1	0	0	0	0	0	0	0
TRINITY_DN116236_c0_g1	0	0	0	1	0	0	0	2	0	2	2	0	0	0	0	0	0	0	0	0
TRINITY_DN116239_c0_g1	0	0	0	0	0	0	0	0	0	0	0	0	0	0	0	0	2	0	0	0
TRINITY_DN116240_c0_g1	0	2	2	0	0	0	0	0	0	1	0	0	0	0	1	0	0	0	0	0
TRINITY_DN116323_c0_g1	0	0	0	0	0	0	10	0	0	0	11	0	0	0	0	0	0	0	0	0
TRINITY_DN116339_c0_g1	0	0	0	0	3	0	0	0	0	0	0	0	1	0	3	0	0	0	1	2
TRINITY_DN116342_c0_g1	0	0	0	0	0	0	2	0	0	0	0	0	0	0	0	0	0	0	0	0
TRINITY_DN116359_c0_g1	0	0	0	0	0	0	0	0	0	0	0	0	0	0	0	0	0	0	0	0
TRINITY_DN116402_c0_g1	0	0	0	0	0	0	0	0	0	0	0	0	0	0	0	3	0	0	0	0
TRINITY_DN116429_c0_g1	0	0	0	0	0	0	0	0	0	0	0	0	0	0	0	0	0	0	0	0
TRINITY_DN116560_c0_g1	1	2	3	1	2	1	1	7	1	4	0	0	3	0	2	2	2	3	15	5
TRINITY_DN116626_c0_g1	0	0	0	0	0	0	0	2	0	0	0	0	0	0	1	2	1	0	1	0
TRINITY_DN116648_c0_g1	2	0	0	0	0	0	0	0	0	0	0	0	0	0	0	0	0	0	0	0
TRINITY_DN116662_c0_g1	0	0	0	1	0	0	1	0	0	0	0	0	0	0	0	0	0	0	0	0
TRINITY_DN116848_c0_g1	0	0	2	0	1	0	0	1	4	1	1	1	0	1	0	2	0	0	2	0
TRINITY_DN116850_c0_g1	0	0	0	0	0	0	0	0	0	0	0	12	0	0	0	0	0	0	0	0
TRINITY_DN11686_c0_g1	0	0	0	0	0	0	0	0	0	0	0	0	0	0	0	0	0	0	0	0
TRINITY_DN117006_c0_g1	0	0	0	0	0	0	0	0	0	0	0	0	1	0	0	0	0	0	1	0
TRINITY_DN11701_c0_g1	0	0	0	0	0	0	0	1	0	0	0	0	0	0	0	0	0	1	3	0
TRINITY_DN117037_c0_g1	0	0	0	0	0	0	0	0	0	0	0	0	0	0	0	0	0	0	4	0
TRINITY_DN117089_c0_g1	0	0	0	0	0	0	0	0	0	0	0	1	0	0	0	1	0	0	1	0
TRINITY_DN11720_c0_g1	0	1	0	0	0	0	0	1	0	0	0	0	0	0	0	1	0	0	0	0
TRINITY_DN117249_c0_g1	1	0	0	1	0	0	2	0	0	0	0	0	0	0	0	0	0	0	0	0
TRINITY_DN117323_c0_g1	0	0	0	0	0	0	3	0	0	0	0	4	0	0	0	0	0	0	0	0
TRINITY_DN11758_c0_g1	0	0	0	0	0	0	0	0	0	0	0	0	0	0	0	0	0	6	0	0
TRINITY_DN11771_c0_g1	1	0	0	0	0	0	0	0	0	0	0	1	0	1	0	0	1	1	0	0
TRINITY_DN117876_c0_g1	0	0	0	1	0	0	0	3	0	1	0	0	0	0	0	1	0	0	0	0
TRINITY_DN117900_c0_g1	0	0	9	0	0	0	1	2	0	0	0	0	2	0	0	0	0	0	0	0
TRINITY_DN118033_c0_g1	0	0	0	4	0	0	0	0	0	0	0	0	0	0	0	0	0	0	0	0
TRINITY_DN11808_c0_g1	0	0	0	0	0	0	2	0	0	0	0	1	1	0	0	0	0	0	0	0
TRINITY_DN118350_c0_g1	0	4	0	0	0	0	0	0	0	0	0	0	0	0	0	0	0	0	0	0
TRINITY_DN118353_c0_g1	0	0	0	0	0	0	0	0	2	0	0	1	1	0	0	0	0	0	6	2
TRINITY_DN118365_c0_g1	0	1	0	0	0	0	0	0	0	0	0	0	0	0	0	1	0	0	0	2
TRINITY_DN118376_c0_g1	0	0	0	0	0	1	1	0	0	0	0	1	0	0	0	0	0	1	0	0
TRINITY_DN118419_c0_g1	0	0	2	1	1	1	0	0	0	1	0	0	0	1	0	0	0	0	0	0
TRINITY_DN118453_c0_g1	0	0	0	0	0	0	0	0	0	0	0	0	0	0	0	0	0	0	7	0
TRINITY_DN118491_c0_g1	0	8	0	1	0	0	4	0	0	0	0	0	0	0	0	0	0	0	0	0
TRINITY_DN118548_c0_g1	0	4	0	0	0	0	0	0	0	0	0	0	0	0	0	0	0	0	0	0
TRINITY_DN118814_c0_g1	0	0	0	0	1	0	0	0	0	0	0	0	0	0	2	3	0	0	0	0
TRINITY_DN118824_c0_g1	0	0	0	0	0	0	0	0	0	0	0	0	0	0	0	0	0	0	0	0
TRINITY_DN118883_c0_g1	0	0	0	0	0	0	2	0	0	0	0	0	0	0	0	0	0	0	0	0
TRINITY_DN118902_c0_g1	0	0	0	0	0	0	0	0	0	0	0	0	1	0	0	1	1	0	0	0
TRINITY_DN119012_c0_g1	0	1	0	0	2	0	0	0	0	0	0	0	2	0	0	0	0	0	0	0
TRINITY_DN11902_c0_g1	0	0	0	0	0	0	0	0	0	0	0	0	0	0	0	0	1	0	0	2
TRINITY_DN119065_c0_g1	0	1	0	0	0	0	0	0	0	0	0	0	0	0	0	0	0	0	0	0
TRINITY_DN11919_c0_g1	0	0	1	0	0	0	0	0	0	0	0	0	0	0	0	0	0	2	0	0
TRINITY_DN119297_c0_g1	0	0	0	0	0	0	3	0	0	3	0	0	0	0	0	0	0	0	0	0
TRINITY_DN119327_c0_g1	0	1	0	0	0	0	0	0	0	0	0	1	0	0	0	0	0	0	0	1
TRINITY_DN119369_c0_g1	0	0	0	0	0	0	0	1	0	0	0	0	0	0	0	0	0	0	0	0
TRINITY_DN119380_c0_g1	0	0	0	0	0	0	0	0	0	0	0	0	0	0	0	0	0	1	0	0
TRINITY_DN119418_c0_g1	0	0	0	1	0	0	0	0	1	0	1	0	0	1	0	1	0	1	0	0
TRINITY_DN119439_c0_g1	0	0	0	0	0	0	0	0	0	0	0	6	0	0	0	0	0	0	0	0
TRINITY_DN119552_c0_g1	0	0	0	0	0	0	0	1	0	0	0	0	0	1	0	0	0	0	0	2
TRINITY_DN119659_c0_g1	0	0	1	0	0	0	0	0	0	0	0	1	0	0	0	0	1	0	0	0
TRINITY_DN119809_c0_g1	0	0	0	0	0	1	0	0	0	0	0	0	0	0	0	0	0	0	0	0
TRINITY_DN119847_c0_g1	0	0	0	0	0	0	0	0	0	0	0	0	0	0	0	0	0	0	0	6
TRINITY_DN119867_c0_g1	0	3	0	0	0	0	0	0	0	0	0	0	0	0	0	0	0	0	0	0
TRINITY_DN119898_c0_g1	0	1	0	0	0	0	0	2	0	0	0	0	1	0	0	0	0	0	0	0
TRINITY_DN120036_c0_g1	1	4	0	0	0	0	0	19	0	0	1	0	0	0	0	0	3	8	5	10
TRINITY_DN120053_c0_g1	0	0	0	0	0	0	0	0	1	0	0	0	0	0	0	0	0	0	1	0
TRINITY_DN12014_c0_g1	0	0	0	1	0	0	0	0	0	0	0	0	0	0	0	0	0	0	0	0
TRINITY_DN120181_c0_g1	0	0	0	0	0	0	0	0	0	0	0	0	0	0	0	0	0	0	0	0
TRINITY_DN120215_c0_g1	0	0	0	0	0	0	0	0	0	0	0	0	0	0	0	0	0	0	0	6
TRINITY_DN120299_c0_g1	0	0	2	0	0	0	0	0	0	0	0	0	0	1	0	0	0	0	0	0
TRINITY_DN12053_c0_g1	0	3	0	0	0	0	0	0	0	0	0	0	0	0	0	0	0	0	0	0
TRINITY_DN120633_c0_g1	0	0	2	0	1	0	0	0	0	0	1	0	1	0	2	1	1	0	0	0
TRINITY_DN120657_c0_g1	0	0	0	0	0	0	0	0	0	0	0	0	0	0	0	1	0	0	1	0
TRINITY_DN120956_c0_g1	0	0	0	0	0	0	0	1	0	0	0	0	0	0	0	0	0	0	0	0
TRINITY_DN12107_c0_g1	0	0	0	0	0	0	2	1	0	2	4	0	0	1	3	0	0	0	1	0
TRINITY_DN121129_c0_g1	0	0	0	0	0	0	0	0	0	5	0	0	0	0	0	0	0	0	0	0
TRINITY_DN121135_c0_g1	0	0	0	0	0	0	0	0	0	0	0	0	0	0	0	0	0	0	0	0
TRINITY_DN12114_c0_g1	0	0	0	0	0	0	0	0	1	0	1	0	0	0	0	0	0	1	0	0
TRINITY_DN12118_c0_g1	0	1	0	0	0	0	0	0	0	0	0	1	0	0	0	0	0	0	0	1
TRINITY_DN121297_c0_g1	0	0	0	0	0	0	0	1	0	0	0	0	0	0	0	0	0	3	0	0
TRINITY_DN121318_c0_g1	0	1	0	0	0	0	0	0	0	0	2	0	0	0	0	0	0	0	0	0
TRINITY_DN121432_c0_g1	0	0	0	0	0	0	1	1	0	0	0	0	0	0	0	0	0	0	0	0
TRINITY_DN12158_c0_g1	0	0	0	0	0	0	0	0	0	0	0	0	0	0	0	0	0	5	0	0
TRINITY_DN121607_c0_g1	0	0	0	0	0	0	0	0	0	1	0	1	0	1	0	0	0	0	0	0
TRINITY_DN12168_c0_g1	0	0	0	0	0	0	0	0	0	0	0	0	0	0	0	0	0	0	0	0
TRINITY_DN121755_c0_g1	0	0	0	0	0	0	0	1	0	0	1	3	0	0	0	2	0	0	0	0
TRINITY_DN121756_c0_g1	0	6	0	0	0	0	0	1	0	0	0	0	1	1	0	0	0	0	0	1
TRINITY_DN121770_c0_g1	0	0	0	0	0	0	0	0	0	0	4	0	0	0	0	0	0	0	0	0
TRINITY_DN121871_c0_g1	0	0	0	0	0	0	0	0	0	0	0	0	0	0	0	0	0	0	0	0
TRINITY_DN121922_c0_g1	0	0	0	0	0	0	0	0	0	0	0	0	0	0	0	0	0	0	0	0
TRINITY_DN122013_c0_g1	1	1	1	0	0	0	0	0	0	0	1	0	0	0	0	0	0	0	0	0
TRINITY_DN122036_c0_g1	2	0	1	0	0	0	0	0	0	1	0	0	0	0	0	0	0	0	0	0
TRINITY_DN122160_c0_g1	0	0	0	0	0	0	0	0	0	0	0	0	0	0	0	0	0	3	0	0
TRINITY_DN122404_c0_g1	0	0	0	0	0	0	0	0	0	0	0	0	0	0	0	0	0	0	0	0
TRINITY_DN122437_c0_g1	0	0	0	4	0	0	0	0	0	0	0	0	0	0	0	0	0	0	1	0
TRINITY_DN122475_c0_g1	0	1	0	0	0	0	0	0	0	0	0	0	2	0	0	0	0	0	0	0
TRINITY_DN122511_c0_g1	0	0	0	0	0	0	0	1	0	0	0	0	0	0	0	0	0	0	0	0
TRINITY_DN122560_c0_g1	0	0	0	2	0	1	3	0	0	0	0	0	0	2	0	0	0	0	0	0
TRINITY_DN122851_c0_g1	0	0	0	0	0	0	0	0	0	3	0	0	0	0	0	1	1	0	0	1
TRINITY_DN12292_c0_g2	0	0	0	0	0	0	0	0	0	0	3	0	0	0	1	0	0	0	0	0
TRINITY_DN123049_c0_g1	0	0	0	0	0	0	0	2	0	0	0	1	0	0	0	1	0	0	0	0
TRINITY_DN123074_c0_g1	0	1	0	0	0	0	0	0	0	0	0	0	0	0	0	0	0	0	1	0
TRINITY_DN123328_c0_g1	0	0	0	0	0	0	0	0	3	0	0	0	0	0	1	0	0	0	0	0
TRINITY_DN12338_c0_g2	0	1	1	0	0	0	0	0	0	0	1	0	0	0	0	0	0	0	0	2
TRINITY_DN123412_c0_g1	0	0	0	0	0	0	0	2	0	0	0	0	1	0	0	0	1	0	0	0
TRINITY_DN123515_c0_g1	0	0	0	0	0	0	0	0	0	0	0	0	0	0	0	0	0	0	10	0
TRINITY_DN123764_c0_g1	1	2	0	0	0	0	0	0	0	0	0	0	1	0	0	0	0	0	0	0
TRINITY_DN123770_c0_g1	0	2	0	0	0	0	0	3	2	0	0	0	1	0	2	1	0	0	6	0
TRINITY_DN123844_c0_g1	1	2	0	0	1	0	0	0	0	0	0	0	0	0	0	0	0	0	0	0
TRINITY_DN123871_c0_g1	0	0	0	0	0	0	0	0	0	0	0	0	2	0	0	0	2	0	4	1
TRINITY_DN123972_c0_g1	0	0	0	0	0	0	0	3	0	0	0	0	0	0	0	0	0	0	0	0
TRINITY_DN12400_c0_g1	0	0	0	0	0	0	0	0	0	0	0	0	0	0	0	0	0	0	7	1
TRINITY_DN1241_c0_g1	0	0	0	0	0	0	0	0	2	0	0	1	0	0	0	1	0	0	2	0
TRINITY_DN124135_c0_g1	0	0	0	0	0	0	0	0	0	0	0	0	0	0	0	0	0	0	2	0
TRINITY_DN124349_c0_g1	0	0	0	0	0	0	0	0	0	0	0	0	0	0	1	0	0	0	0	2
TRINITY_DN124396_c0_g1	0	0	0	0	0	0	0	22	0	1	0	0	0	0	0	0	0	0	0	0
TRINITY_DN124425_c0_g1	0	2	0	0	0	0	0	0	0	0	0	0	0	0	0	0	0	0	0	0
TRINITY_DN124510_c0_g1	0	1	0	0	0	0	1	0	0	0	0	1	0	0	0	0	0	0	0	0
TRINITY_DN124792_c0_g1	0	0	0	0	0	0	0	0	0	0	0	0	0	0	0	0	0	0	0	0
TRINITY_DN124841_c0_g1	0	0	0	0	0	2	0	0	1	0	0	0	0	0	0	0	0	0	0	0
TRINITY_DN125207_c0_g1	0	0	0	0	0	0	0	0	0	0	0	0	0	0	0	0	0	0	0	0
TRINITY_DN12524_c0_g1	0	2	0	0	0	0	0	2	0	0	0	0	0	0	0	0	0	0	0	0
TRINITY_DN12525_c0_g1	0	0	0	0	0	0	0	0	0	0	0	0	0	0	0	0	0	0	0	0
TRINITY_DN12535_c0_g1	0	0	0	0	0	0	0	0	0	0	0	0	0	0	0	0	0	0	0	0
TRINITY_DN125392_c0_g1	0	0	0	0	0	1	0	1	0	0	0	3	0	0	0	0	1	0	0	0
TRINITY_DN125657_c0_g1	0	0	0	0	0	0	0	0	0	0	1	0	0	0	0	0	0	0	0	0
TRINITY_DN125763_c0_g1	0	0	0	0	0	0	0	0	1	0	0	0	0	1	1	0	0	1	0	0
TRINITY_DN125768_c0_g1	0	0	0	0	0	0	0	0	0	0	0	0	0	0	0	0	0	0	0	0
TRINITY_DN125775_c0_g1	1	0	0	0	0	0	0	0	0	0	1	0	0	0	2	1	1	1	0	0
TRINITY_DN125854_c0_g1	0	0	0	0	0	0	0	0	0	0	0	0	0	0	0	0	0	0	0	0
TRINITY_DN126164_c0_g1	0	0	0	0	0	0	0	1	1	0	0	0	0	0	0	0	0	0	0	0
TRINITY_DN126191_c0_g1	1	3	0	0	1	0	0	0	0	0	0	0	0	0	0	0	0	0	0	0
TRINITY_DN12623_c0_g1	0	0	0	3	0	0	0	2	0	0	0	1	0	0	0	0	0	1	2	5
TRINITY_DN126252_c0_g1	0	0	0	0	1	0	0	0	0	0	0	0	1	0	0	0	0	0	0	0
TRINITY_DN1263_c0_g1	0	0	6	0	0	0	5	0	0	0	0	0	0	0	0	0	0	0	0	0
TRINITY_DN126321_c0_g1	0	0	0	0	0	0	1	0	0	0	2	0	0	0	0	0	0	0	0	0
TRINITY_DN12637_c0_g1	0	1	0	0	0	2	0	0	0	0	0	0	0	0	0	0	0	13	0	0
TRINITY_DN126427_c0_g1	0	0	0	0	0	0	0	1	0	1	0	0	0	0	0	0	0	0	0	0
TRINITY_DN126639_c0_g1	0	0	0	0	0	0	0	0	2	0	0	0	0	0	0	0	0	0	9	0
TRINITY_DN126664_c0_g1	1	0	0	0	0	0	0	0	0	0	0	0	0	0	0	0	0	0	0	0
TRINITY_DN126890_c0_g1	0	0	0	0	0	0	0	0	0	0	1	0	0	0	0	0	0	1	0	0
TRINITY_DN126899_c0_g1	0	0	0	0	0	0	0	0	0	0	0	0	2	0	0	0	0	0	1	0
TRINITY_DN126959_c0_g1	0	0	0	0	0	0	0	0	0	0	0	0	0	0	0	0	0	0	0	0
TRINITY_DN127030_c0_g1	0	0	0	1	0	0	0	0	0	0	0	0	0	0	0	0	0	0	0	0
TRINITY_DN12714_c0_g1	0	0	0	0	0	0	0	0	0	0	0	0	0	0	0	0	0	0	0	0
TRINITY_DN127230_c0_g1	0	1	0	0	0	0	0	0	0	0	0	0	0	0	0	1	0	0	0	2
TRINITY_DN127290_c0_g1	0	0	0	0	0	0	0	0	2	0	0	2	0	3	0	1	0	0	0	1
TRINITY_DN127318_c0_g1	0	0	0	0	0	0	0	0	0	0	0	13	0	0	0	0	0	0	0	0
TRINITY_DN127570_c0_g1	0	6	0	0	0	0	0	0	0	0	0	0	0	0	0	0	0	0	0	0
TRINITY_DN127603_c0_g1	0	0	0	0	0	0	0	0	0	0	0	0	0	0	0	0	0	0	0	0
TRINITY_DN12768_c0_g1	0	0	0	0	0	0	0	1	0	0	0	0	0	0	0	0	0	0	0	0
TRINITY_DN128006_c0_g1	0	0	0	0	0	0	0	0	0	0	0	0	0	0	0	0	0	0	0	0
TRINITY_DN128029_c0_g1	0	0	0	0	0	0	0	0	0	0	1	0	0	0	0	0	0	0	0	0
TRINITY_DN128540_c0_g1	0	0	0	0	0	0	0	0	1	0	0	0	0	0	0	0	1	0	0	0
TRINITY_DN12857_c0_g1	0	2	0	0	0	0	0	0	0	1	0	0	0	1	0	0	0	0	0	0
TRINITY_DN12867_c0_g1	0	1	0	0	0	0	0	0	0	0	0	0	0	0	0	0	0	0	0	0
TRINITY_DN128763_c0_g1	0	0	0	0	0	0	0	0	0	0	0	0	0	0	0	0	0	0	0	0
TRINITY_DN128793_c0_g1	0	0	0	0	0	0	0	0	0	0	0	4	0	0	0	0	0	0	0	0
TRINITY_DN12880_c0_g1	0	3	0	0	0	0	0	0	0	0	0	1	0	0	0	0	0	1	0	4
TRINITY_DN128957_c0_g1	0	0	0	0	0	0	0	0	0	0	0	0	0	0	0	1	0	0	0	0
TRINITY_DN129004_c0_g1	0	0	0	0	0	0	0	0	1	0	0	0	0	1	0	0	0	0	0	0
TRINITY_DN129274_c0_g1	0	0	0	0	0	0	0	0	0	0	0	0	0	0	0	0	0	0	0	0
TRINITY_DN129288_c0_g1	0	0	0	0	0	0	0	0	0	0	0	0	0	0	0	0	11	0	0	0
TRINITY_DN129319_c0_g1	1	0	0	0	0	0	0	0	0	1	0	0	0	0	0	0	0	0	1	0
TRINITY_DN129360_c0_g1	0	0	0	0	0	0	0	1	0	0	1	0	0	0	0	0	0	0	0	0
TRINITY_DN129382_c0_g1	0	0	0	0	0	0	0	0	0	1	0	0	0	0	0	0	0	0	0	0
TRINITY_DN12939_c0_g1	0	1	0	1	0	1	0	0	0	0	1	0	0	0	0	0	0	0	2	0
TRINITY_DN129399_c0_g1	0	0	0	0	0	0	0	0	0	0	0	0	0	0	0	0	0	0	0	0
TRINITY_DN129404_c0_g1	0	0	0	0	0	0	0	0	0	1	0	0	0	1	0	0	1	0	0	0
TRINITY_DN12942_c0_g1	0	0	0	2	1	0	0	0	0	0	0	0	0	2	0	0	0	0	0	0
TRINITY_DN129451_c0_g1	0	0	0	1	0	0	0	0	0	0	0	0	0	0	2	0	0	0	0	0
TRINITY_DN129488_c0_g1	0	0	0	0	0	0	0	0	0	0	0	1	0	0	0	0	0	0	0	0
TRINITY_DN12974_c0_g1	0	0	0	0	0	0	0	0	0	0	1	0	0	0	0	3	0	0	0	0
TRINITY_DN129917_c0_g1	0	0	0	0	0	0	0	0	0	0	0	0	0	0	0	0	0	0	0	0
TRINITY_DN12996_c0_g1	0	0	1	0	0	0	0	0	0	0	0	1	0	0	0	0	0	0	0	2
TRINITY_DN13031_c0_g1	1	0	0	0	0	0	0	2	0	0	0	2	0	0	1	0	0	0	0	1
TRINITY_DN13072_c0_g1	2	0	0	0	0	0	0	0	1	0	0	0	1	0	0	0	0	0	0	0
TRINITY_DN13088_c0_g1	0	0	0	0	1	0	0	0	0	0	0	1	0	0	1	0	0	5	2	2
TRINITY_DN131005_c0_g1	1	1	0	0	0	0	0	0	0	1	0	0	0	0	0	0	0	0	1	1
TRINITY_DN131007_c0_g1	0	0	0	0	0	1	0	0	0	0	0	0	0	0	0	0	0	0	0	0
TRINITY_DN131049_c0_g1	0	0	0	0	0	0	0	0	0	2	2	0	0	0	0	0	0	0	0	1
TRINITY_DN131187_c0_g1	0	0	0	0	0	0	0	0	0	0	0	2	0	0	0	0	0	0	0	0
TRINITY_DN131226_c0_g1	0	0	0	0	0	0	0	0	0	0	0	0	0	0	0	0	0	1	1	4
TRINITY_DN131232_c0_g1	0	0	0	0	0	0	0	0	0	0	0	0	0	0	0	3	0	0	0	0
TRINITY_DN131237_c0_g1	0	0	0	0	0	0	0	0	3	0	0	0	0	0	0	0	0	0	0	0
TRINITY_DN13124_c0_g1	0	0	0	0	0	0	0	1	0	0	0	0	0	0	0	0	0	2	2	0
TRINITY_DN13142_c0_g1	0	0	0	0	0	0	0	3	0	0	0	0	0	0	0	0	0	0	0	0
TRINITY_DN131428_c0_g1	0	1	0	0	0	0	0	0	0	0	0	0	0	0	0	0	0	0	2	0
TRINITY_DN131453_c0_g1	0	0	0	0	1	0	4	0	0	0	0	0	0	0	1	0	0	0	1	0
TRINITY_DN13166_c0_g1	1	0	2	0	0	0	0	0	0	0	0	0	0	0	0	0	0	0	0	0
TRINITY_DN131680_c0_g1	0	0	0	1	0	1	0	0	0	0	0	0	0	0	0	0	0	0	0	0
TRINITY_DN13187_c0_g1	0	0	0	0	0	0	1	0	0	0	1	0	0	0	0	0	2	1	0	3
TRINITY_DN13230_c0_g1	0	0	0	2	0	0	0	1	0	0	1	0	0	0	0	0	0	0	0	0
TRINITY_DN132591_c0_g1	1	0	0	0	0	0	0	1	0	0	0	0	0	0	0	0	0	0	0	0
TRINITY_DN132598_c0_g1	1	0	0	0	0	0	0	0	0	0	0	0	1	0	0	0	0	0	0	0
TRINITY_DN132701_c0_g1	0	0	0	0	0	1	0	0	0	0	0	0	0	0	0	0	0	0	0	0
TRINITY_DN132768_c0_g1	0	0	0	0	0	0	0	0	0	0	0	0	0	0	0	0	0	0	1	0
TRINITY_DN133_c0_g1	0	3	4	2	0	2	0	2	0	0	0	0	2	0	0	0	0	0	3	0
TRINITY_DN133198_c0_g1	0	0	0	0	0	0	0	0	0	0	0	2	0	0	0	0	0	0	0	0
TRINITY_DN13327_c0_g1	0	1	1	0	0	0	0	0	0	0	0	1	0	0	0	0	0	0	1	0
TRINITY_DN133585_c0_g1	0	0	0	0	0	0	0	3	0	0	0	0	0	0	0	0	0	0	0	0
TRINITY_DN13366_c0_g1	0	0	0	0	0	0	0	0	0	0	0	2	0	0	0	0	0	0	0	3
TRINITY_DN133680_c0_g1	0	0	0	0	0	0	0	1	0	0	0	0	0	0	0	0	0	0	2	0
TRINITY_DN133729_c0_g1	0	0	0	0	0	0	0	0	0	0	0	0	1	0	0	0	0	0	0	0
TRINITY_DN133792_c0_g1	0	0	0	0	0	0	0	1	0	0	0	1	0	0	0	1	0	0	1	1
TRINITY_DN13382_c0_g1	0	0	1	0	0	0	0	0	0	0	0	4	0	0	0	0	0	1	0	0
TRINITY_DN13387_c0_g1	0	0	0	0	0	1	0	0	0	0	0	0	0	1	4	0	0	0	0	0
TRINITY_DN133979_c0_g1	0	0	0	0	0	0	0	0	0	0	0	0	0	0	0	0	1	0	2	0
TRINITY_DN134410_c0_g1	3	1	0	0	0	0	0	0	0	0	0	0	0	0	0	0	0	0	0	0
TRINITY_DN134760_c0_g1	0	0	0	0	0	0	0	1	0	0	0	0	0	1	0	0	0	0	0	0
TRINITY_DN134817_c0_g1	0	0	0	0	0	0	0	0	0	0	0	0	0	0	0	0	0	0	0	0
TRINITY_DN135008_c0_g1	0	0	0	0	0	0	0	0	0	0	0	0	1	0	0	2	0	0	0	1
TRINITY_DN135053_c0_g1	0	0	0	0	0	0	0	0	0	0	0	0	0	0	0	1	0	0	0	0
TRINITY_DN1353_c0_g1	0	0	0	0	0	0	0	0	0	7	0	0	7	0	1	0	0	0	0	0
TRINITY_DN135326_c0_g1	0	0	0	0	0	0	0	0	0	0	0	0	0	0	0	0	10	0	0	0
TRINITY_DN135632_c0_g1	0	0	0	0	0	0	0	0	0	0	0	0	2	0	0	0	0	0	0	0
TRINITY_DN13590_c0_g1	0	0	0	0	0	0	0	0	0	0	0	2	0	0	0	0	0	0	3	1
TRINITY_DN136002_c0_g1	0	0	0	0	0	0	0	0	0	0	0	0	1	0	0	0	0	0	0	0
TRINITY_DN13630_c0_g1	0	0	0	0	0	0	0	0	0	0	0	0	0	0	0	0	0	10	2	0
TRINITY_DN13677_c0_g1	0	0	0	0	0	0	0	0	1	0	0	0	0	0	0	1	0	1	0	1
TRINITY_DN136910_c0_g1	0	0	0	0	0	0	0	0	2	0	0	0	4	0	1	1	0	0	0	0
TRINITY_DN136996_c0_g1	0	4	0	0	0	0	0	0	0	0	0	0	0	0	0	0	0	0	0	0
TRINITY_DN137077_c0_g1	0	0	0	0	0	0	0	2	0	0	0	3	0	0	0	0	0	0	0	0
TRINITY_DN137197_c0_g1	0	0	1	0	0	0	0	4	0	0	0	1	0	0	0	0	0	0	0	0
TRINITY_DN13724_c0_g1	0	0	0	0	0	2	0	1	0	0	0	1	2	0	0	0	1	0	0	0
TRINITY_DN137327_c0_g1	0	1	0	1	0	0	0	2	0	0	0	0	0	0	0	2	0	1	3	0
TRINITY_DN13737_c0_g1	0	0	0	0	0	0	0	0	0	0	0	1	0	0	0	0	0	0	0	0
TRINITY_DN137386_c0_g1	2	1	0	1	0	0	0	1	1	2	0	2	1	0	5	0	0	0	0	4
TRINITY_DN137481_c0_g1	0	1	0	0	0	0	0	3	4	0	4	0	4	1	1	3	0	0	3	0
TRINITY_DN137541_c0_g1	0	1	0	0	0	0	2	0	0	0	0	0	1	0	1	1	0	0	0	1
TRINITY_DN137547_c0_g1	0	0	0	0	0	0	0	2	0	1	1	0	1	0	0	0	0	0	0	0
TRINITY_DN137567_c0_g1	0	0	0	0	0	0	0	0	0	0	0	0	0	0	0	0	0	0	0	0
TRINITY_DN137610_c0_g1	0	1	0	0	0	1	0	1	0	1	0	3	3	0	0	0	0	3	4	3
TRINITY_DN137653_c0_g1	0	0	0	0	0	0	0	0	0	0	0	0	0	0	0	0	0	0	5	0
TRINITY_DN137663_c0_g1	0	0	0	0	0	0	0	0	0	4	0	0	0	0	5	0	0	0	0	0
TRINITY_DN137683_c0_g1	0	1	0	0	0	0	0	0	1	0	0	0	1	0	0	0	0	1	0	0
TRINITY_DN13770_c0_g1	0	0	0	0	0	0	0	2	0	0	0	0	0	0	0	0	0	0	0	0
TRINITY_DN137706_c0_g1	0	0	0	0	0	0	0	0	0	0	0	0	3	0	0	0	0	0	0	0
TRINITY_DN137736_c0_g1	0	0	0	0	0	0	0	0	0	0	0	0	0	0	0	0	0	0	0	0
TRINITY_DN137796_c0_g1	0	0	0	0	0	0	0	0	1	0	0	0	0	0	0	0	0	0	1	0
TRINITY_DN137809_c0_g1	0	0	0	0	0	0	0	1	0	0	0	0	0	0	2	0	0	0	0	0
TRINITY_DN137826_c0_g1	1	2	0	0	0	1	0	0	0	0	1	0	0	0	0	1	0	0	0	0
TRINITY_DN137868_c0_g1	0	3	1	0	0	0	0	1	0	0	0	1	0	0	0	0	0	0	0	0
TRINITY_DN13788_c0_g1	0	0	4	0	0	1	0	0	0	0	0	0	0	0	0	0	0	0	0	0
TRINITY_DN137956_c0_g1	0	0	0	0	0	0	0	0	0	0	0	1	0	0	0	0	0	0	0	0
TRINITY_DN138069_c0_g1	0	0	0	0	0	0	0	2	1	0	0	0	0	1	0	0	0	5	0	0
TRINITY_DN13809_c0_g1	0	0	0	0	0	0	0	0	0	0	0	0	0	1	0	0	0	2	0	4
TRINITY_DN138107_c0_g1	0	0	0	0	0	1	0	0	1	0	0	0	0	0	0	0	0	0	14	0
TRINITY_DN138120_c0_g1	0	0	0	0	0	0	0	0	0	0	0	0	0	0	0	0	0	0	0	0
TRINITY_DN138200_c0_g1	0	0	0	0	1	0	0	4	0	0	0	0	0	0	0	0	0	0	0	0
TRINITY_DN138317_c0_g1	0	2	0	0	0	0	0	0	3	0	0	0	0	0	0	0	0	1	2	2
TRINITY_DN138393_c0_g1	1	0	0	0	1	0	0	1	2	0	0	0	2	0	0	0	1	0	5	0
TRINITY_DN13844_c0_g1	0	1	0	0	0	0	0	0	3	0	0	0	2	0	0	1	0	2	0	0
TRINITY_DN138455_c0_g1	0	0	0	0	0	1	0	0	0	0	0	3	0	1	0	0	0	1	0	0
TRINITY_DN138603_c0_g1	0	0	0	0	0	0	0	4	0	0	1	0	0	0	1	2	0	4	0	2
TRINITY_DN138655_c0_g1	0	1	0	0	2	0	0	0	0	0	0	0	0	0	0	0	0	0	0	0
TRINITY_DN138671_c0_g1	1	0	0	0	0	0	0	0	0	1	0	0	0	0	0	1	0	0	0	0
TRINITY_DN138698_c0_g1	0	1	0	0	0	0	1	1	0	0	0	0	1	0	0	0	0	0	0	0
TRINITY_DN13870_c0_g1	1	0	0	0	0	0	2	0	0	2	0	0	1	0	0	4	0	0	0	0
TRINITY_DN138745_c0_g1	0	0	0	0	0	0	0	1	0	1	1	1	0	0	0	0	0	0	0	0
TRINITY_DN13885_c0_g1	0	0	0	2	0	0	0	0	0	1	0	0	2	0	0	0	0	0	0	1
TRINITY_DN138863_c0_g1	0	5	0	0	0	0	0	0	0	0	0	0	0	0	0	0	0	0	0	0
TRINITY_DN138914_c0_g1	0	4	0	0	0	0	0	0	0	0	0	0	0	0	0	0	0	0	5	0
TRINITY_DN139025_c0_g1	0	0	1	0	0	0	0	0	0	0	0	0	0	0	0	0	0	0	2	0
TRINITY_DN139068_c0_g1	1	1	0	0	2	0	0	1	0	0	0	1	0	0	0	0	0	0	0	0
TRINITY_DN139117_c0_g1	0	0	0	2	1	0	0	1	0	1	0	0	2	0	4	1	0	0	0	0
TRINITY_DN139176_c0_g1	0	0	0	0	0	0	0	0	0	0	0	0	0	0	0	0	0	0	0	4
TRINITY_DN139294_c0_g1	0	0	0	0	0	0	0	0	0	0	0	1	0	0	0	1	0	0	0	0
TRINITY_DN139295_c0_g1	1	0	1	0	0	1	0	1	0	0	0	0	0	0	0	0	0	0	0	0
TRINITY_DN139304_c0_g1	1	0	0	0	0	0	0	0	0	0	0	0	0	0	0	0	0	0	0	0
TRINITY_DN139322_c0_g1	0	1	0	0	0	0	0	0	0	0	0	0	0	0	0	0	0	0	0	0
TRINITY_DN139420_c0_g1	0	0	0	1	0	0	0	0	0	1	0	12	0	0	0	0	0	0	2	0
TRINITY_DN139491_c0_g1	0	0	0	0	0	0	0	0	0	0	0	2	0	0	0	0	0	3	0	1
TRINITY_DN139565_c0_g1	0	0	0	0	0	0	0	0	0	0	6	0	0	0	0	0	0	0	0	0
TRINITY_DN139576_c0_g1	0	0	0	0	0	0	0	0	0	0	0	0	1	0	0	0	0	0	0	0
TRINITY_DN139734_c0_g1	0	0	0	0	0	0	0	0	0	0	0	0	0	0	0	0	1	1	1	0
TRINITY_DN139744_c0_g1	1	0	0	0	1	0	0	1	0	1	1	2	0	1	1	0	0	1	3	3
TRINITY_DN139760_c0_g1	0	0	2	0	0	0	0	0	0	1	0	0	0	0	2	0	0	0	0	0
TRINITY_DN139796_c0_g1	0	0	0	0	0	1	0	0	0	0	0	0	0	0	0	0	0	2	0	0
TRINITY_DN139847_c0_g1	0	0	0	0	0	0	0	0	0	0	0	0	0	0	0	0	0	0	0	0
TRINITY_DN139862_c0_g1	1	7	0	1	1	2	2	1	0	0	0	0	7	0	1	0	1	0	2	0
TRINITY_DN139992_c0_g1	0	0	0	0	0	0	0	0	3	0	0	0	0	0	0	0	3	0	21	0
TRINITY_DN140083_c0_g1	0	0	0	0	0	0	0	0	0	0	0	0	0	0	0	0	0	9	2	0
TRINITY_DN140148_c0_g1	0	0	0	0	1	0	0	3	0	0	0	0	0	0	0	0	0	0	0	0
TRINITY_DN14021_c0_g1	0	4	0	0	0	0	0	0	0	0	0	0	0	0	0	0	0	0	1	0
TRINITY_DN140215_c0_g1	0	0	0	0	0	0	0	0	1	0	0	0	0	0	1	0	0	0	1	0
TRINITY_DN14022_c0_g1	0	0	0	0	0	0	0	0	0	1	0	0	2	2	0	0	0	0	0	2
TRINITY_DN140295_c0_g1	0	5	0	0	0	0	0	0	0	0	0	0	0	0	1	0	0	0	0	0
TRINITY_DN140330_c0_g1	0	0	0	0	0	0	3	0	0	0	0	0	2	0	0	0	0	0	0	0
TRINITY_DN140354_c0_g1	1	0	0	0	0	0	0	0	0	0	0	0	0	0	0	0	0	0	0	0
TRINITY_DN140427_c0_g1	0	0	0	0	0	0	0	0	0	0	0	0	0	0	0	0	0	4	0	0
TRINITY_DN140464_c0_g1	0	0	0	0	0	2	0	3	0	0	1	0	0	0	0	0	0	0	0	0
TRINITY_DN140528_c0_g1	0	0	0	0	0	0	0	0	0	0	0	0	0	0	0	0	0	0	0	0
TRINITY_DN140538_c0_g1	0	0	0	0	0	0	0	0	3	0	0	0	0	0	0	0	0	0	0	0
TRINITY_DN14057_c0_g1	0	0	0	0	0	0	0	5	0	0	0	0	0	0	0	0	0	0	0	0
TRINITY_DN14058_c0_g1	0	0	0	0	0	0	4	0	0	0	0	0	0	0	0	0	0	1	2	0
TRINITY_DN140645_c0_g1	0	0	0	0	0	0	0	0	0	0	0	4	0	0	0	0	0	0	0	0
TRINITY_DN140811_c0_g1	0	0	0	0	0	0	0	0	0	0	0	1	0	0	0	0	0	0	1	6
TRINITY_DN140846_c0_g1	3	0	3	2	2	2	1	0	1	5	3	5	6	0	0	0	0	1	0	0
TRINITY_DN140866_c0_g1	0	0	0	0	0	1	0	0	0	2	0	4	0	0	3	0	0	0	0	0
TRINITY_DN140879_c0_g1	0	0	0	0	1	1	0	0	0	0	0	0	0	0	0	0	1	0	0	0
TRINITY_DN140883_c0_g1	0	0	0	0	0	0	0	0	0	0	0	0	0	0	0	0	0	0	7	0
TRINITY_DN140905_c0_g1	0	0	0	0	0	0	0	0	0	0	0	0	9	0	0	0	0	0	0	0
TRINITY_DN140909_c0_g1	0	0	0	0	0	0	0	1	0	0	0	0	1	0	0	0	0	0	0	0
TRINITY_DN140968_c0_g1	0	0	0	0	1	0	0	2	0	0	0	2	1	0	0	0	0	0	0	0
TRINITY_DN141123_c0_g1	0	0	0	0	0	0	0	0	0	2	0	0	0	2	0	0	1	0	0	2
TRINITY_DN141127_c0_g1	0	0	0	0	0	0	0	0	0	0	0	0	0	0	0	0	4	1	1	0
TRINITY_DN141136_c0_g1	0	0	0	0	0	0	0	0	0	0	0	0	1	0	0	0	1	0	0	0
TRINITY_DN14122_c0_g1	0	0	0	0	0	0	0	1	0	0	0	1	0	0	0	1	0	0	2	1
TRINITY_DN141228_c0_g1	0	1	0	0	0	1	0	1	0	0	0	0	0	1	0	0	0	0	0	0
TRINITY_DN14125_c0_g1	0	2	0	0	0	0	0	0	0	0	0	0	0	0	0	0	0	0	0	0
TRINITY_DN141252_c0_g1	0	0	0	0	0	0	0	0	0	0	0	0	0	0	0	0	0	0	0	0
TRINITY_DN141282_c0_g1	0	0	0	4	0	0	0	0	0	0	0	0	0	0	0	0	0	0	0	0
TRINITY_DN141417_c0_g1	0	0	0	0	0	0	2	1	1	0	0	2	2	1	0	0	1	0	0	0
TRINITY_DN14144_c0_g1	0	1	0	0	0	0	0	2	0	0	0	0	0	0	0	0	0	0	1	0
TRINITY_DN141457_c0_g1	1	0	0	0	0	0	0	0	0	0	0	0	0	1	0	0	0	0	0	0
TRINITY_DN141461_c0_g1	3	0	1	0	1	3	0	0	0	1	0	0	0	0	0	0	0	0	0	0
TRINITY_DN141463_c0_g1	0	0	0	0	0	0	0	0	0	0	0	0	0	0	0	0	0	0	0	2
TRINITY_DN141476_c0_g1	0	0	1	0	0	1	0	1	0	0	1	0	0	0	0	0	0	2	0	0
TRINITY_DN141506_c0_g1	0	0	0	0	0	0	0	1	0	0	0	0	0	0	1	0	0	0	1	0
TRINITY_DN141543_c0_g1	1	1	0	2	0	1	0	3	0	0	0	0	0	0	0	0	0	0	0	0
TRINITY_DN141554_c0_g1	0	0	0	0	0	0	0	0	1	0	1	0	0	0	0	0	0	2	0	0
TRINITY_DN141557_c0_g1	0	0	0	2	0	1	0	1	0	0	0	0	0	0	0	0	0	0	0	0
TRINITY_DN141578_c0_g1	0	0	0	1	0	0	0	0	0	0	0	0	0	0	0	0	0	0	0	0
TRINITY_DN1416_c0_g1	0	3	0	0	0	0	0	1	0	1	0	0	0	0	0	0	0	0	0	0
TRINITY_DN14163_c0_g1	1	0	0	0	0	0	0	1	0	0	0	0	1	0	0	0	1	2	3	0
TRINITY_DN141662_c0_g1	1	1	0	0	0	0	0	0	0	1	0	0	0	0	0	0	0	0	0	0
TRINITY_DN141695_c0_g1	1	0	0	0	0	1	0	0	0	0	0	3	0	0	0	0	0	0	0	0
TRINITY_DN141705_c0_g1	0	0	0	0	0	0	0	0	0	0	0	0	0	0	2	0	0	0	1	0
TRINITY_DN142012_c0_g1	0	0	0	0	0	0	0	0	0	0	0	4	0	0	0	0	0	0	0	0
TRINITY_DN142098_c0_g1	0	0	0	0	0	0	0	0	0	0	0	0	0	0	0	0	0	0	0	0
TRINITY_DN142123_c0_g1	0	1	0	0	0	0	1	0	0	0	2	0	0	1	0	1	0	0	0	0
TRINITY_DN142131_c0_g1	0	2	2	0	0	0	0	0	0	0	0	0	1	0	0	0	0	0	0	0
TRINITY_DN142135_c0_g1	0	0	0	0	0	0	0	0	0	0	0	0	0	0	0	0	0	0	3	0
TRINITY_DN14217_c0_g1	0	0	3	5	1	0	0	0	0	0	0	1	0	0	3	1	0	0	0	0
TRINITY_DN1423_c0_g1	4	0	0	0	0	0	0	0	0	0	0	0	0	0	0	0	0	0	0	0
TRINITY_DN142437_c0_g1	0	0	0	0	1	1	0	2	0	0	0	0	4	0	0	0	0	1	1	0
TRINITY_DN142443_c0_g1	0	0	0	0	0	0	0	0	0	0	0	0	0	0	0	0	0	0	0	0
TRINITY_DN142495_c0_g1	0	0	0	0	0	0	0	0	0	0	0	0	0	0	1	1	0	0	1	0
TRINITY_DN142529_c0_g1	1	0	0	0	0	1	0	0	1	0	0	0	0	0	0	0	0	0	0	0
TRINITY_DN142543_c0_g1	0	0	0	0	0	0	0	0	0	0	1	1	0	0	0	0	0	0	0	0
TRINITY_DN142565_c0_g1	0	0	0	0	0	0	1	2	0	0	0	0	0	0	0	0	0	0	0	0
TRINITY_DN142582_c0_g1	7	0	0	0	0	0	0	0	0	0	0	0	0	0	0	0	0	0	0	0
TRINITY_DN142589_c0_g1	0	0	0	0	0	0	0	0	0	0	0	0	0	0	0	0	0	0	1	2
TRINITY_DN142612_c0_g1	0	0	0	0	0	0	1	0	0	0	0	0	0	1	1	0	0	0	0	0
TRINITY_DN142668_c0_g1	0	0	0	0	0	0	0	0	0	0	0	0	0	0	0	0	0	0	0	0
TRINITY_DN142736_c0_g1	0	0	0	0	0	0	0	0	0	0	0	6	0	0	0	0	0	0	0	0
TRINITY_DN142799_c0_g1	0	0	0	0	0	0	0	0	0	0	0	0	0	0	0	0	0	4	10	0
TRINITY_DN142816_c0_g1	1	0	0	0	0	0	0	0	0	0	0	0	0	0	0	0	0	0	0	0
TRINITY_DN142843_c0_g1	0	0	0	0	0	0	0	0	0	0	0	0	0	0	1	0	1	3	0	3
TRINITY_DN142903_c0_g1	0	0	0	0	0	0	0	1	0	1	1	0	0	0	0	0	0	0	0	0
TRINITY_DN142986_c0_g1	0	0	0	0	0	0	1	0	0	0	0	0	0	0	0	1	0	0	0	1
TRINITY_DN143014_c0_g1	0	0	0	0	0	0	0	0	0	0	0	1	0	2	0	0	0	1	0	2
TRINITY_DN143049_c0_g1	0	0	0	0	0	0	0	0	0	0	0	0	0	0	0	0	0	0	0	0
TRINITY_DN143137_c0_g1	0	0	0	0	0	0	0	0	0	0	0	0	0	0	0	0	0	0	0	0
TRINITY_DN143345_c0_g1	2	3	0	1	2	0	3	3	1	0	0	1	0	2	0	2	0	0	0	0
TRINITY_DN143428_c0_g1	0	2	0	0	0	0	0	0	0	0	0	0	0	0	0	0	0	0	0	0
TRINITY_DN143637_c0_g1	0	0	0	0	0	0	0	0	0	0	1	0	1	1	0	0	0	1	0	0
TRINITY_DN143708_c0_g1	0	0	0	0	0	0	0	0	0	0	0	0	0	0	0	0	0	3	2	1
TRINITY_DN14373_c0_g1	0	0	0	0	0	0	0	0	0	0	3	0	0	0	0	0	0	0	0	0
TRINITY_DN14382_c0_g1	0	0	0	0	0	0	0	0	0	1	0	0	0	0	1	1	0	1	0	2
TRINITY_DN143874_c0_g1	0	1	0	0	0	0	0	0	0	0	0	0	0	0	0	0	0	0	0	0
TRINITY_DN143996_c0_g1	0	0	1	0	0	0	1	0	0	1	0	0	0	0	0	0	0	0	0	0
TRINITY_DN143998_c0_g1	0	0	0	0	0	0	0	0	0	0	0	1	0	0	0	0	0	1	0	0
TRINITY_DN144110_c0_g1	0	0	0	0	0	1	0	0	1	0	0	0	0	0	1	0	0	0	0	0
TRINITY_DN144149_c0_g1	0	0	0	0	0	0	0	0	0	0	0	0	0	2	0	0	0	0	4	0
TRINITY_DN144170_c0_g1	0	0	0	0	0	0	0	0	0	0	0	0	0	0	0	0	0	0	1	0
TRINITY_DN14432_c0_g1	0	0	0	0	0	0	0	0	0	0	0	0	0	0	0	0	0	6	0	0
TRINITY_DN144524_c0_g1	0	0	0	0	0	0	0	0	0	0	0	7	0	0	0	0	0	0	0	0
TRINITY_DN144542_c0_g1	0	0	0	0	0	0	0	0	0	0	3	0	0	0	0	0	0	0	0	0
TRINITY_DN144582_c0_g1	0	0	0	0	0	0	0	0	0	0	0	0	0	0	0	0	0	0	0	0
TRINITY_DN144597_c0_g1	0	0	1	0	0	0	5	0	0	0	0	0	0	0	0	0	0	0	0	0
TRINITY_DN14461_c0_g1	0	0	0	0	0	0	0	0	0	0	1	0	0	0	0	0	2	2	0	0
TRINITY_DN144623_c0_g1	0	1	0	0	0	0	0	0	2	0	0	0	0	0	0	0	0	1	1	0
TRINITY_DN144712_c0_g1	0	0	0	0	0	0	0	0	0	0	0	0	0	0	0	1	0	0	0	0
TRINITY_DN144927_c0_g1	0	0	0	0	0	0	0	0	0	0	0	1	1	0	0	0	0	0	1	0
TRINITY_DN144985_c0_g1	0	0	1	2	0	1	0	0	0	0	0	0	0	0	0	0	0	0	1	0
TRINITY_DN14517_c0_g1	0	0	0	0	0	0	0	1	0	0	0	0	0	1	0	1	0	0	0	1
TRINITY_DN1452_c0_g1	0	5	0	1	0	1	0	8	2	2	2	5	0	6	2	2	0	0	3	1
TRINITY_DN14524_c0_g1	0	0	0	0	0	0	0	0	0	1	0	0	0	11	0	0	0	0	0	0
TRINITY_DN145254_c0_g1	0	0	0	0	0	1	0	0	0	0	0	0	0	0	0	0	0	0	1	0
TRINITY_DN145351_c0_g1	0	1	0	0	0	0	0	0	0	0	0	0	0	0	0	0	0	0	0	2
TRINITY_DN145414_c0_g1	0	0	0	0	0	1	0	18	0	0	0	0	0	0	0	0	0	0	0	0
TRINITY_DN145503_c0_g1	0	0	0	0	0	0	0	0	0	0	0	0	0	1	0	0	0	1	1	0
TRINITY_DN145572_c0_g1	0	0	0	0	0	0	1	1	0	0	2	0	0	0	0	0	0	0	0	0
TRINITY_DN1456_c0_g1	0	0	0	0	0	0	0	2	1	0	0	1	0	0	0	0	1	2	6	4
TRINITY_DN145663_c0_g1	0	0	0	0	0	0	2	0	0	0	0	1	0	0	0	0	0	0	0	0
TRINITY_DN14572_c0_g1	0	1	0	0	0	0	0	0	3	0	0	0	1	0	0	0	0	0	1	0
TRINITY_DN145806_c0_g1	0	2	0	0	0	0	0	0	1	0	0	0	0	0	0	0	0	0	1	0
TRINITY_DN145920_c0_g1	0	0	0	0	0	0	1	0	0	0	0	0	0	0	0	0	0	1	0	0
TRINITY_DN146046_c0_g1	0	0	6	0	1	0	0	1	0	1	0	0	0	0	2	0	0	0	0	0
TRINITY_DN146113_c0_g1	0	0	0	0	0	0	0	0	0	0	0	0	0	0	0	1	0	0	3	0
TRINITY_DN146136_c0_g1	0	0	0	0	0	0	0	0	0	0	0	0	1	1	0	0	2	0	0	2
TRINITY_DN146158_c0_g1	0	0	1	0	0	0	0	1	0	0	1	0	0	1	0	0	1	0	0	0
TRINITY_DN146222_c0_g1	0	0	0	0	0	0	0	0	0	0	0	0	0	0	0	0	0	0	0	0
TRINITY_DN146300_c0_g1	0	0	2	1	0	0	1	0	0	1	0	0	1	0	0	0	1	0	1	0
TRINITY_DN146305_c0_g1	0	0	0	0	0	0	0	0	0	0	0	1	0	0	0	0	0	0	0	0
TRINITY_DN146317_c0_g1	0	0	0	0	0	0	1	0	0	0	0	0	0	0	0	1	0	0	0	0
TRINITY_DN146333_c0_g1	0	0	0	0	0	0	0	4	0	0	0	0	0	0	0	0	1	0	0	0
TRINITY_DN146391_c0_g1	4	0	0	0	0	2	0	0	0	0	0	0	0	0	0	0	0	0	0	0
TRINITY_DN146421_c0_g1	0	0	0	0	2	0	0	12	0	0	0	0	4	0	0	0	0	0	0	0
TRINITY_DN14644_c0_g1	0	0	0	0	0	0	0	0	0	0	0	0	0	0	0	0	0	0	0	0
TRINITY_DN146527_c0_g1	0	0	0	0	0	0	2	0	0	0	0	1	0	0	0	0	0	0	0	0
TRINITY_DN146559_c0_g1	0	0	0	0	1	0	0	1	0	0	0	0	0	0	0	0	0	0	0	0
TRINITY_DN146575_c0_g1	0	0	0	0	0	0	0	0	0	0	0	0	0	0	0	0	0	0	0	0
TRINITY_DN146695_c0_g1	0	0	0	0	0	0	1	1	0	0	0	6	0	0	0	0	0	0	0	0
TRINITY_DN146906_c0_g1	0	0	0	0	0	0	0	0	0	0	0	0	0	0	0	0	0	0	5	0
TRINITY_DN147018_c0_g1	0	1	0	0	0	0	0	0	0	1	0	0	0	0	0	0	0	0	0	0
TRINITY_DN147037_c0_g1	0	1	0	0	0	0	0	0	0	0	0	0	0	0	0	0	0	0	0	0
TRINITY_DN147043_c0_g1	0	1	0	0	1	0	0	0	0	0	0	0	0	0	0	0	0	0	0	0
TRINITY_DN147059_c0_g1	1	0	0	0	0	0	0	0	1	0	0	0	0	1	0	0	0	0	0	0
TRINITY_DN147174_c0_g1	0	18	0	0	1	2	0	2	0	0	0	0	1	0	0	0	0	0	0	0
TRINITY_DN147223_c0_g1	0	0	3	0	0	0	0	0	0	0	0	0	0	0	0	0	0	0	0	0
TRINITY_DN147287_c0_g1	0	0	1	0	0	0	0	0	0	0	0	0	0	0	0	0	0	0	0	7
TRINITY_DN147297_c0_g1	0	0	4	0	0	0	0	1	2	0	0	0	0	0	0	0	0	0	0	0
TRINITY_DN147447_c0_g1	0	0	0	0	0	0	0	0	0	1	1	0	1	0	0	0	0	0	0	0
TRINITY_DN147488_c0_g1	0	2	0	0	0	0	0	3	0	0	0	2	0	0	0	0	0	0	0	0
TRINITY_DN14757_c0_g1	1	0	0	0	0	0	0	0	1	0	0	0	0	6	0	0	0	0	0	0
TRINITY_DN147651_c0_g1	2	0	0	0	0	0	0	0	0	0	0	7	0	0	0	0	0	0	0	0
TRINITY_DN14779_c0_g1	0	0	0	0	0	0	0	0	0	0	2	1	0	0	0	0	1	1	1	1
TRINITY_DN147829_c0_g1	0	0	0	0	1	0	0	0	0	0	0	0	0	3	0	0	0	0	0	0
TRINITY_DN147859_c0_g1	0	1	0	0	0	0	0	0	0	1	0	0	0	0	0	0	0	0	0	0
TRINITY_DN147910_c0_g1	0	2	0	0	0	0	0	0	0	0	0	1	0	0	0	0	0	0	0	0
TRINITY_DN147963_c0_g1	0	0	0	0	0	0	0	2	0	0	0	1	0	0	0	0	0	0	0	0
TRINITY_DN148063_c0_g1	0	0	0	0	0	0	0	0	0	0	0	0	0	0	0	0	0	0	2	0
TRINITY_DN1481_c0_g1	0	0	0	0	0	0	0	0	0	0	0	0	0	0	0	0	4	2	0	0
TRINITY_DN148358_c0_g1	0	0	0	0	0	0	0	1	0	0	1	0	0	0	0	0	0	0	0	0
TRINITY_DN14848_c0_g1	0	0	0	0	0	0	0	0	0	0	0	0	0	0	0	0	0	0	0	0
TRINITY_DN148593_c0_g1	2	0	0	0	1	0	0	0	1	0	0	0	0	0	0	0	0	0	0	0
TRINITY_DN148762_c0_g1	0	0	0	0	0	0	0	0	0	0	0	0	0	0	3	0	0	2	0	0
TRINITY_DN148773_c0_g1	0	0	0	0	0	0	0	0	0	0	0	1	1	0	0	0	0	0	0	0
TRINITY_DN148851_c0_g1	0	0	0	0	1	3	0	4	0	1	0	0	0	3	0	1	0	0	0	0
TRINITY_DN14897_c0_g1	0	0	0	0	0	1	0	1	0	0	0	0	0	0	0	1	0	1	4	8
TRINITY_DN149003_c0_g1	0	0	0	0	0	0	0	2	0	0	0	0	0	0	0	0	0	0	0	1
TRINITY_DN14904_c0_g1	0	0	0	0	0	0	0	0	0	0	0	0	0	0	0	2	0	0	0	2
TRINITY_DN149075_c0_g1	0	0	0	0	0	1	0	2	1	0	0	0	0	0	0	0	0	0	0	0
TRINITY_DN149132_c0_g1	0	0	0	0	0	0	1	0	0	1	0	1	0	0	0	0	0	0	0	0
TRINITY_DN149327_c0_g1	0	0	0	0	0	0	1	0	0	1	0	0	0	0	0	0	0	0	0	0
TRINITY_DN149328_c0_g1	0	0	0	0	0	0	0	0	0	0	0	0	0	2	0	0	0	0	1	0
TRINITY_DN149356_c0_g1	0	0	0	0	0	0	0	0	0	0	0	2	0	0	0	0	0	0	0	0
TRINITY_DN14937_c0_g1	0	0	5	0	0	0	0	6	2	0	1	0	3	0	2	0	3	1	1	2
TRINITY_DN149500_c0_g1	0	0	0	0	0	0	0	0	0	0	0	9	0	0	0	0	0	0	0	0
TRINITY_DN149551_c0_g1	0	0	0	0	0	0	0	0	0	0	0	0	0	0	0	0	0	3	2	0
TRINITY_DN149601_c0_g1	0	2	0	0	0	0	0	2	0	0	0	2	0	0	0	0	0	0	0	0
TRINITY_DN149626_c0_g1	0	0	0	0	0	0	1	0	2	0	0	0	0	0	0	0	0	0	0	1
TRINITY_DN14964_c0_g1	0	0	0	0	0	0	0	0	0	0	0	0	0	0	0	0	2	1	2	0
TRINITY_DN149698_c0_g1	0	0	0	0	0	0	0	0	0	0	0	0	0	0	1	1	1	0	6	2
TRINITY_DN149751_c0_g1	0	0	0	0	0	0	0	1	1	0	2	0	2	1	0	2	0	0	0	1
TRINITY_DN14980_c0_g1	0	0	1	0	0	0	0	0	0	0	0	0	0	0	1	0	0	0	0	0
TRINITY_DN149922_c0_g1	0	0	0	0	0	0	0	1	0	0	0	0	0	0	0	0	0	0	0	0
TRINITY_DN150124_c0_g1	0	0	0	0	0	0	0	0	0	0	0	0	0	0	0	0	1	1	0	0
TRINITY_DN150136_c0_g1	1	0	0	0	0	0	0	0	0	1	0	0	0	0	0	0	0	0	1	0
TRINITY_DN150303_c0_g1	0	0	0	0	0	0	0	0	0	0	1	0	0	0	0	0	0	0	0	0
TRINITY_DN150424_c0_g1	0	0	0	0	0	0	1	2	0	0	0	0	0	0	0	1	0	0	0	1
TRINITY_DN15047_c0_g1	0	0	0	0	0	0	0	0	0	0	3	0	0	0	0	0	0	0	0	0
TRINITY_DN15063_c0_g1	0	0	0	0	0	0	0	0	0	0	1	0	0	0	0	1	0	0	0	0
TRINITY_DN1508_c0_g1	0	0	0	0	0	0	0	0	0	0	0	0	0	0	0	0	0	0	0	0
TRINITY_DN150816_c0_g1	0	0	0	0	0	0	0	0	0	0	0	3	0	0	0	0	0	0	0	0
TRINITY_DN150832_c0_g1	0	0	0	0	0	0	0	1	0	1	0	0	0	0	0	0	0	0	0	0
TRINITY_DN150968_c0_g1	0	0	0	0	0	0	0	0	0	0	0	1	0	0	0	2	0	0	0	0
TRINITY_DN151268_c0_g1	0	0	0	0	0	0	0	0	0	0	0	0	0	0	0	0	0	0	0	0
TRINITY_DN151327_c0_g1	0	0	0	0	4	1	0	0	0	0	2	0	0	0	0	0	0	0	0	0
TRINITY_DN151337_c0_g1	0	0	0	0	0	0	0	1	0	0	0	0	0	1	0	0	0	1	0	0
TRINITY_DN151610_c0_g1	0	0	0	0	0	1	0	3	0	0	0	1	0	0	0	0	0	5	0	0
TRINITY_DN151654_c0_g1	0	0	0	0	0	0	0	0	0	0	0	0	0	0	0	0	0	0	0	0
TRINITY_DN15167_c0_g1	0	0	0	0	0	0	0	0	0	0	0	0	0	0	0	0	0	0	7	0
TRINITY_DN151775_c0_g1	0	0	0	0	0	0	0	1	2	0	0	0	1	0	0	0	0	0	0	0
TRINITY_DN151807_c0_g1	0	0	0	0	1	0	0	0	0	1	2	0	0	0	0	0	0	0	0	0
TRINITY_DN151824_c0_g1	0	0	0	0	0	0	0	4	0	0	0	0	0	0	0	0	0	0	0	1
TRINITY_DN151899_c0_g1	0	0	0	0	0	0	0	0	0	0	0	1	0	0	0	0	1	0	2	2
TRINITY_DN152534_c0_g1	1	3	0	0	2	0	0	4	0	0	0	0	0	0	0	0	0	0	0	0
TRINITY_DN15257_c0_g2	0	0	0	0	0	0	0	1	0	0	0	0	0	0	0	0	0	0	0	0
TRINITY_DN152597_c0_g1	0	0	1	0	0	0	0	0	0	0	0	0	0	0	0	0	0	0	0	1
TRINITY_DN153012_c0_g1	0	0	0	0	0	0	0	1	0	0	0	0	0	0	0	0	0	0	0	0
TRINITY_DN153117_c0_g1	0	0	0	0	0	0	0	0	0	0	0	3	0	0	0	1	0	0	0	0
TRINITY_DN15324_c0_g1	0	0	0	0	0	0	0	0	0	0	0	1	0	2	0	0	0	0	0	0
TRINITY_DN153281_c0_g1	0	0	0	0	0	0	0	0	0	0	0	0	0	0	0	0	0	3	0	0
TRINITY_DN15353_c0_g1	0	1	0	0	0	0	0	1	0	0	0	1	0	0	0	0	0	1	1	1
TRINITY_DN153559_c0_g1	0	0	0	0	0	0	0	0	0	0	0	0	0	0	2	0	0	0	0	0
TRINITY_DN153579_c0_g1	0	1	0	0	0	0	0	0	0	0	0	1	0	0	0	0	0	0	0	0
TRINITY_DN153583_c0_g1	0	0	0	0	0	0	0	0	0	0	0	0	0	0	0	0	4	0	0	0
TRINITY_DN153602_c0_g1	0	0	0	1	0	0	0	0	0	0	0	0	0	0	0	0	0	0	0	0
TRINITY_DN153613_c0_g1	0	0	0	0	0	0	0	0	0	0	0	2	0	0	0	0	0	0	0	0
TRINITY_DN153645_c0_g1	0	0	0	0	0	0	0	0	0	0	0	0	0	0	2	0	0	0	0	0
TRINITY_DN1537_c0_g1	0	1	0	0	0	0	0	4	1	1	2	0	0	0	1	0	0	0	0	0
TRINITY_DN153836_c0_g1	0	0	0	0	0	0	0	0	0	0	0	3	0	0	0	0	0	0	0	0
TRINITY_DN153912_c0_g1	0	0	0	0	0	1	0	0	0	0	0	0	0	0	1	0	0	1	0	0
TRINITY_DN153981_c0_g1	0	0	0	0	0	0	0	0	0	0	0	0	0	0	0	0	0	0	0	0
TRINITY_DN154083_c0_g1	0	0	0	0	0	0	2	0	0	0	0	0	0	0	0	0	0	0	0	0
TRINITY_DN15410_c0_g1	0	0	0	0	0	0	0	0	0	0	0	0	0	0	0	0	1	0	0	0
TRINITY_DN154126_c0_g1	0	3	0	1	0	0	0	0	0	0	0	0	0	0	0	0	0	0	0	0
TRINITY_DN154226_c0_g1	0	0	0	0	0	0	0	0	0	0	0	0	1	0	0	0	0	0	0	1
TRINITY_DN154251_c0_g1	0	0	0	0	0	0	0	0	0	0	0	0	0	0	0	0	1	0	1	0
TRINITY_DN15427_c0_g1	0	0	0	0	0	1	0	0	1	0	0	0	3	2	2	0	0	0	0	0
TRINITY_DN154312_c0_g1	0	3	0	0	0	0	0	0	0	0	0	0	0	0	0	0	0	0	1	0
TRINITY_DN154430_c0_g1	0	0	0	0	0	0	0	0	1	0	1	0	0	0	1	0	0	0	1	0
TRINITY_DN154468_c0_g1	0	6	0	0	0	0	0	0	0	0	0	0	0	0	0	0	0	0	0	0
TRINITY_DN154502_c0_g1	0	0	0	0	0	0	0	0	1	0	0	0	2	0	0	1	0	0	0	0
TRINITY_DN154785_c0_g1	0	0	0	0	0	0	0	0	0	0	0	0	0	0	0	0	0	0	0	0
TRINITY_DN155082_c0_g1	0	0	0	0	0	0	0	0	0	0	0	0	0	0	1	0	0	0	4	0
TRINITY_DN155264_c0_g1	0	0	5	0	0	0	0	0	0	0	0	0	0	0	0	0	0	0	0	0
TRINITY_DN155282_c0_g1	0	0	0	0	0	1	0	0	0	4	0	0	0	0	0	0	0	0	0	0
TRINITY_DN155311_c0_g1	0	0	0	0	0	0	1	0	0	0	0	1	0	0	0	0	0	0	0	1
TRINITY_DN155360_c0_g1	0	0	0	0	0	0	0	2	0	0	0	0	0	0	0	0	0	0	0	0
TRINITY_DN15549_c0_g1	0	0	1	0	0	1	0	6	0	0	0	0	0	0	0	0	0	1	6	1
TRINITY_DN155595_c0_g1	0	0	0	0	0	0	0	0	0	0	0	0	0	0	0	0	0	0	0	0
TRINITY_DN155670_c0_g1	0	0	0	0	0	0	0	0	1	0	0	0	0	2	0	1	0	0	0	0
TRINITY_DN155674_c0_g1	0	0	0	0	0	0	0	0	0	0	0	0	0	0	0	0	0	0	0	0
TRINITY_DN15581_c0_g1	0	0	0	0	0	0	0	0	0	0	0	0	0	0	0	0	0	0	0	0
TRINITY_DN155934_c0_g1	0	0	0	0	0	0	0	0	0	0	0	0	0	1	2	0	0	0	0	0
TRINITY_DN155939_c0_g1	0	1	0	0	0	1	0	0	0	0	0	3	0	0	0	0	0	0	0	0
TRINITY_DN15608_c0_g1	0	1	0	1	0	1	0	0	0	0	0	0	0	0	0	0	0	0	0	0
TRINITY_DN15677_c0_g1	0	0	0	0	0	0	0	0	0	0	0	0	0	0	0	0	0	0	0	0
TRINITY_DN157047_c0_g1	0	0	0	0	0	0	0	0	0	1	0	0	0	0	0	0	0	0	0	1
TRINITY_DN157148_c0_g1	0	3	0	0	0	0	0	0	0	0	0	0	0	0	0	0	0	0	0	0
TRINITY_DN157377_c0_g1	0	0	0	0	0	0	0	0	0	0	0	0	0	0	0	0	0	0	0	1
TRINITY_DN157525_c0_g1	0	0	0	0	0	0	0	0	0	0	0	2	0	0	1	0	0	0	0	0
TRINITY_DN15771_c0_g1	0	0	0	0	0	0	0	4	0	0	0	0	0	0	0	0	0	0	1	0
TRINITY_DN157898_c0_g1	0	0	0	0	0	0	0	1	0	0	0	0	0	0	0	0	0	0	1	0
TRINITY_DN15792_c0_g1	0	0	0	0	0	0	0	0	1	0	0	0	0	0	0	0	0	0	0	0
TRINITY_DN157955_c0_g1	1	0	0	0	0	0	0	1	0	0	0	0	0	0	0	0	0	0	0	0
TRINITY_DN15799_c0_g1	0	0	0	0	0	0	0	0	0	0	0	0	0	0	0	0	0	2	3	1
TRINITY_DN158309_c0_g1	0	0	0	0	0	0	0	0	0	0	0	0	0	0	0	0	0	0	0	0
TRINITY_DN15843_c0_g1	2	0	0	0	0	0	0	0	0	0	0	0	0	0	0	0	0	0	1	0
TRINITY_DN15888_c0_g1	1	0	0	1	0	1	0	0	1	1	0	3	0	0	1	0	0	2	2	2
TRINITY_DN15947_c0_g1	0	0	0	0	0	0	0	0	0	0	0	0	0	0	0	0	0	0	0	0
TRINITY_DN160049_c0_g1	0	0	0	0	0	0	0	0	1	0	0	0	0	0	0	1	0	0	0	1
TRINITY_DN160325_c0_g1	0	0	0	1	0	0	0	0	0	0	0	0	0	0	0	0	0	0	0	0
TRINITY_DN161081_c0_g1	0	0	0	0	0	0	0	0	0	0	0	2	0	0	0	0	0	0	0	0
TRINITY_DN16121_c0_g1	1	0	0	0	1	0	0	0	0	0	0	1	0	0	0	0	0	0	0	0
TRINITY_DN16136_c1_g1	0	0	0	0	0	0	0	0	0	0	0	0	0	0	0	0	0	0	3	0
TRINITY_DN161381_c0_g1	0	0	0	0	0	0	0	0	0	4	0	0	0	0	0	0	0	0	0	0
TRINITY_DN16199_c0_g1	0	0	0	2	0	0	0	0	1	0	1	0	0	0	0	0	0	0	0	0
TRINITY_DN162391_c0_g1	0	1	0	0	0	0	0	0	0	0	0	0	0	0	0	0	0	0	0	0
TRINITY_DN162450_c0_g1	0	0	0	0	0	0	0	0	0	0	0	0	0	0	0	0	0	0	8	0
TRINITY_DN162496_c0_g1	0	0	0	1	2	0	0	1	0	0	0	0	0	0	1	0	0	0	0	0
TRINITY_DN16255_c0_g1	0	0	0	0	0	0	0	0	0	2	0	1	0	0	0	0	0	0	0	0
TRINITY_DN162672_c0_g1	0	0	0	1	1	2	0	2	0	0	1	0	0	0	0	1	0	0	0	0
TRINITY_DN162687_c0_g1	0	0	0	1	0	0	0	0	0	0	0	0	0	0	0	0	1	0	0	0
TRINITY_DN162689_c0_g1	0	0	0	0	0	0	0	0	0	0	0	0	0	0	0	0	0	0	19	0
TRINITY_DN162773_c0_g1	0	1	0	0	1	0	0	1	0	0	0	2	0	0	0	0	0	0	2	0
TRINITY_DN162846_c0_g1	0	0	0	0	0	0	0	0	0	0	0	0	0	0	0	0	0	0	1	0
TRINITY_DN162855_c0_g1	0	0	0	0	0	0	0	0	0	0	0	0	0	0	0	0	0	1	2	0
TRINITY_DN162901_c0_g1	1	0	0	0	0	0	5	0	0	1	0	0	0	0	0	0	0	0	0	0
TRINITY_DN162930_c0_g1	0	0	2	0	0	0	0	0	0	0	0	0	0	0	0	0	0	0	0	0
TRINITY_DN162972_c0_g1	3	0	0	0	1	0	0	0	0	0	0	0	0	0	0	0	0	0	0	0
TRINITY_DN163000_c0_g1	0	0	0	0	0	0	0	0	0	0	0	0	0	0	0	5	0	0	0	2
TRINITY_DN163007_c0_g1	0	2	0	0	0	0	0	0	0	0	1	1	0	2	0	0	0	0	2	0
TRINITY_DN163086_c0_g1	0	0	20	0	2	0	0	0	0	6	0	19	0	0	0	0	0	0	0	0
TRINITY_DN163097_c0_g1	0	0	0	0	0	0	0	0	0	0	0	0	0	0	0	0	0	0	0	0
TRINITY_DN163164_c0_g1	0	0	0	0	0	0	0	0	0	0	0	0	0	1	0	0	0	0	4	1
TRINITY_DN163215_c0_g1	0	0	0	0	0	0	0	2	0	1	0	0	0	0	0	0	0	0	0	0
TRINITY_DN163226_c0_g1	0	0	0	0	0	0	0	0	2	0	0	0	0	0	4	0	0	0	0	0
TRINITY_DN163310_c0_g1	0	0	0	0	0	0	0	0	0	0	0	0	0	0	0	0	1	0	1	0
TRINITY_DN163417_c0_g1	0	0	0	0	0	1	0	0	1	0	0	0	0	0	0	0	0	0	0	0
TRINITY_DN163476_c0_g1	0	0	0	0	0	0	0	0	0	0	0	0	0	0	0	0	0	5	0	1
TRINITY_DN163514_c0_g1	0	0	0	0	0	0	0	0	0	0	0	8	0	0	0	0	0	0	0	0
TRINITY_DN163553_c0_g1	0	0	0	0	0	0	0	0	0	0	0	0	0	0	0	0	1	0	0	0
TRINITY_DN163670_c0_g1	0	0	0	0	0	0	0	0	0	0	1	0	1	0	0	0	0	0	0	0
TRINITY_DN163693_c0_g1	0	0	0	0	0	0	0	0	4	0	0	0	0	0	0	0	0	0	4	0
TRINITY_DN163834_c0_g1	0	0	0	0	0	0	0	0	3	0	0	0	0	0	0	0	0	0	0	0
TRINITY_DN163926_c0_g1	0	1	0	0	0	0	0	0	0	0	0	0	3	2	0	0	0	0	0	5
TRINITY_DN163929_c0_g1	0	2	0	0	0	0	0	0	0	0	0	2	0	0	0	0	0	0	0	0
TRINITY_DN163942_c0_g1	0	0	0	0	0	0	1	0	0	0	0	1	0	1	0	0	0	1	0	1
TRINITY_DN164037_c0_g1	0	1	0	0	1	0	0	0	0	1	0	1	0	0	0	0	1	0	0	0
TRINITY_DN164104_c0_g1	0	0	0	0	0	0	0	0	0	0	0	0	0	0	0	0	0	0	1	0
TRINITY_DN164166_c0_g1	0	0	0	0	0	0	0	1	0	0	0	0	0	0	0	0	0	0	0	0
TRINITY_DN164181_c0_g1	0	0	0	0	0	0	0	0	0	0	0	0	0	1	0	2	0	0	0	0
TRINITY_DN164258_c0_g1	0	0	0	0	0	0	0	0	0	0	2	0	0	0	0	0	0	0	0	0
TRINITY_DN164270_c0_g1	0	0	0	0	0	0	0	1	2	0	0	0	0	0	0	0	0	0	0	1
TRINITY_DN164296_c0_g1	0	0	0	0	0	0	0	1	0	0	0	0	0	1	0	0	0	0	0	0
TRINITY_DN164319_c0_g1	0	0	0	0	0	4	0	1	0	0	0	3	0	0	0	0	0	0	1	0
TRINITY_DN164376_c0_g1	1	0	0	0	2	0	0	0	0	0	0	0	0	0	0	0	0	0	1	0
TRINITY_DN164386_c0_g1	1	0	4	0	0	0	0	1	0	0	0	2	0	0	0	0	0	0	0	0
TRINITY_DN164422_c0_g1	1	0	0	0	0	1	0	0	0	0	1	0	0	0	0	0	0	0	0	0
TRINITY_DN164487_c0_g1	0	13	0	0	0	2	0	0	0	1	0	0	0	0	0	0	0	0	0	0
TRINITY_DN164493_c0_g1	0	5	2	0	0	0	0	2	0	0	0	2	0	0	0	0	0	0	0	0
TRINITY_DN164500_c0_g1	0	0	0	0	0	0	0	0	0	0	0	0	0	0	0	0	0	0	0	0
TRINITY_DN164552_c0_g1	0	0	0	0	0	0	0	0	0	0	0	0	0	0	0	0	6	1	2	1
TRINITY_DN164568_c0_g1	0	0	0	0	0	0	7	0	0	0	0	0	6	12	0	0	0	0	0	0
TRINITY_DN164598_c0_g1	0	0	0	1	0	0	0	0	0	0	7	0	0	0	0	0	0	0	0	0
TRINITY_DN16472_c0_g1	1	0	0	0	0	0	0	0	1	1	0	0	0	0	1	0	2	0	0	0
TRINITY_DN164772_c0_g1	0	3	0	0	0	0	0	0	0	0	0	0	0	0	0	0	0	0	0	0
TRINITY_DN164843_c0_g1	0	0	0	0	0	0	0	0	0	0	0	0	0	0	0	0	1	1	1	0
TRINITY_DN16486_c0_g1	0	0	1	0	0	0	0	0	0	0	0	0	0	0	0	0	0	0	1	0
TRINITY_DN164862_c0_g1	0	0	0	0	0	0	0	1	0	0	0	0	0	0	0	1	0	0	0	0
TRINITY_DN164864_c0_g1	0	0	0	0	0	0	0	0	0	0	0	0	0	0	0	2	0	0	0	1
TRINITY_DN164874_c0_g1	0	0	0	0	0	0	0	0	0	0	0	0	0	0	0	0	0	3	17	5
TRINITY_DN164946_c0_g1	0	0	0	0	0	0	0	0	0	0	0	1	0	0	0	0	0	0	1	0
TRINITY_DN164991_c0_g1	0	0	0	0	0	0	0	1	0	0	0	0	0	0	0	0	0	0	0	0
TRINITY_DN165328_c0_g1	0	0	0	0	0	0	1	0	0	0	0	2	0	0	0	0	0	3	0	0
TRINITY_DN165329_c0_g1	0	0	1	0	0	0	1	0	0	0	0	0	0	0	0	0	0	0	0	0
TRINITY_DN165366_c0_g1	0	0	0	0	2	0	1	0	0	0	0	0	0	0	0	0	1	0	0	1
TRINITY_DN165484_c0_g1	0	0	0	0	0	0	0	0	0	0	0	0	0	0	0	0	0	0	6	0
TRINITY_DN165534_c0_g1	0	0	0	0	0	0	0	0	10	0	0	0	0	0	0	0	0	0	0	0
TRINITY_DN165543_c0_g1	0	0	0	0	0	0	0	0	0	0	0	0	0	0	0	0	0	5	0	0
TRINITY_DN165571_c0_g1	0	0	0	0	0	0	0	0	0	0	0	12	0	0	0	0	0	0	0	0
TRINITY_DN165671_c0_g1	0	0	0	0	0	0	0	0	0	0	0	0	0	0	0	0	0	0	0	0
TRINITY_DN165732_c0_g1	0	0	0	0	0	0	0	0	0	0	1	0	0	0	0	1	0	0	0	0
TRINITY_DN165755_c0_g1	0	3	4	0	2	0	2	1	1	5	1	4	5	2	0	1	4	0	0	4
TRINITY_DN165759_c0_g1	0	0	1	0	0	0	0	0	0	0	0	0	0	2	0	0	0	0	0	0
TRINITY_DN165878_c0_g1	0	0	0	0	0	0	1	0	0	0	0	0	0	0	0	0	0	0	0	0
TRINITY_DN165983_c0_g1	0	0	0	0	0	0	0	0	0	0	0	0	0	0	0	0	0	0	0	3
TRINITY_DN16604_c0_g1	0	0	1	0	0	0	0	0	0	0	0	0	0	1	0	0	0	1	0	0
TRINITY_DN166204_c0_g1	0	0	0	0	0	0	1	0	0	0	0	0	0	1	0	0	0	0	0	0
TRINITY_DN166216_c0_g1	0	0	0	0	0	0	0	0	0	0	0	0	0	0	0	0	0	0	0	0
TRINITY_DN166233_c0_g1	0	0	0	0	0	0	0	0	0	0	0	0	0	0	0	0	0	0	0	0
TRINITY_DN16634_c0_g1	0	0	0	0	0	0	0	0	0	0	0	2	1	0	0	0	0	2	2	1
TRINITY_DN166353_c0_g1	0	0	0	0	1	0	0	0	0	0	0	0	0	0	0	0	0	0	2	0
TRINITY_DN166371_c0_g1	0	0	0	0	0	2	1	0	0	1	0	0	0	0	0	0	0	3	2	0
TRINITY_DN166393_c0_g1	0	0	1	0	0	0	0	0	0	0	1	0	0	0	0	0	0	0	0	0
TRINITY_DN166459_c0_g1	0	0	0	0	0	0	0	0	0	0	0	0	0	0	0	0	0	0	4	0
TRINITY_DN166514_c0_g1	0	0	0	0	0	0	0	2	0	0	2	0	0	0	0	0	0	4	0	0
TRINITY_DN166531_c0_g1	0	0	0	0	0	0	0	0	0	0	0	0	0	0	0	0	0	0	0	0
TRINITY_DN166582_c0_g1	0	0	0	1	0	0	0	3	0	0	0	0	0	0	0	0	0	0	0	0
TRINITY_DN166629_c0_g1	0	0	0	0	0	0	0	0	0	0	0	0	3	0	1	0	0	1	0	1
TRINITY_DN166655_c0_g1	0	1	0	0	0	0	0	0	0	0	1	0	0	0	0	0	1	2	0	3
TRINITY_DN16667_c0_g1	1	0	1	0	1	0	0	1	0	0	0	0	0	1	0	0	0	0	0	1
TRINITY_DN166689_c0_g1	0	0	0	1	0	2	0	1	1	0	0	0	3	2	0	1	0	1	0	3
TRINITY_DN166781_c0_g1	0	0	0	0	0	0	0	0	0	0	0	0	0	0	0	0	0	0	0	0
TRINITY_DN166791_c0_g1	0	0	0	0	0	0	0	0	0	0	0	0	0	0	0	0	0	0	0	3
TRINITY_DN167034_c0_g1	0	0	0	0	0	0	0	0	0	0	0	0	0	0	0	0	0	0	0	0
TRINITY_DN167186_c0_g1	0	0	0	0	0	0	0	0	1	0	0	0	0	0	0	0	2	0	5	0
TRINITY_DN167229_c0_g1	0	0	0	0	0	0	0	0	0	0	0	0	0	0	0	0	0	0	0	0
TRINITY_DN167232_c0_g1	0	1	0	0	0	0	0	0	0	0	0	0	0	0	1	0	2	0	0	0
TRINITY_DN167255_c0_g1	0	0	0	0	0	0	0	0	0	0	11	0	0	0	0	0	0	0	0	0
TRINITY_DN167309_c0_g1	0	0	0	0	0	0	0	0	0	0	0	0	0	0	0	0	0	0	0	0
TRINITY_DN167336_c0_g1	0	0	0	0	0	0	0	1	0	0	0	0	0	0	0	0	1	0	0	0
TRINITY_DN167357_c0_g1	0	0	0	0	0	1	0	0	0	0	0	0	0	0	0	0	0	0	3	0
TRINITY_DN167407_c0_g1	0	0	0	0	0	1	0	1	0	0	0	0	0	0	1	0	0	0	0	0
TRINITY_DN167494_c0_g1	0	0	0	0	0	0	0	0	0	0	0	0	1	0	1	0	0	0	0	0
TRINITY_DN167593_c0_g1	0	0	0	0	0	0	0	0	0	0	0	0	0	0	0	0	0	0	0	0
TRINITY_DN167594_c0_g1	0	0	0	0	0	0	0	5	0	0	0	0	0	0	0	0	0	0	0	0
TRINITY_DN167653_c0_g1	0	0	0	0	1	0	0	0	0	0	1	0	0	0	0	0	0	0	0	0
TRINITY_DN167786_c0_g1	0	0	0	0	0	0	0	0	0	0	0	0	0	0	0	0	0	0	0	0
TRINITY_DN167802_c0_g1	0	0	0	0	0	3	0	0	0	0	0	0	0	0	1	0	0	0	1	1
TRINITY_DN16782_c0_g1	0	3	0	0	0	0	0	0	0	0	0	0	0	0	0	0	0	0	0	0
TRINITY_DN167832_c0_g1	0	1	0	0	0	0	0	0	0	0	0	2	0	0	0	0	0	0	0	0
TRINITY_DN16799_c0_g1	0	1	0	0	0	0	0	0	4	0	0	1	0	0	0	0	0	0	0	1
TRINITY_DN168173_c0_g1	0	0	0	0	0	0	0	0	2	0	0	0	0	0	2	0	0	0	0	0
TRINITY_DN168261_c0_g1	0	0	1	0	0	0	0	1	0	2	1	2	0	1	0	0	0	0	0	0
TRINITY_DN168305_c0_g1	0	0	0	0	0	0	0	1	0	0	0	0	0	0	0	0	0	5	17	0
TRINITY_DN168565_c0_g1	4	0	0	1	0	3	0	1	0	0	0	0	0	1	0	0	0	0	0	0
TRINITY_DN168571_c0_g1	0	0	0	0	0	0	0	0	0	0	0	0	0	2	0	0	0	0	0	0
TRINITY_DN168596_c0_g1	0	0	0	0	2	0	0	0	0	0	0	0	0	0	0	0	0	0	0	0
TRINITY_DN168662_c0_g1	0	0	0	0	0	0	5	0	0	0	0	0	0	0	0	0	0	0	0	0
TRINITY_DN168679_c0_g1	0	0	0	0	0	1	0	0	0	0	0	0	0	0	0	0	0	0	0	2
TRINITY_DN168756_c0_g1	0	1	0	0	0	1	0	0	0	0	0	0	0	0	0	1	0	3	1	0
TRINITY_DN168764_c0_g1	0	0	0	0	0	1	0	0	0	0	0	0	0	1	0	0	0	2	0	0
TRINITY_DN168776_c0_g1	0	0	3	0	0	0	0	0	0	0	0	0	0	0	0	0	0	0	0	0
TRINITY_DN168789_c0_g1	0	0	1	0	0	0	0	0	0	0	0	13	0	0	0	0	0	0	0	0
TRINITY_DN168909_c0_g1	0	0	0	0	0	0	0	0	2	0	0	0	0	0	0	0	0	2	0	0
TRINITY_DN168965_c0_g1	0	0	0	0	0	0	0	0	0	0	0	1	0	0	0	0	0	1	1	2
TRINITY_DN169035_c0_g1	0	0	0	1	1	0	0	0	0	0	0	0	1	0	0	0	0	0	0	0
TRINITY_DN169069_c0_g1	1	0	6	0	0	0	0	0	0	0	5	0	0	0	0	0	0	0	0	0
TRINITY_DN169113_c0_g1	0	0	1	0	0	0	0	0	1	0	0	0	0	0	0	0	1	0	0	0
TRINITY_DN169121_c0_g1	0	0	0	0	0	0	1	0	0	0	0	6	0	0	0	0	0	0	0	0
TRINITY_DN169145_c0_g1	0	0	0	0	0	0	0	0	1	0	0	0	0	1	0	0	0	1	0	0
TRINITY_DN169204_c0_g1	0	0	0	0	0	0	0	0	0	0	0	0	0	0	1	0	0	0	0	7
TRINITY_DN169251_c0_g1	0	1	0	0	0	0	0	0	0	0	0	0	0	0	0	0	0	3	0	0
TRINITY_DN169278_c0_g1	0	0	1	0	0	0	0	0	0	0	0	0	0	0	0	0	0	0	0	0
TRINITY_DN169298_c0_g1	0	0	0	0	0	0	0	0	0	0	0	0	0	0	0	1	0	0	0	1
TRINITY_DN169352_c0_g1	0	7	0	0	0	0	0	0	0	0	0	0	0	0	0	0	0	0	0	0
TRINITY_DN169355_c0_g1	0	0	0	0	0	0	0	4	0	0	0	0	0	0	0	1	0	0	0	0
TRINITY_DN169367_c0_g1	0	0	0	0	0	0	0	0	0	0	0	4	0	0	0	0	0	0	0	0
TRINITY_DN169431_c0_g1	0	0	0	0	0	0	0	1	0	0	0	0	0	0	0	1	2	1	0	5
TRINITY_DN169499_c0_g1	1	0	0	0	1	0	0	1	0	0	0	0	1	0	0	0	0	0	0	0
TRINITY_DN169571_c0_g1	0	0	0	0	0	0	0	0	0	0	0	0	0	0	0	0	0	0	0	0
TRINITY_DN16960_c0_g1	0	0	0	0	0	0	0	0	0	0	0	0	0	0	0	0	0	0	0	0
TRINITY_DN169669_c0_g1	0	0	0	0	0	0	0	0	0	0	0	0	0	8	5	0	0	0	0	0
TRINITY_DN169727_c0_g1	0	0	1	1	0	1	0	7	0	0	0	0	0	0	0	0	0	0	0	0
TRINITY_DN169771_c0_g1	0	1	0	0	0	0	0	1	0	0	0	0	0	0	0	0	0	0	0	0
TRINITY_DN16978_c0_g1	0	0	0	0	0	0	1	0	0	0	0	0	0	2	0	0	0	0	0	0
TRINITY_DN169910_c0_g1	0	0	0	0	0	0	0	3	0	0	0	0	0	0	0	0	0	0	0	0
TRINITY_DN169955_c0_g1	0	0	1	0	0	0	0	0	0	0	0	0	0	0	0	0	0	0	0	0
TRINITY_DN169994_c0_g1	0	1	0	0	0	0	1	1	0	0	0	0	0	0	0	0	0	0	0	1
TRINITY_DN170018_c0_g1	0	1	0	0	0	0	0	0	0	0	0	0	0	0	0	0	0	0	0	0
TRINITY_DN170036_c0_g1	0	0	0	0	0	0	0	0	0	0	0	0	0	0	0	0	0	0	0	0
TRINITY_DN170093_c0_g1	0	0	0	0	0	0	0	0	0	0	0	0	0	0	1	0	0	0	0	2
TRINITY_DN170188_c0_g1	0	0	0	0	0	0	0	0	1	1	0	0	0	0	0	0	0	0	0	0
TRINITY_DN170206_c0_g1	0	4	0	0	0	0	0	0	0	0	6	0	0	0	0	0	0	0	0	0
TRINITY_DN170250_c0_g1	0	0	0	0	0	0	2	0	0	0	0	3	3	1	0	0	0	0	0	0
TRINITY_DN170398_c0_g1	1	0	0	0	0	0	0	0	0	0	0	2	0	0	0	0	0	0	0	0
TRINITY_DN170532_c0_g1	0	0	0	0	0	0	0	1	0	0	0	1	0	0	0	0	0	0	1	0
TRINITY_DN170568_c0_g1	0	0	0	0	0	0	0	0	0	0	0	0	0	0	0	0	1	1	2	0
TRINITY_DN170676_c0_g1	0	0	0	0	0	1	0	0	0	0	0	0	0	0	0	0	0	2	4	2
TRINITY_DN17075_c0_g1	4	0	0	0	0	0	0	4	0	2	0	0	0	0	0	0	0	0	0	1
TRINITY_DN170799_c0_g1	0	0	0	0	0	0	0	0	1	0	0	0	0	0	0	0	0	2	0	0
TRINITY_DN17086_c0_g1	0	0	0	0	0	0	0	0	0	0	0	0	0	0	0	0	0	0	0	0
TRINITY_DN170884_c0_g1	0	0	0	0	0	0	0	0	0	0	0	0	0	0	0	0	1	4	0	0
TRINITY_DN171034_c0_g1	0	0	0	0	0	0	0	0	0	0	6	0	0	0	0	0	0	0	0	0
TRINITY_DN171078_c0_g1	0	3	0	0	0	0	0	0	0	0	0	0	1	0	0	0	0	0	0	0
TRINITY_DN171151_c0_g1	0	0	0	0	0	0	0	0	0	0	3	0	0	0	0	0	0	0	0	0
TRINITY_DN171259_c0_g1	0	0	0	0	0	1	0	1	1	0	0	0	0	0	0	3	0	0	0	0
TRINITY_DN171417_c0_g1	0	1	0	0	0	0	0	1	0	0	0	1	0	0	0	0	0	0	1	0
TRINITY_DN171477_c0_g1	0	2	0	0	0	1	0	0	0	0	0	0	0	0	0	0	0	0	0	0
TRINITY_DN171736_c0_g1	0	0	0	0	1	0	0	1	0	0	0	0	0	0	0	1	0	1	0	0
TRINITY_DN171820_c0_g1	0	0	0	0	0	0	0	0	0	0	0	0	0	0	4	1	0	0	0	0
TRINITY_DN17192_c0_g1	0	0	0	1	0	0	0	0	0	0	0	0	0	0	0	0	0	0	4	2
TRINITY_DN172021_c0_g1	0	0	0	0	0	0	0	0	0	0	0	2	0	0	0	0	0	0	0	0
TRINITY_DN172022_c0_g1	0	0	0	1	0	0	2	2	3	1	1	1	1	0	1	1	0	0	0	0
TRINITY_DN172252_c0_g1	0	0	0	0	0	0	0	0	0	0	0	1	0	0	0	0	0	0	0	0
TRINITY_DN172279_c0_g1	0	0	0	0	0	0	0	0	0	0	1	0	1	0	0	0	0	0	0	1
TRINITY_DN17229_c0_g1	0	0	0	0	0	0	0	0	0	0	0	0	0	0	0	0	0	0	0	0
TRINITY_DN17234_c0_g1	0	16	0	0	0	1	0	0	0	1	0	0	1	0	0	0	0	0	0	0
TRINITY_DN172463_c0_g1	0	0	0	0	0	0	0	0	0	0	0	0	0	0	0	0	0	0	1	0
TRINITY_DN172504_c0_g1	0	1	0	0	0	0	0	0	0	0	0	2	0	0	0	0	0	0	0	0
TRINITY_DN172558_c0_g1	0	0	0	0	0	0	0	1	0	3	0	1	0	5	0	0	0	0	0	0
TRINITY_DN17260_c0_g1	0	0	0	0	0	0	0	0	0	0	0	0	0	0	0	0	0	0	0	0
TRINITY_DN172632_c0_g1	0	2	0	0	0	0	0	0	0	0	0	0	0	0	0	0	0	0	0	0
TRINITY_DN172809_c0_g1	0	0	0	0	0	0	1	0	0	0	0	0	0	0	0	0	3	0	0	0
TRINITY_DN172838_c0_g1	0	0	0	0	0	0	0	0	0	0	0	0	0	0	0	0	0	0	0	0
TRINITY_DN172896_c0_g1	0	0	0	0	0	0	0	1	0	0	0	0	0	0	0	0	2	1	2	0
TRINITY_DN172903_c0_g1	2	0	3	0	2	1	0	1	0	0	4	0	0	0	0	1	0	0	0	0
TRINITY_DN172922_c0_g1	0	1	0	0	0	0	0	0	0	0	0	0	0	0	0	0	0	0	0	0
TRINITY_DN173078_c0_g1	1	0	0	0	0	0	0	0	0	0	1	0	0	0	2	0	0	1	0	0
TRINITY_DN173118_c0_g1	0	0	0	0	0	0	0	3	0	0	0	0	0	0	0	0	0	0	1	0
TRINITY_DN173133_c0_g1	0	0	0	2	0	0	0	0	0	0	0	0	0	0	0	0	0	0	0	0
TRINITY_DN173162_c0_g1	0	0	0	0	0	0	1	0	1	0	3	0	0	0	1	0	0	0	0	1
TRINITY_DN17324_c0_g1	0	0	0	0	0	2	0	0	0	0	0	0	0	0	1	0	0	0	0	0
TRINITY_DN173287_c0_g1	0	0	0	0	0	0	0	0	0	0	0	0	0	0	0	0	0	0	0	0
TRINITY_DN173342_c0_g1	0	2	0	0	0	0	0	0	0	0	0	0	0	0	0	1	0	0	0	0
TRINITY_DN173397_c0_g1	0	0	0	0	0	1	0	0	0	0	0	0	0	0	0	0	2	0	1	0
TRINITY_DN173436_c0_g1	0	0	0	0	0	1	0	1	1	1	1	0	0	0	1	0	0	0	0	0
TRINITY_DN173533_c0_g1	0	4	0	0	0	0	0	0	0	0	0	0	0	0	1	0	0	0	0	0
TRINITY_DN173599_c0_g1	0	0	0	0	0	0	0	0	0	2	0	0	0	0	0	0	0	0	1	0
TRINITY_DN173667_c0_g1	0	0	0	0	1	0	0	0	0	0	0	0	0	0	0	0	2	0	0	0
TRINITY_DN17369_c0_g1	0	0	1	0	0	0	0	1	0	1	0	0	0	1	1	1	0	0	1	0
TRINITY_DN173993_c0_g1	0	0	0	0	0	0	0	0	0	0	0	3	0	0	0	0	0	0	0	0
TRINITY_DN173995_c0_g1	0	8	0	0	0	0	0	0	0	0	0	0	0	0	0	0	0	0	0	0
TRINITY_DN174007_c0_g1	2	0	0	0	0	0	0	0	0	0	0	0	0	0	0	0	0	0	0	0
TRINITY_DN17411_c0_g1	0	0	0	0	2	0	0	0	1	0	0	0	0	0	0	0	0	0	0	0
TRINITY_DN174173_c0_g1	0	0	0	0	0	0	0	0	1	0	2	0	0	0	0	0	0	0	0	0
TRINITY_DN17427_c0_g1	0	0	0	0	0	1	0	0	0	0	0	2	0	0	0	0	0	0	0	3
TRINITY_DN17428_c0_g1	0	0	0	0	0	0	0	0	0	0	0	0	0	0	0	0	0	0	6	0
TRINITY_DN174341_c0_g1	1	0	0	0	0	1	0	0	0	0	0	0	0	0	0	0	0	0	0	0
TRINITY_DN174457_c0_g1	0	0	0	0	0	0	0	0	1	1	0	0	0	0	0	0	0	0	0	0
TRINITY_DN174468_c0_g1	0	0	1	0	0	0	0	0	0	0	0	0	0	0	0	0	0	0	1	3
TRINITY_DN174577_c0_g1	0	0	0	0	0	0	0	0	0	0	0	0	0	0	0	0	0	0	2	0
TRINITY_DN174625_c0_g1	0	0	0	0	0	0	0	2	0	1	0	0	2	0	0	0	0	0	1	0
TRINITY_DN174761_c0_g1	2	0	0	1	0	0	1	0	0	0	0	0	0	3	0	0	0	0	0	0
TRINITY_DN174901_c0_g1	0	0	0	0	0	0	0	0	0	0	0	0	0	0	0	0	1	0	0	0
TRINITY_DN175001_c0_g1	0	1	0	0	0	0	0	0	0	0	0	0	0	1	0	0	0	0	0	0
TRINITY_DN175037_c0_g1	1	0	0	0	0	0	0	0	0	0	0	0	2	0	0	0	0	0	0	0
TRINITY_DN175041_c0_g1	0	0	0	0	0	0	0	1	0	0	0	0	0	0	0	0	0	0	0	0
TRINITY_DN175113_c0_g1	1	0	0	0	0	0	0	0	0	0	0	0	0	0	0	0	0	0	0	0
TRINITY_DN17516_c0_g1	0	0	0	0	0	0	0	0	0	0	0	3	0	0	0	0	0	0	0	0
TRINITY_DN175172_c0_g1	0	1	0	0	0	0	0	0	0	0	0	4	0	0	0	0	0	0	0	0
TRINITY_DN175232_c0_g1	0	1	1	3	0	0	1	1	0	1	0	4	1	1	0	0	0	0	0	0
TRINITY_DN175412_c0_g1	0	0	0	0	0	0	0	1	0	0	1	0	0	0	0	0	0	0	0	0
TRINITY_DN175424_c0_g1	0	0	0	0	0	0	0	0	1	1	0	0	0	0	1	0	0	0	0	0
TRINITY_DN175465_c0_g1	0	0	0	0	0	0	0	2	0	0	0	0	0	0	0	0	0	0	0	0
TRINITY_DN175947_c0_g1	0	0	0	0	0	0	0	0	0	0	0	4	0	0	0	0	0	1	0	2
TRINITY_DN175948_c0_g1	0	0	0	0	1	0	0	0	0	0	0	0	0	0	0	0	0	1	1	0
TRINITY_DN1762_c0_g1	1	0	0	0	0	0	0	1	0	0	1	0	1	2	0	1	1	0	1	0
TRINITY_DN176335_c0_g1	0	0	0	0	0	0	0	0	0	0	0	0	0	0	0	0	0	0	4	0
TRINITY_DN176348_c0_g1	1	0	0	0	0	0	0	4	0	0	0	0	0	0	0	0	0	0	0	0
TRINITY_DN176427_c0_g1	0	0	0	0	0	0	0	0	0	0	0	0	0	0	0	0	0	0	2	0
TRINITY_DN176481_c0_g1	0	0	1	0	0	1	0	0	0	0	0	0	0	0	0	0	0	0	0	0
TRINITY_DN176566_c0_g1	0	0	0	0	0	0	0	0	0	0	0	0	0	0	0	0	1	0	0	1
TRINITY_DN176605_c0_g1	0	0	0	0	0	0	0	0	0	0	1	0	0	0	0	0	0	0	0	0
TRINITY_DN176610_c0_g1	0	0	0	0	0	0	0	0	0	0	0	0	0	0	0	0	0	0	1	0
TRINITY_DN176734_c0_g1	0	0	0	0	0	0	0	1	0	0	0	0	0	0	0	0	0	0	1	0
TRINITY_DN17688_c0_g1	3	3	1	1	0	2	0	5	0	0	2	0	0	0	0	0	0	0	0	0
TRINITY_DN176917_c0_g1	0	0	1	0	0	1	0	0	0	0	0	0	0	0	0	0	0	0	0	5
TRINITY_DN177007_c0_g1	0	0	1	1	0	0	0	0	0	0	0	0	0	0	0	0	0	0	0	0
TRINITY_DN177064_c0_g1	0	0	0	0	0	0	2	0	0	0	0	0	0	0	0	0	0	0	1	0
TRINITY_DN177284_c0_g1	0	0	0	2	0	0	0	0	0	0	0	0	0	0	0	0	0	1	1	0
TRINITY_DN177396_c0_g1	0	0	0	1	0	0	0	0	0	0	0	0	0	0	0	0	0	0	0	2
TRINITY_DN177555_c0_g1	0	0	0	0	0	0	0	0	0	0	0	0	0	2	0	1	0	0	0	0
TRINITY_DN177773_c0_g1	0	0	0	0	0	0	0	0	0	0	0	0	0	0	2	0	0	0	0	0
TRINITY_DN177824_c0_g1	0	0	0	0	0	0	0	0	0	0	0	0	0	0	0	0	0	0	0	0
TRINITY_DN177827_c0_g1	0	0	0	0	0	1	1	0	0	0	4	0	0	0	0	0	0	0	0	0
TRINITY_DN178075_c0_g1	0	0	0	0	0	0	0	0	0	0	0	0	0	0	0	0	0	0	0	0
TRINITY_DN178356_c0_g1	0	0	0	0	0	0	0	0	0	0	0	0	0	0	0	0	0	0	2	1
TRINITY_DN178435_c0_g1	0	0	0	0	0	1	0	1	1	0	0	0	0	0	0	1	0	0	4	0
TRINITY_DN178768_c0_g1	0	0	1	0	0	0	0	0	0	0	0	0	0	4	0	1	0	0	0	0
TRINITY_DN178811_c0_g1	0	0	0	0	0	0	0	0	0	0	0	0	0	0	0	0	0	2	0	1
TRINITY_DN178889_c0_g1	1	0	0	0	0	0	0	0	0	0	0	0	0	0	0	0	0	0	0	0
TRINITY_DN179423_c0_g1	0	0	0	0	0	0	0	0	0	0	2	0	1	0	0	0	0	0	0	0
TRINITY_DN179466_c0_g1	0	0	0	0	0	0	0	0	0	0	0	0	0	0	0	0	0	0	0	7
TRINITY_DN17947_c0_g1	0	0	0	0	0	0	0	0	0	0	0	0	0	0	0	0	0	0	0	0
TRINITY_DN179814_c0_g1	0	0	0	0	0	0	0	0	0	0	0	0	0	0	0	0	0	0	0	0
TRINITY_DN17988_c0_g1	2	2	0	0	0	1	1	0	0	0	0	0	0	0	0	0	0	0	0	0
TRINITY_DN179927_c0_g1	0	0	0	1	0	0	1	0	0	0	0	0	0	0	0	0	0	0	0	0
TRINITY_DN180062_c0_g1	0	0	0	0	0	0	0	0	0	0	1	0	0	0	0	0	0	0	0	0
TRINITY_DN180118_c0_g1	1	0	0	0	0	0	0	0	0	2	0	0	0	0	0	0	0	0	0	0
TRINITY_DN18012_c0_g1	0	0	0	0	0	0	0	1	0	0	0	0	0	0	0	0	0	0	0	0
TRINITY_DN180536_c0_g1	0	0	0	1	0	0	0	0	1	0	2	0	0	0	0	0	0	0	0	0
TRINITY_DN18063_c0_g1	0	0	0	0	0	0	0	1	0	0	0	1	0	0	0	0	1	1	0	0
TRINITY_DN180664_c0_g1	0	0	0	0	0	0	0	0	0	0	0	0	0	0	0	0	0	0	0	0
TRINITY_DN180743_c0_g1	0	0	0	0	0	0	0	0	0	0	0	0	0	0	1	0	0	0	0	0
TRINITY_DN18086_c0_g1	0	0	0	0	0	0	0	0	0	0	0	0	0	0	8	0	1	0	3	0
TRINITY_DN181234_c0_g1	0	0	0	0	0	0	0	0	0	0	0	0	1	0	0	0	0	1	3	0
TRINITY_DN1814_c0_g1	0	0	0	0	0	0	0	0	0	0	0	0	0	0	0	0	0	0	0	0
TRINITY_DN181602_c0_g1	0	0	0	0	0	0	0	0	0	0	0	0	0	0	0	0	0	0	0	0
TRINITY_DN181884_c0_g1	0	2	0	0	0	0	0	0	0	0	2	0	0	0	0	0	0	0	0	0
TRINITY_DN181911_c0_g1	0	0	0	0	0	0	0	0	0	2	0	0	0	0	0	0	0	0	0	0
TRINITY_DN182011_c0_g2	0	2	0	0	0	0	0	1	0	1	0	0	0	0	1	0	0	0	0	0
TRINITY_DN18205_c0_g1	0	0	0	0	0	0	0	1	0	0	1	0	0	0	0	1	0	0	0	0
TRINITY_DN182186_c0_g1	0	0	0	0	0	0	0	1	0	0	0	0	0	0	0	0	0	0	1	0
TRINITY_DN18228_c0_g1	0	0	0	0	0	0	0	0	0	0	0	0	0	0	0	0	0	0	0	0
TRINITY_DN182319_c0_g1	0	1	0	0	0	0	0	0	0	0	0	0	0	0	0	0	0	0	1	0
TRINITY_DN182677_c0_g1	0	0	0	0	0	0	0	0	0	0	0	0	0	0	0	0	0	0	0	0
TRINITY_DN18290_c0_g1	0	0	0	0	0	0	0	1	0	0	1	0	0	0	0	1	0	1	2	0
TRINITY_DN183038_c0_g1	1	2	0	0	0	0	0	0	0	0	0	0	0	0	0	0	0	0	0	0
TRINITY_DN18307_c0_g1	0	0	0	0	0	0	0	0	0	0	5	0	0	0	0	0	1	0	8	0
TRINITY_DN183918_c0_g1	0	0	0	0	0	1	0	0	0	0	0	0	0	0	0	0	0	0	0	0
TRINITY_DN18409_c0_g1	0	0	0	0	0	0	0	0	0	0	0	0	0	0	0	0	0	0	0	2
TRINITY_DN18410_c0_g1	0	0	0	0	0	0	0	0	0	0	0	1	0	0	0	0	0	0	1	3
TRINITY_DN184605_c0_g1	0	0	0	0	0	0	0	1	0	0	0	0	0	0	0	0	0	0	0	0
TRINITY_DN18485_c1_g1	0	0	0	0	0	0	0	0	1	0	0	0	0	0	0	0	0	0	0	0
TRINITY_DN184916_c0_g1	0	2	0	0	0	0	0	0	1	0	0	0	0	0	0	0	0	0	0	0
TRINITY_DN185192_c0_g1	0	0	0	0	0	0	0	0	0	0	1	0	0	1	0	0	0	0	0	0
TRINITY_DN18539_c0_g1	0	2	1	0	0	0	0	0	2	1	1	0	0	0	1	1	0	0	0	0
TRINITY_DN18581_c0_g1	3	0	0	0	0	0	0	2	0	0	0	0	0	0	0	0	0	0	0	0
TRINITY_DN185851_c0_g1	0	0	0	0	0	0	0	0	0	0	0	0	0	0	0	0	0	0	0	0
TRINITY_DN186003_c0_g1	0	0	0	0	0	0	0	0	0	0	0	1	0	0	1	0	0	0	0	0
TRINITY_DN18616_c0_g1	0	0	0	0	0	0	0	0	1	0	0	0	0	0	1	2	0	0	0	0
TRINITY_DN186268_c0_g1	0	0	0	0	0	0	0	0	0	0	0	0	0	0	0	0	0	0	0	0
TRINITY_DN18671_c0_g1	1	0	0	0	0	0	0	0	0	0	0	0	0	0	0	0	0	2	0	0
TRINITY_DN18676_c0_g1	0	0	0	0	0	0	0	0	2	0	0	0	0	0	0	2	1	0	1	0
TRINITY_DN186839_c0_g1	0	0	0	0	0	0	0	5	0	0	0	0	0	0	0	0	0	0	0	0
TRINITY_DN187624_c0_g1	0	0	0	0	0	0	0	0	0	0	0	0	0	0	0	0	0	0	2	0
TRINITY_DN187641_c0_g1	0	0	0	0	0	0	0	0	4	0	0	0	0	0	0	0	0	0	0	0
TRINITY_DN187927_c0_g1	0	0	0	0	0	3	0	0	0	0	0	1	0	0	1	0	1	0	0	0
TRINITY_DN187963_c0_g1	0	0	0	0	0	0	0	0	0	0	0	0	0	0	0	0	0	0	3	0
TRINITY_DN187978_c0_g1	0	0	0	0	0	0	0	0	0	0	0	0	0	0	0	0	0	6	0	0
TRINITY_DN188011_c0_g1	1	0	0	1	0	0	0	2	0	0	2	0	0	0	0	0	2	0	0	1
TRINITY_DN188067_c0_g1	0	0	0	0	0	0	0	1	0	0	1	0	0	1	0	0	0	0	0	0
TRINITY_DN188142_c0_g1	3	0	0	0	0	0	0	0	0	0	2	0	0	0	0	0	0	0	0	0
TRINITY_DN188269_c0_g1	0	0	1	0	0	1	1	3	0	0	2	1	0	1	1	0	0	1	0	3
TRINITY_DN188347_c0_g1	0	0	0	0	0	0	0	0	0	0	0	0	0	0	0	0	0	0	20	1
TRINITY_DN188365_c0_g1	0	0	0	0	0	0	0	0	1	0	0	0	1	4	2	0	0	0	0	0
TRINITY_DN188418_c0_g1	0	0	0	0	0	0	7	0	0	0	0	0	0	0	0	0	0	0	0	0
TRINITY_DN188451_c0_g1	0	0	0	0	0	0	0	0	0	0	0	5	0	0	0	0	0	0	0	0
TRINITY_DN188469_c0_g1	0	1	1	4	0	0	0	0	0	0	0	0	0	0	0	0	0	0	0	0
TRINITY_DN188661_c0_g1	0	0	4	0	0	0	0	0	0	0	0	0	0	0	0	0	0	0	0	0
TRINITY_DN188664_c0_g1	0	0	0	0	0	1	0	2	0	0	0	0	0	0	0	0	0	1	0	0
TRINITY_DN188723_c0_g1	0	0	0	0	0	0	0	3	1	0	0	3	0	1	0	0	0	0	0	0
TRINITY_DN188759_c0_g1	0	1	0	3	0	2	1	0	0	1	0	2	1	1	1	0	0	0	0	0
TRINITY_DN18879_c0_g1	0	0	0	0	0	3	0	0	0	0	0	0	0	0	0	0	0	0	0	0
TRINITY_DN188802_c0_g1	0	0	0	0	0	0	0	0	0	0	0	1	0	0	0	0	0	1	4	0
TRINITY_DN188818_c0_g1	1	0	0	0	0	0	54	19	0	0	0	0	0	0	0	0	0	0	0	0
TRINITY_DN188848_c0_g1	2	1	0	0	0	0	0	0	0	0	0	0	0	0	1	0	0	0	0	2
TRINITY_DN188869_c0_g1	0	0	0	0	1	0	0	0	0	0	1	1	0	0	0	0	0	0	1	0
TRINITY_DN188973_c0_g1	0	0	0	0	0	0	0	0	0	0	0	2	0	0	0	0	0	0	0	1
TRINITY_DN189005_c0_g1	0	0	0	0	1	0	1	0	0	1	0	0	0	0	0	0	0	0	6	0
TRINITY_DN189010_c0_g1	0	0	0	0	0	0	0	0	0	0	0	1	0	0	0	0	0	0	0	0
TRINITY_DN189104_c0_g1	0	0	0	0	0	0	0	0	0	0	0	0	0	0	0	0	0	0	0	0
TRINITY_DN189126_c0_g1	2	0	0	1	1	0	6	1	0	0	0	2	1	2	0	2	0	1	0	0
TRINITY_DN189135_c0_g1	1	0	0	0	0	0	0	0	1	0	0	0	0	0	0	0	2	0	2	0
TRINITY_DN189145_c0_g1	0	0	0	0	0	2	0	0	1	0	0	4	0	0	0	0	0	0	0	0
TRINITY_DN189226_c0_g1	0	0	0	0	0	0	0	0	2	0	0	0	0	0	0	0	0	0	0	0
TRINITY_DN189269_c0_g1	0	0	0	0	0	0	0	6	0	0	0	0	0	0	0	0	0	0	0	0
TRINITY_DN189287_c0_g1	0	0	0	0	0	0	0	0	0	0	0	2	0	0	0	0	0	0	9	0
TRINITY_DN189469_c0_g1	0	0	0	0	0	0	6	0	0	0	0	0	0	0	0	0	0	0	0	0
TRINITY_DN189495_c0_g1	0	0	0	0	0	1	0	0	0	0	1	0	1	0	0	0	0	0	0	6
TRINITY_DN189496_c0_g1	0	0	0	0	0	0	0	0	0	0	0	0	0	0	1	0	0	0	0	1
TRINITY_DN189522_c0_g1	2	0	0	0	0	0	0	0	0	0	1	0	0	0	0	0	0	0	2	0
TRINITY_DN189613_c0_g1	0	2	0	0	0	2	0	0	0	0	0	0	0	0	0	0	0	0	1	0
TRINITY_DN189628_c0_g1	0	0	1	0	0	0	1	0	0	1	0	0	1	0	1	0	0	0	0	0
TRINITY_DN189663_c0_g1	0	0	0	0	0	0	0	0	0	0	0	0	1	1	0	1	0	0	0	2
TRINITY_DN189678_c0_g1	0	0	0	0	0	0	0	0	0	0	0	0	0	0	1	3	0	0	0	0
TRINITY_DN189774_c0_g1	1	0	0	0	0	0	0	0	0	0	0	2	1	0	0	0	0	0	1	0
TRINITY_DN189780_c0_g1	2	0	0	0	0	0	0	0	0	0	0	0	0	0	0	0	0	0	0	0
TRINITY_DN189828_c0_g1	0	0	1	0	0	0	1	0	0	0	1	1	0	0	0	0	0	0	0	0
TRINITY_DN189865_c0_g1	0	0	0	0	0	0	0	0	0	2	0	0	0	0	0	0	0	0	6	0
TRINITY_DN189867_c0_g1	0	0	6	0	0	0	0	0	0	0	0	0	0	0	0	0	0	0	0	0
TRINITY_DN189878_c0_g1	0	0	0	0	0	0	0	0	0	0	0	0	0	0	0	0	0	0	0	16
TRINITY_DN189898_c0_g1	0	0	0	0	0	0	0	0	0	0	0	0	0	0	0	0	0	2	0	0
TRINITY_DN189916_c0_g1	0	0	0	0	0	0	0	0	0	0	0	0	0	0	0	0	1	2	0	0
TRINITY_DN189917_c0_g1	0	0	0	0	0	0	0	0	0	0	0	0	1	0	0	0	0	3	0	0
TRINITY_DN189960_c0_g1	1	0	0	0	0	0	0	0	0	0	0	0	0	0	0	0	0	2	2	0
TRINITY_DN189995_c0_g1	0	0	0	0	0	1	0	0	0	0	0	1	0	30	0	1	1	0	0	0
TRINITY_DN190038_c0_g1	0	0	0	0	0	0	0	7	0	0	0	0	0	0	0	0	0	0	0	0
TRINITY_DN190054_c0_g1	1	0	0	0	0	0	1	0	0	0	0	0	0	0	0	0	0	0	3	0
TRINITY_DN190070_c0_g1	0	0	1	0	0	0	0	0	0	0	0	0	0	0	0	1	0	0	0	0
TRINITY_DN190137_c0_g1	0	0	0	0	0	0	0	1	0	0	0	0	0	0	1	0	0	0	0	0
TRINITY_DN19017_c0_g1	0	1	0	1	0	0	0	0	0	0	0	1	0	0	0	0	0	0	6	0
TRINITY_DN190198_c0_g1	0	0	0	0	0	0	0	0	0	0	0	0	0	1	0	0	0	0	0	0
TRINITY_DN190271_c0_g1	0	0	0	0	0	0	0	0	0	1	0	0	0	0	0	0	1	0	7	0
TRINITY_DN190312_c0_g1	1	0	0	1	0	1	0	0	0	0	1	0	0	0	0	0	0	0	0	0
TRINITY_DN190316_c0_g1	0	0	2	0	0	4	0	1	0	0	0	2	0	0	0	0	0	0	0	0
TRINITY_DN190324_c0_g1	0	0	0	0	0	0	0	0	0	0	0	0	0	0	0	0	0	0	2	2
TRINITY_DN190334_c0_g1	0	0	0	4	0	0	0	0	0	0	0	0	0	0	0	0	0	0	0	0
TRINITY_DN190337_c0_g1	0	0	0	0	0	0	0	0	0	0	0	0	0	0	0	0	0	0	0	1
TRINITY_DN190342_c0_g1	0	0	1	0	0	0	0	1	0	0	0	0	0	0	0	0	0	0	0	0
TRINITY_DN190362_c0_g1	3	0	0	1	1	0	1	7	0	0	0	2	0	2	0	0	0	1	0	0
TRINITY_DN190383_c0_g1	0	4	0	0	0	0	0	2	0	0	0	0	0	0	0	0	0	11	0	0
TRINITY_DN190461_c0_g1	0	0	0	0	1	0	1	4	0	0	0	0	2	1	2	0	1	0	0	0
TRINITY_DN190559_c0_g1	0	0	0	0	0	0	0	0	0	0	1	1	0	0	0	0	0	0	0	0
TRINITY_DN190579_c0_g1	0	0	0	0	0	0	0	0	0	0	0	1	0	0	0	0	0	1	0	0
TRINITY_DN190623_c0_g1	0	0	0	0	0	0	0	0	0	1	0	0	0	0	0	0	0	0	1	0
TRINITY_DN19064_c0_g1	0	0	0	0	0	0	0	0	0	0	0	0	0	0	0	0	0	0	0	0
TRINITY_DN190653_c0_g1	0	0	0	0	0	1	0	1	0	0	0	0	0	0	0	1	0	0	0	0
TRINITY_DN190723_c0_g1	0	0	0	0	0	0	0	1	0	0	0	1	0	0	0	1	0	0	1	2
TRINITY_DN190739_c0_g1	0	0	0	0	0	0	0	1	0	0	1	0	0	0	0	0	1	0	0	0
TRINITY_DN190773_c0_g1	0	0	0	0	1	0	1	0	0	0	0	0	0	0	0	0	0	0	0	0
TRINITY_DN190924_c0_g1	0	0	0	0	0	0	0	0	0	1	0	0	2	0	0	0	0	0	0	0
TRINITY_DN190974_c0_g1	0	0	0	0	0	0	0	0	0	0	0	0	0	0	0	0	0	0	6	0
TRINITY_DN191022_c0_g1	0	3	0	0	0	0	0	0	0	0	0	0	0	0	0	0	0	0	0	0
TRINITY_DN191076_c0_g1	0	0	0	1	0	0	0	1	1	0	0	0	0	2	0	2	0	0	1	0
TRINITY_DN19111_c0_g1	1	0	1	3	0	0	1	5	0	2	2	2	2	1	1	3	2	1	3	2
TRINITY_DN191116_c0_g1	2	0	0	1	0	0	0	3	0	1	0	0	0	1	1	2	0	0	1	0
TRINITY_DN191254_c0_g1	0	0	0	0	0	0	0	0	0	0	0	11	0	0	0	0	0	0	0	0
TRINITY_DN191285_c0_g1	1	1	6	1	0	0	0	1	6	2	0	1	3	0	2	0	0	0	0	0
TRINITY_DN191371_c0_g1	0	0	0	0	0	0	0	0	0	0	3	0	0	0	2	0	0	1	0	0
TRINITY_DN191398_c0_g1	0	0	0	0	0	0	0	1	0	0	2	0	1	1	0	0	0	0	0	0
TRINITY_DN191403_c0_g1	0	1	0	0	0	0	0	0	0	0	3	0	0	0	0	0	0	0	0	0
TRINITY_DN191460_c0_g1	0	1	0	0	0	0	0	3	2	0	0	0	1	0	0	0	0	0	1	0
TRINITY_DN19147_c0_g1	1	1	1	0	0	2	0	0	0	0	1	2	0	0	0	0	0	0	0	0
TRINITY_DN191470_c0_g1	0	0	0	0	0	0	0	1	0	0	0	0	0	0	0	0	0	0	0	0
TRINITY_DN191495_c0_g1	0	0	0	0	0	0	0	0	0	0	0	0	0	0	1	1	0	0	0	0
TRINITY_DN191534_c0_g1	0	3	0	0	0	0	0	2	1	0	2	0	3	0	0	0	0	0	2	0
TRINITY_DN191561_c0_g1	0	1	0	0	0	0	0	0	0	0	0	0	0	0	0	0	0	1	0	0
TRINITY_DN191565_c0_g1	0	0	0	0	0	0	0	0	0	0	0	0	0	0	0	0	0	0	0	0
TRINITY_DN191570_c0_g1	0	0	0	4	0	0	0	1	0	0	0	0	1	0	0	2	0	0	0	3
TRINITY_DN191572_c0_g1	0	0	0	0	0	0	0	2	0	0	1	0	0	0	1	0	0	0	0	0
TRINITY_DN191594_c0_g1	0	0	0	0	0	0	0	0	0	0	2	0	0	0	0	0	0	0	2	2
TRINITY_DN191603_c0_g1	0	2	0	0	0	0	0	0	0	0	0	0	0	0	0	0	0	0	2	1
TRINITY_DN191668_c0_g1	0	0	0	0	0	2	0	0	0	0	2	0	0	0	0	0	0	0	0	0
TRINITY_DN191699_c0_g1	0	5	0	1	0	0	0	0	0	0	0	0	0	0	0	0	0	0	0	0
TRINITY_DN191743_c0_g1	0	0	0	0	0	0	0	0	1	0	0	0	0	1	0	0	1	0	0	0
TRINITY_DN191872_c0_g1	0	1	0	0	0	0	0	0	0	0	0	3	0	0	0	0	0	0	0	0
TRINITY_DN191884_c0_g1	2	0	0	0	0	0	0	0	0	1	4	0	1	0	0	1	4	0	0	7
TRINITY_DN191894_c0_g1	3	0	0	3	1	5	0	0	0	10	1	0	0	0	0	0	0	0	0	1
TRINITY_DN191927_c0_g1	0	1	0	0	0	0	0	0	0	0	0	0	1	0	0	0	0	0	0	0
TRINITY_DN191988_c0_g1	0	0	0	0	0	0	0	1	0	0	0	1	0	0	0	0	0	0	0	0
TRINITY_DN192046_c0_g1	0	2	0	0	0	0	0	0	0	0	0	0	1	1	0	1	0	0	0	1
TRINITY_DN192075_c0_g1	0	0	0	0	0	0	0	0	0	0	0	0	0	0	0	0	0	4	0	0
TRINITY_DN192246_c0_g1	0	0	0	0	0	0	0	0	0	0	0	0	0	1	0	0	0	0	1	0
TRINITY_DN192353_c0_g1	0	0	0	0	0	0	0	0	10	0	0	0	0	0	0	0	0	1	0	0
TRINITY_DN192392_c0_g1	0	0	0	0	0	0	0	0	0	0	0	0	0	0	0	0	0	0	0	0
TRINITY_DN192400_c0_g1	0	0	0	0	0	0	0	2	0	0	0	2	0	0	0	0	0	0	0	0
TRINITY_DN192429_c0_g1	0	0	0	0	0	0	0	0	0	11	0	0	0	0	0	0	0	0	0	0
TRINITY_DN192499_c0_g1	0	0	0	0	2	0	0	6	0	0	1	2	1	0	0	0	1	0	1	0
TRINITY_DN19254_c0_g1	0	0	0	0	0	0	0	3	0	0	0	0	0	0	0	0	0	0	0	0
TRINITY_DN192683_c0_g1	0	1	0	1	0	0	0	0	0	0	0	2	0	0	0	0	0	0	2	4
TRINITY_DN192735_c0_g1	4	0	0	0	0	3	0	0	0	0	0	0	0	0	1	0	2	0	0	0
TRINITY_DN192753_c0_g1	0	0	3	0	0	0	0	0	0	0	0	2	0	0	0	0	0	0	0	0
TRINITY_DN19279_c0_g1	0	0	0	0	0	0	0	0	0	0	0	0	0	0	0	2	0	0	0	0
TRINITY_DN19286_c0_g1	0	1	0	0	0	1	0	0	0	0	0	0	1	4	0	1	3	2	10	3
TRINITY_DN192901_c0_g1	0	0	1	1	0	0	0	2	1	0	1	1	0	0	0	0	0	1	2	3
TRINITY_DN19292_c0_g1	0	0	0	0	0	9	0	0	0	0	0	0	0	0	0	0	0	1	2	0
TRINITY_DN192933_c0_g1	0	0	0	0	0	0	0	0	0	0	0	0	0	0	0	0	1	0	6	0
TRINITY_DN192938_c0_g1	0	0	0	0	0	2	0	0	0	0	1	0	0	0	0	0	0	0	0	0
TRINITY_DN193077_c0_g1	0	0	0	0	0	0	0	2	3	1	0	0	0	0	1	0	0	0	0	0
TRINITY_DN193095_c0_g1	1	0	0	0	0	0	0	1	0	0	0	0	0	0	0	0	0	0	0	1
TRINITY_DN19310_c0_g1	1	0	24	4	0	0	0	0	0	0	2	0	2	3	0	0	0	0	0	0
TRINITY_DN19312_c0_g1	0	3	1	0	0	0	0	0	0	0	0	0	0	0	0	0	0	0	0	0
TRINITY_DN193187_c0_g1	0	0	0	0	0	0	0	0	0	6	0	0	0	0	0	0	0	0	0	1
TRINITY_DN193218_c0_g1	0	0	1	1	0	0	2	3	0	0	1	0	0	1	0	0	1	0	0	0
TRINITY_DN193220_c0_g1	0	1	0	0	2	0	0	0	0	0	0	0	1	0	1	0	0	0	0	0
TRINITY_DN193297_c0_g1	0	0	0	0	0	0	0	0	0	0	0	0	0	0	0	1	0	0	0	2
TRINITY_DN193317_c0_g1	0	0	0	0	0	0	0	0	0	0	0	0	0	0	0	0	0	0	2	1
TRINITY_DN193340_c0_g1	0	0	0	0	0	0	0	0	0	0	0	0	0	0	0	0	0	0	0	0
TRINITY_DN193365_c0_g1	0	0	0	0	0	0	0	0	0	0	0	0	0	0	2	0	0	0	0	0
TRINITY_DN193398_c0_g1	0	1	0	0	0	0	0	0	1	0	0	0	0	0	5	0	5	0	0	0
TRINITY_DN193466_c0_g1	0	0	2	0	0	0	2	1	0	0	0	0	0	0	0	1	0	0	0	0
TRINITY_DN193581_c0_g1	0	0	0	0	0	0	0	0	0	0	0	1	0	0	0	0	0	0	3	0
TRINITY_DN193611_c0_g1	0	0	0	0	0	0	0	1	2	0	0	0	0	0	0	0	0	0	0	0
TRINITY_DN19364_c0_g1	0	0	12	0	0	0	0	0	0	0	0	0	0	0	0	0	0	0	0	0
TRINITY_DN193739_c0_g1	0	3	1	0	0	0	0	1	1	0	0	0	1	0	0	0	0	1	0	0
TRINITY_DN193754_c0_g1	3	2	0	0	1	0	0	2	3	0	2	0	0	2	0	5	0	1	0	0
TRINITY_DN19383_c0_g1	0	0	0	0	0	0	0	0	0	0	0	0	0	0	0	0	0	0	0	0
TRINITY_DN193838_c0_g1	0	0	0	1	0	0	0	0	0	0	0	0	0	0	2	0	0	0	0	0
TRINITY_DN193858_c0_g1	17	0	0	0	0	0	0	0	0	0	0	0	0	0	0	0	0	0	0	0
TRINITY_DN193942_c0_g1	0	0	0	0	0	0	0	0	0	0	0	1	0	0	0	0	0	0	1	4
TRINITY_DN193955_c0_g1	0	0	0	0	0	0	0	11	0	0	0	0	0	0	0	0	0	0	7	0
TRINITY_DN193975_c0_g1	0	3	0	0	0	0	0	0	1	0	1	0	0	0	0	0	0	0	0	0
TRINITY_DN194_c0_g1	2	1	0	0	0	0	0	1	0	0	1	0	0	0	4	0	0	0	0	0
TRINITY_DN194029_c0_g1	0	0	0	0	0	0	0	0	0	0	0	0	0	0	0	0	0	0	0	0
TRINITY_DN194040_c0_g1	0	0	0	0	0	0	1	0	0	0	1	0	1	0	0	0	0	2	0	0
TRINITY_DN194047_c0_g1	0	0	0	0	0	0	0	0	0	0	0	0	0	0	0	0	0	0	4	2
TRINITY_DN194057_c0_g1	0	0	0	0	0	0	1	0	0	0	0	0	0	0	0	0	0	0	0	0
TRINITY_DN194287_c0_g1	0	0	0	0	0	0	2	0	0	1	1	0	0	1	0	0	0	0	0	0
TRINITY_DN194328_c0_g1	0	1	0	0	0	0	1	0	0	0	0	0	1	1	0	0	0	0	0	0
TRINITY_DN194329_c0_g1	0	0	0	0	0	0	8	0	0	0	5	0	8	0	0	0	0	0	0	0
TRINITY_DN194369_c0_g1	0	0	0	0	0	0	0	0	0	0	0	0	0	0	0	0	0	0	0	0
TRINITY_DN19441_c0_g1	0	0	0	0	0	0	1	1	0	0	2	0	0	2	0	1	5	2	4	5
TRINITY_DN194470_c0_g1	0	0	1	0	0	0	0	1	0	0	0	0	0	0	0	0	0	2	0	0
TRINITY_DN194491_c0_g1	0	0	1	0	0	0	0	0	1	0	0	0	1	0	0	0	0	0	1	0
TRINITY_DN194520_c0_g1	0	0	0	0	0	0	0	0	0	0	0	4	0	0	0	0	0	1	0	0
TRINITY_DN194586_c0_g1	0	0	0	0	0	0	5	0	0	0	0	0	0	0	0	0	0	0	0	0
TRINITY_DN194701_c0_g1	0	0	0	0	0	0	0	9	0	0	0	0	0	0	0	0	0	0	0	0
TRINITY_DN194731_c0_g1	0	0	0	0	0	0	0	0	0	6	0	0	0	0	0	0	0	0	5	0
TRINITY_DN194782_c0_g1	0	7	0	0	0	0	0	0	0	0	0	0	0	0	0	0	0	0	0	0
TRINITY_DN194799_c0_g1	1	0	0	0	0	0	0	1	1	0	0	0	0	0	2	0	0	0	1	0
TRINITY_DN194876_c0_g1	0	0	0	0	0	0	0	0	0	0	0	2	0	0	0	0	0	1	0	0
TRINITY_DN195017_c0_g1	0	1	0	0	0	0	0	0	1	0	0	0	0	0	0	0	0	0	0	0
TRINITY_DN195038_c0_g1	0	0	0	0	0	0	0	2	0	0	0	0	3	0	0	0	0	0	0	0
TRINITY_DN195075_c0_g1	1	2	0	0	0	0	0	0	0	0	0	0	3	0	0	0	0	0	0	0
TRINITY_DN195082_c0_g1	0	0	0	0	0	0	0	1	0	0	0	0	1	0	0	0	0	0	0	1
TRINITY_DN195103_c0_g1	1	0	0	0	0	0	0	1	0	0	2	0	0	0	1	0	1	1	0	0
TRINITY_DN195107_c0_g1	0	0	0	0	0	0	0	0	0	0	0	0	0	0	0	0	0	0	0	0
TRINITY_DN195175_c0_g1	0	0	0	0	0	0	0	0	0	0	0	0	0	0	0	0	0	0	0	0
TRINITY_DN195194_c0_g1	0	0	0	1	0	0	0	0	0	0	0	0	0	0	0	0	0	1	0	0
TRINITY_DN195280_c0_g1	0	0	0	0	0	0	0	0	0	5	0	0	0	0	0	0	0	0	0	0
TRINITY_DN19530_c0_g1	0	0	0	0	0	0	0	0	0	0	0	0	0	0	0	0	4	1	3	0
TRINITY_DN195443_c0_g1	0	0	1	0	0	0	0	0	0	0	1	0	0	0	0	0	0	0	0	0
TRINITY_DN195452_c0_g1	1	0	1	0	0	0	0	1	0	0	0	0	0	0	0	0	0	0	0	0
TRINITY_DN195485_c0_g1	0	1	0	0	0	0	0	0	0	0	0	3	0	0	0	0	0	0	0	0
TRINITY_DN195487_c0_g1	0	0	0	0	1	1	0	0	0	0	0	0	0	0	0	0	0	0	0	0
TRINITY_DN195593_c0_g1	0	0	0	0	0	0	0	0	0	1	0	0	0	0	0	0	0	0	0	3
TRINITY_DN195691_c0_g1	0	0	0	0	0	0	0	0	0	0	0	5	0	0	0	0	0	0	0	2
TRINITY_DN195979_c0_g1	0	0	0	0	2	0	0	2	0	0	1	0	0	0	0	0	0	0	0	0
TRINITY_DN195987_c0_g1	0	0	0	0	0	0	0	0	0	0	0	0	0	0	0	0	0	2	2	0
TRINITY_DN196006_c0_g1	0	0	0	0	0	0	0	0	0	0	0	0	0	0	0	0	2	0	1	4
TRINITY_DN196082_c0_g1	0	0	0	0	0	0	1	0	0	0	0	0	0	0	0	0	0	0	0	0
TRINITY_DN19612_c0_g1	0	3	0	0	0	0	0	0	0	0	0	1	0	0	0	0	0	0	0	0
TRINITY_DN196187_c0_g1	0	0	0	0	0	0	0	0	0	0	1	0	0	2	0	0	0	0	0	0
TRINITY_DN196206_c0_g1	0	0	0	0	0	0	0	0	0	0	1	1	0	0	1	0	0	0	0	0
TRINITY_DN196262_c0_g1	0	0	0	0	0	2	0	0	0	0	0	0	0	0	0	0	0	0	0	0
TRINITY_DN196292_c0_g1	0	0	0	0	0	0	0	0	0	0	0	0	0	0	0	0	0	0	0	2
TRINITY_DN196324_c0_g1	0	0	0	0	0	0	0	0	0	0	0	0	0	0	8	0	0	0	0	0
TRINITY_DN196392_c0_g1	0	0	0	0	0	0	0	0	0	0	0	0	0	1	0	0	1	0	0	0
TRINITY_DN19641_c0_g1	0	0	0	0	0	0	0	0	0	0	0	0	2	0	1	0	0	0	0	0
TRINITY_DN1965_c0_g1	0	2	2	0	0	0	4	0	0	0	0	0	0	0	0	0	0	0	0	0
TRINITY_DN196556_c0_g1	0	0	0	0	0	0	0	0	0	0	1	0	0	0	0	0	0	0	0	0
TRINITY_DN196572_c0_g1	0	0	0	0	0	0	0	0	0	0	0	0	0	0	0	0	0	0	6	4
TRINITY_DN196630_c0_g1	0	9	0	0	0	0	0	0	0	0	0	0	1	0	0	0	0	0	0	0
TRINITY_DN19674_c0_g1	0	0	0	0	0	3	0	0	0	0	0	0	0	1	0	1	0	0	0	1
TRINITY_DN19680_c0_g1	0	0	0	1	3	0	0	4	0	0	2	0	2	3	0	1	0	0	0	0
TRINITY_DN196842_c0_g1	0	0	0	0	0	0	0	0	0	0	0	0	1	0	0	0	0	2	0	0
TRINITY_DN196862_c0_g1	0	0	0	0	0	0	0	0	0	0	0	0	0	0	0	0	0	0	0	0
TRINITY_DN196925_c0_g1	1	0	0	0	1	0	0	0	0	1	0	0	0	0	0	0	0	0	0	0
TRINITY_DN196941_c0_g1	0	0	0	1	0	0	0	0	0	0	0	1	0	0	0	0	0	0	0	0
TRINITY_DN197134_c0_g1	0	0	1	0	0	0	0	0	0	0	0	0	0	0	0	0	0	0	0	0
TRINITY_DN197154_c0_g1	0	0	0	0	0	0	0	0	1	0	0	0	0	0	0	1	0	1	0	0
TRINITY_DN197192_c0_g1	0	0	0	0	0	2	0	0	1	0	0	0	0	0	0	0	0	0	0	0
TRINITY_DN19727_c0_g1	2	0	2	0	0	1	0	1	0	0	0	1	0	1	0	1	1	0	0	0
TRINITY_DN19727_c1_g1	1	0	3	2	0	2	0	1	2	0	0	1	0	1	1	0	0	1	0	0
TRINITY_DN19732_c0_g1	0	1	1	0	1	0	2	1	1	0	6	2	2	0	0	2	0	0	0	0
TRINITY_DN19736_c0_g1	1	0	0	5	0	0	0	1	1	0	3	0	0	0	0	0	0	0	1	0
TRINITY_DN197577_c0_g1	0	0	0	0	0	0	0	0	0	0	0	0	1	0	0	0	0	0	0	2
TRINITY_DN197596_c0_g1	0	0	0	0	0	0	0	1	0	0	0	0	1	0	0	0	0	0	0	0
TRINITY_DN19766_c0_g1	0	0	0	0	0	0	0	0	0	0	0	1	0	0	0	0	0	0	3	0
TRINITY_DN197741_c0_g1	0	0	1	0	4	0	0	0	0	0	0	0	0	0	0	0	0	0	0	0
TRINITY_DN19789_c0_g1	0	11	0	0	0	0	0	0	0	0	0	0	0	0	0	0	0	0	0	0
TRINITY_DN197929_c0_g1	0	0	0	0	0	0	0	0	0	0	0	0	0	0	0	0	0	0	2	0
TRINITY_DN197998_c0_g1	0	0	5	0	0	0	0	0	0	0	0	0	0	0	0	0	0	0	0	0
TRINITY_DN198015_c0_g1	0	0	0	0	0	0	0	0	0	0	3	0	0	0	0	0	0	0	0	0
TRINITY_DN198092_c0_g1	1	0	0	0	0	0	0	0	0	0	0	0	0	0	0	0	0	0	0	1
TRINITY_DN198159_c0_g1	0	0	0	0	1	0	0	0	0	0	0	0	0	3	0	0	0	0	0	0
TRINITY_DN198248_c0_g1	0	0	0	0	0	0	0	3	0	0	0	0	0	0	0	0	0	0	0	0
TRINITY_DN198316_c0_g1	0	0	0	0	0	0	0	0	0	0	0	0	0	0	0	0	0	0	0	0
TRINITY_DN198325_c0_g1	0	1	0	0	0	0	0	0	0	0	0	0	0	0	0	0	0	0	1	0
TRINITY_DN198457_c0_g1	0	0	0	0	0	0	0	0	0	0	0	1	0	0	0	0	0	0	0	0
TRINITY_DN198550_c0_g1	0	1	0	0	0	0	0	0	1	0	0	0	0	0	0	0	0	0	2	0
TRINITY_DN198602_c0_g1	0	0	0	0	0	0	0	0	1	0	0	0	0	0	0	0	0	0	2	0
TRINITY_DN19875_c0_g1	0	0	0	0	0	1	0	1	0	0	0	0	0	0	0	0	0	0	0	0
TRINITY_DN198938_c0_g1	0	0	0	0	0	0	0	0	0	0	0	0	0	0	0	0	0	1	6	0
TRINITY_DN19911_c0_g1	0	2	0	0	0	0	0	0	2	0	0	0	0	0	0	0	1	0	0	1
TRINITY_DN19919_c0_g1	0	1	0	3	0	1	0	0	0	1	1	0	0	0	0	1	0	0	0	0
TRINITY_DN199315_c0_g1	0	0	0	0	0	0	0	0	0	0	3	0	0	0	0	0	0	0	0	0
TRINITY_DN199337_c0_g1	0	0	0	0	0	0	0	0	0	0	0	0	0	0	0	0	0	9	0	0
TRINITY_DN199657_c0_g1	0	0	0	0	0	2	0	1	0	0	2	0	0	0	0	0	3	0	0	3
TRINITY_DN199726_c0_g1	0	0	0	0	0	0	0	0	0	0	1	0	0	0	0	0	0	0	0	0
TRINITY_DN199728_c0_g1	0	0	0	0	0	0	0	0	1	0	0	0	1	0	0	0	0	1	0	1
TRINITY_DN200008_c0_g1	0	0	0	0	0	0	0	0	0	0	0	0	0	0	0	0	0	0	0	0
TRINITY_DN200026_c0_g1	0	0	0	0	0	0	0	1	0	0	0	0	0	0	0	0	0	0	1	1
TRINITY_DN200051_c0_g1	0	0	0	0	0	0	0	0	0	0	0	0	0	0	0	0	0	0	0	0
TRINITY_DN200119_c0_g1	0	0	0	0	0	0	0	0	0	0	0	0	0	0	3	0	0	6	0	0
TRINITY_DN200126_c0_g1	0	0	0	0	0	0	0	0	0	0	0	0	0	0	0	2	0	0	0	1
TRINITY_DN200211_c0_g1	0	0	0	0	0	0	0	0	3	0	0	0	0	0	0	0	0	0	0	0
TRINITY_DN200294_c0_g1	0	0	0	0	0	0	0	0	0	0	0	0	0	0	0	0	0	1	0	0
TRINITY_DN200306_c0_g1	0	0	1	0	0	1	0	4	1	0	0	2	0	1	3	1	4	4	6	7
TRINITY_DN20036_c0_g1	0	0	0	0	0	0	0	0	0	0	0	0	1	0	0	0	0	0	0	0
TRINITY_DN20058_c0_g1	1	0	1	0	0	0	3	0	0	0	0	0	0	3	0	0	0	0	2	0
TRINITY_DN200752_c0_g1	0	0	0	0	0	0	0	0	0	0	0	0	0	0	0	0	0	0	0	1
TRINITY_DN20084_c0_g1	0	0	0	0	0	0	2	0	0	0	0	0	0	0	0	0	0	0	0	0
TRINITY_DN201058_c0_g1	0	0	0	0	0	0	0	0	0	0	7	0	0	0	0	0	0	0	0	0
TRINITY_DN201121_c0_g1	0	0	0	0	0	0	0	0	0	0	0	0	0	0	0	0	0	0	0	0
TRINITY_DN20116_c0_g1	0	0	0	0	0	0	0	0	0	0	0	0	0	0	0	0	0	0	0	2
TRINITY_DN201208_c0_g1	0	0	0	0	0	0	0	0	0	0	0	9	0	0	0	0	0	0	0	0
TRINITY_DN201239_c0_g1	1	0	0	0	1	2	0	0	0	0	1	0	0	0	1	0	0	0	0	0
TRINITY_DN201306_c0_g1	0	0	0	0	0	0	0	0	0	0	0	0	0	0	4	0	0	0	0	0
TRINITY_DN20132_c0_g1	0	1	0	0	0	0	0	0	0	0	3	1	0	0	0	0	0	0	0	0
TRINITY_DN20135_c0_g1	0	0	0	0	0	0	0	0	0	0	0	0	0	1	0	0	0	0	1	0
TRINITY_DN201391_c0_g1	0	0	0	0	0	0	0	1	1	0	0	0	0	0	0	0	0	0	1	0
TRINITY_DN201402_c0_g1	0	0	0	0	0	0	0	0	0	0	0	0	0	0	0	0	0	0	3	0
TRINITY_DN201446_c0_g1	0	0	0	0	0	0	0	1	0	0	0	0	1	0	0	0	0	0	1	0
TRINITY_DN201525_c0_g1	0	4	2	0	0	0	0	0	0	0	0	0	0	0	0	0	0	0	0	0
TRINITY_DN201691_c0_g1	0	0	0	0	0	0	0	0	0	0	0	0	0	0	0	0	2	0	2	0
TRINITY_DN201721_c0_g1	0	0	3	0	0	0	0	1	0	0	0	0	0	0	0	0	0	0	0	0
TRINITY_DN201804_c0_g1	0	0	0	0	0	0	0	0	0	0	0	0	0	0	0	0	0	1	6	1
TRINITY_DN201988_c0_g1	0	0	0	0	0	0	0	0	0	0	0	0	0	0	0	0	4	0	0	0
TRINITY_DN202118_c0_g1	0	0	0	0	0	0	3	0	0	0	0	0	0	0	0	0	0	0	0	0
TRINITY_DN202168_c0_g1	0	0	0	0	0	0	0	0	0	0	0	0	0	1	0	1	1	0	0	0
TRINITY_DN202280_c0_g1	0	0	0	0	0	0	0	1	1	0	0	0	0	0	0	0	0	0	0	0
TRINITY_DN202399_c0_g1	0	2	0	0	0	0	0	0	0	0	0	0	0	0	0	0	0	0	1	0
TRINITY_DN202532_c0_g1	0	0	0	0	0	0	0	2	0	1	0	0	0	0	0	1	0	0	0	0
TRINITY_DN202551_c0_g1	0	1	0	0	0	0	0	0	0	0	0	0	0	0	0	0	0	0	0	0
TRINITY_DN202641_c0_g1	0	0	0	0	0	0	1	1	2	0	0	0	0	0	0	0	0	0	0	0
TRINITY_DN202710_c0_g1	0	0	0	0	0	0	0	0	0	0	0	0	0	0	0	0	0	0	1	0
TRINITY_DN202819_c0_g1	0	2	0	0	0	0	0	1	0	0	2	0	0	0	0	0	0	0	0	0
TRINITY_DN20287_c0_g1	0	0	0	0	0	0	2	0	1	0	0	0	0	7	0	0	0	0	1	0
TRINITY_DN2029_c0_g1	0	2	0	0	0	2	0	0	0	0	0	0	0	0	1	0	0	1	1	0
TRINITY_DN20293_c0_g1	0	6	0	0	0	0	0	0	0	0	0	0	0	0	0	0	0	0	1	0
TRINITY_DN202986_c0_g1	0	0	0	0	0	0	0	0	0	0	0	0	0	2	0	0	0	0	3	0
TRINITY_DN203055_c0_g1	0	0	0	0	0	0	0	0	0	0	0	0	0	0	0	0	0	4	0	0
TRINITY_DN203294_c0_g1	0	1	0	0	0	0	0	0	0	0	1	1	0	0	0	0	0	0	0	0
TRINITY_DN203518_c0_g1	0	0	0	0	0	0	0	3	0	0	0	0	0	0	0	0	0	0	0	1
TRINITY_DN203545_c0_g1	0	0	0	0	0	0	0	0	0	0	0	0	0	0	0	0	0	0	2	2
TRINITY_DN203584_c0_g1	0	0	0	0	0	0	5	0	0	0	0	1	0	0	0	0	0	0	0	0
TRINITY_DN203668_c0_g1	0	0	3	0	0	0	0	1	0	0	0	0	0	0	0	0	0	0	0	0
TRINITY_DN20375_c0_g1	0	0	0	0	0	0	0	0	0	0	0	0	0	0	0	0	0	0	0	0
TRINITY_DN203771_c0_g1	0	0	0	0	0	0	0	0	0	0	0	4	0	0	0	0	0	0	0	0
TRINITY_DN203838_c0_g1	0	0	0	10	0	0	0	0	0	0	0	0	0	0	0	0	0	0	0	0
TRINITY_DN203844_c0_g1	0	0	1	0	0	2	0	0	0	0	0	0	0	0	3	0	0	0	0	0
TRINITY_DN203849_c0_g1	0	0	0	0	0	0	0	0	0	0	0	0	0	0	0	0	0	1	0	1
TRINITY_DN204230_c0_g1	0	0	0	0	0	0	0	0	0	0	0	0	0	0	0	0	3	0	0	2
TRINITY_DN204310_c0_g1	0	0	0	0	0	0	0	1	0	0	0	0	0	0	0	0	0	0	0	0
TRINITY_DN204320_c0_g1	0	0	0	0	0	0	0	0	0	0	0	0	0	0	0	0	0	0	1	0
TRINITY_DN204366_c0_g1	0	1	0	0	0	0	0	0	0	0	1	0	0	0	0	0	0	0	0	0
TRINITY_DN204686_c0_g1	0	0	0	0	0	0	0	2	0	0	0	0	0	0	0	0	0	0	0	0
TRINITY_DN20492_c0_g1	0	0	0	0	0	0	0	0	0	0	0	0	0	0	0	0	4	0	1	0
TRINITY_DN204929_c0_g1	0	0	0	0	0	0	0	0	0	0	0	0	0	0	0	0	0	0	1	0
TRINITY_DN204990_c0_g1	0	0	0	0	0	0	0	0	0	1	0	0	0	0	0	0	0	0	4	1
TRINITY_DN205106_c0_g1	0	1	0	0	0	0	1	0	0	0	0	0	0	0	0	0	0	0	0	0
TRINITY_DN205129_c0_g1	0	0	0	0	0	0	0	0	0	0	0	0	0	0	0	0	0	0	0	0
TRINITY_DN205189_c0_g1	0	0	0	0	0	0	1	0	0	1	1	0	0	0	0	1	0	0	0	0
TRINITY_DN205298_c0_g1	0	0	0	0	0	0	0	0	1	0	0	3	0	1	0	0	0	0	0	0
TRINITY_DN205377_c0_g1	0	0	0	0	0	0	0	0	0	0	0	0	3	0	1	0	0	0	0	0
TRINITY_DN205387_c0_g1	1	0	0	0	0	0	0	0	0	0	0	0	0	0	0	0	0	0	0	0
TRINITY_DN205410_c0_g1	0	0	0	0	0	0	0	0	0	0	0	0	0	0	0	0	0	0	0	0
TRINITY_DN205430_c0_g1	2	0	2	0	0	0	0	0	1	0	1	0	0	0	1	0	0	0	0	0
TRINITY_DN20547_c0_g1	0	0	0	0	0	0	0	0	0	0	0	0	0	0	0	0	0	0	0	0
TRINITY_DN20553_c0_g1	0	6	0	0	0	0	0	0	0	0	0	0	0	0	0	0	0	0	0	0
TRINITY_DN205545_c0_g1	0	0	0	0	1	1	0	0	1	0	0	0	0	0	0	0	0	0	0	0
TRINITY_DN205583_c0_g1	0	0	0	0	0	0	0	0	1	0	0	0	0	0	1	0	0	0	1	0
TRINITY_DN20583_c0_g1	0	1	0	0	0	0	0	2	0	0	0	0	0	0	0	0	0	0	0	0
TRINITY_DN205919_c0_g1	0	0	0	0	0	0	0	0	0	0	0	0	0	0	0	0	0	0	0	0
TRINITY_DN205990_c0_g1	0	0	0	0	0	0	0	0	0	0	0	2	0	0	0	0	0	0	1	0
TRINITY_DN206_c0_g1	1	0	0	0	0	2	0	0	1	0	0	0	0	0	0	0	0	0	3	0
TRINITY_DN206093_c0_g1	0	0	0	0	1	0	0	0	0	0	0	0	0	0	0	0	0	0	0	0
TRINITY_DN206140_c0_g1	0	0	1	0	0	0	0	0	0	0	0	0	0	0	0	0	0	0	0	0
TRINITY_DN206173_c0_g1	0	0	0	0	0	0	0	0	0	0	0	0	0	0	0	0	0	0	0	2
TRINITY_DN20621_c1_g1	0	0	1	0	0	0	0	0	0	0	0	0	0	0	0	0	1	0	1	0
TRINITY_DN206409_c0_g1	0	1	0	0	1	0	0	0	0	1	0	0	0	0	0	0	0	0	0	0
TRINITY_DN206453_c0_g1	0	0	0	0	0	0	0	0	0	0	0	0	0	0	0	0	0	0	0	0
TRINITY_DN206519_c0_g1	0	0	0	0	0	0	0	0	0	3	0	0	1	0	0	0	0	0	0	0
TRINITY_DN20654_c0_g1	0	0	0	0	0	0	0	0	1	0	0	0	0	0	0	0	0	0	2	0
TRINITY_DN206566_c0_g1	0	0	0	0	0	0	0	0	0	0	0	0	0	0	0	0	0	0	0	0
TRINITY_DN20690_c0_g1	0	0	0	0	0	0	1	1	1	0	0	2	0	4	0	1	0	0	2	0
TRINITY_DN207016_c0_g1	0	5	0	0	0	0	0	1	0	0	0	2	0	0	2	0	0	0	0	0
TRINITY_DN20725_c0_g1	0	0	0	0	0	0	0	2	0	0	0	0	0	0	0	0	0	0	0	0
TRINITY_DN207273_c0_g1	0	0	0	0	0	0	0	0	0	0	0	0	0	0	0	2	0	0	0	1
TRINITY_DN207290_c0_g1	0	0	2	0	0	0	0	0	0	0	0	0	0	0	0	0	0	0	0	0
TRINITY_DN207334_c0_g1	0	0	0	0	0	0	0	0	0	0	0	1	0	0	0	0	0	0	0	0
TRINITY_DN20734_c1_g1	0	0	0	0	0	0	0	0	0	0	0	0	0	1	0	0	0	0	0	0
TRINITY_DN207447_c0_g1	1	0	0	0	0	1	1	0	0	0	0	0	1	0	0	0	0	0	0	0
TRINITY_DN207565_c0_g1	0	4	0	0	0	0	1	0	0	0	0	0	0	0	0	0	0	0	0	0
TRINITY_DN20760_c0_g1	1	0	0	0	0	1	0	0	0	0	0	1	0	0	0	0	0	0	0	0
TRINITY_DN207678_c0_g1	0	0	0	0	0	0	0	0	0	1	0	0	0	0	0	0	0	0	0	1
TRINITY_DN208018_c0_g1	0	0	0	0	0	4	0	0	0	0	0	0	0	0	0	0	0	0	0	0
TRINITY_DN208089_c0_g1	0	0	0	0	0	0	0	0	0	0	0	0	0	0	0	0	0	0	0	0
TRINITY_DN208179_c0_g1	0	4	0	0	0	0	0	0	0	0	0	0	0	0	0	0	0	0	0	0
TRINITY_DN20821_c0_g1	10	0	0	0	0	0	0	0	0	0	0	0	0	0	27	36	0	8	0	19
TRINITY_DN20827_c0_g1	0	1	0	0	0	0	0	1	0	2	1	1	3	0	1	0	0	0	0	0
TRINITY_DN208288_c0_g1	0	0	0	0	0	0	0	0	0	0	0	1	0	0	0	0	0	0	0	0
TRINITY_DN208644_c0_g1	0	0	0	0	0	0	0	0	0	0	0	0	0	0	0	1	0	0	0	1
TRINITY_DN209107_c0_g1	0	0	0	0	0	0	0	0	0	0	0	0	0	0	0	0	0	0	0	0
TRINITY_DN20919_c0_g1	0	0	0	0	0	2	0	0	0	1	1	0	7	0	0	0	0	0	0	0
TRINITY_DN209242_c0_g1	0	0	0	0	0	4	0	1	0	0	0	0	0	0	0	0	0	0	0	0
TRINITY_DN20940_c0_g1	1	0	0	1	0	0	0	2	0	1	0	0	0	1	1	1	0	0	0	0
TRINITY_DN20947_c0_g1	0	0	0	0	0	0	0	0	0	0	0	0	0	0	0	0	0	0	0	5
TRINITY_DN20959_c0_g1	0	0	1	0	0	0	0	1	0	0	0	0	0	0	1	1	0	0	2	0
TRINITY_DN2097_c0_g1	0	0	0	0	0	0	0	1	0	0	0	0	0	2	0	0	0	0	0	0
TRINITY_DN209930_c0_g1	0	0	0	0	0	0	0	1	0	0	0	2	0	0	0	0	0	0	0	1
TRINITY_DN210074_c0_g1	0	0	0	0	0	0	0	0	0	0	0	0	0	0	0	0	0	0	0	0
TRINITY_DN210429_c0_g1	0	0	0	0	0	5	0	0	1	0	0	0	0	0	0	0	0	0	0	0
TRINITY_DN210449_c0_g1	0	0	0	0	0	0	4	0	0	0	0	0	0	0	0	0	0	0	0	0
TRINITY_DN21059_c0_g1	3	0	0	0	0	0	0	0	0	0	0	0	0	0	0	0	0	0	0	0
TRINITY_DN21105_c0_g1	0	0	0	0	0	0	0	23	0	0	0	0	0	0	0	0	0	0	0	0
TRINITY_DN21108_c0_g1	0	1	0	0	0	1	0	0	0	0	0	0	2	0	3	0	2	4	1	4
TRINITY_DN211081_c0_g1	0	0	1	0	0	0	0	0	0	0	0	0	0	0	0	0	0	0	0	2
TRINITY_DN21125_c0_g1	0	5	0	0	0	0	0	0	0	0	0	0	0	1	0	0	1	0	0	0
TRINITY_DN21140_c0_g1	0	0	0	0	0	0	1	0	0	0	0	0	1	2	3	0	0	0	0	0
TRINITY_DN21199_c0_g1	1	0	0	0	0	0	0	0	0	0	4	0	5	0	0	0	0	0	0	0
TRINITY_DN21216_c0_g1	0	0	1	0	2	0	4	0	0	0	0	0	0	2	0	0	0	0	0	0
TRINITY_DN212361_c0_g1	0	0	0	0	0	1	0	0	0	0	0	0	0	0	0	0	1	0	0	0
TRINITY_DN21239_c0_g1	0	0	0	2	0	0	0	0	0	0	3	2	0	0	0	0	0	0	0	0
TRINITY_DN21242_c0_g1	0	0	0	0	0	0	0	0	2	0	0	0	0	0	0	0	4	0	0	0
TRINITY_DN212421_c0_g1	0	2	0	0	0	0	0	0	0	0	0	0	1	0	0	0	0	0	0	0
TRINITY_DN21277_c0_g2	0	1	0	0	1	0	0	1	0	0	0	0	0	0	0	0	0	0	10	0
TRINITY_DN21291_c0_g1	0	0	0	0	0	1	0	1	5	3	1	0	4	0	0	0	3	1	2	0
TRINITY_DN21303_c0_g1	0	0	0	0	1	1	0	0	0	0	0	0	0	0	0	0	0	2	0	0
TRINITY_DN213109_c0_g1	0	0	0	0	0	0	0	0	0	0	1	0	0	1	0	0	0	0	0	0
TRINITY_DN213129_c0_g1	0	0	0	0	0	0	0	0	0	0	0	0	0	0	21	29	0	0	2	5
TRINITY_DN213199_c0_g1	0	0	0	0	0	2	0	0	0	0	0	0	0	0	0	0	0	0	0	0
TRINITY_DN213247_c0_g1	0	0	1	0	1	0	0	5	0	1	0	0	2	0	0	0	1	3	19	7
TRINITY_DN213313_c0_g1	0	0	0	0	0	0	0	0	0	0	0	0	0	0	0	0	0	0	0	0
TRINITY_DN213322_c0_g1	0	0	0	0	0	0	0	0	0	0	0	5	0	0	0	0	0	0	0	0
TRINITY_DN213368_c0_g1	0	2	0	0	0	0	1	0	1	0	1	0	0	0	0	0	0	0	1	1
TRINITY_DN213389_c0_g1	0	0	0	0	0	0	0	0	0	0	0	0	3	0	0	0	0	1	6	0
TRINITY_DN213422_c0_g1	0	0	1	1	0	0	0	0	0	0	0	1	0	1	0	0	0	0	0	0
TRINITY_DN213434_c0_g1	1	0	0	0	0	0	1	0	0	0	2	0	3	0	1	0	0	0	0	0
TRINITY_DN213491_c0_g1	0	0	0	0	0	0	0	0	0	20	0	0	0	0	0	0	0	0	0	0
TRINITY_DN213525_c0_g1	0	0	0	0	0	0	0	0	0	0	0	0	0	0	0	0	1	0	3	0
TRINITY_DN213534_c0_g1	0	0	0	1	1	0	0	1	1	0	0	0	0	0	0	0	0	0	0	0
TRINITY_DN213597_c0_g1	0	0	0	0	0	0	0	0	1	0	0	0	0	0	0	0	0	0	2	0
TRINITY_DN213834_c0_g1	0	1	1	0	0	0	0	0	0	0	0	0	0	1	0	0	0	0	0	2
TRINITY_DN213838_c0_g1	0	0	0	0	0	0	0	0	0	0	0	0	0	0	1	3	0	0	0	2
TRINITY_DN213924_c0_g1	0	2	0	0	0	0	0	1	0	0	0	0	0	0	0	1	0	1	0	0
TRINITY_DN213960_c0_g1	0	0	0	0	0	0	0	0	0	0	0	0	1	0	0	0	0	0	0	0
TRINITY_DN213965_c0_g1	0	2	0	0	0	0	0	0	0	0	0	0	0	0	0	0	0	0	0	0
TRINITY_DN214_c0_g1	0	2	0	0	0	4	0	0	0	0	0	1	0	0	0	0	0	0	0	0
TRINITY_DN214012_c0_g1	0	1	0	0	2	0	0	0	1	0	0	0	0	3	2	1	0	1	1	2
TRINITY_DN214079_c0_g1	0	3	0	0	0	0	0	0	0	0	0	1	0	0	0	0	0	0	0	0
TRINITY_DN214099_c0_g1	0	0	0	0	0	0	0	1	0	1	0	0	0	0	0	0	0	0	0	0
TRINITY_DN214136_c0_g1	0	0	0	0	0	0	0	0	0	0	0	0	0	0	0	3	0	0	0	4
TRINITY_DN214149_c0_g1	0	0	0	0	0	0	0	0	0	0	0	12	0	0	0	0	0	0	0	0
TRINITY_DN214180_c0_g1	0	0	0	0	0	0	0	0	0	2	0	1	0	0	1	0	0	1	2	1
TRINITY_DN214320_c0_g1	0	0	0	0	0	0	0	0	0	0	0	0	1	0	0	0	0	0	0	0
TRINITY_DN214407_c0_g1	1	1	4	0	0	0	1	3	1	0	1	2	0	2	0	1	0	0	1	0
TRINITY_DN214507_c0_g1	0	0	0	0	0	0	0	0	0	0	0	0	0	0	0	0	0	0	0	0
TRINITY_DN214508_c0_g1	1	0	0	0	0	0	0	0	0	0	5	0	0	0	0	0	0	0	0	0
TRINITY_DN214510_c0_g1	0	4	0	0	0	0	0	3	0	0	0	6	0	0	0	0	0	0	0	0
TRINITY_DN214577_c0_g1	0	0	0	0	0	0	0	0	0	1	0	0	0	0	0	0	0	0	1	0
TRINITY_DN214616_c0_g1	0	0	0	0	5	0	0	0	0	0	0	0	5	0	0	0	0	0	0	0
TRINITY_DN214689_c0_g1	0	1	0	0	0	0	1	0	0	0	0	0	0	0	0	0	0	1	0	0
TRINITY_DN21494_c0_g1	2	0	0	0	2	0	1	0	1	2	1	2	4	7	0	2	3	3	3	4
TRINITY_DN215020_c0_g1	0	0	0	0	0	0	0	1	0	0	0	0	0	0	0	0	0	0	2	0
TRINITY_DN215058_c0_g1	36	0	0	0	0	0	0	0	0	0	0	0	0	0	0	0	0	0	0	0
TRINITY_DN215093_c0_g1	0	0	0	1	0	0	0	0	0	0	2	0	0	0	0	0	0	4	0	0
TRINITY_DN215120_c0_g1	0	0	0	0	0	0	0	0	0	0	0	0	0	0	0	0	0	0	1	1
TRINITY_DN215161_c0_g1	0	0	0	0	0	0	0	1	1	0	0	0	0	0	0	0	0	0	0	0
TRINITY_DN215233_c0_g1	0	0	0	0	0	0	0	0	0	1	0	0	0	0	0	0	0	0	0	1
TRINITY_DN215278_c0_g1	0	0	0	0	0	0	0	0	0	0	0	0	0	16	1	0	0	0	0	0
TRINITY_DN215283_c0_g1	0	0	0	0	0	0	0	0	0	0	0	0	0	0	0	0	0	0	0	0
TRINITY_DN215325_c0_g1	1	0	0	0	0	1	0	0	0	0	1	0	0	0	0	0	0	0	0	1
TRINITY_DN215336_c0_g1	0	0	0	0	0	0	0	0	0	0	0	1	0	0	0	0	0	0	0	0
TRINITY_DN215356_c0_g1	1	0	0	0	0	0	0	0	0	0	0	0	0	0	0	0	0	0	0	0
TRINITY_DN215428_c0_g1	0	0	0	0	0	0	0	1	0	0	0	0	0	0	0	1	0	0	0	0
TRINITY_DN21544_c0_g1	4	0	1	0	0	0	1	0	0	0	0	1	0	1	0	0	0	0	2	0
TRINITY_DN215441_c0_g1	0	0	0	1	0	0	0	0	0	0	0	0	0	0	0	0	0	0	1	0
TRINITY_DN215624_c0_g1	0	0	0	0	0	0	0	0	0	0	1	1	0	0	0	0	0	2	0	1
TRINITY_DN215690_c0_g1	1	0	0	0	1	0	1	3	0	0	3	0	5	2	1	1	0	0	0	1
TRINITY_DN21578_c0_g1	0	0	0	0	0	0	0	1	0	0	0	0	0	0	0	1	0	0	0	0
TRINITY_DN215792_c0_g1	0	0	0	0	1	4	0	1	0	0	3	0	0	0	0	0	0	2	0	0
TRINITY_DN215844_c0_g1	1	2	0	0	0	2	1	4	2	0	0	1	0	0	1	0	0	1	0	1
TRINITY_DN215850_c0_g1	0	0	0	0	0	0	0	0	0	0	0	0	0	0	0	0	0	0	0	0
TRINITY_DN215874_c0_g1	0	0	0	0	0	0	0	0	0	0	0	0	0	0	0	0	0	0	0	0
TRINITY_DN215993_c0_g1	0	0	0	0	0	0	0	0	0	0	0	0	0	0	0	0	0	0	0	0
TRINITY_DN216035_c0_g1	0	2	0	0	0	0	0	9	0	0	3	0	0	0	4	0	0	0	0	0
TRINITY_DN216046_c0_g1	0	0	0	0	0	0	0	0	0	0	0	11	0	0	0	0	0	0	0	0
TRINITY_DN216070_c0_g1	0	0	0	0	0	0	0	0	0	0	0	0	2	0	1	0	0	0	0	0
TRINITY_DN216076_c0_g1	0	0	0	0	0	2	0	0	0	0	0	0	0	0	0	1	0	0	0	1
TRINITY_DN216173_c0_g1	0	0	0	0	0	0	0	0	1	0	0	0	0	1	0	0	0	0	0	0
TRINITY_DN216211_c0_g1	0	0	0	0	0	0	0	0	0	0	0	0	0	0	0	0	0	0	4	0
TRINITY_DN216345_c0_g1	0	6	0	0	0	0	1	2	0	0	0	0	0	0	0	0	0	0	0	0
TRINITY_DN216383_c0_g1	2	0	0	0	0	0	0	0	0	0	0	0	0	0	0	0	0	0	0	3
TRINITY_DN216423_c0_g1	0	0	0	0	0	0	0	0	0	0	0	0	0	0	0	0	0	0	0	0
TRINITY_DN216541_c0_g1	0	0	0	0	3	0	1	0	0	0	0	0	1	2	0	0	0	0	0	0
TRINITY_DN216575_c0_g1	0	0	0	0	0	0	0	1	0	0	0	0	0	0	0	0	1	1	0	0
TRINITY_DN216641_c0_g1	0	0	0	1	4	0	0	7	6	0	4	1	6	1	1	2	1	0	13	6
TRINITY_DN216646_c0_g1	0	0	0	0	0	0	0	0	0	0	0	4	0	0	0	0	0	0	0	0
TRINITY_DN216691_c0_g1	0	0	0	0	0	0	0	0	0	0	0	0	0	0	1	1	0	0	0	0
TRINITY_DN216708_c0_g1	0	1	0	0	0	0	0	0	0	0	0	0	0	0	0	0	0	0	0	1
TRINITY_DN216791_c0_g1	0	3	0	0	0	0	0	0	0	0	0	0	0	0	0	0	0	0	0	0
TRINITY_DN216857_c0_g1	0	0	0	0	0	0	0	0	0	0	0	0	0	2	0	0	1	0	1	0
TRINITY_DN216893_c0_g1	0	0	0	0	1	0	1	0	0	0	1	0	0	0	0	0	0	0	0	0
TRINITY_DN216929_c0_g1	0	0	0	0	0	0	0	0	0	0	0	0	0	0	1	0	0	0	0	0
TRINITY_DN216943_c0_g1	0	0	1	0	0	0	0	1	1	0	0	0	0	0	0	1	0	0	0	0
TRINITY_DN216944_c0_g1	0	0	0	0	0	0	0	3	0	0	0	1	0	0	1	0	0	0	0	0
TRINITY_DN21698_c0_g1	0	0	0	0	0	0	0	0	0	0	0	0	1	0	0	0	0	0	0	1
TRINITY_DN216995_c0_g1	0	0	0	0	0	0	0	0	0	0	0	0	0	0	0	0	0	0	0	0
TRINITY_DN217006_c0_g1	0	2	0	1	0	0	0	0	0	0	0	1	0	0	0	0	0	0	0	0
TRINITY_DN217071_c0_g1	0	0	0	0	0	0	0	0	0	0	0	0	0	0	0	0	0	0	0	0
TRINITY_DN217147_c0_g1	0	0	0	0	0	0	0	0	0	0	0	0	0	0	0	0	0	0	0	0
TRINITY_DN217174_c0_g1	4	0	0	0	0	0	0	0	0	0	0	0	0	0	0	0	0	0	0	0
TRINITY_DN217219_c0_g1	0	0	0	3	0	0	0	0	0	0	1	0	0	0	0	0	0	0	9	0
TRINITY_DN217270_c0_g1	0	0	0	0	0	0	0	0	0	3	0	0	0	0	0	0	0	0	0	0
TRINITY_DN217309_c0_g1	0	0	0	1	0	0	0	0	0	0	0	0	0	0	0	0	0	0	0	0
TRINITY_DN217328_c0_g1	1	0	0	0	0	0	0	0	0	0	2	0	0	0	0	0	0	0	0	0
TRINITY_DN217348_c0_g1	0	0	0	0	0	0	0	0	0	1	0	0	0	0	0	0	0	1	0	1
TRINITY_DN21754_c0_g1	0	0	0	0	0	0	0	0	0	0	0	0	0	0	0	0	0	0	3	0
TRINITY_DN217730_c0_g1	0	0	0	0	0	0	0	0	1	0	1	0	0	0	0	0	0	0	0	0
TRINITY_DN217740_c0_g1	0	0	0	0	0	0	0	0	0	0	0	0	0	0	0	0	0	2	0	0
TRINITY_DN217750_c0_g1	0	0	0	0	0	0	0	0	0	0	0	0	0	0	0	0	0	0	0	0
TRINITY_DN217878_c0_g1	0	0	0	0	0	1	0	0	0	0	0	1	0	1	0	0	2	0	0	0
TRINITY_DN217896_c0_g1	0	0	0	0	0	0	0	0	0	0	0	0	0	0	0	0	0	0	0	0
TRINITY_DN21796_c0_g1	0	0	0	0	0	0	0	0	0	0	0	0	0	0	3	0	0	0	0	4
TRINITY_DN217979_c0_g1	0	2	0	0	0	1	0	0	0	0	0	0	0	0	0	0	0	0	1	0
TRINITY_DN21810_c0_g1	0	2	2	0	0	0	0	0	0	0	0	0	0	0	0	0	0	0	0	0
TRINITY_DN218290_c0_g1	0	1	0	0	0	0	0	19	0	0	3	0	0	0	2	0	1	0	6	1
TRINITY_DN218308_c0_g1	0	2	0	0	1	0	0	0	0	1	0	0	0	0	0	0	2	0	0	0
TRINITY_DN218341_c0_g1	1	0	0	2	0	0	0	0	1	0	0	3	3	0	0	1	0	1	1	1
TRINITY_DN218386_c0_g1	0	0	0	0	0	0	0	0	0	0	0	0	0	0	0	0	0	0	14	0
TRINITY_DN218477_c0_g1	0	0	0	0	0	0	0	0	0	0	0	5	0	0	0	0	0	0	0	0
TRINITY_DN218795_c0_g1	0	0	0	0	0	0	0	0	0	0	0	1	0	0	0	0	0	1	0	0
TRINITY_DN218817_c0_g1	1	0	0	0	0	0	0	1	1	2	0	0	0	1	0	1	3	3	0	1
TRINITY_DN218819_c0_g1	0	0	4	0	0	1	0	0	1	0	1	0	0	0	1	0	0	0	1	0
TRINITY_DN219050_c0_g1	0	0	0	0	0	0	0	0	0	0	0	1	0	0	0	0	0	2	1	2
TRINITY_DN219195_c0_g1	0	0	0	0	0	0	0	0	0	0	0	0	0	0	0	0	0	0	0	0
TRINITY_DN219317_c0_g1	0	0	0	0	0	0	0	0	0	0	0	1	0	0	0	0	0	0	2	0
TRINITY_DN219490_c0_g1	0	0	0	0	1	0	0	2	0	0	0	0	0	0	0	0	0	0	1	0
TRINITY_DN219564_c0_g1	0	1	0	0	0	0	0	0	0	0	0	0	0	0	0	0	0	0	1	0
TRINITY_DN219612_c0_g1	0	0	0	0	0	0	0	0	0	0	0	4	0	0	0	0	0	0	0	0
TRINITY_DN219653_c0_g1	0	0	0	0	0	0	0	0	0	0	0	0	0	0	0	0	0	0	0	0
TRINITY_DN21971_c0_g1	0	0	0	0	0	0	0	0	0	0	0	0	1	3	0	0	0	0	0	0
TRINITY_DN219752_c0_g1	0	0	0	0	1	0	0	1	0	0	0	0	2	0	0	1	0	0	0	0
TRINITY_DN219775_c0_g1	0	1	0	0	0	0	0	0	1	0	0	0	0	0	0	0	0	0	0	1
TRINITY_DN219838_c0_g1	0	0	0	0	0	1	0	0	0	0	0	0	0	0	0	0	0	0	0	0
TRINITY_DN219972_c0_g1	0	0	0	0	0	1	0	4	0	0	0	0	0	0	0	0	0	0	0	0
TRINITY_DN219987_c0_g1	0	2	0	0	0	0	0	0	0	0	0	0	1	0	0	0	0	0	1	2
TRINITY_DN220088_c0_g1	0	0	0	2	0	0	0	1	0	2	0	0	0	0	0	0	0	0	0	0
TRINITY_DN220291_c0_g1	0	3	0	0	0	0	0	0	0	0	0	0	0	0	0	0	0	0	0	0
TRINITY_DN220337_c0_g1	1	1	1	0	0	0	2	0	0	0	0	3	1	0	0	0	0	0	0	0
TRINITY_DN220353_c0_g1	0	0	0	0	0	0	0	0	0	0	0	2	0	0	0	0	0	0	0	0
TRINITY_DN220405_c0_g1	0	0	0	0	3	1	0	1	0	0	0	0	1	0	0	0	0	0	0	0
TRINITY_DN220559_c0_g1	0	0	0	0	0	0	0	0	0	0	0	3	0	0	0	0	1	0	1	1
TRINITY_DN220618_c0_g1	0	0	0	0	0	0	0	0	0	0	0	0	0	0	0	0	0	1	4	1
TRINITY_DN220658_c0_g1	0	0	0	0	0	0	0	1	0	0	1	0	1	0	0	0	0	0	0	1
TRINITY_DN220664_c0_g1	0	0	0	0	0	0	0	0	0	0	0	0	3	0	0	0	0	0	0	0
TRINITY_DN22074_c0_g1	0	0	0	0	0	0	0	1	0	0	0	1	0	0	0	0	0	0	2	2
TRINITY_DN220789_c0_g1	0	1	0	0	0	0	0	0	0	0	0	0	0	0	1	0	0	0	0	0
TRINITY_DN22081_c0_g1	0	0	0	0	0	0	0	1	2	1	0	0	0	0	0	1	0	1	0	0
TRINITY_DN220813_c0_g2	0	0	0	0	0	0	0	0	0	8	0	0	0	0	0	0	0	0	0	0
TRINITY_DN220919_c0_g1	0	0	0	0	0	0	0	0	0	0	0	0	0	0	0	0	1	0	2	0
TRINITY_DN221011_c0_g1	0	0	1	3	1	0	3	0	0	0	0	0	1	3	0	0	0	0	0	0
TRINITY_DN22102_c0_g1	0	0	0	0	0	0	2	1	0	0	0	0	3	2	0	2	0	0	1	1
TRINITY_DN221131_c0_g1	0	0	0	1	0	0	0	0	0	0	0	0	0	0	2	0	0	0	0	1
TRINITY_DN221170_c0_g1	0	0	0	0	2	0	0	0	0	0	4	0	0	0	0	0	0	0	0	0
TRINITY_DN221291_c0_g1	0	0	0	0	0	0	0	0	0	0	0	0	0	1	0	0	0	1	0	0
TRINITY_DN221325_c0_g1	2	0	0	0	0	0	1	0	0	1	0	0	0	0	0	0	0	0	0	0
TRINITY_DN221334_c0_g1	0	0	0	0	0	0	1	0	0	0	0	0	0	0	0	0	0	0	0	0
TRINITY_DN221506_c0_g1	0	0	0	0	0	0	0	0	0	0	0	0	0	0	0	0	0	0	3	0
TRINITY_DN221550_c0_g1	0	0	0	0	0	0	0	0	0	0	0	0	0	0	2	0	0	0	0	0
TRINITY_DN221747_c0_g1	0	0	0	0	0	0	0	0	0	0	0	0	0	0	0	0	0	0	0	0
TRINITY_DN22178_c0_g1	0	1	1	0	0	0	0	1	0	0	0	5	0	0	0	0	0	0	1	0
TRINITY_DN22178_c0_g2	4	0	1	0	0	0	0	0	0	0	0	0	0	0	0	0	0	0	1	0
TRINITY_DN22183_c0_g1	0	0	0	0	0	0	0	0	2	0	0	0	0	0	0	0	0	0	0	1
TRINITY_DN221853_c0_g1	0	1	0	0	0	0	0	1	0	0	0	1	0	0	0	0	0	0	0	0
TRINITY_DN221871_c0_g1	0	0	0	1	0	0	0	0	3	0	0	0	0	0	0	0	0	0	0	0
TRINITY_DN22198_c0_g1	0	0	0	0	0	0	0	0	0	0	0	0	0	0	0	1	0	0	2	0
TRINITY_DN222024_c0_g1	1	0	2	0	0	0	0	0	0	0	0	0	0	0	0	0	0	1	1	0
TRINITY_DN222074_c0_g1	0	0	0	0	0	0	0	2	0	0	0	0	0	0	0	0	0	0	0	0
TRINITY_DN222166_c0_g1	0	0	0	0	0	0	0	0	0	0	0	0	0	0	0	0	0	0	0	0
TRINITY_DN22218_c0_g1	0	0	0	0	0	0	0	3	0	0	0	0	0	2	0	0	0	0	0	0
TRINITY_DN222253_c0_g1	0	0	0	0	0	0	0	0	0	0	0	0	0	0	2	0	0	0	0	3
TRINITY_DN222289_c0_g1	0	0	0	0	0	0	0	0	0	0	0	0	0	0	0	0	0	0	0	2
TRINITY_DN222290_c0_g1	0	0	1	0	0	0	0	0	0	0	0	1	0	0	0	0	0	0	0	0
TRINITY_DN222369_c0_g1	0	0	0	0	0	0	0	0	0	0	0	0	0	0	7	0	0	0	0	0
TRINITY_DN222388_c0_g1	0	1	0	0	0	0	0	1	0	0	0	0	0	0	0	1	2	1	1	0
TRINITY_DN22242_c0_g1	1	0	0	1	0	0	0	0	0	1	0	0	1	0	3	0	0	4	0	0
TRINITY_DN222486_c0_g1	3	1	1	0	0	0	0	3	0	0	0	0	0	1	0	0	0	0	0	0
TRINITY_DN22249_c0_g1	1	0	0	0	0	1	1	0	0	0	0	1	0	0	0	1	0	0	0	0
TRINITY_DN22257_c0_g1	0	2	0	0	0	0	0	1	0	0	0	0	0	0	0	0	0	0	0	0
TRINITY_DN222780_c0_g1	0	0	0	0	0	0	0	0	0	0	0	10	0	0	0	0	0	0	1	0
TRINITY_DN222837_c0_g1	0	0	0	0	0	0	0	0	0	0	0	0	0	0	0	0	0	0	0	0
TRINITY_DN222902_c0_g1	0	0	0	0	0	0	2	0	0	0	0	0	0	13	0	0	0	0	0	0
TRINITY_DN222932_c0_g1	0	0	0	0	0	0	0	0	0	1	0	0	0	2	0	0	0	0	1	0
TRINITY_DN222941_c0_g1	0	0	0	0	1	0	0	1	0	0	0	0	3	0	0	0	0	0	0	0
TRINITY_DN22303_c0_g1	0	1	0	1	0	2	0	0	0	0	1	0	0	1	0	0	0	0	0	0
TRINITY_DN223066_c0_g1	0	0	0	0	0	0	0	4	0	0	0	0	0	0	0	0	0	0	0	0
TRINITY_DN223078_c0_g1	0	0	0	0	1	0	1	0	0	0	0	0	0	1	0	0	0	0	0	0
TRINITY_DN223113_c0_g1	4	0	1	0	0	0	0	0	0	0	1	0	0	2	0	0	0	0	0	0
TRINITY_DN223142_c0_g1	0	1	0	0	0	0	0	2	0	0	0	0	0	0	0	0	0	0	1	0
TRINITY_DN223146_c0_g1	2	0	0	0	0	0	0	0	0	0	0	0	0	0	0	0	0	0	0	0
TRINITY_DN223276_c0_g1	0	1	0	0	0	0	0	0	0	0	0	0	0	0	0	0	0	0	0	0
TRINITY_DN223349_c0_g1	0	0	0	0	0	0	0	0	0	0	0	0	0	2	0	0	0	1	1	0
TRINITY_DN223351_c0_g1	0	0	0	0	0	3	0	1	1	0	1	0	0	0	0	0	0	0	2	0
TRINITY_DN22337_c0_g1	0	0	0	0	0	0	0	0	0	0	4	0	0	0	0	0	0	0	0	0
TRINITY_DN223392_c0_g1	0	0	0	0	0	0	0	0	0	0	0	0	0	0	0	0	0	0	0	0
TRINITY_DN22340_c0_g2	0	0	0	0	0	0	0	0	0	3	0	0	0	0	0	0	0	0	0	0
TRINITY_DN223469_c0_g1	0	0	0	0	0	0	0	0	0	0	0	0	0	0	0	0	2	0	1	0
TRINITY_DN223590_c0_g1	0	0	0	0	0	0	0	0	0	0	1	0	0	0	0	0	0	0	0	0
TRINITY_DN22377_c0_g1	0	1	0	0	0	0	0	0	0	0	0	0	0	0	0	0	0	0	4	0
TRINITY_DN22379_c0_g1	0	0	0	0	0	0	0	0	0	0	0	0	0	0	4	0	0	14	0	12
TRINITY_DN2238_c0_g1	0	0	0	0	0	0	1	0	0	0	0	0	0	0	2	0	0	0	0	0
TRINITY_DN223893_c0_g1	0	0	0	0	0	0	0	5	0	0	0	0	0	0	0	0	0	0	0	0
TRINITY_DN223965_c0_g1	0	0	1	0	0	0	0	3	0	0	0	0	0	0	0	0	0	0	0	0
TRINITY_DN224036_c0_g1	0	0	0	0	0	0	0	0	1	0	0	0	0	1	1	0	0	0	0	0
TRINITY_DN224186_c0_g1	0	0	0	0	0	1	0	0	0	1	0	0	0	0	0	0	0	0	0	0
TRINITY_DN224211_c0_g1	0	0	0	0	0	0	0	0	0	0	0	0	0	0	0	0	0	10	1	0
TRINITY_DN22433_c0_g1	0	7	2	1	0	1	6	3	0	0	1	9	0	1	0	0	0	0	0	0
TRINITY_DN224355_c0_g1	0	0	0	0	0	0	0	0	0	0	0	3	0	0	0	0	1	0	0	0
TRINITY_DN224434_c0_g1	0	0	0	0	0	0	0	0	0	0	0	2	0	0	0	0	0	0	0	0
TRINITY_DN224538_c0_g1	0	0	0	0	0	0	0	0	0	0	2	0	0	0	0	0	0	0	0	0
TRINITY_DN224584_c0_g1	0	0	1	0	0	0	0	0	0	0	0	0	0	0	0	0	0	0	0	2
TRINITY_DN224612_c0_g1	0	0	0	0	0	0	0	0	0	0	0	0	0	0	0	0	0	0	0	0
TRINITY_DN2248_c0_g1	1	0	0	0	0	0	0	2	1	0	0	0	0	2	0	0	0	1	0	0
TRINITY_DN224820_c0_g1	2	0	0	0	0	0	0	0	0	0	0	0	0	6	0	0	0	0	0	0
TRINITY_DN224836_c0_g1	0	0	0	0	0	0	0	0	0	0	1	0	0	0	0	0	0	0	0	0
TRINITY_DN224853_c0_g1	1	0	0	0	1	0	1	0	3	0	1	0	0	3	1	1	0	0	2	0
TRINITY_DN224865_c0_g1	0	0	0	0	0	0	0	1	1	0	0	0	0	0	0	0	0	0	0	0
TRINITY_DN224887_c0_g1	6	0	0	0	0	0	0	0	0	0	0	0	0	0	0	1	0	0	0	0
TRINITY_DN224892_c0_g1	0	0	0	0	0	0	0	0	0	0	0	0	0	0	0	0	0	0	2	0
TRINITY_DN224993_c0_g1	0	0	0	0	0	0	0	0	0	0	0	0	0	0	0	0	0	0	1	0
TRINITY_DN225015_c0_g1	0	0	0	0	0	0	0	0	0	0	0	0	0	0	0	0	0	0	3	0
TRINITY_DN225031_c0_g1	0	0	0	0	0	0	0	0	0	0	4	0	0	0	0	0	0	0	0	0
TRINITY_DN225043_c0_g1	0	0	0	1	0	0	0	0	0	0	0	0	0	0	0	0	0	0	0	0
TRINITY_DN22517_c0_g1	0	0	0	0	0	0	0	0	0	0	0	0	0	0	0	0	0	0	0	1
TRINITY_DN225198_c0_g1	0	0	0	0	0	0	0	0	0	0	0	11	0	0	0	0	0	0	0	0
TRINITY_DN225208_c0_g1	0	0	0	0	0	0	0	0	0	0	0	0	0	0	0	0	0	0	0	0
TRINITY_DN22530_c0_g1	4	0	0	3	1	0	0	0	2	0	2	1	2	4	0	2	0	0	0	0
TRINITY_DN22531_c0_g1	0	0	0	0	0	0	0	1	2	0	0	0	0	0	0	3	0	0	4	1
TRINITY_DN22536_c0_g1	0	0	0	0	0	0	0	0	0	0	0	1	0	0	0	0	0	0	0	2
TRINITY_DN22543_c0_g1	0	0	0	0	0	0	0	0	0	0	0	0	0	0	0	0	0	0	0	0
TRINITY_DN225432_c0_g1	0	0	0	0	0	0	0	0	0	0	0	0	0	0	0	0	2	1	2	0
TRINITY_DN225583_c0_g1	0	0	0	0	0	0	0	0	0	0	0	10	0	0	0	0	1	0	0	0
TRINITY_DN225592_c0_g1	0	1	0	0	0	0	0	0	2	0	0	0	0	0	0	0	1	0	5	0
TRINITY_DN225619_c0_g1	0	0	0	0	1	0	0	0	0	0	0	0	0	0	0	0	0	2	0	0
TRINITY_DN225719_c0_g1	0	0	0	0	0	0	0	0	0	1	0	0	0	1	0	0	0	0	0	0
TRINITY_DN225784_c0_g1	0	0	0	0	0	0	0	1	1	0	1	0	0	0	0	0	0	0	0	1
TRINITY_DN225813_c0_g1	0	0	0	0	0	1	0	0	0	0	0	0	0	0	0	0	1	0	2	0
TRINITY_DN225854_c0_g1	0	0	0	0	0	0	0	0	0	0	0	0	0	0	0	0	0	2	3	0
TRINITY_DN2259_c0_g1	0	0	0	0	0	0	0	0	0	0	0	0	0	0	0	0	0	0	0	0
TRINITY_DN22597_c0_g1	0	0	0	0	0	0	0	2	0	0	0	0	0	4	0	2	0	0	1	0
TRINITY_DN22600_c0_g1	0	1	0	0	0	0	1	0	0	0	0	1	0	0	0	0	0	1	0	0
TRINITY_DN226006_c0_g1	1	0	0	1	0	0	1	0	0	1	2	0	0	1	0	0	0	0	0	0
TRINITY_DN226311_c0_g1	0	2	0	0	0	0	0	0	0	0	0	0	0	0	0	0	0	0	1	0
TRINITY_DN22640_c0_g1	1	1	6	0	0	0	5	6	0	1	0	3	3	3	1	1	0	0	0	0
TRINITY_DN22647_c0_g1	0	0	0	2	0	0	0	1	9	0	0	0	0	0	0	0	0	0	3	0
TRINITY_DN22657_c0_g1	0	0	1	0	1	0	1	1	0	0	0	2	1	2	0	0	0	0	2	1
TRINITY_DN226580_c0_g1	1	3	1	0	0	1	0	0	1	0	0	0	0	2	0	0	0	0	0	0
TRINITY_DN226606_c0_g1	0	0	0	1	0	0	1	0	0	0	0	0	0	1	0	0	0	1	2	2
TRINITY_DN226829_c0_g1	0	0	0	0	0	0	0	0	0	0	0	1	0	0	0	0	0	0	0	0
TRINITY_DN226854_c0_g1	0	0	0	0	0	0	0	0	0	0	0	2	0	0	0	0	0	0	0	0
TRINITY_DN226977_c0_g1	0	1	0	0	1	0	0	0	1	0	0	1	0	0	0	0	0	0	0	0
TRINITY_DN227043_c0_g1	0	0	0	0	0	1	0	0	0	0	0	0	0	0	0	0	0	0	2	0
TRINITY_DN227237_c0_g1	0	0	0	0	0	0	0	0	0	0	0	0	0	0	0	0	0	0	1	0
TRINITY_DN227246_c0_g1	0	0	0	1	0	0	0	0	0	0	0	0	0	0	0	1	0	0	0	0
TRINITY_DN22727_c0_g1	0	1	0	0	0	2	0	0	0	1	0	0	0	0	0	0	0	0	0	0
TRINITY_DN227294_c0_g1	0	0	0	0	0	0	0	0	0	0	0	0	0	1	0	0	0	0	1	0
TRINITY_DN227359_c0_g1	0	0	0	0	0	0	2	1	0	0	0	0	0	0	0	0	0	0	2	0
TRINITY_DN227403_c0_g1	0	0	0	0	0	0	0	10	0	0	0	0	0	0	0	0	0	0	0	1
TRINITY_DN227412_c0_g1	0	0	1	0	0	0	0	0	0	0	0	1	0	0	0	0	0	0	0	0
TRINITY_DN227438_c0_g1	0	0	0	0	0	0	0	0	0	0	0	0	0	0	0	0	0	0	0	0
TRINITY_DN22744_c0_g1	0	0	0	0	1	0	0	0	4	0	0	0	0	0	3	0	0	0	0	0
TRINITY_DN227479_c0_g1	0	0	0	0	0	0	0	0	0	0	0	0	0	0	0	0	0	1	0	0
TRINITY_DN227496_c0_g1	0	0	0	0	0	0	0	0	0	0	0	0	0	0	0	0	0	0	0	0
TRINITY_DN227566_c0_g1	0	0	1	0	0	0	1	0	0	0	0	0	0	0	0	0	0	0	0	0
TRINITY_DN227589_c0_g1	0	0	0	0	0	3	0	2	0	0	1	1	0	0	0	1	0	0	1	0
TRINITY_DN227621_c0_g1	0	0	0	0	0	0	0	0	0	0	0	0	0	0	0	0	0	0	0	0
TRINITY_DN227690_c0_g1	0	0	0	0	0	0	0	0	0	0	0	7	0	0	0	0	0	0	0	0
TRINITY_DN227722_c0_g1	0	0	0	0	0	0	0	0	0	0	0	0	0	0	0	0	0	0	0	0
TRINITY_DN227846_c0_g1	0	0	0	0	0	0	0	0	0	0	0	0	0	0	0	0	0	0	0	0
TRINITY_DN227944_c0_g1	0	1	1	1	0	0	0	0	0	0	0	0	0	0	0	0	0	0	0	0
TRINITY_DN228055_c0_g1	0	0	0	0	0	0	0	0	1	0	0	3	0	0	0	0	0	0	0	0
TRINITY_DN228068_c0_g1	0	1	0	0	0	0	0	0	0	0	0	0	0	0	0	0	0	0	1	0
TRINITY_DN228102_c0_g1	0	2	0	0	0	0	0	1	0	0	0	0	0	0	0	0	0	0	1	0
TRINITY_DN22818_c0_g1	0	2	0	1	0	0	0	0	0	0	0	1	0	0	0	0	0	0	2	0
TRINITY_DN228243_c0_g1	0	0	0	0	0	0	0	0	0	0	0	0	0	0	2	0	0	2	0	0
TRINITY_DN228431_c0_g1	0	0	0	0	0	0	0	0	0	0	0	0	0	0	0	0	0	0	0	0
TRINITY_DN228685_c0_g1	0	0	0	0	0	0	0	0	0	0	0	0	0	0	0	0	0	0	0	0
TRINITY_DN22871_c0_g1	0	0	0	0	0	0	0	1	0	0	0	0	1	0	0	0	0	0	0	0
TRINITY_DN228740_c0_g1	0	2	0	0	0	0	1	0	0	0	0	0	0	0	0	0	0	0	0	0
TRINITY_DN22881_c0_g1	2	0	0	0	0	0	0	0	3	2	1	0	0	0	1	0	0	0	0	0
TRINITY_DN22898_c0_g1	0	0	0	0	0	0	0	0	0	0	0	9	0	0	0	0	2	0	0	0
TRINITY_DN229061_c0_g1	0	0	0	0	0	1	0	3	0	0	0	0	0	0	0	1	1	1	1	3
TRINITY_DN229110_c0_g1	0	0	0	0	0	3	0	0	0	0	0	1	0	0	0	0	0	0	0	0
TRINITY_DN22954_c0_g1	0	0	0	0	0	0	0	2	0	0	0	0	1	0	0	0	0	0	0	0
TRINITY_DN229668_c0_g1	0	1	0	0	0	0	0	0	0	0	1	0	0	0	0	1	0	0	0	1
TRINITY_DN229922_c0_g1	0	0	0	0	0	0	0	0	0	0	0	0	0	0	0	0	0	0	0	0
TRINITY_DN229978_c0_g1	0	0	0	0	0	0	0	0	0	0	0	3	0	0	0	0	0	0	0	0
TRINITY_DN230109_c0_g1	0	0	0	0	0	0	1	0	0	0	0	1	0	1	0	0	0	0	0	0
TRINITY_DN230110_c0_g1	0	0	0	0	0	0	0	0	0	0	0	0	0	0	0	0	0	0	0	0
TRINITY_DN230389_c0_g1	0	0	0	0	0	0	0	0	0	0	0	0	0	0	0	0	0	0	1	0
TRINITY_DN230445_c0_g1	0	0	0	0	0	0	1	0	0	0	0	0	0	0	0	0	0	0	0	0
TRINITY_DN230456_c0_g1	0	0	5	0	0	0	0	0	0	0	0	0	0	0	0	0	0	0	0	0
TRINITY_DN230586_c0_g1	2	0	0	0	0	0	0	0	0	0	0	0	0	0	0	0	0	0	0	0
TRINITY_DN230631_c0_g1	0	0	0	0	0	0	0	0	0	0	0	0	0	0	0	0	1	0	0	0
TRINITY_DN23066_c0_g1	0	0	0	1	1	1	0	0	1	0	0	2	1	0	0	1	3	2	2	0
TRINITY_DN230691_c0_g1	0	0	0	0	0	0	0	1	0	0	0	2	0	0	0	0	0	0	0	0
TRINITY_DN230834_c0_g1	0	0	0	0	0	0	0	0	0	0	0	0	0	0	0	0	0	0	0	0
TRINITY_DN23114_c0_g1	0	0	2	0	0	0	0	0	0	0	0	2	0	0	0	0	0	0	1	0
TRINITY_DN23120_c0_g1	0	0	0	0	0	0	0	0	0	0	0	0	0	0	0	0	0	0	10	0
TRINITY_DN231217_c0_g1	0	0	0	0	0	0	0	1	0	0	0	0	0	0	0	0	0	0	0	0
TRINITY_DN231426_c0_g1	1	0	0	0	0	0	1	0	0	0	1	0	0	0	0	1	0	0	0	0
TRINITY_DN231437_c0_g1	0	1	0	0	0	0	0	0	0	0	0	0	0	0	0	0	0	0	0	0
TRINITY_DN231767_c0_g1	0	0	0	1	0	0	0	0	0	0	0	0	0	1	1	0	0	0	0	0
TRINITY_DN231802_c0_g1	0	0	0	0	1	0	0	1	0	0	0	0	1	0	0	0	0	0	0	0
TRINITY_DN231891_c0_g1	0	0	0	0	0	0	0	0	1	0	0	0	0	0	1	0	0	0	0	0
TRINITY_DN231941_c0_g1	0	0	11	0	0	0	0	0	0	0	0	0	0	0	0	0	0	0	0	0
TRINITY_DN231949_c0_g1	0	0	0	0	0	0	0	0	0	0	0	0	0	0	0	0	0	0	1	2
TRINITY_DN231988_c0_g1	0	0	0	0	0	0	0	0	0	0	0	1	0	0	0	0	2	0	0	0
TRINITY_DN232242_c0_g1	0	1	0	0	0	0	0	0	1	0	0	0	0	0	1	0	0	0	0	0
TRINITY_DN232243_c0_g1	0	0	0	3	0	0	0	0	0	0	0	0	0	0	0	0	0	0	0	0
TRINITY_DN232381_c0_g1	0	2	0	0	0	0	0	1	0	0	1	0	0	0	0	1	0	0	0	0
TRINITY_DN23239_c0_g1	1	1	0	3	2	1	2	12	0	1	0	2	1	3	2	0	0	2	1	0
TRINITY_DN232416_c0_g1	0	0	1	0	0	0	0	0	0	0	0	0	0	0	0	0	0	0	0	1
TRINITY_DN232578_c0_g1	0	0	0	0	0	0	0	0	0	0	0	0	0	0	1	0	0	0	0	3
TRINITY_DN23274_c0_g1	4	0	0	0	0	0	0	1	0	0	0	0	0	0	0	0	0	0	0	0
TRINITY_DN232744_c0_g1	0	0	0	0	0	0	0	0	0	0	3	0	0	0	0	0	0	0	0	0
TRINITY_DN232758_c0_g1	0	0	0	0	0	1	0	0	0	0	0	0	0	0	0	0	1	0	0	0
TRINITY_DN232906_c0_g1	0	0	0	0	0	0	0	0	0	0	0	1	0	0	0	0	0	0	0	0
TRINITY_DN233230_c0_g1	0	1	0	0	0	0	0	0	0	0	0	0	0	0	0	0	0	2	0	0
TRINITY_DN23327_c0_g1	0	0	0	1	0	0	0	2	0	0	0	0	0	0	0	0	0	0	0	4
TRINITY_DN23358_c0_g1	0	0	0	0	0	0	0	4	0	0	2	0	1	0	0	1	0	0	0	0
TRINITY_DN23377_c0_g1	0	0	0	0	0	0	0	0	0	0	0	0	0	0	0	0	0	0	0	0
TRINITY_DN23399_c0_g1	0	0	0	0	0	0	0	0	21	0	1	0	0	0	0	0	0	0	0	0
TRINITY_DN2342_c0_g1	0	2	0	0	0	0	0	0	0	0	0	2	0	0	0	1	0	0	0	1
TRINITY_DN23427_c0_g1	0	0	0	0	0	0	0	0	0	0	0	0	0	0	0	0	0	0	0	0
TRINITY_DN23428_c0_g1	0	0	0	1	0	0	0	1	0	0	1	2	0	0	0	0	0	0	0	0
TRINITY_DN234296_c0_g1	0	0	0	0	0	0	0	0	0	0	0	0	0	0	0	0	0	0	0	0
TRINITY_DN234344_c0_g1	0	1	0	0	0	0	0	0	0	0	0	0	0	0	0	1	0	0	1	0
TRINITY_DN23438_c0_g1	0	0	0	0	0	0	0	0	0	0	0	5	0	0	3	0	0	0	0	11
TRINITY_DN234683_c0_g1	0	0	0	0	0	0	0	0	0	0	0	2	0	0	0	0	0	0	0	1
TRINITY_DN235147_c0_g1	0	0	0	0	1	0	0	0	0	0	0	0	0	0	0	0	0	0	0	0
TRINITY_DN235219_c0_g1	0	0	0	0	0	0	0	0	0	0	0	0	0	1	0	0	0	0	0	0
TRINITY_DN23527_c0_g1	0	1	3	0	0	0	0	1	0	0	0	1	0	0	1	0	0	2	1	1
TRINITY_DN235598_c0_g1	0	1	0	0	0	0	0	0	0	0	0	0	0	0	0	0	0	1	0	0
TRINITY_DN235629_c0_g1	0	0	0	0	0	0	0	0	1	0	0	0	0	0	0	0	0	0	1	0
TRINITY_DN235720_c0_g1	0	1	0	0	0	0	0	0	0	0	0	0	0	0	0	0	0	0	0	0
TRINITY_DN23582_c0_g1	0	2	0	0	0	0	0	1	0	0	0	0	0	0	0	0	0	0	0	0
TRINITY_DN23598_c0_g1	0	1	0	0	0	0	0	0	0	1	2	0	0	0	0	1	0	0	2	0
TRINITY_DN23601_c0_g1	0	2	0	0	0	0	0	0	0	0	2	0	0	0	0	0	0	0	0	0
TRINITY_DN23635_c0_g1	1	0	0	0	0	0	0	0	0	0	0	0	0	0	0	0	0	0	0	0
TRINITY_DN236531_c0_g1	0	1	0	0	0	0	0	0	0	0	0	1	0	0	0	0	0	0	0	0
TRINITY_DN236675_c0_g1	0	0	0	0	0	0	0	0	0	0	0	0	0	0	0	0	0	0	1	0
TRINITY_DN23682_c0_g1	0	0	0	0	0	0	0	0	3	2	0	0	1	0	1	1	0	0	1	0
TRINITY_DN23698_c0_g1	0	0	0	0	0	0	0	0	0	0	0	3	0	0	0	0	0	0	1	0
TRINITY_DN237132_c0_g1	0	0	0	0	0	0	0	0	1	0	0	0	1	0	0	0	0	0	0	0
TRINITY_DN237634_c0_g1	0	0	1	0	0	0	0	0	0	0	0	2	0	0	0	0	0	1	0	0
TRINITY_DN23779_c0_g1	0	0	0	0	0	0	0	0	0	0	0	0	0	0	1	0	0	0	0	8
TRINITY_DN23832_c0_g1	2	0	1	0	0	0	0	1	0	0	0	0	0	1	0	0	0	0	0	0
TRINITY_DN23847_c0_g1	0	0	0	1	0	0	0	0	0	0	0	0	0	0	1	0	0	0	3	0
TRINITY_DN23855_c0_g1	0	0	1	0	1	0	0	0	0	0	0	0	0	0	1	0	0	0	0	0
TRINITY_DN23860_c0_g1	2	1	0	0	0	1	0	1	0	0	0	0	0	0	0	0	0	0	0	0
TRINITY_DN23893_c0_g1	0	0	0	0	0	0	0	0	0	0	1	0	0	0	0	0	3	4	6	2
TRINITY_DN23898_c0_g1	0	0	0	1	0	1	0	0	0	0	1	0	0	0	0	0	0	0	0	0
TRINITY_DN23919_c0_g1	4	0	0	0	0	0	0	0	0	0	0	0	0	0	0	0	0	0	0	0
TRINITY_DN23960_c0_g1	0	30	0	0	0	17	0	93	0	0	0	0	0	0	0	0	0	0	0	0
TRINITY_DN23964_c0_g1	0	0	0	0	0	0	0	0	0	0	0	0	0	0	0	0	2	1	3	0
TRINITY_DN23985_c0_g1	2	0	0	0	2	1	3	0	2	0	0	0	2	1	1	0	0	0	0	0
TRINITY_DN23995_c0_g1	0	0	0	1	0	0	0	0	0	0	2	0	0	0	0	0	0	0	0	0
TRINITY_DN23997_c0_g1	1	0	0	0	0	0	0	2	0	0	0	0	0	0	0	0	0	0	9	0
TRINITY_DN24059_c0_g1	0	0	0	0	0	0	0	0	0	0	0	0	0	0	0	2	1	0	1	0
TRINITY_DN24102_c0_g1	0	0	0	0	0	0	0	1	0	0	0	0	0	0	0	0	2	0	0	1
TRINITY_DN242_c0_g1	0	0	1	0	0	1	0	0	0	0	0	0	0	0	0	0	0	1	2	3
TRINITY_DN24217_c0_g1	0	0	0	0	0	0	0	0	0	15	0	0	0	0	2	0	0	0	0	0
TRINITY_DN24231_c0_g1	0	0	0	0	0	1	0	0	0	0	0	0	0	0	0	0	0	3	0	2
TRINITY_DN24233_c0_g1	1	1	1	0	0	0	0	2	0	0	1	1	0	0	0	0	0	0	0	0
TRINITY_DN24247_c0_g1	0	0	0	0	0	0	0	0	0	0	0	30	0	0	0	0	0	0	0	0
TRINITY_DN24290_c0_g1	2	0	0	0	0	0	0	0	0	0	0	0	0	0	0	0	0	0	0	0
TRINITY_DN24315_c0_g1	0	0	0	0	0	0	0	0	0	0	0	0	0	0	0	0	0	0	0	0
TRINITY_DN24365_c0_g1	0	1	0	0	0	0	2	1	0	0	0	8	0	0	0	0	0	0	4	0
TRINITY_DN24412_c0_g1	0	0	0	0	0	0	1	1	0	0	0	4	0	0	0	0	0	0	2	0
TRINITY_DN24414_c0_g1	0	0	0	0	0	0	0	0	0	0	0	1	0	0	0	0	0	0	0	0
TRINITY_DN24442_c0_g1	0	0	1	0	0	1	0	0	0	0	0	0	2	0	0	0	0	0	0	0
TRINITY_DN24481_c0_g1	0	0	0	0	0	0	0	0	0	0	0	0	0	0	17	0	0	0	0	0
TRINITY_DN24499_c0_g1	0	2	0	0	0	0	1	4	0	0	0	1	0	0	0	0	0	0	0	0
TRINITY_DN24505_c0_g1	0	0	0	0	0	0	0	0	0	0	0	0	0	0	0	0	1	1	1	0
TRINITY_DN24512_c0_g1	0	0	0	0	0	0	0	3	0	0	0	0	0	0	0	0	0	0	0	1
TRINITY_DN24536_c0_g1	0	1	2	0	0	1	0	0	0	0	2	2	0	0	2	0	0	0	0	0
TRINITY_DN24543_c0_g1	0	0	0	0	0	0	0	2	0	0	0	0	0	0	0	1	0	0	0	0
TRINITY_DN24740_c0_g1	0	0	0	0	0	0	0	1	0	0	0	0	0	0	0	0	1	0	3	0
TRINITY_DN24780_c0_g1	0	0	0	2	0	1	0	0	0	0	2	0	1	0	0	1	0	3	3	0
TRINITY_DN24807_c0_g1	0	3	1	0	0	0	0	1	0	2	0	0	0	1	0	0	0	2	92	1
TRINITY_DN24833_c0_g1	1	0	0	0	0	0	0	0	0	0	0	1	0	0	0	0	1	0	0	0
TRINITY_DN24853_c0_g1	0	0	0	0	0	0	0	0	0	0	0	0	0	0	0	0	0	0	0	0
TRINITY_DN24908_c0_g1	0	1	0	0	0	0	1	0	1	0	0	0	0	0	0	0	0	0	0	0
TRINITY_DN24958_c1_g1	0	0	0	0	0	0	0	0	0	0	8	0	0	0	0	0	0	2	0	0
TRINITY_DN25020_c0_g1	0	0	0	0	0	0	5	0	0	0	0	0	3	0	0	0	0	0	0	0
TRINITY_DN25053_c0_g1	0	0	0	0	0	0	0	0	0	0	4	0	0	0	0	0	0	0	0	0
TRINITY_DN25113_c0_g1	0	0	0	0	0	0	0	0	0	0	0	2	0	0	0	0	0	0	0	3
TRINITY_DN25152_c0_g1	0	0	0	0	0	4	1	1	2	0	1	4	0	3	0	0	0	0	0	0
TRINITY_DN25175_c0_g1	1	0	1	0	1	3	0	4	0	0	0	2	0	0	0	0	0	0	1	0
TRINITY_DN25195_c0_g1	1	0	1	0	0	0	1	0	0	1	0	0	0	1	0	0	0	0	0	0
TRINITY_DN25240_c0_g1	0	1	0	0	0	0	0	0	0	0	0	3	0	0	0	0	0	0	0	2
TRINITY_DN25260_c0_g1	0	0	0	0	0	0	0	0	0	0	0	0	0	0	0	0	0	0	0	0
TRINITY_DN25274_c0_g1	0	0	0	0	0	0	0	0	0	0	0	2	0	0	0	0	0	0	0	0
TRINITY_DN2534_c0_g1	0	0	0	0	0	6	0	2	0	1	0	1	2	1	0	1	0	1	6	0
TRINITY_DN25377_c0_g1	0	0	0	0	0	0	0	0	0	0	0	0	0	1	0	0	0	0	0	0
TRINITY_DN2544_c0_g1	0	3	0	0	0	0	0	0	0	1	0	0	0	0	0	0	0	0	1	0
TRINITY_DN25454_c0_g1	1	0	0	0	0	0	0	0	0	0	0	0	0	0	6	0	0	0	0	0
TRINITY_DN25529_c0_g1	0	0	0	0	0	0	0	0	0	0	0	0	1	0	0	0	0	0	0	0
TRINITY_DN2554_c0_g1	0	0	0	0	0	0	0	0	0	0	0	0	0	0	0	0	1	0	15	5
TRINITY_DN25547_c0_g1	2	2	4	7	1	1	8	2	5	6	4	15	1	6	3	2	0	0	0	0
TRINITY_DN25580_c0_g1	0	0	0	0	0	0	0	0	0	2	0	0	0	0	0	0	0	0	0	0
TRINITY_DN25609_c0_g1	0	2	0	0	0	0	1	0	0	0	0	0	0	0	0	0	0	0	0	0
TRINITY_DN25709_c0_g1	0	0	0	0	0	0	0	0	0	0	0	0	0	0	0	1	0	0	0	0
TRINITY_DN25772_c0_g1	0	0	0	0	0	0	0	0	0	0	0	0	0	0	0	0	0	0	0	0
TRINITY_DN25794_c0_g1	0	2	0	0	0	0	0	1	0	0	0	0	0	0	0	0	0	0	0	2
TRINITY_DN25796_c0_g1	0	0	0	0	0	0	0	0	0	0	0	0	0	0	0	0	0	0	0	0
TRINITY_DN25898_c0_g1	0	5	0	0	0	0	0	0	0	0	1	0	0	0	0	1	0	0	0	6
TRINITY_DN25984_c0_g1	0	0	0	0	0	0	0	0	0	0	0	0	2	0	0	0	0	0	0	5
TRINITY_DN2606_c0_g1	0	2	1	1	0	0	0	0	0	0	0	8	0	0	0	0	0	0	2	0
TRINITY_DN26080_c0_g1	0	0	0	0	0	0	1	0	0	0	0	0	0	0	1	0	0	0	0	0
TRINITY_DN26092_c0_g1	0	0	0	0	0	0	0	0	0	2	0	1	0	0	0	0	0	1	0	0
TRINITY_DN26104_c0_g1	0	4	0	0	0	0	0	0	0	0	0	0	0	0	1	0	0	0	1	0
TRINITY_DN26144_c0_g1	0	0	0	0	0	3	0	2	0	0	0	0	0	0	0	0	0	0	0	0
TRINITY_DN26213_c0_g1	0	0	0	0	0	0	0	0	0	0	0	0	0	0	2	0	0	0	0	11
TRINITY_DN26223_c0_g1	0	0	0	0	0	0	0	0	0	0	0	0	0	1	0	0	0	0	0	0
TRINITY_DN2625_c0_g1	5	0	0	0	0	0	0	0	0	0	0	0	1	0	1	2	3	1	11	0
TRINITY_DN26259_c0_g1	0	0	0	0	0	0	0	0	0	0	1	0	0	3	0	0	0	0	0	0
TRINITY_DN26335_c0_g1	1	1	0	0	0	0	0	0	0	0	0	0	0	0	0	0	0	0	0	0
TRINITY_DN26368_c0_g1	0	0	0	0	0	0	0	0	0	0	0	0	0	0	0	0	1	1	0	0
TRINITY_DN26388_c0_g1	0	0	0	0	0	0	0	0	0	0	0	0	0	0	0	0	0	0	0	0
TRINITY_DN26403_c0_g1	0	1	0	0	0	0	0	1	0	0	1	1	0	0	0	0	0	1	2	0
TRINITY_DN26457_c0_g1	0	2	0	0	0	0	0	0	0	0	0	0	0	0	4	0	0	0	0	0
TRINITY_DN26496_c0_g1	0	0	0	0	0	0	0	3	0	1	0	0	0	3	0	0	0	0	0	0
TRINITY_DN26520_c0_g1	0	0	0	0	0	0	6	0	0	0	0	0	0	0	0	0	0	0	0	0
TRINITY_DN26554_c0_g1	0	1	0	0	0	0	0	0	1	0	0	2	0	0	0	0	0	0	2	1
TRINITY_DN2656_c0_g1	2	0	0	0	0	0	0	1	0	2	0	0	0	0	0	6	2	0	0	0
TRINITY_DN26608_c0_g1	0	0	1	0	0	0	0	0	0	0	1	0	0	0	2	0	1	0	0	0
TRINITY_DN2663_c0_g1	0	0	0	0	0	0	0	0	0	0	0	0	0	0	0	0	0	2	3	0
TRINITY_DN26655_c0_g1	3	0	1	3	2	1	2	3	0	2	8	1	3	2	5	3	2	2	4	3
TRINITY_DN26701_c0_g1	0	0	1	0	0	0	0	0	0	0	0	0	0	0	0	0	3	4	3	3
TRINITY_DN26723_c0_g1	0	17	0	0	0	0	2	0	0	0	0	0	0	0	0	0	0	0	0	0
TRINITY_DN26723_c0_g2	0	12	0	0	0	3	3	0	0	0	0	0	0	0	0	0	0	0	0	0
TRINITY_DN26746_c0_g1	1	1	6	3	1	0	0	7	2	1	0	2	0	0	1	1	0	0	3	0
TRINITY_DN26757_c0_g1	0	0	0	0	0	0	0	0	0	0	0	0	0	0	0	0	0	0	0	0
TRINITY_DN26763_c0_g1	0	0	0	0	0	0	0	0	0	2	0	0	0	0	12	0	0	1	0	0
TRINITY_DN26775_c1_g1	0	0	0	0	0	0	0	0	0	0	0	0	1	0	0	0	0	0	1	0
TRINITY_DN26812_c0_g1	0	0	0	8	0	0	0	1	1	0	1	0	0	0	1	0	0	1	5	1
TRINITY_DN26866_c0_g1	0	0	0	0	0	0	2	1	0	0	0	0	0	0	0	0	0	0	1	0
TRINITY_DN26868_c0_g1	0	0	0	0	0	0	0	0	0	0	0	0	2	0	0	0	0	0	0	0
TRINITY_DN26916_c0_g1	0	0	0	5	0	0	0	0	0	0	1	0	0	0	0	0	0	1	0	0
TRINITY_DN26956_c0_g1	0	0	0	0	0	0	0	13	0	0	0	0	0	0	0	0	0	0	0	0
TRINITY_DN2696_c0_g1	0	0	0	0	0	0	0	0	1	0	0	0	0	0	0	0	0	0	4	0
TRINITY_DN26981_c0_g1	0	0	0	0	0	2	2	1	0	0	0	0	0	2	0	0	0	0	0	0
TRINITY_DN27019_c0_g1	0	0	0	8	0	0	0	0	0	0	1	0	0	0	0	0	0	0	0	0
TRINITY_DN27027_c0_g1	1	0	1	0	0	0	0	0	0	0	0	0	0	0	0	1	0	2	0	1
TRINITY_DN27072_c0_g1	21	0	0	0	0	0	0	0	0	17	0	0	0	0	0	0	0	0	6	0
TRINITY_DN27091_c0_g1	2	2	0	0	0	0	0	0	1	0	0	0	0	1	5	0	1	0	3	0
TRINITY_DN27101_c0_g2	1	1	0	0	0	0	0	0	0	0	0	0	0	0	0	0	0	0	0	0
TRINITY_DN27116_c0_g1	76	49	77	60	68	60	101	52	139	84	165	71	81	113	91	90	7	22	3	16
TRINITY_DN2712_c0_g1	0	1	0	0	0	0	0	0	0	0	0	0	0	1	0	0	3	3	4	1
TRINITY_DN27164_c0_g1	0	0	0	0	0	0	0	0	0	0	0	0	0	0	0	0	0	0	0	3
TRINITY_DN27224_c0_g1	0	0	0	0	0	0	0	0	0	0	0	0	0	0	0	0	2	0	3	0
TRINITY_DN2728_c0_g1	0	0	0	0	0	0	0	3	0	0	0	4	1	0	0	0	0	0	0	0
TRINITY_DN27285_c0_g1	0	0	0	0	0	4	0	0	3	3	1	0	0	0	0	0	0	0	0	0
TRINITY_DN27294_c0_g1	2	0	3	1	0	0	1	0	0	0	0	0	0	0	0	0	0	0	0	0
TRINITY_DN2732_c0_g1	1	3	0	1	0	0	0	5	0	0	1	0	0	1	0	1	0	1	1	6
TRINITY_DN27383_c0_g1	0	0	0	0	0	0	0	0	0	0	2	2	0	0	0	7	0	0	0	1
TRINITY_DN27396_c0_g1	5	0	0	0	0	0	0	0	0	0	0	0	0	0	0	0	0	0	0	0
TRINITY_DN27487_c0_g1	0	0	0	0	0	0	0	0	0	0	0	0	1	0	1	2	0	0	0	0
TRINITY_DN2750_c0_g1	0	0	0	0	0	0	0	0	0	0	0	7	0	0	0	0	0	0	0	0
TRINITY_DN27629_c0_g1	0	0	0	2	0	1	0	11	0	0	0	0	0	0	0	0	0	0	0	0
TRINITY_DN27630_c0_g1	1	0	0	0	0	0	0	1	0	0	0	1	0	0	0	1	2	0	0	0
TRINITY_DN27703_c0_g1	0	0	0	3	0	0	0	0	0	208	0	0	0	0	0	0	0	0	0	0
TRINITY_DN27764_c0_g1	2	0	0	0	0	0	0	0	0	0	1	0	0	0	0	0	0	0	0	0
TRINITY_DN27779_c0_g1	0	0	0	0	0	0	0	10	0	0	0	0	0	0	0	0	0	0	0	0
TRINITY_DN27804_c0_g1	0	0	0	0	0	2	0	0	1	0	0	0	0	0	0	0	0	0	0	0
TRINITY_DN27852_c0_g1	0	4	0	0	0	0	0	0	0	0	0	0	0	0	1	0	0	2	0	0
TRINITY_DN27853_c0_g1	1	0	0	0	0	0	0	0	0	0	0	0	1	0	0	0	2	0	0	0
TRINITY_DN27893_c0_g1	0	0	0	1	0	0	0	0	0	0	0	0	0	1	0	0	0	0	0	0
TRINITY_DN27915_c0_g1	0	0	0	0	0	0	0	0	0	0	5	0	0	0	0	0	1	0	12	0
TRINITY_DN27925_c0_g1	0	5	0	0	0	0	0	0	0	0	0	0	0	0	1	0	0	0	0	1
TRINITY_DN27927_c0_g1	0	0	0	0	0	0	0	0	0	0	0	0	0	0	0	0	0	0	0	0
TRINITY_DN27983_c0_g1	0	0	0	0	0	0	0	0	0	1	0	4	0	0	0	0	0	0	0	0
TRINITY_DN28001_c0_g1	1	0	0	0	0	0	0	2	0	0	0	0	0	0	0	0	0	0	0	0
TRINITY_DN28010_c0_g1	3	0	0	0	0	0	0	0	0	0	2	0	0	0	0	0	0	0	0	0
TRINITY_DN28018_c0_g1	0	0	0	0	0	0	1	0	0	0	0	1	0	2	0	0	0	0	0	0
TRINITY_DN28022_c0_g1	0	0	0	0	0	0	0	1	0	0	0	0	3	0	0	0	0	0	0	0
TRINITY_DN28090_c0_g1	0	0	0	0	0	0	0	0	0	0	0	0	0	0	0	0	0	0	0	0
TRINITY_DN28092_c0_g1	0	0	0	0	3	0	0	0	0	0	0	0	3	0	0	0	0	0	0	2
TRINITY_DN28131_c0_g1	0	0	0	0	0	0	0	0	0	0	0	0	0	0	0	0	0	0	0	0
TRINITY_DN28133_c0_g1	0	1	0	0	0	0	0	0	0	2	1	0	0	0	1	1	0	0	0	0
TRINITY_DN28136_c0_g1	1	1	0	0	0	0	1	1	1	0	0	0	0	1	0	0	0	0	0	0
TRINITY_DN28146_c0_g1	0	2	0	0	0	0	0	2	0	0	0	0	0	0	0	0	0	5	0	0
TRINITY_DN28157_c0_g1	0	4	1	0	0	0	0	0	0	0	1	1	0	1	0	0	0	0	0	0
TRINITY_DN28161_c0_g1	2	0	0	0	0	0	0	0	0	0	0	0	0	0	1	0	0	0	0	0
TRINITY_DN28206_c0_g1	0	0	0	0	0	0	0	0	1	0	0	0	0	0	0	0	0	0	10	0
TRINITY_DN28349_c0_g1	0	1	0	0	0	0	0	0	0	0	0	0	0	2	0	2	0	0	0	0
TRINITY_DN28381_c0_g1	0	0	0	0	0	0	0	0	0	0	0	0	0	0	0	0	0	0	0	0
TRINITY_DN28392_c0_g1	0	0	0	0	0	0	0	0	0	0	0	2	2	1	0	0	0	0	0	1
TRINITY_DN2849_c0_g1	0	7	0	0	0	0	0	0	0	0	0	1	0	0	0	0	0	0	1	0
TRINITY_DN28579_c0_g1	0	0	0	0	0	0	0	0	0	0	0	0	0	0	0	0	0	0	0	0
TRINITY_DN28583_c0_g1	0	0	2	0	0	0	0	0	0	0	0	0	2	0	0	0	0	0	0	0
TRINITY_DN28605_c0_g1	0	0	0	0	0	0	0	0	1	0	0	0	0	0	1	0	0	0	9	0
TRINITY_DN28730_c0_g1	0	0	0	0	0	4	0	0	0	0	0	108	0	0	102	80	0	0	0	105
TRINITY_DN28765_c0_g1	0	0	28	0	0	0	0	0	0	0	0	0	0	0	0	0	0	0	0	0
TRINITY_DN28799_c0_g1	0	0	0	0	0	0	0	0	0	0	0	9	0	0	0	0	0	0	0	0
TRINITY_DN28840_c0_g1	0	0	0	0	0	0	0	0	0	0	0	0	0	0	0	0	0	0	0	0
TRINITY_DN28849_c1_g1	0	0	0	0	0	0	0	0	0	0	0	5	0	0	0	0	0	1	1	0
TRINITY_DN28982_c0_g1	1	0	0	0	0	0	0	0	0	0	0	0	0	3	0	0	0	0	0	0
TRINITY_DN29017_c0_g1	0	3	0	0	1	0	3	0	0	0	0	1	0	0	0	1	0	0	0	0
TRINITY_DN2906_c0_g1	0	0	0	0	0	0	0	0	0	0	0	0	0	0	0	0	0	0	0	0
TRINITY_DN29070_c0_g1	3	0	1	4	0	0	0	2	1	0	0	0	0	0	4	1	0	0	1	1
TRINITY_DN29075_c0_g1	0	1	0	0	0	0	0	0	2	0	0	0	0	0	0	2	0	0	0	1
TRINITY_DN29080_c0_g1	1	0	0	0	1	0	0	0	0	0	0	0	0	1	0	0	0	0	0	0
TRINITY_DN29092_c0_g1	0	0	0	0	0	0	0	0	0	0	0	0	0	0	0	2	0	0	0	2
TRINITY_DN29124_c0_g1	0	0	0	0	0	0	0	0	1	0	0	0	2	0	1	0	0	1	0	2
TRINITY_DN29128_c0_g1	2	0	0	0	1	1	0	2	2	0	1	0	1	0	2	1	3	3	1	7
TRINITY_DN29195_c0_g1	0	0	0	0	0	0	0	0	1	0	0	0	0	0	1	0	1	0	0	0
TRINITY_DN29218_c0_g1	0	0	0	0	1	0	1	5	0	0	0	0	1	2	0	1	1	0	0	0
TRINITY_DN29277_c0_g1	0	0	0	0	0	0	1	0	6	0	1	0	2	0	4	1	0	0	0	1
TRINITY_DN29277_c0_g2	0	2	0	0	0	0	0	0	1	0	2	1	0	0	0	3	0	0	0	0
TRINITY_DN29336_c0_g1	0	0	0	0	0	0	0	0	0	0	0	0	0	1	0	6	0	2	0	4
TRINITY_DN29462_c0_g1	0	0	0	1	0	0	0	0	0	0	0	0	0	0	0	0	0	0	1	0
TRINITY_DN29528_c0_g1	0	0	0	0	0	0	0	1	0	0	0	0	0	0	0	0	0	0	0	0
TRINITY_DN29584_c0_g1	0	0	3	0	1	1	0	3	2	0	0	2	1	0	3	0	1	1	3	0
TRINITY_DN2963_c0_g1	0	0	0	0	0	0	0	0	0	0	0	0	0	0	0	13	0	0	0	3
TRINITY_DN29644_c0_g1	0	0	0	0	0	0	0	0	1	0	0	1	0	0	0	0	0	1	2	0
TRINITY_DN29672_c0_g1	1	0	0	0	0	0	0	0	0	0	0	0	0	0	0	0	0	1	1	0
TRINITY_DN29675_c0_g1	0	1	0	0	0	0	0	0	0	0	0	0	0	0	0	0	0	0	0	0
TRINITY_DN29692_c0_g1	0	0	0	0	0	0	0	0	0	0	0	0	0	0	0	0	0	0	0	0
TRINITY_DN297_c0_g1	0	0	0	0	0	0	0	0	0	0	0	1	0	0	0	0	0	0	1	0
TRINITY_DN29756_c0_g1	0	0	0	0	2	0	0	0	0	0	0	0	0	0	0	0	0	1	0	0
TRINITY_DN29785_c0_g1	0	0	0	0	0	0	0	0	0	0	0	3	0	0	0	0	0	0	0	0
TRINITY_DN29829_c0_g1	1	1	1	1	0	2	0	2	0	0	0	0	0	0	1	0	2	0	2	1
TRINITY_DN29849_c0_g1	0	0	0	0	0	0	0	9	1	0	0	1	1	0	0	0	0	0	0	0
TRINITY_DN29886_c0_g1	0	0	2	1	1	0	3	0	1	0	1	0	0	0	0	1	0	0	0	0
TRINITY_DN29917_c0_g1	0	1	2	0	0	0	2	3	0	0	0	0	2	1	0	0	0	0	0	0
TRINITY_DN29936_c0_g1	0	6	0	1	0	0	0	0	2	0	0	0	0	0	0	0	0	0	0	0
TRINITY_DN29960_c0_g1	0	0	0	0	0	1	0	54	0	0	0	0	0	0	0	0	0	0	0	0
TRINITY_DN29962_c0_g2	0	6	0	0	0	3	0	1	0	0	0	2	0	1	0	0	0	0	0	2
TRINITY_DN30006_c0_g1	0	1	0	0	0	0	2	0	0	0	0	5	0	0	0	0	0	0	0	0
TRINITY_DN30024_c0_g1	0	0	1	0	0	0	0	0	0	0	0	0	0	0	0	0	0	0	2	0
TRINITY_DN30039_c0_g1	0	0	7	1	2	1	0	4	0	1	0	0	2	5	7	0	4	1	11	0
TRINITY_DN30062_c0_g1	0	0	1	0	0	1	0	0	0	0	0	0	0	0	0	2	0	0	12	0
TRINITY_DN30088_c0_g1	0	0	0	0	0	0	0	0	0	0	0	0	0	1	0	0	0	0	0	0
TRINITY_DN30143_c0_g1	0	0	0	0	0	0	0	0	0	0	0	0	0	0	0	0	0	0	0	0
TRINITY_DN30148_c0_g1	0	1	0	1	0	1	0	0	0	0	2	0	0	0	0	0	1	1	0	0
TRINITY_DN30151_c0_g1	13	2	2	2	0	0	1	38	3	0	0	0	0	0	0	1	0	0	0	1
TRINITY_DN30194_c0_g1	5	0	0	0	0	0	0	0	0	0	2	0	0	0	0	0	0	0	1	2
TRINITY_DN30225_c0_g1	0	0	0	0	0	0	0	0	5	0	2	0	0	0	0	0	0	0	0	0
TRINITY_DN30247_c0_g1	0	3	0	0	0	0	0	0	0	0	0	0	0	0	0	0	0	0	0	0
TRINITY_DN30269_c0_g1	0	2	1	0	3	0	1	0	0	1	1	1	1	0	2	0	0	0	2	0
TRINITY_DN30285_c0_g1	0	0	1	0	0	0	0	4	1	0	6	0	0	0	0	4	0	0	0	0
TRINITY_DN30289_c0_g1	5	19	246	8	15	27	11	95	30	27	21	53	45	74	36	37	49	14	9	5
TRINITY_DN3029_c0_g2	0	0	1	0	0	0	0	0	1	0	3	0	0	0	2	0	0	0	3	0
TRINITY_DN30306_c0_g1	0	0	0	0	0	0	0	0	0	0	0	0	5	0	0	0	0	0	0	0
TRINITY_DN30309_c0_g1	0	1	0	0	0	0	1	0	0	0	0	1	0	0	0	0	0	1	4	3
TRINITY_DN3031_c0_g1	1	1	0	0	0	0	0	0	0	0	0	0	0	0	0	0	0	0	1	0
TRINITY_DN30318_c0_g1	0	0	0	0	0	0	0	0	0	0	0	0	2	0	0	0	0	0	0	0
TRINITY_DN30318_c0_g2	0	0	0	0	0	0	0	1	0	0	0	0	0	0	0	0	0	0	0	0
TRINITY_DN30332_c0_g1	0	2	0	0	2	0	0	0	0	0	0	2	0	0	0	0	0	0	1	0
TRINITY_DN30431_c0_g1	0	0	0	0	0	0	0	0	0	10	0	0	0	0	0	0	0	0	0	0
TRINITY_DN30431_c0_g2	0	0	0	0	0	0	0	0	0	26	0	2	0	0	1	0	0	0	0	1
TRINITY_DN30464_c0_g1	0	0	0	0	0	0	0	3	0	1	0	0	0	0	0	0	1	0	2	1
TRINITY_DN30464_c1_g1	0	0	0	0	0	0	1	1	0	0	0	0	0	0	0	0	0	0	3	2
TRINITY_DN3048_c0_g1	0	0	0	0	0	0	0	0	1	0	0	0	0	6	0	0	0	0	0	0
TRINITY_DN30483_c0_g1	2	0	0	0	0	1	0	1	0	0	0	0	0	0	0	0	1	0	1	0
TRINITY_DN30486_c0_g1	4	1	12	17	0	0	3	2	2	1	0	7	1	1	0	2	0	0	0	1
TRINITY_DN30499_c0_g1	4	1	2	1	0	0	2	4	0	0	1	2	3	0	1	1	3	0	3	0
TRINITY_DN30509_c0_g1	0	0	0	0	0	0	0	0	0	0	0	0	0	9	0	0	0	0	0	0
TRINITY_DN30516_c0_g1	0	0	0	1	0	0	0	0	0	0	0	2	1	0	0	0	0	0	6	0
TRINITY_DN30534_c0_g1	0	0	0	0	0	0	0	0	0	0	0	0	0	0	0	0	0	0	0	2
TRINITY_DN30554_c0_g1	0	0	0	0	0	0	0	6	0	0	0	0	0	0	0	0	0	0	0	0
TRINITY_DN30565_c0_g1	0	0	0	0	0	0	0	1	0	1	26	1	0	1	1	0	0	0	1	1
TRINITY_DN30583_c0_g1	0	0	0	0	0	0	0	0	0	0	0	1	0	0	1	0	0	2	0	0
TRINITY_DN30634_c0_g1	0	3	0	0	0	0	0	0	0	0	0	1	0	0	0	0	0	0	0	0
TRINITY_DN30636_c0_g1	1	0	0	0	0	0	0	0	0	1	0	0	2	0	0	0	0	0	0	0
TRINITY_DN30639_c0_g1	0	0	0	0	0	0	0	0	0	3	0	0	0	1	0	2	0	0	0	0
TRINITY_DN30642_c0_g1	0	0	0	0	0	0	0	0	0	0	0	0	0	0	0	0	0	0	0	0
TRINITY_DN30644_c0_g1	3	3	1	3	2	12	2	7	6	3	4	2	4	2	2	5	0	0	0	0
TRINITY_DN3068_c0_g1	0	0	0	0	0	0	0	0	0	0	0	0	0	0	0	0	0	0	0	0
TRINITY_DN30697_c0_g1	3	1	3	2	0	2	0	0	2	2	2	2	11	5	3	4	1	1	0	4
TRINITY_DN30711_c0_g1	0	3	0	1	0	0	0	4	0	0	0	0	0	0	0	0	0	0	0	1
TRINITY_DN30722_c0_g1	1	8	4	0	0	0	6	7	0	0	0	11	0	0	0	0	0	0	1	0
TRINITY_DN30764_c0_g1	0	0	0	0	0	0	0	0	0	0	1	0	1	0	0	0	0	4	5	0
TRINITY_DN30769_c0_g1	0	0	0	1	0	0	0	0	3	0	0	0	0	0	0	0	0	0	0	0
TRINITY_DN30774_c0_g1	1	0	0	2	1	0	5	0	0	0	1	1	2	0	2	0	2	0	1	2
TRINITY_DN30788_c0_g2	0	0	0	0	0	0	0	1	0	0	0	0	0	0	0	1	0	0	0	1
TRINITY_DN30788_c0_g3	0	0	0	0	0	0	0	1	0	0	2	1	0	0	0	1	1	0	1	1
TRINITY_DN30789_c0_g1	0	31	0	1	0	0	0	3	1	0	0	1	1	0	0	4	3	1	19	1
TRINITY_DN30792_c0_g1	0	1	0	0	0	0	0	0	0	0	0	0	0	2	0	0	0	3	1	0
TRINITY_DN30805_c0_g1	0	0	0	0	0	1	0	0	0	0	0	0	0	0	0	5	0	0	0	0
TRINITY_DN30825_c1_g1	0	0	0	0	0	0	0	0	0	0	0	5	0	0	0	0	0	0	0	6
TRINITY_DN30842_c0_g1	0	0	0	0	0	2	0	0	0	0	0	0	0	0	0	0	0	0	0	1
TRINITY_DN30849_c0_g1	0	1	0	0	1	0	0	0	0	0	0	2	1	1	0	0	0	2	2	4
TRINITY_DN30858_c0_g1	0	0	0	0	1	0	0	2	1	0	1	0	0	0	0	0	0	0	1	0
TRINITY_DN30873_c0_g2	0	0	0	0	1	0	0	0	1	0	0	0	0	0	0	0	1	0	0	0
TRINITY_DN30875_c0_g1	1	1	0	3	0	0	0	4	0	0	0	0	0	0	4	0	0	3	0	0
TRINITY_DN30877_c0_g1	0	0	0	0	0	0	0	0	0	0	0	0	1	0	0	0	1	0	1	0
TRINITY_DN30897_c0_g2	0	0	0	0	0	0	0	0	0	0	0	0	0	0	0	0	1	0	2	1
TRINITY_DN30899_c0_g1	1	0	2	0	0	0	1	0	0	1	1	1	2	0	1	1	0	0	1	1
TRINITY_DN30901_c0_g1	0	4	0	0	0	3	1	2	0	0	0	1	0	0	0	0	0	0	1	1
TRINITY_DN30937_c0_g1	0	0	0	0	0	0	0	0	0	0	0	0	0	0	2	0	1	1	0	0
TRINITY_DN30939_c0_g1	0	0	0	0	0	1	1	1	0	1	0	3	0	0	0	0	0	0	0	1
TRINITY_DN30946_c0_g1	0	0	0	1	0	0	0	0	0	0	0	0	0	0	0	0	0	0	0	0
TRINITY_DN30971_c0_g1	0	0	0	0	0	2	1	2	0	0	3	0	3	4	1	0	0	1	0	0
TRINITY_DN31047_c0_g1	0	0	0	0	0	0	0	1	0	0	0	0	0	0	0	0	0	0	0	1
TRINITY_DN31077_c0_g1	2	0	0	0	3	0	1	1	0	0	0	1	0	1	0	0	0	0	0	0
TRINITY_DN31091_c0_g1	2	3	0	4	1	0	0	0	1	1	1	1	3	2	1	2	0	1	0	0
TRINITY_DN31139_c0_g1	0	0	0	0	0	0	0	2	0	0	0	0	0	0	0	1	0	0	9	2
TRINITY_DN31169_c0_g1	0	0	0	0	0	0	0	0	0	0	0	0	0	0	0	0	0	0	0	0
TRINITY_DN31180_c0_g1	0	3	2	0	0	0	0	1	0	0	0	1	0	0	0	0	0	0	0	0
TRINITY_DN31186_c0_g1	2	1	1	2	0	1	2	2	12	4	1	2	1	2	2	3	0	0	0	1
TRINITY_DN31208_c0_g1	0	0	0	0	0	0	0	0	0	0	0	0	0	0	0	0	0	0	0	0
TRINITY_DN31218_c0_g1	3	4	7	6	1	3	3	9	10	3	14	1	2	21	13	5	2	2	0	1
TRINITY_DN31237_c0_g1	0	1	1	15	0	0	0	2	0	0	0	1	0	5	0	2	0	1	0	0
TRINITY_DN31263_c0_g1	2	0	5	2	2	0	2	4	0	0	1	5	0	1	0	0	2	0	0	0
TRINITY_DN31267_c0_g2	0	0	0	0	0	0	2	0	0	1	0	0	0	0	0	0	1	0	1	0
TRINITY_DN3127_c0_g1	13	110	316	159	42	4	307	23	17	41	16	291	8	68	21	27	0	0	0	0
TRINITY_DN31361_c0_g1	0	0	0	1	0	0	3	1	0	0	0	0	5	0	0	0	0	0	0	2
TRINITY_DN31376_c0_g1	0	3	1	0	0	0	0	0	1	1	0	2	0	0	0	1	0	2	0	0
TRINITY_DN31392_c0_g1	0	3	7	0	0	0	2	0	0	1	0	0	0	1	0	1	0	0	0	0
TRINITY_DN31405_c0_g1	0	0	0	0	0	0	0	0	0	0	0	0	0	0	0	0	0	2	4	2
TRINITY_DN31412_c0_g1	0	1	0	0	0	1	0	1	0	0	0	1	1	0	0	0	3	2	5	1
TRINITY_DN31427_c0_g1	0	1	0	3	0	0	0	0	0	0	0	1	0	0	0	1	0	0	0	0
TRINITY_DN31452_c0_g1	0	1	0	1	0	0	1	0	1	0	0	0	0	0	0	1	0	0	2	0
TRINITY_DN31458_c0_g1	0	0	0	0	0	0	0	0	0	0	0	0	0	0	0	0	0	0	0	0
TRINITY_DN31486_c0_g1	0	0	1	0	0	0	0	0	3	0	3	0	0	1	0	0	0	0	1	0
TRINITY_DN31501_c0_g1	0	0	0	0	0	0	0	0	0	0	0	0	0	0	0	0	0	0	0	0
TRINITY_DN31514_c0_g1	1	0	0	0	4	2	0	0	0	0	0	0	1	0	0	0	0	0	0	0
TRINITY_DN31518_c0_g1	0	2	1	0	1	0	0	1	0	0	0	0	0	1	1	0	0	0	0	0
TRINITY_DN31525_c0_g1	0	0	0	0	0	0	0	0	1	0	0	0	0	0	5	0	0	0	0	0
TRINITY_DN31565_c0_g2	0	0	0	0	0	0	0	0	0	0	0	0	0	0	0	0	0	0	1	2
TRINITY_DN31623_c0_g1	1	0	0	0	0	0	0	0	0	0	0	0	0	0	0	0	1	0	0	0
TRINITY_DN31628_c0_g1	0	0	0	0	0	0	0	0	0	0	0	0	0	0	0	0	0	0	0	0
TRINITY_DN31641_c0_g1	0	0	4	1	0	2	0	2	4	0	1	1	1	3	0	4	1	0	0	0
TRINITY_DN31658_c0_g2	0	0	0	0	0	0	0	0	1	0	0	0	0	0	0	0	0	0	4	0
TRINITY_DN31705_c0_g1	0	0	0	0	1	0	4	1	0	2	0	7	0	0	0	18	0	0	0	1
TRINITY_DN31728_c0_g1	4	2	3	0	2	1	4	2	2	2	5	1	2	3	1	6	0	5	3	2
TRINITY_DN31739_c0_g1	1	4	1	1	0	0	7	2	0	0	8	5	2	4	0	0	1	1	6	1
TRINITY_DN31747_c0_g1	3	2	0	0	0	0	1	0	0	2	0	1	2	1	0	0	0	0	1	1
TRINITY_DN31797_c0_g1	36	8	3	8	16	26	15	35	42	13	29	12	23	51	41	30	26	44	10	48
TRINITY_DN31849_c0_g1	1	0	0	0	0	0	0	1	0	0	4	0	0	0	0	0	0	0	0	1
TRINITY_DN31900_c0_g1	0	0	0	3	0	0	1	5	0	0	0	0	0	0	0	0	0	0	0	0
TRINITY_DN31905_c0_g1	1.002	1	0	0	0	0	5	0	0	0	0	0	0	7	0	0	0	1	0	0
TRINITY_DN31911_c0_g1	0	0	0	0	0	0	0	0	0	2	0	3	0	0	0	0	0	0	0	0
TRINITY_DN31931_c0_g1	0	4	0	0	0	0	0	0	0	0	0	0	0	0	0	0	0	0	1	0
TRINITY_DN31978_c0_g1	0	0	0	0	0	0	0	0	0	0	0	0	0	0	0	0	0	0	1	0
TRINITY_DN31988_c0_g1	2	0	0	7	5	0	2	1	4	1	3	1	2	3	0	0	0	0	0	0
TRINITY_DN32019_c0_g1	0	0	0	0	0	1	1	5	0	0	0	1	0	0	0	2	0	0	0	2
TRINITY_DN32066_c0_g1	0	0	8	0	0	0	0	0	0	0	0	0	0	0	0	0	0	0	0	0
TRINITY_DN32074_c0_g1	0	0	1	0	0	0	2	0	0	2	2	1	1	1	1	0	0	0	0	0
TRINITY_DN32082_c0_g1	1	0	0	0	0	0	0	2	0	0	0	0	0	1	0	0	0	0	0	0
TRINITY_DN32184_c0_g1	0	0	0	0	0	1	0	0	1	0	1	0	0	1	1	3	0	0	0	0
TRINITY_DN32192_c0_g1	0	0	0	0	0	0	0	0	1	2	1	0	0	0	3	0	1	0	4	9
TRINITY_DN32210_c0_g1	3	1	3	6	0	2	0	3	0	4	1	0	3	1	4	2	0	0	0	0
TRINITY_DN32217_c0_g1	0	0	0	0	0	0	0	0	0	0	1	0	0	0	0	0	0	0	4	0
TRINITY_DN32223_c0_g1	1	0	0	0	1	1	0	2	0	0	0	0	0	0	0	0	0	0	0	0
TRINITY_DN3223_c0_g1	0	4	0	0	0	0	0	0	0	2	0	0	0	0	0	0	0	0	0	0
TRINITY_DN32243_c0_g1	0	2	1	0	0	0	0	0	0	1	0	0	2	0	0	1	1	0	1	1
TRINITY_DN32246_c0_g1	5	0	1	0	0	0	0	7	0	0	1	2	4	3	2	4	1	3	3	2
TRINITY_DN32273_c0_g1	2	0	0	0	1	2	0	0	0	0	1	0	0	1	0	0	1	2	0	0
TRINITY_DN32390_c0_g1	0	0	0	0	0	2	0	0	0	0	0	0	0	0	0	0	3	1	1	1
TRINITY_DN32413_c0_g1	0	0	0	0	0	0	0	2	0	5	0	0	0	0	0	0	0	0	0	0
TRINITY_DN32498_c0_g1	0	1	0	1	0	0	1	0	0	0	0	0	0	1	0	0	0	0	1	2
TRINITY_DN32510_c0_g1	0	3	0	0	1	0	0	0	1	0	0	0	0	0	0	0	0	0	0	0
TRINITY_DN32526_c0_g1	0	5	0	0	0	0	1	2	0	2	0	5	0	0	0	0	1	2	6	5
TRINITY_DN32530_c0_g1	0	0	0	0	0	0	0	0	1	0	0	0	1	1	0	1	0	1	0	2
TRINITY_DN32541_c0_g1	0	0	0	0	0	0	0	1	0	0	1	0	0	0	0	0	0	0	0	0
TRINITY_DN32543_c0_g1	0	0	0	1	0	0	1	1	0	0	0	9	0	0	0	0	0	1	0	0
TRINITY_DN32555_c0_g1	0	0	0	1	0	1	0	0	0	0	0	0	1	0	0	0	0	2	0	4
TRINITY_DN32557_c0_g1	0	2	0	0	0	0	4	1	0	2	0	0	0	0	0	3	0	0	0	0
TRINITY_DN32579_c0_g1	0	0	0	0	0	0	0	0	0	0	0	0	3	0	0	0	0	0	0	0
[truncated: 51,530 more rows]
