# Supplementary material for: Genomic dissection of an extended phenotype: Oak galling by a cynipid gall wasp
Source: PLoS Genet. 2019 Nov 4;15(11):e1008398. doi: 10.1371/journal.pgen.1008398 (PMC6855507; doi:10.1371/journal.pgen.1008398)
Supplement: S8 File — The threshold for significance was an S-value threshold of < 0.005 and a log2-fold change of plus or minus one. Different contrasts are separated by “##” and explanatory text. Columns: 1) gene name, 2) mean expression across all replicates for that gene, 3) log-fold change in base two, 4) log-fold change standard error, and 5) S-value. (CSV) [file pgen.1008398.s008.csv]

## Gall wasp growth versus early DESeq2 significant genes
	baseMean	log2FoldChange	lfcSE	svalue
TRINITY_DN59017_c1_g2	73.6366795231479	-12.1535336553932	2.07480783721336	3.81439654306703e-08
TRINITY_DN82281_c3_g1	43.4439770035584	-7.98528986333295	1.39267388083828	1.51146423654769e-07
TRINITY_DN54615_c5_g1	33.7856712236167	-6.40118735235116	1.16951662977338	7.45568886850734e-07
TRINITY_DN188250_c0_g1	58.2969132407954	-10.0471167276339	1.96545282618053	1.07956221848116e-06
TRINITY_DN68658_c1_g1	82.9626000787306	-5.75662603559973	1.06316584081903	1.63127264223295e-06
TRINITY_DN42540_c0_g1	18.2375329146742	-5.81971504636369	1.11730414662727	2.69726612905918e-06
TRINITY_DN78106_c3_g1	129.408051607604	-5.18551554047017	1.02935959741032	5.72616832813669e-06
TRINITY_DN38993_c0_g1	44.9170111729526	-6.32084497035507	1.31974640616176	8.47106407907139e-06
TRINITY_DN73369_c6_g1	18.668012852421	-12.4594785137372	2.88731796632118	1.15412201901909e-05
TRINITY_DN74781_c1_g7	80.6101768197992	-5.80663582283319	1.22837921229376	1.49451098992559e-05
TRINITY_DN62051_c5_g7	41.8437825365558	-5.60396581778023	1.18705389097793	1.83642265829776e-05
TRINITY_DN52685_c0_g1	88.1465522897914	-5.76317170293028	1.25255067014158	2.27956561322795e-05
TRINITY_DN54848_c3_g3	12.8768902790409	-6.82123327931696	1.5458626556244	2.74303155680923e-05
TRINITY_DN52431_c5_g5	370.13949486748	-4.27482285266378	0.908483707311102	3.66316610132613e-05
TRINITY_DN64958_c3_g4	47.9012186552745	-5.17585863280233	1.16919724959293	4.60182384021938e-05
TRINITY_DN62280_c7_g4	49.8678098146538	-3.65506305250294	0.771603361063276	6.12557070568537e-05
TRINITY_DN42489_c0_g2	94.1252878633494	-4.07963005155623	0.907371382691648	7.79102193163115e-05
TRINITY_DN54221_c13_g1	11.4841680117945	-7.46102357845144	1.92292218098145	9.52323547875827e-05
TRINITY_DN55391_c1_g8	143.955886344215	-6.48533551575376	1.63702140838821	0.000111424792139629
TRINITY_DN49947_c0_g1	39.8623013697273	-3.92364574046754	0.876855370566354	0.000127236802841069
TRINITY_DN47253_c0_g1	14.2662144190254	-5.47269804539579	1.39435979376621	0.000153034481205003
TRINITY_DN53774_c3_g4	27.1717421599943	-7.55507629576878	2.05092663429055	0.000177731324490091
TRINITY_DN68507_c1_g2	57.5323077716449	-3.73747372374181	0.862249130567835	0.000202598810686873
TRINITY_DN74207_c0_g1	157.345712142693	-4.96278404776305	1.27825562824632	0.000234453595956793
TRINITY_DN77712_c0_g1	76.7974756888292	-6.2502055685448	1.75758747024411	0.000281390805249333
TRINITY_DN52085_c0_g1	26.1508094312008	-7.1958738711801	2.0829200666728	0.000326983795202877
TRINITY_DN55848_c1_g1	15.8014390951062	-6.7377744923139	1.95312918041411	0.000376099264286981
TRINITY_DN34074_c0_g1	68.305418695317	-5.14350649719592	1.43159036804651	0.000430516939777145
TRINITY_DN55319_c0_g1	36.913096908483	-4.82313398625272	1.32866249799646	0.000484797084103363
TRINITY_DN30610_c0_g1	22.9034091298464	-4.89608316376186	1.35969408433785	0.000538048442972261
TRINITY_DN63410_c0_g1	444.125376086732	-4.76368513926062	1.31825446420617	0.00059009490168602
TRINITY_DN51058_c4_g1	56.509848517429	-3.68655259873569	0.944207976579816	0.000640982499690603
TRINITY_DN117734_c0_g1	7.89283144922796	-6.27969059417816	1.8845152488205	0.000698599918532545
TRINITY_DN60063_c0_g3	865.14632980348	-5.55581431112293	1.63705704957614	0.000757274207812598
TRINITY_DN152415_c0_g1	120.575635826677	-4.85020917467131	1.42404176199025	0.000833592356784881
TRINITY_DN62060_c6_g1	30.2255034597297	-5.22343679097095	1.61648936345869	0.0009351931529455
TRINITY_DN70875_c2_g3	57.5699369779012	-4.17742226586171	1.21791587126038	0.00103266556058407
TRINITY_DN57085_c6_g1	22.1762983158106	-4.50812693536565	1.34757386739163	0.00112698165396554
TRINITY_DN60439_c0_g4	31.8862924167003	-5.24014035818337	1.63131424398782	0.0012178751745575
TRINITY_DN47699_c0_g3	238.937517721459	-4.44004651376104	1.32780431062138	0.00130712726579503
TRINITY_DN55559_c2_g1	59.1504971853646	-4.56378839012653	1.37940844848795	0.00139449691228197
TRINITY_DN59817_c0_g1	200.901671552741	-3.80207859149297	1.0879917895482	0.00148046966333847
TRINITY_DN53791_c2_g7	100.562761988934	-3.88728872052836	1.12180040749561	0.00156300374441794
TRINITY_DN61230_c0_g2	23.3773677519527	-8.17854759247404	2.80676087257546	0.00164725348012447
TRINITY_DN54392_c0_g2	3.21333360064291	-6.14745844607924	2.02251931520277	0.00173204232217814
TRINITY_DN47820_c0_g1	129.314293806551	-7.95273688006249	2.73692894223534	0.00181476310189541
TRINITY_DN40520_c0_g1	38.5629754698098	-5.71016895016416	1.86060530895306	0.00189696782808912
TRINITY_DN70716_c4_g1	59.8058166281206	-4.03755379586938	1.21651048305962	0.00198793737174979
TRINITY_DN55775_c0_g1	20.7343479952063	-3.76083245630981	1.11675314573872	0.00208439368914912
TRINITY_DN59971_c2_g7	143.115148430605	-4.98755824371143	1.61366512793509	0.00217739687854421
TRINITY_DN77208_c1_g1	30.995971596869	-7.2961998576674	2.56603291896414	0.00227333654447484
TRINITY_DN188584_c0_g1	23.3976188550363	-7.12429268272678	2.51999402804211	0.00237468714891513
TRINITY_DN60972_c1_g1	70.1932503857188	-3.21789366712528	0.913867219918134	0.00247353367924244
TRINITY_DN53774_c3_g5	41.769264087108	-4.42828182680893	1.41564661624413	0.00257076254627926
TRINITY_DN61836_c1_g2	64.1996210259789	3.462977030138	1.01719516610416	0.00266459719173708
TRINITY_DN52293_c0_g1	82.9010232599796	2.92488254872492	0.802168558414905	0.00276356026774842
TRINITY_DN52992_c4_g3	18.2600268589361	-4.28968081837069	1.37107576367295	0.00285915156650418
TRINITY_DN78222_c1_g1	50.7501047111934	-2.89659444829202	0.793917803303525	0.00295553393234406
TRINITY_DN73569_c3_g5	36.1695631477488	-5.61817765337734	1.93540167380946	0.00304972277886271
TRINITY_DN79066_c1_g7	69.4841120261853	-4.94967230779922	1.66564355806553	0.00314662408885488
TRINITY_DN62928_c0_g1	51.0568641438593	-3.74854565758284	1.16041931267858	0.00324140509876212
TRINITY_DN58081_c1_g1	389.007743415558	-3.60929371058968	1.10349363063265	0.00333469502150353
TRINITY_DN56858_c3_g5	8.28411610763743	-8.12096884954187	3.02662007512572	0.0034296498112093
TRINITY_DN219506_c0_g1	14.466358782008	-7.50783701937268	2.76652654597414	0.0035218056193381
TRINITY_DN62666_c0_g5	58.4533495037263	-4.41410707620191	1.4583477523208	0.00361553250077934
TRINITY_DN54170_c1_g2	91.5908238966509	-3.96496999514184	1.26930901629506	0.00370845489453988
TRINITY_DN83695_c0_g1	371.438758077968	4.23707369454632	1.39306874363127	0.00380341515025338
TRINITY_DN62877_c0_g5	83.510087314775	-3.48774238193969	1.07196811536231	0.00389676001571525
TRINITY_DN75156_c6_g10	20.1410050782905	-3.68625871586136	1.15893625686424	0.00398852157760271
TRINITY_DN78658_c0_g3	60.7200818092398	-3.48900585697089	1.07478722890707	0.00407846055816765
TRINITY_DN56681_c0_g1	1156.54557934793	3.69565278013972	1.16508790592168	0.00416668440408493
TRINITY_DN52723_c3_g2	50.7999755217048	-4.34791624144134	1.44776818337197	0.00425292460873896
TRINITY_DN80689_c6_g8	23.2670790889848	-4.79578386042247	1.6474407171298	0.00434000716584892
TRINITY_DN54848_c3_g4	29.8217509727182	-5.75431040511406	2.06347293111971	0.00442474202028189
TRINITY_DN53692_c0_g2	63.9529056783581	-3.85024465213292	1.26152789789081	0.0045248191311077
TRINITY_DN50216_c2_g1	15.7050618533001	-4.3948021965771	1.5053690901044	0.00462400048082425
TRINITY_DN52073_c0_g3	15.52062403897	-3.64724921845071	1.17883905644028	0.00472451357510397
TRINITY_DN36382_c0_g2	13.3343394450436	-5.18070971302552	1.8700496823006	0.00482661628900199
TRINITY_DN73851_c1_g1	15.8963266389014	-3.02027958022447	0.907198031649668	0.00492976665024085
## Gall wasp mature versus early DESeq2 significant genes
	baseMean	log2FoldChange	lfcSE	svalue
TRINITY_DN39685_c1_g1	213.72042012031	-8.01693842211642	0.794080261718709	0
TRINITY_DN42489_c0_g2	94.1252878633494	-6.93013600839061	0.691277100894058	0
TRINITY_DN50585_c0_g2	198.491300258244	-7.44440465012228	0.690792512173367	0
TRINITY_DN52431_c5_g5	370.13949486748	-7.83861177220217	0.656892009591347	0
TRINITY_DN53683_c3_g2	145.220527454295	-8.14036029772648	0.836344798405386	0
TRINITY_DN54155_c0_g1	150.638274546358	-7.15123882173088	0.727476343300405	0
TRINITY_DN55446_c6_g5	215.831525495154	-8.27918237716204	0.779081007324553	0
TRINITY_DN58081_c1_g1	389.007743415558	-7.49942121513898	0.753384583370099	0
TRINITY_DN58190_c2_g9	629.743000518076	-8.50171486135927	0.879959084677596	0
TRINITY_DN59817_c0_g1	200.901671552741	-8.9909261685909	0.764387610042593	0
TRINITY_DN60063_c0_g3	865.14632980348	-10.7160059098201	1.15616758013321	0
TRINITY_DN62280_c7_g4	49.8678098146538	-4.67943161757535	0.438759650331814	0
TRINITY_DN63929_c0_g4	126.909876676855	-7.15627435455483	0.666717657279566	0
TRINITY_DN65657_c0_g1	564.19707617799	-10.2233657043462	0.96800570833837	0
TRINITY_DN66381_c0_g1	133.356512475692	-6.96566564362122	0.682523507868802	0
TRINITY_DN68658_c1_g1	82.9626000787306	-7.2894340388137	0.749445962744434	0
TRINITY_DN68812_c1_g1	546.351186036021	-8.05540665656671	0.824540939564898	0
TRINITY_DN70875_c1_g4	296.140395283355	-9.74118046153246	0.983439123554032	0
TRINITY_DN72976_c0_g1	419.295717736894	-8.05702325402422	0.758253569650759	0
TRINITY_DN73569_c3_g1	255.021314863838	-7.31451343902628	0.730831700444219	0
TRINITY_DN73806_c4_g1	1392.10880914057	-10.2062609538219	1.00225666641553	0
TRINITY_DN77232_c2_g1	152.450916735496	-6.02774887104999	0.52217588937709	0
TRINITY_DN47618_c0_g1	428.802061671395	-9.62564141419402	1.04670361291476	4.82705662880503e-18
TRINITY_DN47699_c0_g3	238.937517721459	-8.98180161717947	0.965434301646592	9.25185853854297e-18
TRINITY_DN51473_c2_g1	149.275544173361	-9.38269907791573	1.01411520429364	1.33226762955019e-17
TRINITY_DN52906_c1_g1	1562.98427465231	-10.6912318191786	1.17462882479811	1.70803542250024e-17
TRINITY_DN65699_c1_g1	81.9541547572683	-9.629035688949	1.05281142151159	2.05596856412066e-17
TRINITY_DN61230_c0_g1	241.859720030261	-7.09570294628923	0.76187498085602	4.36159045388454e-17
TRINITY_DN62531_c1_g2	231.458211370703	-9.24878853622631	1.03161065100038	6.50820393745781e-17
TRINITY_DN46617_c1_g1	49.492162781404	-7.25702305230928	0.788174039096063	9.62193288008469e-17
TRINITY_DN78753_c0_g1	123.936052335436	-7.52799483226215	0.827685672399208	1.43254583822601e-16
TRINITY_DN45394_c0_g1	196.240915455943	-10.3192687647163	1.18350080383769	1.90819582357449e-16
TRINITY_DN56082_c0_g1	116.727913744554	-8.16604327620018	0.909587306112409	2.35501853708367e-16
TRINITY_DN56177_c1_g4	101.379243248648	-7.19885076961769	0.789461187299441	2.87351841667688e-16
TRINITY_DN83290_c1_g2	181.79576910331	-10.0263042414082	1.14954590285504	3.3623897317219e-16
TRINITY_DN57308_c0_g1	54.9990764992508	-6.46033672467288	0.697295517923284	3.94745964311167e-16
TRINITY_DN73569_c3_g4	188.565492626965	-8.91876357908623	1.01197281686294	4.53091018157834e-16
TRINITY_DN54381_c0_g1	107.261606894995	-6.57094805733244	0.715499369390856	5.3173839600468e-16
TRINITY_DN51058_c4_g1	56.509848517429	-6.42909380702084	0.697448756939051	6.09199300691753e-16
TRINITY_DN38989_c0_g1	81.1912976249527	-6.57870215323164	0.72579880851337	7.82707232360735e-16
TRINITY_DN42298_c0_g1	116.344820617563	-5.58404103335623	0.597482513940801	9.69414250770259e-16
TRINITY_DN78106_c3_g1	129.408051607604	-6.60393247570597	0.733133947659095	1.19745483370285e-15
TRINITY_DN63410_c0_g1	444.125376086732	-8.06961908603725	0.926429636462908	1.44070801800195e-15
TRINITY_DN65070_c3_g1	35.0814706919431	-6.3275831402376	0.698840634492723	1.68804364425961e-15
TRINITY_DN57071_c0_g6	154.89901665204	-7.56140590669651	0.862181037745248	1.95399252334028e-15
TRINITY_DN60063_c0_g1	6166.60024719678	-10.8983501254734	1.31171213047284	2.3990471445161e-15
TRINITY_DN68507_c1_g1	117.643960209522	-5.41352746627307	0.588345605816366	3.01886175632117e-15
TRINITY_DN38993_c0_g1	44.9170111729526	-8.86610906881594	1.05137044672364	3.71924713249427e-15
TRINITY_DN54179_c1_g1	107.389851277583	-5.67530660413765	0.629456574830241	4.77169324461343e-15
TRINITY_DN74207_c0_g1	157.345712142693	-9.02698901661376	1.0878341794813	6.27276008913213e-15
TRINITY_DN43253_c0_g1	144.034664550434	-5.85943987089868	0.660445396386053	7.98272123784402e-15
TRINITY_DN75926_c1_g1	126.942210291713	-9.04857688932048	1.09640359787643	9.87030969777327e-15
TRINITY_DN63193_c7_g3	115.281860100452	-5.82143227301111	0.657577429843007	1.18207330716222e-14
TRINITY_DN79066_c1_g7	69.4841120261853	-8.59086283419145	1.04093686587476	1.44226194773064e-14
TRINITY_DN79254_c0_g1	85.3719103638796	-7.17852163601623	0.848695801170723	1.71943267704674e-14
TRINITY_DN56435_c2_g2	57.8437090642241	-6.78927100976825	0.796670281269953	2.0172355849216e-14
TRINITY_DN73126_c0_g1	88.1717558559827	-7.72594278695394	0.92652942903121	2.32328776100506e-14
TRINITY_DN53791_c2_g7	100.562761988934	-6.94134154406436	0.821830583411641	2.70147888733359e-14
TRINITY_DN60553_c1_g3	650.748514051663	-9.32875083177191	1.15237050661296	3.07268335069562e-14
TRINITY_DN70716_c4_g1	59.8058166281206	-7.29013737286751	0.87434915988762	3.54549722914044e-14
TRINITY_DN63867_c0_g7	180.860403541023	-8.52203801883131	1.05346446004737	4.25088015789265e-14
TRINITY_DN55319_c0_g1	36.913096908483	-7.12354091330741	0.857900769232781	4.94693891585396e-14
TRINITY_DN52474_c8_g5	43.1261896745569	-5.27042691817348	0.598388711554362	5.62794960546492e-14
TRINITY_DN64958_c3_g4	47.9012186552745	-7.16072019164328	0.868215382372964	6.5444177854701e-14
TRINITY_DN65701_c3_g6	30.1560837909602	-8.86262265328228	1.11458975309306	7.7783933140661e-14
TRINITY_DN62877_c0_g5	83.510087314775	-6.06723459403216	0.719419179169813	9.08061504777503e-14
TRINITY_DN63962_c3_g1	193.725349561144	-9.62758154305739	1.22538549346582	1.03724657387218e-13
TRINITY_DN62928_c0_g1	51.0568641438593	-6.72635274534988	0.814200375346516	1.17051793094781e-13
TRINITY_DN68507_c1_g2	57.5323077716449	-5.70182673937377	0.668722738870019	1.30208243543139e-13
TRINITY_DN54615_c5_g1	33.7856712236167	-7.39830647960454	0.911400798420752	1.44162459747577e-13
TRINITY_DN50355_c3_g1	63.636109064778	-6.87363946630549	0.838523716792672	1.59557812971446e-13
TRINITY_DN83895_c4_g1	160.43884348908	-6.86376677957816	0.838196946942895	1.75671205977008e-13
TRINITY_DN46737_c0_g3	133.855688828349	-8.28858569974377	1.04742538631601	1.96809083489956e-13
TRINITY_DN53791_c2_g2	189.535826079177	-6.91852224640673	0.85202189210868	2.19461085940701e-13
TRINITY_DN55720_c6_g1	78.1600862504287	-8.34221274388586	1.05947146813856	2.44576211135457e-13
TRINITY_DN60972_c1_g1	70.1932503857188	-5.26524038155855	0.617783060380668	2.74594674484032e-13
TRINITY_DN50864_c3_g10	106.038015873518	-8.49323707555301	1.08654164584632	3.05660259008229e-13
TRINITY_DN52685_c0_g1	88.1465522897914	-7.94606712387573	1.01242695361084	3.45633778008592e-13
TRINITY_DN55446_c6_g1	152.884330938406	-10.0812729232475	1.32393672381575	3.85056262543222e-13
TRINITY_DN74535_c4_g1	744.647346940418	-9.61976046462343	1.2584862966064	4.26622626115147e-13
TRINITY_DN74781_c1_g7	80.6101768197992	-7.20167728318729	0.907368601778199	4.72049011676394e-13
TRINITY_DN68005_c0_g1	45.6962263498394	-8.72913649916394	1.13197346402747	5.18789618310604e-13
TRINITY_DN64761_c2_g1	73.8548871211218	-8.07502465366024	1.03959515980362	5.73177382397623e-13
TRINITY_DN74281_c1_g2	45.5542364626743	-6.92995751711555	0.876921430931648	6.4722830269862e-13
TRINITY_DN55391_c1_g8	143.955886344215	-10.6089268480467	1.42493449378694	7.30616874190058e-13
TRINITY_DN4736_c0_g1	82.9829373516179	-7.07987689603581	0.902373952538019	8.15710548203226e-13
TRINITY_DN71257_c4_g8	397.241280546184	-10.9043228532438	1.47070922131134	9.00945984483315e-13
TRINITY_DN51453_c0_g1	32.746827129059	-8.25160423643167	1.08322056444768	1.01368030131449e-12
TRINITY_DN66680_c0_g1	80.3344749791043	-8.70682168470238	1.1529632631031	1.13259214740895e-12
TRINITY_DN50629_c0_g1	113.672960322284	-8.90131513015516	1.18255959506336	1.25136937848917e-12
TRINITY_DN59971_c2_g7	143.115148430605	-10.238046805278	1.38767272113751	1.39094230638898e-12
TRINITY_DN55559_c3_g1	67.9688511191844	-8.15767397757496	1.08042822448021	1.56473747002928e-12
TRINITY_DN54179_c1_g2	41.9610671333289	-7.32836615185876	0.955495379725544	1.7369880921894e-12
TRINITY_DN54179_c1_g4	87.654339786803	-10.9674495465267	1.50735380153361	1.91944568986125e-12
TRINITY_DN77907_c6_g1	75.5900520875958	-7.77602611084177	1.02615821706293	2.1108810605896e-12
TRINITY_DN59017_c1_g2	73.6366795231479	-10.3436063562498	1.42144505538346	2.34517960606695e-12
TRINITY_DN52839_c0_g2	212.756679501167	-10.8762548175259	1.50865946077997	2.62486481576686e-12
TRINITY_DN62666_c0_g5	58.4533495037263	-7.97632687411406	1.0667991098418	2.91301450081786e-12
TRINITY_DN188250_c0_g1	58.2969132407954	-10.7142185702367	1.48674932467472	3.20729750277945e-12
TRINITY_DN54349_c2_g1	70.3139117632318	-7.22176563725868	0.953671590666066	3.51747853066797e-12
TRINITY_DN79003_c5_g1	55.5969303610879	-6.70029635200115	0.877053389595572	3.88193877483056e-12
TRINITY_DN59529_c5_g1	82.7595625264322	-7.57552137025854	1.01222121701848	4.24786132195247e-12
TRINITY_DN67243_c2_g1	40.3301216293807	-5.38411074053768	0.675560316112902	4.62443136642693e-12
TRINITY_DN51355_c1_g2	214.174648353696	-7.26362356793627	0.966736543259714	5.02345387509706e-12
TRINITY_DN46737_c0_g2	104.51659025467	-8.75488747134358	1.19750161020502	5.42444607750288e-12
TRINITY_DN55391_c1_g10	123.849243541117	-6.57189233443589	0.861896381259888	5.85207982701827e-12
TRINITY_DN45981_c0_g1	137.074286750994	-9.32362763429288	1.29045687467375	6.31956895951523e-12
TRINITY_DN78658_c0_g3	60.7200818092398	-5.90300047925951	0.760519290884118	6.78953806756668e-12
TRINITY_DN62051_c5_g7	41.8437825365558	-7.20136852100371	0.962064888508108	7.25440808342013e-12
TRINITY_DN56192_c3_g3	33.4999542798278	-6.26490194985458	0.817660502763491	7.73517209880352e-12
TRINITY_DN70109_c2_g1	253.09228316093	-7.36571195424671	0.992142295817573	8.29514335099024e-12
TRINITY_DN53095_c3_g1	52.7891189804931	-6.1035243322006	0.795498644946962	8.84767854219299e-12
TRINITY_DN59060_c0_g1	160.816128957131	-11.0201641326517	1.56227391016327	9.397281379798e-12
TRINITY_DN49493_c4_g5	90.1397618198443	-9.18592717921159	1.27868041917985	9.98809417240453e-12
TRINITY_DN82281_c3_g1	43.4439770035584	-7.53062752557961	1.02128511158135	1.06014713915793e-11
TRINITY_DN62666_c0_g3	43.3503255167222	-6.22130693876781	0.816595524802766	1.12066639493162e-11
TRINITY_DN45861_c1_g1	34.4726404870764	-6.73834799329863	0.897880816898352	1.18152154726658e-11
TRINITY_DN77796_c1_g2	27.6803001108712	-6.9442307497659	0.932126840093203	1.24799906755362e-11
TRINITY_DN69596_c2_g5	172.621877478188	-7.96930032159242	1.09311642575634	1.31407405965026e-11
TRINITY_DN58190_c2_g5	24.6663132873546	-7.30650426223971	0.99023949526232	1.38257331509332e-11
TRINITY_DN55915_c0_g1	460.79213708632	-7.13496682543967	0.963775473457818	1.45155347796674e-11
TRINITY_DN56456_c0_g8	77.079714223119	-7.34527632805861	1.00034215630945	1.53194169553846e-11
TRINITY_DN71346_c1_g3	56.1702171554997	-8.89675108297351	1.24894443418561	1.62394433943529e-11
TRINITY_DN53152_c0_g1	45.1027831036652	-6.05258686043057	0.802281123551477	1.73260053257867e-11
TRINITY_DN48637_c0_g1	370.09573385181	4.60614620840165	0.572813404206484	1.84130474963246e-11
TRINITY_DN69596_c2_g1	142.016453327477	-7.27048534075075	0.996855706583362	1.952455874296e-11
TRINITY_DN57096_c1_g4	202.245796182525	-6.90447612907951	0.941692618944987	2.0791656638545e-11
TRINITY_DN35686_c0_g1	27.2953513592059	-5.99460592783276	0.801784950906151	2.24587097710789e-11
TRINITY_DN78110_c3_g4	64.2145192860108	-6.82278072842522	0.934825624587238	2.41071593874123e-11
TRINITY_DN56224_c6_g3	47.6546041007931	-7.68996377838804	1.0762404511183	2.58825956059098e-11
TRINITY_DN78326_c4_g4	81.5810459175207	-10.5983897140091	1.54414545789869	2.76316861340891e-11
TRINITY_DN60653_c0_g3	63.979915483066	-8.25128571543967	1.16699548994165	2.9383424532572e-11
TRINITY_DN70875_c2_g3	57.5699369779012	-7.4239444806226	1.03391729531256	3.11141225238818e-11
TRINITY_DN63383_c1_g3	32.4237269293788	-5.59735425568124	0.740497244486261	3.28783173661604e-11
TRINITY_DN65055_c4_g1	75.7165861642735	-7.75476862128866	1.08875986518787	3.46722884648483e-11
TRINITY_DN58030_c0_g1	131.334229177042	-6.52666342572987	0.891650050130276	3.65165009838036e-11
TRINITY_DN73305_c1_g1	90.6569534362545	-6.07646347493388	0.819639257159654	3.83970393686325e-11
TRINITY_DN70085_c6_g1	78.9473008850809	-10.9204034836029	1.60198966690981	4.02636550998704e-11
TRINITY_DN63963_c1_g2	207.691556660673	-9.915313514091	1.44055749209518	4.21547892203085e-11
TRINITY_DN60145_c3_g4	28.8015703453724	-7.79960591438826	1.09897512048682	4.40405652111871e-11
TRINITY_DN69986_c1_g1	88.0803166686657	-8.71328570529703	1.24799718097055	4.59936891258368e-11
TRINITY_DN55794_c4_g1	43.9118140190925	-7.70817100524436	1.08667001840969	4.80270076140529e-11
TRINITY_DN53774_c3_g5	41.769264087108	-6.51385386930403	0.893839526773104	5.00981846999994e-11
TRINITY_DN58440_c4_g1	44.505546529233	-6.02306224089941	0.817542664467873	5.25426133626525e-11
TRINITY_DN55559_c2_g5	34.2914954986305	-8.36418712531836	1.20313842554063	5.53905346576712e-11
TRINITY_DN63963_c2_g1	85.343232540191	-7.31654160799821	1.03384820700846	5.84287804294682e-11
TRINITY_DN52839_c0_g4	56.2030280850243	-7.88480047706707	1.1285361405835	6.16245047891805e-11
TRINITY_DN56681_c0_g1	1156.54557934793	5.70042448342712	0.774529470490759	6.55632214639524e-11
TRINITY_DN64644_c1_g1	75.5389420858577	-7.16661328718869	1.01778465604637	6.9723563930077e-11
TRINITY_DN82899_c9_g1	22.0088310314575	-7.49420617178076	1.0724115418992	7.39189213004217e-11
TRINITY_DN51192_c0_g1	203.938324487842	-6.90675801473111	0.97558057611094	7.80903178230682e-11
TRINITY_DN63340_c0_g1	73.638369507729	-3.81520998688503	0.465293837669463	8.23296591188411e-11
TRINITY_DN47202_c1_g1	98.3483258711163	-6.54069713351082	0.916804385294808	8.67202090292197e-11
TRINITY_DN34074_c0_g1	68.305418695317	-8.85521896821606	1.30241190887732	9.14382537416103e-11
TRINITY_DN57308_c0_g3	35.3754079374255	-6.90398024968441	0.979206553160375	9.61586250963674e-11
TRINITY_DN87346_c0_g1	91.7291412755852	-8.94765570725674	1.31844714896201	1.00861364792387e-10
TRINITY_DN62060_c6_g1	30.2255034597297	-7.51888178722183	1.08249023329827	1.05701464514823e-10
TRINITY_DN64250_c0_g2	207.061063240431	-6.97823157972678	0.993359268477048	1.10613818335024e-10
TRINITY_DN63962_c3_g2	70.0329280748998	-7.23434502548614	1.03663099681655	1.15608408190581e-10
TRINITY_DN55559_c2_g1	59.1504971853646	-6.43366292199845	0.910632892901557	1.22441833010955e-10
TRINITY_DN74281_c1_g1	147.595502902785	-5.98481204732298	0.835495517769022	1.29218670909914e-10
TRINITY_DN53483_c1_g1	30.8561197048424	-9.93205475311723	1.50820415457808	1.38218791643426e-10
TRINITY_DN30610_c0_g1	22.9034091298464	-7.36761630380998	1.07605932263056	1.47395570818374e-10
TRINITY_DN54349_c2_g5	57.4641235901358	-7.59962404260283	1.1162726336774	1.56788703244969e-10
TRINITY_DN51861_c0_g1	320.854431879261	-4.51364852325096	0.594544772883126	1.66217134956417e-10
TRINITY_DN50801_c0_g1	66.8610565103859	-8.67476843168018	1.30266240298975	1.76735990586247e-10
TRINITY_DN40558_c0_g1	39.0483100033499	-7.42039231933167	1.09093528558222	1.87579754076387e-10
TRINITY_DN49403_c0_g1	27.5344460047123	-7.30878672109952	1.07680869694046	2.00340472998978e-10
TRINITY_DN60653_c0_g7	36.0074674096781	-6.78645720197786	0.990299889456361	2.14310966689808e-10
TRINITY_DN55612_c0_g1	57.8960182744799	-9.18515074917346	1.40496367060385	2.29759780434773e-10
TRINITY_DN72465_c1_g1	119.866851611345	-7.27121300188015	1.08095753540637	2.47629772390681e-10
TRINITY_DN47725_c0_g1	53.291583715705	-5.74030545982428	0.818683876825226	2.66632521570232e-10
TRINITY_DN54170_c1_g1	85.9175644968124	-8.78847039265081	1.34516090728766	2.85435204006588e-10
TRINITY_DN56417_c1_g1	42.6149337925941	-5.03911435553404	0.698607620438487	3.05049207431334e-10
TRINITY_DN54170_c1_g2	91.5908238966509	-6.27584824915809	0.913031045394834	3.2485447533712e-10
TRINITY_DN60044_c1_g1	47.4284671498396	-9.37491492795914	1.45105779428667	3.45317127750442e-10
TRINITY_DN70878_c1_g1	187.67027308462	-6.62533059762086	0.976151086277721	3.66740852957532e-10
TRINITY_DN63047_c0_g3	130.464341332053	-8.14729428545965	1.24401105685558	3.90445778035673e-10
TRINITY_DN57071_c0_g9	28.7821914606987	-7.16872914366091	1.07471328255307	4.14728664152868e-10
TRINITY_DN62008_c7_g1	53.229231194469	-9.43751381490674	1.47043578891062	4.39019669338768e-10
TRINITY_DN83290_c0_g1	82.9063577576013	-9.90257731211311	1.55920390980545	4.67859183517316e-10
TRINITY_DN49947_c0_g1	39.8623013697273	-4.88745247112913	0.681407219926883	4.97244229873761e-10
TRINITY_DN58030_c0_g5	65.8189761882876	-5.11401126281609	0.723221455762035	5.29553108666064e-10
TRINITY_DN78233_c3_g5	50.6626350181761	-8.08220147332447	1.24776260919757	5.64160094804117e-10
TRINITY_DN59971_c2_g8	64.3444271859325	-9.57801876518936	1.51586320522282	6.02301006022965e-10
TRINITY_DN60044_c1_g10	36.0869230283369	-7.82170002908968	1.20605508870439	6.40663022589576e-10
TRINITY_DN48757_c0_g1	636.105884613334	-10.4514698805376	1.67287518756931	6.8017854208569e-10
TRINITY_DN55019_c2_g1	45.0819842850136	-5.83495121448333	0.857999819888203	7.23080167802567e-10
TRINITY_DN53114_c2_g13	16.7802565614799	-8.73430922302586	1.37561583862141	7.69065336944527e-10
TRINITY_DN57806_c4_g4	33.2664833023184	-6.42316345022392	0.965078167738727	8.15443434955784e-10
TRINITY_DN67736_c0_g7	31.7127745250264	-5.42672339879682	0.787983619973785	8.6180754674957e-10
TRINITY_DN54083_c2_g2	22.9882667029582	-6.8783694205982	1.04641429416091	9.07733898422154e-10
TRINITY_DN55091_c2_g1	60.4461660565219	-8.24493946806577	1.29040136574524	9.54105281210256e-10
TRINITY_DN57308_c0_g6	42.0768321646808	-7.83862669913308	1.22025721412748	1.00309402532661e-09
TRINITY_DN82657_c0_g5	95.571738616496	-9.826523826659	1.57583991382366	1.05254689233751e-09
TRINITY_DN59837_c2_g1	85.7340634051782	-10.1054481004088	1.62992014517828	1.10630278176878e-09
TRINITY_DN48869_c0_g1	33.4672415355647	-6.54699660710887	0.993982808869101	1.16153052823311e-09
TRINITY_DN52064_c3_g1	51.9974150405609	-8.26853744280571	1.30340947117858	1.21761504634682e-09
TRINITY_DN152415_c0_g1	120.575635826677	-6.5760256251177	1.00148783443627	1.27633605411386e-09
TRINITY_DN44032_c0_g1	50.0373359616051	-6.03540998453221	0.906144749626496	1.33858284508252e-09
TRINITY_DN53774_c3_g11	37.1712533278528	-8.02894796354915	1.26590048447862	1.40196489515821e-09
TRINITY_DN73569_c3_g5	36.1695631477488	-8.47384985463221	1.34754024697763	1.46725062513827e-09
TRINITY_DN74281_c3_g1	24.3041378881827	-6.87127182311904	1.05932588917379	1.53348358200373e-09
TRINITY_DN52574_c2_g1	38.5261708725345	-9.00428389449297	1.4444688362817	1.59953917754127e-09
TRINITY_DN53230_c0_g1	100.203028393375	4.1197948653315	0.566800209035445	1.68217545465953e-09
TRINITY_DN30255_c0_g1	36.4357067589095	-6.07177861471089	0.921718106192832	1.76487999555515e-09
TRINITY_DN53791_c2_g8	145.158014080489	-9.17586542164882	1.48585383209003	1.84681487216235e-09
TRINITY_DN55612_c0_g5	58.4090434065722	-6.07398084001622	0.922558930947093	1.92928429525834e-09
TRINITY_DN73035_c0_g1	90.423401043695	-9.62669281228107	1.56871001235951	2.0113114771864e-09
TRINITY_DN52468_c1_g1	32.4872700435058	-5.05314013971885	0.737599657799374	2.09473864065052e-09
TRINITY_DN64958_c3_g7	45.3968230446858	-6.32162633276366	0.968822424797427	2.1785145603312e-09
TRINITY_DN48559_c0_g1	21.9532159954589	-8.83250027062762	1.42755603180214	2.26484884401333e-09
TRINITY_DN42540_c0_g1	18.2375329146742	-5.58069789244202	0.835466870173506	2.35248942069762e-09
TRINITY_DN52992_c4_g1	451.913270804129	-7.75773156445693	1.23497462952228	2.44548847310424e-09
TRINITY_DN58758_c1_g2	16.4781133833433	-5.80689697770878	0.881223977462999	2.54813530679736e-09
TRINITY_DN63129_c2_g1	24.9265559846154	-6.25981536330675	0.965673860597559	2.65506327305423e-09
TRINITY_DN55533_c3_g1	68.139635195245	-5.26728809785267	0.785383378598376	2.77023759375731e-09
TRINITY_DN52723_c3_g2	50.7999755217048	-7.24945695721425	1.15041457679351	2.88508987129802e-09
TRINITY_DN79639_c7_g1	23.5770182234927	-6.48975082636594	1.01343397646577	3.01030491899499e-09
TRINITY_DN51612_c10_g9	62.0737370693346	-8.70727491630978	1.42516932282871	3.14149127258182e-09
TRINITY_DN55378_c7_g1	67.2045857591069	-3.8141251317203	0.520595850709865	3.27342389183606e-09
TRINITY_DN53010_c4_g1	47.7998826147876	-8.51408780226026	1.39214460873108	3.41088440365858e-09
TRINITY_DN57071_c0_g4	43.2244712226112	-8.58411459219978	1.40640614554101	3.55134007941896e-09
TRINITY_DN73967_c0_g1	14.6328642339162	-4.78841283684888	0.702594915213458	3.69099067372343e-09
TRINITY_DN56671_c8_g2	24.459293599685	-6.79890088002348	1.07749023548602	3.83840930487975e-09
TRINITY_DN60972_c1_g3	27.5477111959219	-9.08965563880968	1.50378349868237	3.9866432578042e-09
TRINITY_DN55612_c1_g1	24.9490107425764	-6.67474723063429	1.05607366600101	4.13923298955946e-09
TRINITY_DN120467_c0_g1	42.1033848873758	-7.70337494561503	1.24798510506673	4.292450901456e-09
TRINITY_DN44722_c0_g1	23.4436378372683	-5.41918667082793	0.822845299276934	4.44503376407413e-09
TRINITY_DN50182_c1_g1	33.6400037003556	-7.18989094296038	1.15308628042231	4.5986796818951e-09
TRINITY_DN53791_c2_g10	50.0695024852411	-8.64654231428553	1.42986589958134	4.77154748892723e-09
TRINITY_DN66843_c0_g5	265.555945218142	-9.53092934264294	1.59821884864908	4.95377182177914e-09
TRINITY_DN76077_c1_g3	55.5167740475135	-3.97020132258227	0.557589719844219	5.14694481923349e-09
TRINITY_DN83105_c0_g1	40.3007843990853	-4.3544490765323	0.632187066921497	5.36425336430464e-09
TRINITY_DN56446_c1_g2	31.1707266960114	-8.30282251782521	1.37952640357871	5.59643696246558e-09
TRINITY_DN58131_c2_g1	27.3153182148366	-7.28124289610064	1.1869164462932	5.82895355891429e-09
TRINITY_DN39965_c0_g2	85.8501744908944	-9.00787318240061	1.51422017788369	6.06461031502438e-09
TRINITY_DN47383_c0_g1	38.7763701477452	-9.04892001875702	1.52460169618182	6.31147421572308e-09
TRINITY_DN70875_c2_g1	29.1617655808077	-6.5038056797945	1.0469872716006	6.59172180708034e-09
TRINITY_DN76838_c2_g1	16.4750456449276	-6.59685064513165	1.06527968182997	6.87452436264444e-09
TRINITY_DN51548_c0_g1	146.12997025682	-3.70624064181329	0.516665183036839	7.18295762787227e-09
TRINITY_DN62666_c0_g2	24.414514254486	-6.77760560182576	1.10370112564503	7.49460522100707e-09
TRINITY_DN56715_c8_g1	17.8566699319076	-6.10537355356704	0.975707325275287	7.80789201232133e-09
TRINITY_DN75994_c9_g1	35.0828568282359	-6.48131977119461	1.04818963406611	8.12452769260386e-09
TRINITY_DN63047_c0_g4	79.4444754827293	-6.68011048248369	1.08797126570658	8.45488725916463e-09
TRINITY_DN63365_c3_g1	33.2031989633298	-6.09988116430593	0.977572862176891	8.79035764405065e-09
TRINITY_DN59932_c2_g2	24.1870932339664	-6.00645098104534	0.960304983880327	9.13010041875536e-09
TRINITY_DN48874_c0_g1	39.9090742754277	-5.83734320499704	0.930928487423574	9.5032484900292e-09
TRINITY_DN56067_c3_g2	47.9818755902526	-6.96968467807092	1.15259341864302	9.91219209827088e-09
TRINITY_DN66301_c10_g1	24.9349347300515	-8.44490457479094	1.43809233882362	1.03236749064177e-08
TRINITY_DN54349_c2_g4	304.730359195245	-6.00714919813309	0.967290539702804	1.0732992880389e-08
TRINITY_DN61682_c8_g1	48.9572751163419	-6.3654421402318	1.03653117053115	1.11393615737257e-08
TRINITY_DN34835_c0_g1	51.8241104192179	-7.24106105988153	1.20653668484527	1.15513134155937e-08
TRINITY_DN66604_c4_g2	63.7447261734235	-8.22461906310501	1.39815714395055	1.19734954081138e-08
TRINITY_DN52958_c1_g1	57.1591170227486	-3.93950763686014	0.569045430915312	1.23962738996686e-08
TRINITY_DN82246_c1_g1	1096.40979819913	3.12326566992826	0.411368181972054	1.28263949659345e-08
TRINITY_DN56687_c1_g4	76.706534909488	-5.98231530680034	0.966061482331915	1.32637863393019e-08
TRINITY_DN56715_c4_g3	99.2309468033412	-9.3247330216754	1.61568609304065	1.37106566240785e-08
TRINITY_DN53577_c6_g9	45.3682551485288	-8.71990966423069	1.50163372244091	1.41852673929855e-08
TRINITY_DN58034_c4_g1	64.5994300558629	-5.46288589263172	0.868488879028117	1.46627779143272e-08
TRINITY_DN53029_c9_g7	17.3324272612733	-8.32820572865879	1.42675012266752	1.51434026279174e-08
TRINITY_DN57676_c4_g2	28.8211889011076	-7.44359467188181	1.25550023779891	1.56318513725303e-08
TRINITY_DN59827_c1_g1	58.0846737791928	-6.32716018129229	1.03822467111003	1.61202541411036e-08
TRINITY_DN61953_c4_g1	47.8967506633441	-4.29847488068157	0.644103037367324	1.66346878900338e-08
TRINITY_DN53156_c3_g4	12.3178985769125	-6.65124754345617	1.10635689079375	1.71862988304528e-08
TRINITY_DN71137_c2_g1	18.8858037868704	-4.36220888328774	0.65823902266572	1.77340678719329e-08
TRINITY_DN68102_c1_g4	31.2189579741459	-8.34637903964117	1.43897417489655	1.82861674843526e-08
TRINITY_DN54820_c3_g2	15.2356585385497	-6.60907187138621	1.09887575419687	1.88371385905142e-08
TRINITY_DN51759_c2_g1	82.5312665041172	-9.36855228580189	1.64253174948593	1.94156362419181e-08
TRINITY_DN43282_c0_g1	21.475481272746	-6.28294247704465	1.03801639933294	2.00086995197105e-08
TRINITY_DN61559_c0_g1	293.216237313606	5.51361788298046	0.887015978179813	2.06005996202527e-08
TRINITY_DN58131_c2_g2	176.737011883611	-4.8887723354278	0.764267107701003	2.11892134860112e-08
TRINITY_DN55322_c4_g1	417.37596250059	-4.77964470241609	0.743790833760215	2.17970850620736e-08
TRINITY_DN54484_c4_g2	12.0901971513105	-6.61531126104261	1.1062558740903	2.24210795117262e-08
TRINITY_DN61715_c6_g1	18.1022949603405	-6.92699095354485	1.16799346420483	2.30459156401525e-08
TRINITY_DN65990_c3_g1	53.3608235024131	-8.42924459960111	1.46413195820212	2.36674970757589e-08
TRINITY_DN6969_c0_g1	64.9159529455775	-7.45247872219072	1.27221792105125	2.42932443929292e-08
TRINITY_DN49618_c0_g1	189.1673716845	-6.50451431790949	1.08611728371506	2.49286600635324e-08
TRINITY_DN58024_c1_g1	191.907480508502	-4.53441135707979	0.697779896747279	2.55703508435563e-08
TRINITY_DN54848_c3_g3	12.8768902790409	-6.98371114104506	1.1844081515644	2.62594760892883e-08
TRINITY_DN46849_c0_g1	63.8845554300798	-8.8362127283371	1.5564015277308	2.70170582146477e-08
TRINITY_DN84023_c0_g2	64.4104326599805	-9.08267968245658	1.60792332391579	2.78056136067835e-08
TRINITY_DN29684_c0_g1	30.9193671660647	-7.76842602664177	1.34829380511803	2.862031550552e-08
TRINITY_DN55091_c4_g1	98.3125162134912	-8.25064084921604	1.44535129076637	2.94458502999988e-08
TRINITY_DN71976_c3_g1	53.4868922004773	-8.27594760166267	1.45330045888405	3.03149681701169e-08
TRINITY_DN65752_c14_g1	67.7050494916154	-9.25208283159285	1.64874148400593	3.11851758003492e-08
TRINITY_DN52250_c14_g1	15.6763906296169	-6.69486553029808	1.13835111690618	3.20612466611032e-08
TRINITY_DN77334_c1_g1	54.9416708884876	-4.6266050057758	0.725367896657817	3.29469108994125e-08
TRINITY_DN67637_c0_g2	60.0652983149017	-8.45307819877816	1.4947148255193	3.38977945955705e-08
TRINITY_DN43044_c0_g1	80.0703676590186	-9.02520157631783	1.61588272043255	3.49565856671626e-08
TRINITY_DN63963_c2_g4	33.8304804579087	-8.82169768922419	1.57580332969697	3.60252790966872e-08
TRINITY_DN53353_c2_g3	130.194087486002	-5.31215254162685	0.869763217947218	3.7122432874322e-08
TRINITY_DN56067_c1_g1	48.547709002273	-5.29911551732295	0.867587863895485	3.82284488911599e-08
TRINITY_DN84023_c0_g1	236.107039579973	-6.74432154733475	1.16133308427302	3.93846577475707e-08
TRINITY_DN79788_c1_g1	125.551295521455	-5.74748416583104	0.960361118933639	4.05521229188449e-08
TRINITY_DN59463_c3_g1	51.0295448258089	-4.73391718864712	0.756301583793851	4.17547039726027e-08
TRINITY_DN54087_c12_g6	81.6031047622944	-8.25659531534551	1.47044112817854	4.29636039611327e-08
TRINITY_DN45797_c0_g1	41.4420679862012	-5.21465460108547	0.854418893785443	4.41796703866996e-08
TRINITY_DN54260_c3_g4	57.1218145735499	-6.72734018887258	1.16279044175422	4.54389196177198e-08
TRINITY_DN67555_c2_g1	61.5052584140821	-5.14435900731203	0.842746472082924	4.67470415896052e-08
TRINITY_DN39466_c0_g1	22.3174182283858	-5.18999084891913	0.853253212019956	4.8099959787466e-08
TRINITY_DN66695_c2_g1	73.166633502211	-4.27574731670544	0.667545971938549	4.94706551816838e-08
TRINITY_DN78326_c4_g2	22.6167709383059	-5.19771739499648	0.855430624175243	5.08323743120673e-08
TRINITY_DN68958_c4_g1	23.1996428312527	-8.07347037180759	1.44366449159189	5.22441243954888e-08
TRINITY_DN54381_c0_g7	30.4158244090872	-5.22155546719512	0.862282328098555	5.36779186207962e-08
TRINITY_DN78658_c0_g6	19.4587862692788	-8.50411211031907	1.53294983556268	5.51070849610439e-08
TRINITY_DN61863_c2_g1	22.3782108566765	-7.70644452115204	1.37110454379622	5.65592878876871e-08
TRINITY_DN76768_c2_g1	38.5000473263801	-6.62767367869207	1.15091783415267	5.80148756867136e-08
TRINITY_DN54087_c11_g1	47.601160906082	-7.38809663366805	1.30781249712992	5.95044205405718e-08
TRINITY_DN73596_c8_g1	35.7415366826088	-6.85307718781299	1.19922001724579	6.10171523687795e-08
TRINITY_DN58460_c4_g1	435.218453390507	-7.48569843608334	1.33188807252291	6.26192106949573e-08
TRINITY_DN56540_c7_g1	30.4102493074747	-7.01779187730785	1.23700173221846	6.42544135174979e-08
TRINITY_DN58190_c2_g4	37.522894111394	-8.67688911227942	1.58117962093312	6.59706310315189e-08
TRINITY_DN54381_c0_g5	18.3174204274825	-5.15766917133686	0.856998243914456	6.77123312343133e-08
TRINITY_DN55612_c0_g9	33.0359663365254	-8.63603337023171	1.57499780166291	6.94741227750355e-08
TRINITY_DN80689_c6_g8	23.2670790889848	-7.63522226567523	1.36913452770051	7.12446465986203e-08
TRINITY_DN54429_c0_g2	44.7658135858612	-9.45015786934435	1.74416808551382	7.30188712124126e-08
TRINITY_DN30316_c0_g1	54.7706295793195	-6.03455025387679	1.0400133929431	7.48220201425927e-08
TRINITY_DN52992_c4_g3	18.2600268589361	-6.01154209263979	1.03627000647355	7.66625113172209e-08
TRINITY_DN49815_c0_g1	28.7574135471999	-5.97590277289558	1.03180471719342	7.86378336580557e-08
TRINITY_DN79254_c0_g3	21.9355516274895	-6.35865761412202	1.11186581563808	8.06343711500797e-08
TRINITY_DN80789_c2_g2	127.265926802892	-3.68249798341796	0.556842888599679	8.26431044268513e-08
TRINITY_DN54087_c12_g8	67.2132330458473	-5.79217975288121	0.997525700127308	8.47939801030399e-08
TRINITY_DN79489_c0_g1	34.4341770269077	-7.78770883781371	1.41474792083275	8.70075811464556e-08
TRINITY_DN40520_c0_g1	38.5629754698098	-8.37419359272625	1.53748512083151	8.92267494119949e-08
TRINITY_DN55051_c3_g7	38.780691570142	-7.51773514150258	1.35929112885899	9.14486632272334e-08
TRINITY_DN47613_c0_g1	35.6168330959532	-8.10881221567186	1.48523073462616	9.37661634406226e-08
TRINITY_DN60690_c1_g1	35.2207769200847	-7.34382498696379	1.32680177762942	9.61353716325646e-08
TRINITY_DN60332_c2_g1	233.490022452198	-6.06470027704233	1.05960852960272	9.85100864782273e-08
TRINITY_DN62004_c0_g5	100.516593792214	-8.25652493344951	1.51937859177842	1.00921151592619e-07
TRINITY_DN53538_c2_g1	24.4334870394755	-7.24816324377054	1.30880178135997	1.03344971256088e-07
TRINITY_DN52468_c3_g11	42.1867387259874	-7.23892972263611	1.30942264721229	1.05882931356508e-07
TRINITY_DN50959_c1_g7	21.0138894031429	-7.83354322582129	1.43620078278214	1.08499696595302e-07
TRINITY_DN43920_c0_g1	32.7792565439854	-7.92573193996421	1.45718568137501	1.11177920039946e-07
TRINITY_DN56177_c1_g2	20.0005282510471	-7.81190284162627	1.43610680408843	1.139841339796e-07
TRINITY_DN64295_c1_g1	51.885726516708	-8.03735115722986	1.49054694058818	1.17131760676045e-07
TRINITY_DN75872_c0_g1	415.019161176066	-2.87437470215548	0.397393197336517	1.20341009878906e-07
TRINITY_DN42063_c0_g1	40.9879001168911	-7.62388676538289	1.40449448560365	1.23539438003001e-07
TRINITY_DN57192_c7_g1	20.0687918708214	-8.19344340090687	1.52610442396061	1.26764691702016e-07
TRINITY_DN63852_c1_g1	15.9326209074267	-7.63237484822553	1.41018299426712	1.30158227382053e-07
TRINITY_DN51493_c1_g5	35.4328283584508	-8.62449718553998	1.62328101035942	1.33648279697081e-07
TRINITY_DN55848_c1_g2	72.9503346502159	-8.87427667774408	1.67726584530166	1.37160788493156e-07
TRINITY_DN66392_c1_g10	11.2929116891546	-6.32969053350085	1.13672190465647	1.40769853697962e-07
TRINITY_DN6327_c1_g1	37.0271517705515	-8.43572969678085	1.59007740974331	1.44605578053892e-07
TRINITY_DN57085_c6_g1	22.1762983158106	-5.82895735449855	1.03396647222741	1.48544787459298e-07
TRINITY_DN54848_c3_g4	29.8217509727182	-8.3725869721556	1.57942019129229	1.5251262315357e-07
TRINITY_DN53298_c0_g1	22.3370171623409	-6.39768292101377	1.15902098823044	1.56693945034491e-07
TRINITY_DN51481_c0_g1	49.5550361921853	-5.34725769538571	0.934342175463361	1.60949740144509e-07
TRINITY_DN35022_c0_g1	12.3491505377766	-6.09914554875277	1.09665731568414	1.65250624889168e-07
TRINITY_DN53114_c2_g6	60.6948133274309	-6.21186766144215	1.12288325633959	1.69719644908503e-07
TRINITY_DN56532_c2_g3	11.9851749981845	-7.40098314985925	1.38409643642729	1.74580888901754e-07
TRINITY_DN62017_c13_g1	14.9156105587365	-6.50244381155935	1.19062444918009	1.79497095358705e-07
TRINITY_DN55848_c1_g1	15.8014390951062	-7.92989983402217	1.49960357712521	1.84393851777516e-07
TRINITY_DN76279_c1_g1	27.6435862116675	-7.39097173515733	1.38305952838218	1.89269711313067e-07
TRINITY_DN51759_c2_g3	16.4941452158212	-6.52242838703191	1.19570685215242	1.94179322178752e-07
TRINITY_DN70722_c0_g3	73.681626762051	-7.33420456686241	1.37172746343708	1.99083955185594e-07
TRINITY_DN51048_c1_g1	259.05461133972	-5.70052338329722	1.01827411583493	2.04000980682045e-07
TRINITY_DN54102_c5_g2	18.6148413253241	-5.86402903660517	1.05481060327837	2.09020438898228e-07
TRINITY_DN77495_c8_g1	19.2977534715086	-6.52090481902661	1.19926075786204	2.14221908942302e-07
TRINITY_DN57676_c4_g1	37.2434098111622	-6.65589972962657	1.22978078168568	2.19519838948551e-07
TRINITY_DN53356_c0_g1	35.8085790953423	-7.66507520215135	1.4495731591323	2.24821083325921e-07
TRINITY_DN31315_c0_g1	84.9504384262439	-8.39420691479832	1.60852982223818	2.30123778624685e-07
TRINITY_DN52217_c0_g2	27.753767869971	-7.87110840315635	1.49650038868361	2.35552841433022e-07
TRINITY_DN53156_c3_g1	15.1750847757981	-6.32358033676341	1.1624247430445	2.41301293430154e-07
TRINITY_DN54083_c2_g1	187.837067702585	-6.26156517143898	1.14895815988534	2.470273293978e-07
TRINITY_DN45947_c0_g2	12.8902371454727	-7.04071960686889	1.32078701884233	2.52902527939421e-07
TRINITY_DN70064_c0_g4	110.462226905335	-6.08488657473638	1.11223923147045	2.58802705359574e-07
TRINITY_DN58319_c2_g3	118.516412761996	-7.55794856221042	1.43499264237898	2.64725415643187e-07
TRINITY_DN56715_c2_g1	26.6327934707413	-5.61247468719086	1.01083110392624	2.70839353504895e-07
TRINITY_DN50864_c3_g3	21.1306364184151	-7.36532929982914	1.39514342415688	2.76938472013921e-07
TRINITY_DN83695_c0_g1	371.438758077968	5.37340205409845	0.958815885985577	2.83045000726191e-07
TRINITY_DN35560_c0_g1	18.4413227348155	-6.38039737849069	1.17962718460961	2.89123693408137e-07
TRINITY_DN47775_c0_g2	24.8766260827853	-6.11467253312831	1.12182022576737	2.95229749342234e-07
TRINITY_DN43892_c0_g1	39.1021595360356	-8.23571391133578	1.5878942782789	3.01384116619397e-07
TRINITY_DN52293_c0_g3	92.331630006933	6.21592443360915	1.14652760035983	3.07756261529079e-07
TRINITY_DN193041_c0_g1	18.4518068715279	-5.40187959633246	0.969134292534634	3.14345141214288e-07
TRINITY_DN83826_c1_g2	590.53253596547	-3.05957952840692	0.453624601664684	3.20962453592662e-07
TRINITY_DN68189_c2_g2	32.875134378061	-5.14425774218947	0.913334680435724	3.27643048816711e-07
TRINITY_DN72571_c3_g2	15.2052333256281	-7.71463772210393	1.48001890237579	3.34311290851445e-07
TRINITY_DN79147_c3_g3	460.36931281303	-5.66848233842222	1.02924749677548	3.40981504657355e-07
TRINITY_DN47514_c0_g1	129.866529899876	-9.98142797494643	1.98013408716843	3.47618608574668e-07
TRINITY_DN52804_c1_g7	34.477690286839	-7.12310366059714	1.35038209561254	3.54271626635773e-07
TRINITY_DN64038_c3_g2	76.7320300343029	-5.52447873493503	0.998524937593256	3.61004598696596e-07
TRINITY_DN6753_c0_g1	51.0787606473608	-5.79492465377901	1.05824871707008	3.67708390492196e-07
TRINITY_DN77680_c1_g2	30.8073763190179	-6.90228740670718	1.3037376817706	3.74515515089006e-07
TRINITY_DN68298_c2_g1	17.4654170289771	-7.96805758467029	1.53988435142228	3.81366576658129e-07
TRINITY_DN79209_c2_g9	17.2589588410877	-6.1151212115115	1.1304652810939	3.88191817022095e-07
TRINITY_DN64128_c0_g1	26.9492243653482	-7.76804942839943	1.49689614579077	3.95108234775915e-07
TRINITY_DN65510_c2_g1	217.537322807501	2.63318246625053	0.362103214386403	4.02414619636444e-07
TRINITY_DN69596_c2_g2	64.7632226562868	-9.69621952651217	1.92847762514933	4.09718731259357e-07
TRINITY_DN51748_c9_g1	16.4890824215623	-7.31021308369335	1.40107552610137	4.17205129622807e-07
TRINITY_DN57213_c0_g1	42.9586229446052	-6.73147143491772	1.2726522964204	4.24664190561836e-07
TRINITY_DN45176_c0_g1	56.3165214735267	-4.71193439253814	0.824225951928771	4.32086271439991e-07
TRINITY_DN70019_c5_g3	15.588642526967	-5.41693368937893	0.980936292874921	4.39501336432893e-07
TRINITY_DN173416_c0_g1	19.029736554231	-7.28041392986623	1.39604709368667	4.47042645980477e-07
TRINITY_DN75156_c6_g10	20.1410050782905	-4.57792627373164	0.795983991993757	4.54698963756739e-07
TRINITY_DN50355_c3_g3	17.3245547633507	-4.78673052049703	0.842501091495417	4.62330840394959e-07
TRINITY_DN77518_c5_g4	32.3806983569243	-4.54380547691588	0.789021927892481	4.70058617923386e-07
TRINITY_DN50216_c2_g1	15.7050618533001	-5.99099969227066	1.11145930357882	4.77785121344013e-07
TRINITY_DN56411_c0_g1	103.182509063893	-2.6966488287535	0.378762452485099	4.85944953190918e-07
TRINITY_DN54392_c1_g2	14.3801247450801	-7.6528993644113	1.48571032212198	4.94131135021072e-07
TRINITY_DN15176_c0_g1	22.6246858073058	-8.31304278975319	1.63620997242774	5.0265346303432e-07
TRINITY_DN55352_c0_g1	23.6358720912553	-6.86533722668244	1.31332038757216	5.11292275365745e-07
TRINITY_DN72976_c0_g2	42.8967874104809	-7.91894077428822	1.5512046622022	5.20152906423377e-07
TRINITY_DN36718_c0_g1	80.8653045775117	-6.42678610493372	1.21674920108113	5.28983769194705e-07
TRINITY_DN52973_c0_g1	32.7900043475022	-8.24897181026703	1.62594632037757	5.3785432574901e-07
TRINITY_DN50959_c1_g8	17.0589624587019	-7.7484264372503	1.51423438305449	5.4675969907883e-07
TRINITY_DN2613_c0_g1	52.0363081680696	-7.62947422894139	1.48934864082083	5.55881479350569e-07
TRINITY_DN68392_c1_g1	25.711599612746	-6.61197961337248	1.26125835214826	5.65044002622988e-07
TRINITY_DN70029_c0_g1	79.3469846843217	-6.25157672314746	1.18048197384949	5.7420279444812e-07
TRINITY_DN51711_c13_g1	98.5493398528321	-4.86151482814824	0.868095105584269	5.83337061630918e-07
TRINITY_DN57071_c0_g8	15.0389811614555	-8.1848833978801	1.61626657826322	5.92569940804693e-07
TRINITY_DN64497_c1_g1	45.9809805723093	-7.86706443240921	1.54560776864151	6.01877529870541e-07
TRINITY_DN39571_c0_g1	77.1445376986631	-10.0544792409485	2.03845703634421	6.11196315627147e-07
TRINITY_DN33279_c0_g2	20.2041306180385	-7.05736269178586	1.36571038439378	6.20800130228659e-07
TRINITY_DN67032_c0_g2	61.0490208455074	-5.22340941604337	0.952501946514447	6.30424830840654e-07
TRINITY_DN80972_c7_g2	15.6997414290667	-7.62640362446588	1.50141053261735	6.4111148428305e-07
TRINITY_DN51748_c11_g2	15.8634599895166	-6.06567916192789	1.14957805494315	6.52140828762384e-07
TRINITY_DN47065_c0_g1	60.0086556144308	-8.16676690626571	1.62929819930582	6.63580776722463e-07
TRINITY_DN70964_c0_g2	33.5163895691922	-7.77224699393436	1.54049897006922	6.75119106361938e-07
TRINITY_DN52331_c0_g1	36.5649718410823	4.97782013447946	0.905634064664044	6.86835654828168e-07
TRINITY_DN57081_c7_g2	14.7792623596511	-5.86470595792556	1.11238623472428	6.99713904438301e-07
TRINITY_DN84607_c0_g1	13.7661488903889	-7.997904051157	1.60171270332787	7.128125931883e-07
TRINITY_DN80048_c4_g2	103.458310945896	-4.29003564170046	0.753139569975394	7.2588901649852e-07
TRINITY_DN60439_c0_g4	31.8862924167003	-7.098049027198	1.39894275211125	7.3954969505251e-07
TRINITY_DN46066_c0_g1	18.6382884904345	-7.4041866657826	1.47255262103222	7.53862523342543e-07
TRINITY_DN12282_c0_g1	42.4278793738389	-4.98470961103786	0.91656637593822	7.68225961977112e-07
TRINITY_DN10743_c0_g1	24.1141203490619	-6.22977896888816	1.20375337965511	7.82734195636942e-07
TRINITY_DN54848_c3_g2	18.5977850428428	-8.50497785022589	1.73020300057656	7.97696158884261e-07
TRINITY_DN54013_c5_g1	37.1965295751658	-5.00869847485618	0.927168254131989	8.13690837140071e-07
TRINITY_DN50876_c0_g2	25.5874437165334	-7.8280635785795	1.58075025946986	8.29944148026241e-07
TRINITY_DN77466_c2_g4	11.618162461735	-7.1064451722914	1.41474029130981	8.46387039768465e-07
TRINITY_DN47253_c0_g1	14.2662144190254	-5.2658485985544	0.988705755271454	8.6289742805779e-07
TRINITY_DN80048_c4_g3	33.9100908536372	-5.58372354739014	1.06252320072014	8.79380152612476e-07
TRINITY_DN73569_c0_g1	17.2855792875967	-7.16218501859038	1.42887951202527	8.95904135882469e-07
TRINITY_DN51759_c2_g2	45.2451613241597	-5.04564417801871	0.938241109049884	9.12407176844537e-07
TRINITY_DN71163_c2_g2	26.2651262082459	-8.05176553636614	1.63583428112892	9.28930270267565e-07
TRINITY_DN64250_c0_g1	24.2718571765228	-5.25820592134007	0.988974103755489	9.45813264529423e-07
TRINITY_DN77580_c0_g5	23.9618491093813	-4.70732522417311	0.861607227767233	9.62867405930093e-07
TRINITY_DN57343_c6_g2	14.739871912254	-7.14415599425209	1.42848225706406	9.79985066892235e-07
TRINITY_DN49976_c0_g1	24.8779423650798	-7.20053588034224	1.4416660706908	9.97044768136445e-07
TRINITY_DN66982_c4_g1	11.2526443019369	-7.09937302456868	1.4192579522642	1.0143222469678e-06
TRINITY_DN31014_c0_g1	76.7831771284432	-8.7776536610828	1.81424930216304	1.03247469797541e-06
TRINITY_DN60653_c0_g4	39.6330970032198	-3.492013283686	0.581334354580372	1.05057010171437e-06
TRINITY_DN35944_c0_g1	21.3289035764051	-5.88341996296068	1.13977192169161	1.06878253682989e-06
TRINITY_DN66431_c3_g1	139.516156447054	-4.91759272806041	0.914494714640084	1.08697535342211e-06
TRINITY_DN54087_c12_g3	125.687385247387	-5.21622253013788	0.98513779432646	1.10546488449403e-06
TRINITY_DN68581_c2_g3	14.8057620905879	-5.82457709232268	1.12763592321552	1.1239980976455e-06
TRINITY_DN54257_c4_g2	12.1344733405733	-7.17553544978041	1.44341906363897	1.14245632999257e-06
TRINITY_DN56671_c8_g7	22.2434344013499	-8.31620959814919	1.71131374832731	1.16113589989898e-06
TRINITY_DN48533_c0_g1	31.9698699455664	-6.1453051525513	1.20536407233449	1.18036167708181e-06
TRINITY_DN32133_c0_g1	18.9207225879236	-4.32187127906962	0.779056192296503	1.19996569105269e-06
TRINITY_DN39493_c0_g1	48.8183250560192	-5.97716040735425	1.17045687340732	1.22066826573787e-06
TRINITY_DN47308_c0_g4	67.8634253990772	-9.48575888597054	1.99879575262718	1.24200699732785e-06
TRINITY_DN33175_c0_g1	19.4970761765003	-6.06263259340446	1.1927152534302	1.26333844655934e-06
TRINITY_DN49407_c0_g1	35.2705905872675	-6.43012773929565	1.27970580857549	1.28472295035662e-06
TRINITY_DN51554_c6_g4	13.5683690164824	-8.4679076868479	1.76207301515679	1.30657057495812e-06
TRINITY_DN69386_c8_g1	9.8648728836458	-7.04869722452026	1.42777382128502	1.32850798048247e-06
TRINITY_DN74781_c1_g10	121.839614875267	-6.43293790578121	1.28483480420082	1.35123924600408e-06
TRINITY_DN64761_c2_g6	20.0401084395132	-6.84474969819402	1.38315013506	1.37419529564026e-06
TRINITY_DN57621_c7_g1	21.4148830831998	-6.07668588236888	1.20300235178177	1.39770983340099e-06
TRINITY_DN41344_c0_g1	26.0136828398009	-5.96889694350575	1.17792537162326	1.42131877511223e-06
TRINITY_DN54613_c1_g1	129.12091451213	-2.61845716634808	0.383781615894862	1.44496935772888e-06
TRINITY_DN44724_c0_g1	64.3236982846383	-8.95169886840035	1.88732914113286	1.46898620473594e-06
TRINITY_DN50182_c0_g1	16.2982807675188	-7.05427820158944	1.43817888571069	1.49332477793781e-06
TRINITY_DN54083_c3_g1	9.28467543771235	-7.75982782405913	1.6060946852676	1.51765908567573e-06
TRINITY_DN62306_c2_g2	20.4087611073296	-4.38756650119515	0.805790178317578	1.54248246675031e-06
TRINITY_DN53826_c11_g1	18.4646248336405	-5.17919480871047	0.994308696418098	1.56731322703774e-06
TRINITY_DN62004_c0_g3	29.8140053200754	-7.1168972545677	1.45542074968565	1.59207263797347e-06
TRINITY_DN36889_c0_g1	18.8638843117435	-7.52348001342998	1.55385638077402	1.61730053709846e-06
TRINITY_DN53577_c6_g2	48.3732527018767	-4.23801247218846	0.771997361074623	1.64291965384713e-06
TRINITY_DN61628_c6_g1	33.4652556072673	-7.72425680681908	1.60442589081651	1.66885047470592e-06
TRINITY_DN45203_c0_g3	12.5285184736846	-5.28250126424041	1.02189186118578	1.69471171541977e-06
TRINITY_DN61702_c4_g2	12.3522540408391	-7.27373760098498	1.5010877687612	1.72195926265042e-06
TRINITY_DN79209_c2_g3	20.0896104763057	-7.87716786398283	1.64550878408833	1.74910619988559e-06
TRINITY_DN55019_c1_g1	13.8033268955374	-5.22780354934551	1.01320825756887	1.77705187261853e-06
TRINITY_DN79489_c0_g2	330.331029599571	7.59277231598561	1.58043673972414	1.80504730709668e-06
TRINITY_DN82858_c6_g2	14.5927742707615	-4.46254165084092	0.831239361397218	1.83376560125985e-06
TRINITY_DN63867_c0_g3	12.3528691255858	-8.48214102071513	1.79685125176431	1.86257612665946e-06
TRINITY_DN54083_c3_g7	18.2171240621901	-6.05647761664459	1.21448154846532	1.89134414190099e-06
TRINITY_DN49726_c4_g10	16.2313431905944	-6.9797770006725	1.43714879556512	1.92036935321525e-06
TRINITY_DN53774_c3_g4	27.1717421599943	-7.15688583968754	1.48332345864687	1.95076341405646e-06
TRINITY_DN54087_c10_g1	15.9947172712811	-5.79436559344533	1.15557353996333	1.98130722141276e-06
TRINITY_DN73150_c3_g1	18.8723368559321	-7.22204663866614	1.5002359677334	2.01195571887144e-06
TRINITY_DN73569_c3_g2	28.1571259113532	-5.97841468919219	1.2006112144842	2.04260092757781e-06
TRINITY_DN72726_c1_g2	22.4708878725448	-5.13366332162637	0.997017963190732	2.07320196080061e-06
TRINITY_DN34347_c0_g1	7.90291313936495	-4.49741616702024	0.845037037897105	2.10479382238794e-06
TRINITY_DN59612_c2_g1	21.9567447245259	-5.10225732040013	0.991401422980874	2.13640239531767e-06
TRINITY_DN79236_c2_g1	14.6856419970584	-7.66665249210446	1.61221367482425	2.16831280623915e-06
TRINITY_DN53955_c9_g1	37.9508143399265	-6.74655203658006	1.38970442919921	2.2000934434385e-06
TRINITY_DN52588_c1_g2	15.5501718108086	-5.71230933294316	1.14110091189308	2.23261551311031e-06
TRINITY_DN31140_c0_g3	34.1921443708271	-3.97795141790473	0.722772567171962	2.26655128378134e-06
TRINITY_DN53888_c4_g2	23.4321788163075	-6.45070973330381	1.32324341137609	2.30051195364199e-06
TRINITY_DN73305_c0_g3	109.742925210825	-3.41852814362035	0.587267352314	2.33449066373761e-06
TRINITY_DN53549_c0_g1	65.5770856546952	-3.46898709033474	0.599544958469489	2.36836100370991e-06
TRINITY_DN54322_c2_g3	9.59876521140173	-5.88846777568093	1.18713429007373	2.40213305425859e-06
TRINITY_DN42613_c0_g1	39.0930168094152	-4.76361467568507	0.914358272311894	2.43606158271724e-06
TRINITY_DN39035_c0_g1	53.1071956419647	-4.92873681093289	0.955311392277344	2.47046349288401e-06
TRINITY_DN61059_c5_g1	143.198973687711	-2.69897915493917	0.413474219970125	2.50532424256331e-06
TRINITY_DN56773_c2_g2	36.8222086491852	-7.52491238299081	1.59045784783501	2.54117801820939e-06
TRINITY_DN77907_c7_g1	11.3355125662465	-7.22507330931907	1.51752041993503	2.57695966618668e-06
TRINITY_DN65232_c1_g1	88.6814384616793	3.27163574473563	0.553965030445143	2.61285517298877e-06
TRINITY_DN42991_c0_g1	27.9806531590735	-6.00089036364574	1.22175226086039	2.64995082762145e-06
TRINITY_DN37699_c0_g1	21.3525228661384	-6.92154064082398	1.44808678250177	2.68763270763685e-06
TRINITY_DN52588_c1_g4	10.8842440474884	-7.17521510065304	1.51102356772898	2.72561845984585e-06
TRINITY_DN54221_c13_g1	11.4841680117945	-6.9044548002947	1.44494287425786	2.76354479913275e-06
TRINITY_DN48494_c0_g1	45.3587617325719	5.64500429963384	1.13760523280815	2.8019113327092e-06
TRINITY_DN71033_c13_g1	18.323006293605	-6.81628002462863	1.42461354654106	2.84020883779269e-06
TRINITY_DN61904_c0_g1	75.1521115895648	-12.7334695695015	2.87521231443885	2.87869625115355e-06
TRINITY_DN41579_c0_g1	14.3681500182184	-7.54405549165108	1.60473007164901	2.91758986012036e-06
TRINITY_DN72057_c2_g3	146.925371748717	-13.0583173196256	2.95750652618244	2.95648220691254e-06
TRINITY_DN61709_c1_g3	31.9743885802732	-6.36106122565808	1.31514985110449	2.9953764295102e-06
TRINITY_DN54639_c1_g4	12.5677084711435	-7.10519688173515	1.49840808783804	3.03449085806062e-06
TRINITY_DN48536_c0_g1	37.4288117806079	-8.78662585702763	1.91305291948322	3.07426847628578e-06
TRINITY_DN52546_c3_g1	38.5855423511877	-6.9235829311646	1.45640804105273	3.11448365726277e-06
TRINITY_DN59812_c6_g2	18.5925053179789	-4.77431447227194	0.928729156496865	3.15519969184099e-06
TRINITY_DN56435_c3_g1	19.6412056819584	-7.100104449993	1.50154185979089	3.19603817397815e-06
TRINITY_DN53888_c4_g8	23.418025432074	-4.45457928614524	0.852639243954485	3.23896272752407e-06
TRINITY_DN167445_c0_g1	19.2890143410931	-7.42987515343788	1.58866313090127	3.28262641743238e-06
TRINITY_DN73150_c5_g1	17.6627473750183	-5.07926059326244	1.00803511230208	3.32625104394001e-06
TRINITY_DN67558_c0_g4	44.7674192765877	-4.67180610053984	0.907991520940316	3.37032204989422e-06
TRINITY_DN54587_c6_g1	14.0038013458216	-6.80310711870656	1.43536592367929	3.41442464097674e-06
TRINITY_DN57618_c6_g2	28.1149342731565	-6.3343556494956	1.32001166223642	3.45874825565595e-06
TRINITY_DN75778_c0_g1	53.0189782133545	-5.70270066376429	1.1645783109279	3.5035622217606e-06
TRINITY_DN46835_c0_g1	44.924867997973	-6.97202335562332	1.47898467953853	3.5482478148218e-06
TRINITY_DN51972_c4_g2	21.461552546222	-6.66827031426934	1.40440765122704	3.59317210921124e-06
TRINITY_DN60332_c2_g3	44.4412478210218	4.81636865332413	0.946089639884664	3.63841662716461e-06
TRINITY_DN68159_c4_g8	42.5418989123368	-7.30946784135334	1.56426993972564	3.68356585547545e-06
TRINITY_DN64292_c0_g1	79.2900096026397	2.95139864631566	0.483916508400638	3.72876141111495e-06
TRINITY_DN54349_c2_g7	261.768673718279	-5.68952574845721	1.16326042888059	3.77404127316884e-06
TRINITY_DN41427_c0_g1	10.6430187625757	-5.66208073574288	1.15779955934747	3.82020269676265e-06
TRINITY_DN136936_c0_g1	20.282658372068	-5.19612542295578	1.0425859222163	3.86663187477382e-06
TRINITY_DN54363_c3_g1	13.465063354365	-6.29025548320423	1.31615102395118	3.91409066265594e-06
TRINITY_DN54008_c6_g8	40.2173726785555	-8.13754417632501	1.77808567920437	3.96261716854805e-06
TRINITY_DN39674_c0_g1	16.0098819758837	-6.6571218778315	1.40947671212974	4.01109017670694e-06
TRINITY_DN65827_c2_g1	20.8870169987633	-5.2491316088633	1.05898760718797	4.0596633133555e-06
TRINITY_DN51679_c0_g1	31.9713746910357	-3.89325584691486	0.722078945458489	4.1093996402241e-06
TRINITY_DN58822_c2_g1	7.85814782278396	-4.03555261649692	0.757879459687185	4.15931952211938e-06
TRINITY_DN41991_c0_g1	28.2644761736588	-6.49918640908035	1.37350006079611	4.20943157058304e-06
TRINITY_DN80912_c0_g3	14.919955121311	-5.40756807709689	1.10280761962225	4.26111531498549e-06
TRINITY_DN53142_c0_g1	36.1716910163339	-3.90644647753208	0.728448809416814	4.31432755857692e-06
TRINITY_DN53893_c3_g1	15.1767397062993	-7.51999531969102	1.63680708306366	4.36904937322227e-06
TRINITY_DN76093_c5_g1	584.918793369865	-2.75667825305054	0.442587583574224	4.4274322954905e-06
TRINITY_DN49726_c4_g13	28.2594654972948	-6.75591935068447	1.45033481401135	4.48571909067288e-06
TRINITY_DN67173_c0_g1	41.5811403139082	-5.98491051699204	1.25950410877476	4.54687547982683e-06
TRINITY_DN47380_c0_g1	10.7594607845411	-5.86865217219609	1.23142989105375	4.60902911606431e-06
TRINITY_DN63909_c5_g1	35.4739344444451	-4.3793927823489	0.854781519447098	4.67099704524287e-06
TRINITY_DN49736_c0_g1	18.5580963470171	-7.04039940255784	1.52830421250942	4.73308109852325e-06
TRINITY_DN24062_c0_g1	10.4353241006653	-6.83267010645584	1.47673269053292	4.79572120538388e-06
TRINITY_DN53314_c2_g2	9.88905324946801	-6.62625771356243	1.4250955871104	4.85864839039593e-06
TRINITY_DN50071_c0_g1	62.1200964939124	3.13632212115174	0.541531306884536	4.92225482949712e-06
TRINITY_DN59267_c4_g4	10.8434438922621	-6.87922912850377	1.4905010097835	4.98578183079927e-06
TRINITY_DN47820_c0_g1	129.314293806551	-12.0490686150327	2.80324809244065	5.04997178644773e-06
TRINITY_DN41041_c0_g1	11.6012381034023	-6.24310341537182	1.33124602898443	5.11485895108182e-06
TRINITY_DN67312_c2_g1	41.7114362734767	-6.01290682452793	1.27562621943039	5.18224673115237e-06
TRINITY_DN52654_c0_g6	17.1671970251902	-6.5690721330344	1.4172061437673	5.24943925010372e-06
TRINITY_DN34352_c0_g1	11.4431145168126	-6.92434109167052	1.50971006072248	5.3181418154669e-06
TRINITY_DN49880_c0_g1	74.1741133261233	3.80816685443569	0.715770038789243	5.38688281502953e-06
TRINITY_DN69986_c2_g1	16.5671769718478	-4.59304633700485	0.916680553803947	5.45657168523955e-06
TRINITY_DN45203_c0_g1	19.8810443610518	-7.5378095137972	1.6690128978385	5.52682250878153e-06
TRINITY_DN52264_c7_g1	17.0763936997526	-6.58960534262124	1.42730828783997	5.5971496463812e-06
TRINITY_DN74422_c1_g1	17.0713853342569	-7.00572791401304	1.53537851080324	5.66877499229875e-06
TRINITY_DN60667_c1_g2	29.026149576774	-7.45137955326874	1.6502204969238	5.74087654355676e-06
TRINITY_DN36781_c0_g1	7.52934225670743	-6.12182873598779	1.31096735904402	5.81357424895549e-06
TRINITY_DN59267_c4_g8	11.3535748678265	-6.51951089915993	1.41333451374935	5.886562844717e-06
TRINITY_DN61182_c3_g1	850.899630256689	2.70879739871197	0.437585214254407	5.95937918661805e-06
TRINITY_DN28031_c0_g1	7.38133618211034	-7.1364772461717	1.57148607845509	6.03199845151707e-06
TRINITY_DN79464_c6_g2	156.673779452007	-4.03692369514022	0.779329686885409	6.10716715855307e-06
TRINITY_DN52293_c0_g1	82.9010232599796	3.31432779886694	0.594240037445763	6.18286680587654e-06
TRINITY_DN65723_c6_g1	21.9473112638612	-6.53012296499682	1.42131776041396	6.25964855801472e-06
TRINITY_DN51012_c0_g1	13.777402405424	-6.70997019730276	1.46778046323309	6.33639054292656e-06
TRINITY_DN41945_c0_g1	11.407368405785	-5.4835517034761	1.15440325480131	6.4151792488949e-06
TRINITY_DN49169_c0_g2	17.1389216320852	-6.54489571568908	1.42960187991325	6.49564725629873e-06
TRINITY_DN46149_c0_g2	76.2487213405944	-12.2388144544425	2.89819964343269	6.57612437719055e-06
TRINITY_DN84081_c1_g1	818.311678679474	-3.19650093999187	0.56724506622728	6.65846677160398e-06
TRINITY_DN78261_c2_g3	11.0955528769381	-4.41515170951538	0.883915294497699	6.74386772897564e-06
TRINITY_DN71163_c2_g4	79.6439255221102	-4.41897612883866	0.885284652431836	6.82963141508339e-06
TRINITY_DN45364_c0_g1	31.4749816376021	-5.18313022119852	1.08640308944523	6.91980997313319e-06
TRINITY_DN47173_c0_g1	49.6819956916378	-3.96793192661238	0.771595629934096	7.01133351929144e-06
TRINITY_DN41641_c0_g1	19.7578680218921	-6.55680328772043	1.4451919659153	7.10315774716898e-06
TRINITY_DN62275_c2_g1	12.1614432508614	-5.72735758971283	1.22967187689385	7.19492936524229e-06
TRINITY_DN52345_c0_g3	11.1016792867697	-6.74650905244071	1.49523348489948	7.2868893197665e-06
TRINITY_DN57192_c12_g2	13.3106428102186	-5.32797406411985	1.12683293275556	7.37955234462209e-06
TRINITY_DN53152_c0_g2	9.99202081458903	-5.21093311417132	1.10230898987375	7.48112531302399e-06
TRINITY_DN54889_c0_g6	13.1738831094414	-7.51575003062921	1.70688118645268	7.58363353243594e-06
TRINITY_DN55040_c6_g4	17.571960344425	-5.23782998924419	1.11236188008911	7.68938046326432e-06
TRINITY_DN71163_c1_g1	15.8454295209043	-6.47588614389989	1.43745875390905	7.79492868742467e-06
TRINITY_DN59159_c1_g1	106.606117086586	-11.7094314441907	2.81154022872693	7.90027305770699e-06
TRINITY_DN54322_c2_g2	55.9500288074472	-5.06987001913673	1.06849497418511	8.00531876957439e-06
TRINITY_DN75014_c5_g2	23.0733513908215	-7.3215374640754	1.65994603963609	8.11034144530095e-06
TRINITY_DN117734_c0_g1	7.89283144922796	-6.45792518127351	1.43474729332903	8.2170240140054e-06
TRINITY_DN77712_c0_g1	76.7974756888292	-5.71368672936476	1.23945157163575	8.32386177011432e-06
TRINITY_DN46425_c0_g1	9.32747771308606	-6.77062694920096	1.51864635586539	8.43190267593025e-06
TRINITY_DN62006_c6_g2	54.1784788536301	3.71059930724639	0.713750605454382	8.54064889134583e-06
TRINITY_DN46783_c0_g1	12.9388231102683	-3.8311349824445	0.745566441780012	8.64922279990035e-06
TRINITY_DN51063_c3_g3	36.0665030495537	-8.12656986528104	1.87876929960762	8.75946840914299e-06
TRINITY_DN58030_c0_g2	20.3019077430043	-5.11273180004769	1.08466363335545	8.87009955925774e-06
TRINITY_DN54070_c4_g3	14.2647846633734	-6.6880735834972	1.50052740998212	8.98086319299064e-06
TRINITY_DN51724_c8_g1	16.1929365573223	-4.29150070779815	0.868975191368021	9.09273954241488e-06
TRINITY_DN54826_c3_g8	19.4914159083442	-5.50596426543238	1.19054397800104	9.20578135971794e-06
TRINITY_DN60635_c1_g1	14.8313120907408	-6.89613882164633	1.5614645153964	9.32303214088412e-06
TRINITY_DN55051_c3_g1	18.8420912016963	-5.54272496782501	1.2051415374424	9.44343025592694e-06
TRINITY_DN53990_c3_g2	19.4927330842606	-5.28977402011833	1.13883341377453	9.56487056551543e-06
TRINITY_DN39130_c0_g1	11.322630142308	-4.73915372919032	0.994139046958451	9.68901941176891e-06
TRINITY_DN62416_c2_g1	195.759166706303	6.40645344772396	1.43762562446081	9.81304618400717e-06
TRINITY_DN37125_c0_g2	7.91439980246852	-6.70257977169926	1.51666778935001	9.93707924788085e-06
TRINITY_DN69596_c2_g3	58.6416662840273	-5.68656435228928	1.24656508574526	1.00609037532765e-05
TRINITY_DN74207_c0_g3	23.7150558721723	-4.63631844201372	0.967624572878304	1.01852174641165e-05
TRINITY_DN71033_c12_g1	13.9223389353777	-5.37163682844329	1.16341890578246	1.030935189021e-05
TRINITY_DN73851_c1_g5	25.8842250493192	-2.9459126665247	0.517917479962095	1.04332990983992e-05
TRINITY_DN83290_c0_g2	13.2679350954559	-6.49422500875224	1.46364438857852	1.05587563980403e-05
TRINITY_DN56661_c7_g2	11.0386233299056	-5.81287872777852	1.28510721292972	1.06888145476576e-05
TRINITY_DN47264_c0_g2	35.0635089712571	-4.51628251913513	0.939178854295319	1.08191068905851e-05
TRINITY_DN63882_c4_g1	22.7495454273443	-5.54190681581884	1.21601521227668	1.09543037763748e-05
TRINITY_DN47073_c0_g2	15.3480396826047	-4.6238071890422	0.973940742588554	1.10979700555377e-05
TRINITY_DN39965_c0_g1	69.5893923420295	-13.6259785239926	3.39674407893021	1.12435387061145e-05
TRINITY_DN37098_c0_g1	13.5237618253683	-6.91541097836167	1.59205956923744	1.13896148300144e-05
TRINITY_DN61709_c1_g6	33.6472644707201	-5.6301056551716	1.24643183645219	1.15357921444723e-05
TRINITY_DN43312_c0_g1	23.7076198010099	-6.26884838960969	1.418911916288	1.16824003675683e-05
TRINITY_DN38945_c0_g1	7.56415024725644	-6.51526459970464	1.48585642340713	1.18294902387511e-05
TRINITY_DN78106_c2_g1	19.1911019940162	-4.33860299467949	0.899557617831749	1.19764071703508e-05
TRINITY_DN61704_c1_g1	8.6575470725989	-6.9483562035279	1.60611571733942	1.21280443810693e-05
TRINITY_DN52468_c3_g5	6.18697178180254	-5.69733625520675	1.26895235476365	1.22804254845181e-05
TRINITY_DN56540_c8_g1	10.8338330083248	-6.08363742014536	1.37338968674854	1.24324655257748e-05
TRINITY_DN57806_c4_g9	10.5791739335313	-6.53217281860701	1.49479197466201	1.25843984460819e-05
TRINITY_DN54173_c10_g2	8.95432828653753	-6.32552915870352	1.43982809934434	1.27373663711997e-05
TRINITY_DN48787_c0_g1	14.5739092105821	-6.25067360040498	1.41980603294044	1.28902300201924e-05
TRINITY_DN79209_c2_g2	132.504981235329	-4.23317940123247	0.874613181789951	1.30436080714655e-05
TRINITY_DN55832_c3_g1	64.7658406611871	-4.82854618748224	1.03760566405281	1.32012811432316e-05
TRINITY_DN76214_c0_g1	123.356115873132	-2.23383848996881	0.335282317484042	1.33654339902161e-05
TRINITY_DN75156_c6_g2	32.751561400492	-7.45759133246133	1.75628133437668	1.35313583567488e-05
TRINITY_DN73369_c6_g1	18.668012852421	-10.5193092905863	2.59197675439007	1.36998922375831e-05
TRINITY_DN54825_c9_g3	12.3635586757391	-7.22911192704552	1.6973564522584	1.38699197457308e-05
TRINITY_DN54556_c1_g1	238.349883380913	2.46897798584861	0.400392699736509	1.40401963436268e-05
TRINITY_DN58758_c1_g4	17.4971873304771	-6.06738927019354	1.38148706533314	1.42105186005851e-05
TRINITY_DN53439_c7_g1	13.5141365695242	-6.2692162905918	1.43881930607841	1.43847767133815e-05
TRINITY_DN64644_c1_g2	89.8555301757077	-10.8833468585775	2.69945862750079	1.45592153760164e-05
TRINITY_DN44096_c0_g1	200.469589240812	-5.02109555262355	1.09943780035353	1.47360629999674e-05
TRINITY_DN60750_c10_g1	12.1023971409118	-6.85604346053367	1.60325330100627	1.49161303219503e-05
TRINITY_DN52973_c0_g2	29.7466083722834	-4.16596359112026	0.866883757788862	1.50960146464234e-05
TRINITY_DN52267_c0_g1	68.9328582518859	-4.35274220171095	0.918946816133953	1.52782480795074e-05
TRINITY_DN75762_c2_g3	36.1325063123733	-6.75016529916317	1.57832326474295	1.54641523089258e-05
TRINITY_DN71945_c1_g1	63.6565303060237	-10.9074602441846	2.72066562195271	1.56508282793087e-05
TRINITY_DN74417_c2_g5	55.4971165442015	-11.1647056601956	2.79166566491504	1.58373070457842e-05
TRINITY_DN65723_c5_g1	21.0159833266655	-7.21599203265679	1.70874170962543	1.60259466029303e-05
TRINITY_DN55391_c1_g5	13.9927100037656	-5.57058680532742	1.25643020193731	1.62140051435547e-05
TRINITY_DN59341_c3_g2	12.6989661281896	-6.84191819937189	1.60743451766625	1.64043418043422e-05
TRINITY_DN26801_c0_g1	28.1236411972328	-4.69165211494833	1.0159357197101	1.65945635935806e-05
TRINITY_DN188497_c0_g1	7.09073567323743	-6.23532774457439	1.44325611718752	1.67895204551411e-05
TRINITY_DN32036_c0_g1	47.392007603125	-6.41350554916621	1.49468866904062	1.69887122637544e-05
TRINITY_DN43426_c0_g2	19.1522586876618	-10.988129002299	2.75830573033218	1.71879166450772e-05
TRINITY_DN52588_c1_g1	68.1728888438247	-5.29488752432275	1.18662575624427	1.73879912974798e-05
TRINITY_DN63963_c1_g5	11.6908273704295	-6.45407137391399	1.50720307376595	1.75881018185167e-05
TRINITY_DN61230_c0_g2	23.3773677519527	-10.7273106058323	2.68818703099331	1.77877151442599e-05
TRINITY_DN78524_c1_g2	698.349890752218	-2.50155796455845	0.41516918678256	1.79882984701003e-05
TRINITY_DN65809_c1_g1	63.5938266241435	-4.01271167444711	0.833795247104116	1.81913509888594e-05
TRINITY_DN53936_c7_g1	16.973185482352	-4.90972617185136	1.08360354266608	1.83984217513155e-05
TRINITY_DN55446_c5_g6	35.7868947423957	-11.0496145009957	2.78554137205366	1.86051344241276e-05
TRINITY_DN56435_c2_g3	12.8724806174655	-5.06264563986861	1.1277869683596	1.88161994639327e-05
TRINITY_DN18808_c0_g1	10.3291743134278	-7.03235762992856	1.67470695400166	1.90268813802957e-05
TRINITY_DN52802_c10_g1	83.1678206052784	-11.229523671355	2.8411627585275	1.92383697967704e-05
TRINITY_DN62769_c4_g1	9.96057159477577	-6.83465914155981	1.621139912766	1.94504790738358e-05
TRINITY_DN57297_c2_g1	79.1939995491377	-4.29622484555956	0.916135860364413	1.96630097616858e-05
TRINITY_DN53495_c2_g1	17.9413770446659	-5.54478933391658	1.2635592322021	1.98759697601545e-05
TRINITY_DN62619_c13_g1	9.4200037829773	-6.45253477810322	1.51612124257587	2.00887030684696e-05
TRINITY_DN67419_c0_g1	104.914666163699	-13.2776006389715	3.4144243460213	2.03013260790502e-05
TRINITY_DN41522_c0_g1	18.9155262196307	-6.08651959763794	1.41595027192372	2.05165946465257e-05
TRINITY_DN53102_c7_g1	16.3605575352667	-4.36653541117467	0.9378744256354	2.07338341678189e-05
TRINITY_DN67558_c0_g6	16.150851134819	-6.30433496278268	1.4783202422321	2.09518096894369e-05
TRINITY_DN71928_c10_g1	8.83385167481267	-6.1559985908443	1.43814102158251	2.11719130055093e-05
TRINITY_DN37711_c0_g1	8.65950107440487	-7.08912950554027	1.69871141466722	2.13919620120492e-05
TRINITY_DN54534_c7_g5	16.953823756801	-6.15459619273228	1.44059620525321	2.16176451350644e-05
TRINITY_DN78433_c2_g2	52.0024989292304	-5.50900526129116	1.26055873714574	2.18437513390719e-05
TRINITY_DN81268_c5_g4	34.2484544877221	-6.27304525747521	1.474768213092	2.20706513709715e-05
TRINITY_DN164534_c0_g1	8.97310662846438	-6.36637977465981	1.50113785876413	2.2297506439357e-05
TRINITY_DN71257_c4_g2	7.77324429365023	-6.61428546482914	1.57093335780859	2.25247038966972e-05
TRINITY_DN53791_c2_g3	105.537081009489	-11.6294421143809	2.9827039223914	2.27615013255229e-05
TRINITY_DN56699_c6_g3	13.7322931487342	-6.09104140856578	1.43034855455626	2.30021501447779e-05
TRINITY_DN52723_c3_g12	9.99470557993456	-6.37297916710748	1.51181556328617	2.324767860431e-05
TRINITY_DN66330_c0_g6	10.7607863960478	-6.22873333049831	1.47175332181865	2.349383222192e-05
TRINITY_DN49169_c0_g3	16.6167454500476	-6.37629171318353	1.51403186482835	2.37411280255379e-05
TRINITY_DN54055_c4_g2	42.6149445874049	-6.05781628975955	1.4247797327037	2.39888588115523e-05
TRINITY_DN52723_c3_g4	17.3308940688681	-6.14622174628615	1.44974905496438	2.42360364446361e-05
TRINITY_DN56446_c2_g1	84.054732737638	-11.0052486681834	2.81920275493265	2.4483315754383e-05
TRINITY_DN54697_c7_g3	9.78133985170227	-6.70098777652652	1.60746493679207	2.47324497852211e-05
TRINITY_DN59198_c0_g1	48.8017207477959	-11.0287945379978	2.82798270665005	2.49811804675221e-05
TRINITY_DN54179_c1_g7	44.050152445472	-10.5827758913942	2.70875101445906	2.52385680474664e-05
TRINITY_DN81763_c0_g1	80.8951326020213	-11.1007739554802	2.85523597554654	2.54952942795818e-05
TRINITY_DN63185_c0_g3	86.8379642853123	-11.357784323024	2.93017030998972	2.575434963226e-05
TRINITY_DN52345_c0_g1	78.4741931386367	-4.60209129618472	1.01946428104068	2.6014400456095e-05
TRINITY_DN68004_c9_g1	12.035922210248	-6.22644502685315	1.47928923142217	2.62739674876113e-05
TRINITY_DN194327_c0_g1	10.9195029804778	-5.5299029574902	1.28383072098668	2.65380493682186e-05
TRINITY_DN53079_c8_g3	6.88572682263714	-5.51940802683668	1.28123826400339	2.68025699511347e-05
TRINITY_DN56116_c0_g2	21.5244930478352	-5.01148996367068	1.13761544719551	2.70676426013808e-05
TRINITY_DN43875_c0_g1	14.6015031028146	-6.20813608051459	1.47747638373509	2.73333354572482e-05
TRINITY_DN54478_c9_g1	8.87037067025391	-6.07472860168752	1.4397092916701	2.7598486378405e-05
TRINITY_DN67244_c13_g1	6.42631076405572	-6.43482386335626	1.54226567652885	2.78639185985981e-05
TRINITY_DN54255_c3_g2	12.2933905815963	-6.22370449910014	1.48238414310061	2.81286689969212e-05
TRINITY_DN176584_c0_g1	10.2392920408109	-6.27210071901925	1.49624929365322	2.83930170061287e-05
TRINITY_DN52637_c12_g1	14.0301570732501	-4.2095575791268	0.911001433687716	2.86571094857145e-05
TRINITY_DN78446_c0_g1	267.300489488276	-13.4029883734147	3.52440790662508	2.89250025082945e-05
TRINITY_DN44475_c1_g2	16.9819967200406	-4.04390320918176	0.865584932471073	2.91951494066869e-05
TRINITY_DN69827_c8_g2	15.7976668786605	-6.35322679575067	1.52232484352021	2.94646495609658e-05
TRINITY_DN53577_c5_g5	11.7137091116541	-6.34878865858856	1.52481406505131	2.97436610628849e-05
TRINITY_DN48858_c0_g1	18.0859747425999	-3.39670013707259	0.683442832994434	3.00231189028264e-05
TRINITY_DN52468_c3_g8	25.014657115002	-7.73009940879725	1.91956842943095	3.03026986741406e-05
TRINITY_DN48101_c0_g2	136.320106243078	-4.87925959571957	1.10684519880159	3.05830118176061e-05
TRINITY_DN53156_c3_g3	20.9815137465248	-4.42540518794169	0.977771032160998	3.08643684471502e-05
TRINITY_DN92803_c0_g1	9.25194490038307	-6.60322163427924	1.59950456665463	3.11451520017676e-05
TRINITY_DN42858_c0_g1	40.4252191546899	-4.68814671729047	1.05561085135738	3.14365723419898e-05
TRINITY_DN47592_c1_g1	14.5045578143195	-4.11244828553889	0.891149295576749	3.17287162228067e-05
TRINITY_DN56945_c4_g1	76.8826055169946	-2.44046032076365	0.412606914007868	3.20219342131094e-05
TRINITY_DN172547_c0_g1	18.9639663939115	-6.54540501895526	1.58898836732152	3.23158778982701e-05
TRINITY_DN55758_c9_g1	11.3137652392036	-6.46143281738183	1.56543885029587	3.2610446330748e-05
TRINITY_DN54588_c1_g1	46.8833796940475	-4.32524468834348	0.95386708580326	3.2907619127518e-05
TRINITY_DN52992_c4_g4	516.999665585393	-5.89551181908562	1.404566109778	3.3204782611477e-05
TRINITY_DN22019_c0_g1	13.5995162018868	-4.90867456830478	1.1221662495288	3.35040427815012e-05
TRINITY_DN41891_c0_g1	78.2364869310722	-13.1429020855963	3.48663195310025	3.38030479504226e-05
TRINITY_DN220195_c0_g1	5.55634864203297	-6.33264197926128	1.53141599745961	3.41019161608834e-05
TRINITY_DN47775_c0_g1	11.9557072059857	-7.52895652301453	1.87810719582498	3.44075314948229e-05
TRINITY_DN55728_c2_g1	39.5241120025376	-3.00871898403514	0.578448551558343	3.47172629223306e-05
TRINITY_DN60866_c1_g1	48.3629018749525	5.19567663212513	1.20836375821884	3.5026669751297e-05
TRINITY_DN70123_c0_g1	358.472904039418	-2.71790899973206	0.494775075090716	3.53353480393521e-05
TRINITY_DN65677_c5_g1	406.951188300252	-4.52482129414576	1.01522836306681	3.56433752641112e-05
TRINITY_DN54492_c12_g1	14.6845633603185	-6.35129149171421	1.54147144383991	3.59510861824298e-05
TRINITY_DN37766_c0_g1	18.0354667357083	-4.27021970545508	0.944526951052846	3.6270446550736e-05
TRINITY_DN72201_c0_g1	314.319072438103	2.00596813879364	0.290602845542743	3.65897826913201e-05
TRINITY_DN27391_c0_g1	42.7053312936028	-12.2967725237276	3.26452244673928	3.69098785409934e-05
TRINITY_DN42945_c0_g1	11.0651338254648	-5.8876122366426	1.41258229778579	3.72296629038847e-05
TRINITY_DN68895_c0_g1	51.3839456873101	-5.32346771087099	1.24999730131053	3.75503240753559e-05
TRINITY_DN56082_c0_g3	7.74808603826523	-6.27059690191747	1.52523026399548	3.78745059290684e-05
TRINITY_DN72830_c4_g4	9.63102045521764	-5.22624245987312	1.22349180247054	3.81996995209481e-05
TRINITY_DN54221_c18_g1	6.48707848358718	-6.18449656735239	1.50318845227417	3.85313965631094e-05
TRINITY_DN55542_c5_g1	10.07243027505	-4.85403798318407	1.11789649450522	3.88642094713672e-05
TRINITY_DN76173_c0_g1	29.2359864950463	-5.78252980815115	1.38752756990026	3.91972300644815e-05
TRINITY_DN74281_c1_g6	15.2064669768494	-4.49276757593553	1.01396663032559	3.95324130310801e-05
TRINITY_DN49499_c0_g1	196.414442264612	-2.24213614535142	0.360937298300423	3.98713606775163e-05
TRINITY_DN66675_c1_g3	20.45238274277	-5.16137821639594	1.21079032906105	4.02159723824247e-05
TRINITY_DN65843_c1_g1	23.0401400854317	-4.27514129489019	0.953407677573249	4.05621805150389e-05
TRINITY_DN38668_c0_g1	71.7928497345661	-11.3691684291834	3.02038427111228	4.09106128239248e-05
TRINITY_DN53010_c6_g1	8.55434265383687	-5.56028251050592	1.32870362696431	4.12594933709573e-05
TRINITY_DN54512_c2_g1	11.5029886125331	-6.03376199780443	1.46921363227319	4.16164065131127e-05
TRINITY_DN54349_c2_g2	18.9687227423422	-6.51930690217086	1.61273613972357	4.19782154856276e-05
TRINITY_DN85247_c0_g3	12.483897413059	-4.10555937655659	0.908247028709792	4.23437348732187e-05
TRINITY_DN53298_c1_g3	72.8065886958836	-12.700171486989	3.42346582403653	4.27108355669885e-05
TRINITY_DN39208_c0_g1	34.2499948015651	-12.0336498510209	3.22981041243585	4.3079210091868e-05
TRINITY_DN53692_c0_g2	63.9529056783581	-3.76669260999423	0.810036654827651	4.34476545673229e-05
TRINITY_DN73369_c4_g1	115.603260237828	-12.9825082968862	3.50837267067132	4.38152886626487e-05
TRINITY_DN68683_c5_g1	273.367564903557	-5.55890828928147	1.33562729594082	4.41852228251356e-05
TRINITY_DN82370_c0_g6	26.7730285599665	-7.0772398741472	1.78105762300566	4.45559898020129e-05
TRINITY_DN23904_c0_g1	27.7128009445868	-10.231686605088	2.70566732948959	4.49260385070751e-05
TRINITY_DN69575_c7_g1	18.3084747350933	-4.75879019573638	1.10189448997955	4.52963228375529e-05
TRINITY_DN53538_c3_g1	49.3827003662594	-12.6653561643972	3.42493855233443	4.56738913968185e-05
TRINITY_DN56710_c3_g7	52.4101127555108	-10.6211511827262	2.8257383044191	4.60523470223105e-05
TRINITY_DN54597_c8_g1	8.74183699549202	-6.10804891835531	1.50073494102419	4.64316164051346e-05
TRINITY_DN57605_c4_g2	10.0882265460421	-5.2239642046508	1.2427886067004	4.68178663135164e-05
TRINITY_DN58827_c3_g1	29.908472372703	-10.5885016961942	2.82263909455537	4.72060148305669e-05
TRINITY_DN59814_c7_g2	17.7869706082003	-10.131109145211	2.69093168763967	4.759927018486e-05
TRINITY_DN75899_c8_g4	5.86267044170371	-6.37641710784534	1.58491585252879	4.79932325775876e-05
TRINITY_DN56855_c11_g1	10.748027667071	-6.37245225569704	1.58426385391619	4.83880037355381e-05
TRINITY_DN40061_c0_g1	28.0853172571628	-3.63426275578647	0.777349284726035	4.87856889113934e-05
TRINITY_DN80950_c8_g1	9.42803384635732	-6.68884170961889	1.68029415068454	4.91876565135983e-05
TRINITY_DN48832_c0_g1	79.7574565474756	-12.6217213191932	3.43524795438432	4.95928990782099e-05
TRINITY_DN35935_c0_g1	10.4105375375486	-5.1354656466002	1.22260153577559	4.99980514739899e-05
TRINITY_DN54322_c1_g1	37.5361735157013	-9.98522957075286	2.6565790248584	5.04025846721323e-05
TRINITY_DN57605_c4_g1	19.0428257481996	-9.97799200880663	2.65468412868102	5.08065951315307e-05
TRINITY_DN33733_c1_g1	33.3114639679551	-11.7720796191441	3.18583869391012	5.12107582963697e-05
TRINITY_DN61715_c6_g3	9.18652775945904	-5.93637301485744	1.46006827031312	5.16144145580401e-05
TRINITY_DN81072_c0_g1	40.7541295536419	-4.91832614304566	1.1590462728203	5.20174869599635e-05
TRINITY_DN32383_c0_g1	41.2036038947541	-4.02289195279482	0.895040702523232	5.2425126968703e-05
TRINITY_DN19726_c0_g1	40.6545843472016	-11.9375842300507	3.23873953906144	5.28321720421584e-05
TRINITY_DN219506_c0_g1	14.466358782008	-9.86176771358359	2.62573621812777	5.32418783716909e-05
TRINITY_DN73777_c1_g1	182.379483347391	-5.3347769482197	1.28440520403524	5.36505862678673e-05
TRINITY_DN55391_c1_g4	39.1341938619681	-12.085074674838	3.2901269119296	5.40682757239104e-05
TRINITY_DN76595_c3_g4	46.2519617874433	4.80153351466677	1.12888131611347	5.44878441951206e-05
TRINITY_DN42204_c0_g1	13.6247425077654	-5.41974379450089	1.31285136453379	5.49081069169537e-05
TRINITY_DN54588_c8_g2	16.368077632015	-4.72801342804705	1.10740572528774	5.53274370204703e-05
TRINITY_DN52723_c3_g9	31.0854492384108	-12.1042208868005	3.30373645734031	5.57552293029258e-05
TRINITY_DN58408_c7_g1	8.38109765205954	-6.0910169618141	1.5147620086125	5.61822382911085e-05
TRINITY_DN44057_c0_g2	74.2416756403564	-12.2812114775976	3.35717144635662	5.66092404888038e-05
TRINITY_DN47428_c0_g3	8.07762219909928	-6.52613094878906	1.64502800980769	5.70370275752098e-05
TRINITY_DN73305_c1_g2	34.7335043416849	-4.66902098784999	1.092554591215	5.74656934426383e-05
TRINITY_DN55800_c3_g1	37.0021985499361	-2.26602966817145	0.377447937852833	5.79006002145949e-05
TRINITY_DN61020_c15_g1	7.90095496267969	-5.84970135837461	1.44590834378381	5.83345760162055e-05
TRINITY_DN71945_c1_g3	25.2697995470963	-12.1044907898759	3.31164033331905	5.87691295115426e-05
TRINITY_DN61552_c1_g2	37.9131393620722	-10.2695616698857	2.7660440905959	5.92062090106927e-05
TRINITY_DN56011_c7_g4	5.93245546578824	-5.21576403756912	1.25808825305114	5.96426753018442e-05
TRINITY_DN63066_c1_g1	6.85718821128943	-5.01333876128242	1.19786266399852	6.00789799687569e-05
TRINITY_DN57640_c2_g1	39.624272847993	-2.58426140646976	0.473204059933423	6.05187595741644e-05
TRINITY_DN46207_c2_g1	30.2629488658938	-10.2460863651044	2.76715540366557	6.09697892840894e-05
TRINITY_DN61601_c5_g5	15.9595352758535	-6.28528409068416	1.58504604128736	6.14329309431162e-05
TRINITY_DN64038_c5_g1	26.5666878075839	-5.26642937963356	1.28122010169002	6.19036857906662e-05
TRINITY_DN64446_c2_g6	7.55738158061043	-4.23900061537926	0.97433009127535	6.23844462024266e-05
TRINITY_DN57618_c2_g1	13.9497173702089	-5.09176282950023	1.23095685370594	6.28645672203069e-05
TRINITY_DN51824_c4_g2	12.401523106531	-3.61763672129869	0.78752811126737	6.33438528244345e-05
TRINITY_DN52834_c0_g1	161.431942958694	-5.41875903362922	1.32944498822443	6.38221387058063e-05
TRINITY_DN57527_c6_g1	10.214959571831	-6.35891682140368	1.6155361983599	6.43126547318208e-05
TRINITY_DN33351_c0_g1	7.71260660394578	-6.36014097984565	1.61612522702952	6.48028630910675e-05
TRINITY_DN42498_c0_g1	14.2630276279011	-5.64978146526256	1.4019727295462	6.52919725964076e-05
TRINITY_DN53612_c5_g1	17.7031902927398	-5.53904434231767	1.36997612741573	6.57867670345959e-05
TRINITY_DN75156_c5_g2	10.0222737736607	-6.43985710262987	1.6419798541683	6.62808249580422e-05
TRINITY_DN188584_c0_g1	23.3976188550363	-9.50007142975179	2.56633729925236	6.67753925883752e-05
TRINITY_DN55446_c6_g2	17.0818414015906	-6.22136318735255	1.57648787004416	6.72689731647089e-05
TRINITY_DN57746_c4_g4	16.7210904163377	-9.80915684822494	2.66007095339109	6.77621452649644e-05
TRINITY_DN52766_c1_g1	36.4097129274117	-11.582585566203	3.19623834970787	6.82554829699221e-05
TRINITY_DN21666_c0_g2	20.6318690032455	-11.7144088525427	3.23708551697961	6.87497777780819e-05
TRINITY_DN71928_c8_g3	14.7903553498096	-5.05049567509999	1.2241352168887	6.92449805120114e-05
TRINITY_DN75899_c8_g1	11.6223667985073	-6.15679598419087	1.55853410972995	6.97391963899549e-05
TRINITY_DN58034_c3_g1	14.0455553433545	-9.88672069176375	2.69122934696298	7.02460842304947e-05
TRINITY_DN36382_c0_g2	13.3343394450436	-6.0342914542502	1.52474941351759	7.07525389570256e-05
TRINITY_DN82498_c4_g2	44.6105826562246	-10.2978781419503	2.81648395103726	7.12587620001368e-05
TRINITY_DN51612_c10_g2	19.9667936203261	-6.79046572603512	1.75518173281239	7.17683327849002e-05
TRINITY_DN54848_c3_g1	18.9668876205987	-10.2308072955884	2.79915552941875	7.22795417397427e-05
TRINITY_DN63852_c1_g2	115.208546795805	-11.8386727460044	3.28766274480234	7.27915020401709e-05
TRINITY_DN61601_c4_g5	8.28401761668789	-5.81216909968223	1.46152225697339	7.33112365821133e-05
TRINITY_DN75156_c5_g4	49.5302454138905	-10.6920407330568	2.9448274147916	7.38326565099243e-05
TRINITY_DN31130_c0_g1	32.8828929040541	-12.0917448262668	3.37037306349732	7.43533510359759e-05
TRINITY_DN43414_c0_g1	11.5694224774196	-6.04230287591245	1.53327920979033	7.48779565884895e-05
TRINITY_DN41812_c0_g1	6.05237700370541	-6.70396638667471	1.73765175830405	7.54145210096126e-05
TRINITY_DN57129_c9_g2	4.69258600371199	-6.13510147083765	1.56440464003502	7.59500168818642e-05
TRINITY_DN59814_c4_g1	34.9803903142425	-11.0085182269347	3.04963112486842	7.64855107603654e-05
TRINITY_DN67724_c2_g1	11.983836303884	-4.98768717775895	1.21595594265724	7.70250870034681e-05
TRINITY_DN55728_c2_g2	40.7302658976141	-3.18024844547304	0.664844680662777	7.75636472206399e-05
TRINITY_DN65827_c2_g3	20.6216456530596	-4.18477602761762	0.972428440075955	7.81104992435585e-05
TRINITY_DN57071_c0_g3	48.1765923996361	-11.4062506115652	3.18096621446874	7.8664377052809e-05
TRINITY_DN56224_c6_g1	10.247244615568	-5.18260255695321	1.2786166747342	7.92174141608583e-05
TRINITY_DN65757_c8_g2	9.25652598740516	-6.27419391516978	1.61321232732586	7.97732930672849e-05
TRINITY_DN55602_c0_g7	20.9161915174595	-4.96172237514599	1.21206170046493	8.0329654231015e-05
TRINITY_DN53577_c4_g1	21.5557445243716	-4.3727881087133	1.03272664399713	8.08908637936589e-05
TRINITY_DN51612_c11_g1	73.7640476903087	-11.9779766209934	3.36622193653928	8.14616912104993e-05
TRINITY_DN61704_c3_g2	13.8993006281031	-5.72306889495066	1.44840024426729	8.20319206004156e-05
TRINITY_DN80235_c1_g3	11.4898745492713	-4.5296113631229	1.0827189668477	8.26029835030707e-05
TRINITY_DN57806_c4_g2	19.7273400625086	-11.2756069201721	3.15272492789308	8.31742654471568e-05
TRINITY_DN82281_c2_g2	113.697924581183	-5.0819464223308	1.25290354259818	8.37472256184916e-05
TRINITY_DN51686_c1_g1	8.94688443200506	-6.74770468047682	1.76584313120679	8.43260810686491e-05
TRINITY_DN63109_c10_g2	13.8228553467886	-5.11691611744342	1.26600828286604	8.49108675320713e-05
TRINITY_DN72666_c0_g1	2298.52066423021	3.46059962753297	0.757289200767164	8.55007095116631e-05
TRINITY_DN40492_c1_g1	25.9221593098226	-4.62537291555213	1.11600568449787	8.60908328518732e-05
TRINITY_DN50237_c1_g1	12.181460126155	-4.56766523641729	1.09869436549379	8.6682810945521e-05
TRINITY_DN65078_c9_g1	12.2340065323199	-5.1762177255672	1.28634499705197	8.72748668904389e-05
TRINITY_DN65186_c0_g1	668.127457393596	-5.08956019617713	1.25985662842627	8.78667959495601e-05
TRINITY_DN56702_c1_g2	49.8447931294774	-12.1817891456027	3.4476063466557	8.84639469326131e-05
TRINITY_DN74300_c2_g6	70.9460168570283	6.39683292736735	1.66670627075909	8.90728935236445e-05
TRINITY_DN46413_c0_g1	27.56361370337	-9.79129666786769	2.71733726547237	8.96873294611804e-05
TRINITY_DN69861_c0_g1	89.3520579441357	-2.89798903512017	0.587057712986118	9.03058923472208e-05
TRINITY_DN56507_c0_g1	76.9908145830127	-3.92589971939572	0.905031777483521	9.09233191460281e-05
TRINITY_DN61254_c3_g1	22.1760884372205	-11.2307091433257	3.16623733564784	9.15436970638997e-05
TRINITY_DN58867_c9_g3	10.7401689754223	-5.79447564482729	1.48529239367653	9.2170845518043e-05
TRINITY_DN54179_c1_g6	20.6756725474583	-9.99352634370158	2.78810692666256	9.28024231527636e-05
TRINITY_DN57554_c4_g4	243.216820716141	-3.86847765238107	0.88970631733771	9.34366638784888e-05
TRINITY_DN58726_c4_g3	7.95743792421012	-5.09083937024008	1.27015046817947	9.407807106148e-05
TRINITY_DN47416_c0_g1	29.0322608181089	-4.05826242604476	0.950201370533253	9.47237797850401e-05
TRINITY_DN37407_c0_g1	23.6706580714642	-11.6115857400017	3.29944611828884	9.53742384862904e-05
TRINITY_DN51805_c8_g2	5.30569840527883	-5.95825432525254	1.54276862243792	9.60293036372725e-05
TRINITY_DN52064_c3_g2	91.4137581543687	-11.4971108084161	3.27077883188293	9.6694943282384e-05
TRINITY_DN78326_c5_g4	4.68825773478958	-6.18462537309315	1.61654089093436	9.73647961612392e-05
TRINITY_DN68878_c3_g1	32.1480811093605	-10.0790652683287	2.83238409300543	9.80379499967023e-05
TRINITY_DN54349_c2_g3	10.1487888310951	-5.72260010604919	1.473433247968	9.87103066061572e-05
TRINITY_DN54083_c3_g4	10.3105923967149	-9.60249331401346	2.68421261179266	9.93819700535349e-05
TRINITY_DN58323_c0_g2	150.158327744819	3.64486396884011	0.826136829120035	0.000100061302611926
TRINITY_DN65990_c3_g4	47.8584853868977	-12.2695436903102	3.5224222411446	0.0001007448940503
TRINITY_DN53888_c4_g9	13.7550183499961	-6.12675298464123	1.60461721630925	0.000101439102671504
TRINITY_DN38788_c0_g1	23.6719010846653	-3.68400879797918	0.840081942027759	0.000102131881314746
TRINITY_DN54559_c5_g1	7.55061848051333	-4.99617579123556	1.25176912204025	0.000102830136345986
TRINITY_DN75404_c0_g2	248.28296844252	-2.97293711785538	0.618039659184803	0.00010352726380355
TRINITY_DN197576_c0_g1	7.50213484257306	-6.08995900206783	1.59453558762074	0.000104223130464206
TRINITY_DN53114_c2_g15	48.2746201935411	-11.3611764752354	3.24743445747967	0.000104921783131375
TRINITY_DN69344_c2_g1	13.5529234016353	-6.33777349970682	1.67356062748349	0.00010562194995902
TRINITY_DN54321_c2_g1	89.8021138159972	3.22371546147277	0.697256642578057	0.000106321175212753
TRINITY_DN60558_c2_g6	8.00469146549538	-5.8662492587098	1.52601621975589	0.000107019863225516
TRINITY_DN71163_c2_g1	17.8053209654582	-10.9251887376926	3.11263015895206	0.000107717445776107
TRINITY_DN48014_c1_g1	12.1738593031146	-11.0939196722385	3.16928876091015	0.000108424167991525
TRINITY_DN62374_c1_g1	15.805727140549	-11.457646005298	3.28393205962981	0.000109130496253144
TRINITY_DN65473_c1_g1	21.6790170090824	-4.70365903109689	1.16339800893398	0.000109838093619269
TRINITY_DN69374_c1_g1	8.54324763120985	-5.41410219021602	1.38658852103093	0.000110544239928418
TRINITY_DN75015_c1_g2	93.3243583575789	-11.6881529431445	3.35835063767672	0.000111251262404102
TRINITY_DN55800_c4_g2	407.489387341156	6.35539660547936	1.68338387318392	0.000111960220140622
TRINITY_DN75624_c0_g1	65.4000636586308	2.90233533355989	0.598212242070469	0.00011267130029184
TRINITY_DN51355_c1_g3	11.9963132979292	-11.1478699698297	3.19209791978952	0.000113383583441743
TRINITY_DN63929_c0_g5	8.53450887814575	-5.61999100091725	1.45327018343718	0.000114094330925803
TRINITY_DN50197_c0_g1	19.4379424328783	-5.40051351190011	1.38509888515346	0.000114809246000186
TRINITY_DN68812_c1_g4	18.8303333715315	-11.2984595617973	3.24412618653391	0.000115529972040045
TRINITY_DN64815_c0_g2	17.1942356035018	-9.49260134572527	2.67652135642349	0.000116253452834606
TRINITY_DN57211_c2_g1	187.255698825573	3.18253137056568	0.687914798287681	0.000116976246023113
TRINITY_DN35872_c0_g1	5.56824534831266	-5.26857104360574	1.34573029269464	0.000117699584219278
TRINITY_DN55361_c1_g1	16.200162502407	-6.77169667354063	1.82077318679967	0.000118427256306984
TRINITY_DN87127_c0_g1	9.33083186298636	-5.86359670390254	1.53597808789968	0.000119163596808477
TRINITY_DN60044_c1_g8	10.0314769057642	-6.15673690619013	1.62940959668318	0.000119903253052819
TRINITY_DN58190_c0_g1	19.5323734380775	-10.9910243516003	3.15739346939267	0.000120642631961862
TRINITY_DN35774_c0_g1	17.1036090003892	-7.19536086744357	1.95861600229279	0.000121383941179148
TRINITY_DN57308_c0_g2	40.9598594149367	-10.9252495448764	3.1400464631245	0.000122130444572554
TRINITY_DN58034_c4_g5	25.067967666984	-9.73509015253577	2.76624840569249	0.00012288477090141
TRINITY_DN63409_c7_g2	7.46348028671991	-5.76522466962862	1.50977533923547	0.000123641972608281
TRINITY_DN51632_c0_g1	27.6682401071075	3.60007433294983	0.824251434501365	0.000124402950857704
TRINITY_DN48559_c0_g2	17.9087503817191	-10.860525320336	3.12596454536693	0.000125162453287109
TRINITY_DN53114_c2_g5	41.1211661122561	-11.1574070487586	3.22160220582562	0.000125924851077433
TRINITY_DN58376_c5_g1	9.90105285671716	-9.37317708449071	2.65702254208343	0.000126690397995772
TRINITY_DN198139_c0_g1	20.002565115963	-4.70894792362796	1.17771588710984	0.000127460662872466
TRINITY_DN58190_c2_g8	88.3085020149905	-11.6584352124222	3.38445469458362	0.000128229337432182
TRINITY_DN55612_c0_g2	20.1994034056439	-6.24219103476548	1.66629081194501	0.000129006340240884
TRINITY_DN53314_c2_g1	7.51451976468998	-5.68255211321236	1.48860032538648	0.000129782927882417
TRINITY_DN48626_c0_g2	8.14400470329432	-5.76635054290321	1.51543102711057	0.000130559038850443
TRINITY_DN38451_c0_g1	7.22422240465021	-6.46398030462575	1.73798306310615	0.000131337675522522
TRINITY_DN59222_c1_g1	98.8207488245652	-2.97155837596045	0.627333223256706	0.000132118067708645
TRINITY_DN52897_c0_g1	28.9319959662833	4.5132556710991	1.11804502676258	0.000132898127971499
TRINITY_DN46301_c0_g1	8.46817186493332	-9.5901067797067	2.73624895363754	0.000133685821205699
TRINITY_DN114156_c0_g1	7.12880943150313	-5.93353490697455	1.57165693743407	0.000134472756632629
TRINITY_DN54349_c2_g10	17.1828291932585	-10.944660216192	3.16883266561247	0.000135260489488722
TRINITY_DN71257_c4_g3	82.3623063330691	-12.6486937666498	3.71190488555135	0.000136046725505742
TRINITY_DN42939_c0_g1	9.2767216943485	-4.88512687701455	1.23923667806021	0.000136841165608729
TRINITY_DN59535_c1_g1	34.4863366575668	-4.41607708897498	1.08968042951028	0.000137634382314131
TRINITY_DN64554_c6_g1	5.6481818826339	-5.66503437525452	1.48848179360213	0.000138428580235075
TRINITY_DN70964_c0_g1	66.2173558865735	-11.4883061773351	3.34899953115666	0.000139228517083442
TRINITY_DN62233_c2_g1	6.45334819334895	-5.83691292858266	1.54652031707157	0.000140040267380414
TRINITY_DN58460_c4_g7	27.3147318202575	-4.09391818650917	0.99008348620587	0.00014085913958434
TRINITY_DN80915_c0_g1	813.402779924644	1.51675077263245	0.165369749683932	0.00014167650750237
TRINITY_DN56858_c3_g5	8.28411610763743	-9.37961167744474	2.68300534028872	0.000142497388881841
TRINITY_DN144079_c0_g1	22.2300807256705	-5.42963226417507	1.41863733909693	0.000143319009844791
TRINITY_DN45868_c0_g1	14.5475423027251	-11.305838535886	3.3018168598133	0.000144142804064596
TRINITY_DN53114_c2_g4	14.9149015404324	-10.9134642577461	3.17687979713556	0.000144967334735339
TRINITY_DN57164_c1_g2	13.4227277841858	-4.93432201712103	1.26096858973792	0.000145791487183393
TRINITY_DN77208_c1_g1	30.995971596869	-8.96944523244565	2.55506982369046	0.000146617212183146
TRINITY_DN73960_c6_g1	5.95243759216944	-5.18513294633606	1.34234809583905	0.000147445496896633
TRINITY_DN63409_c4_g3	11.313689209691	-6.07400299401893	1.62756534657546	0.000148272753319077
TRINITY_DN55625_c0_g1	33.745808402371	-3.25236659190162	0.723088249329529	0.000149107003782432
TRINITY_DN68689_c1_g2	14.5313520249183	-4.46902046146005	1.11435391092377	0.000149945847903501
TRINITY_DN53027_c9_g1	14.0185954903943	-9.34093105726117	2.67943313108388	0.000150783176060341
TRINITY_DN53006_c7_g3	6.1898554405229	-5.26134618043222	1.36927193292126	0.000151621478024871
TRINITY_DN53450_c5_g8	29.6142993202484	-9.65340373517201	2.78062061217161	0.000152458263616411
TRINITY_DN54672_c4_g2	21.8712238685939	-2.63743608082119	0.526407609359108	0.000153298182619297
TRINITY_DN53670_c4_g1	4.52988601548244	-6.25075204211413	1.68820666498001	0.0001541374237535
TRINITY_DN54826_c1_g1	57.1697604656621	-10.8201041421931	3.16206768105513	0.000154990796100119
TRINITY_DN56591_c7_g3	11.5540990518092	-4.31597725629167	1.06848425594088	0.000155849780930085
TRINITY_DN53872_c9_g1	10.5494624759112	-4.63193368575059	1.1704521987138	0.000156708390886171
TRINITY_DN50959_c1_g13	36.7760439376807	-11.4975932400487	3.38384150505256	0.000157567751378998
TRINITY_DN54826_c3_g13	14.0808989170176	-5.35592728994129	1.40465371662639	0.000158429451039574
TRINITY_DN32644_c0_g1	41.9346636215873	-11.6200763593081	3.42606797509035	0.0001592937778528
TRINITY_DN41493_c0_g1	12.9182915091895	-10.7293467309602	3.14036347226347	0.000160161943525181
TRINITY_DN68046_c1_g2	23.0557801220173	-10.5365510818976	3.07814013396356	0.000161028280332774
TRINITY_DN55775_c0_g1	20.7343479952063	-3.61520843133453	0.844137863900684	0.000161893023870529
TRINITY_DN51493_c1_g4	9.76341334678124	-9.38632813332904	2.70713866932412	0.000162756716431773
TRINITY_DN60038_c9_g1	16.5527670645923	-5.86114778579442	1.56995823029357	0.000163623831123144
TRINITY_DN70668_c1_g2	30.2593461079955	-9.90610655475921	2.87677236036827	0.000164490814943374
TRINITY_DN54615_c4_g2	26.3106850260948	-9.50633837696117	2.7478769388516	0.000165356887134935
TRINITY_DN60277_c7_g1	21.265266111102	-9.21612925822621	2.65717488680843	0.000166233633436992
TRINITY_DN54889_c0_g4	12.2153427923034	-10.7205389212122	3.14516364486761	0.000167113576552897
TRINITY_DN52712_c7_g3	7.24474301982765	-5.7408522546114	1.5342639219666	0.000167993956693968
TRINITY_DN51913_c2_g4	5.55167111582609	-5.66023688564493	1.50887106405686	0.000168877559800866
TRINITY_DN54108_c9_g2	9.15419849750762	-4.83669324146849	1.24313859020381	0.000169767400037832
TRINITY_DN43797_c0_g1	42.6493670800944	-11.170329180143	3.29805450050103	0.000170664586720032
TRINITY_DN77880_c1_g1	26.2922450130616	4.23279159996161	1.04877704724256	0.000171564579740297
TRINITY_DN63185_c0_g2	63.4292122686587	-4.80751587326639	1.23524598819812	0.000172462843111766
TRINITY_DN49726_c4_g18	6.22703484461249	-5.83521853178473	1.56879544361121	0.000173360210361745
TRINITY_DN53793_c3_g1	33.4887913384699	-3.17765299981893	0.706915234083608	0.000174261576728528
TRINITY_DN54586_c10_g2	95.3824791976437	-9.10467926875473	2.63148038771228	0.000175163264320788
TRINITY_DN79788_c1_g5	7.89176954777022	-5.74928500409027	1.54259806887463	0.000176067204281043
TRINITY_DN52637_c13_g2	7.83311424382433	-5.7441106940674	1.5416876788409	0.000176974875421588
TRINITY_DN53955_c7_g2	10.5975129090738	-5.91774190117111	1.60002497058939	0.000177894185657888
TRINITY_DN57106_c0_g1	259.547565254063	3.58019155438753	0.839576796898057	0.000178812820505431
TRINITY_DN9748_c0_g1	8.44814320603956	-6.48277642455121	1.78432995873545	0.000179731272957737
TRINITY_DN55516_c4_g1	8.32117179515264	-5.67023747601661	1.51996179870214	0.000180648313182312
TRINITY_DN49169_c0_g1	42.2773708572133	-10.8315818622595	3.19990893580745	0.000181563983254646
TRINITY_DN39330_c0_g1	14.42911926395	-9.02017925589092	2.61315431121346	0.000182490002924123
TRINITY_DN66655_c0_g2	123.557591816871	-5.68875401515032	1.52795128375808	0.000183415974799068
TRINITY_DN52252_c3_g1	36.0143700728279	-9.2105339077614	2.67576590638163	0.000184340677413774
TRINITY_DN26903_c0_g1	26.0997748387201	-6.74043294979355	1.87303742500364	0.00018527736345248
TRINITY_DN54147_c5_g5	18.0499357003024	-9.09609881001771	2.64171978731627	0.000186212355178263
TRINITY_DN47785_c0_g2	51.3749179110127	-10.6768009766343	3.15817490919156	0.000187147897854764
TRINITY_DN47308_c0_g3	42.447063596016	-10.9413304789431	3.24472315937238	0.000188082274224903
TRINITY_DN53439_c5_g3	45.2454206966495	-9.72485467244016	2.84938187526051	0.000189021628796476
TRINITY_DN78706_c1_g1	17.8294662032971	-5.4149429176303	1.44184615539908	0.000189959085221901
TRINITY_DN61710_c1_g1	44.1901467418415	-4.40603014602704	1.11264412068165	0.000190897651814851
TRINITY_DN79209_c2_g1	26.4072462293567	-10.5602885726873	3.12385786053421	0.000191837292119522
TRINITY_DN53593_c6_g2	9.89634593721216	-5.5586033492895	1.48986340787656	0.000192777525408351
TRINITY_DN65723_c3_g2	11.358876117243	-5.73764870664005	1.54855307273081	0.000193717129053212
TRINITY_DN53335_c6_g4	18.8747876030772	-9.21462358115995	2.68586688657856	0.000194658380986906
TRINITY_DN68021_c6_g2	8.15220766273728	-5.74992639852334	1.553558667589	0.000195601563924492
TRINITY_DN52802_c10_g2	13.2243218503411	-5.97678604502791	1.62844785823891	0.000196547762278585
TRINITY_DN58793_c1_g1	21.8198405670786	-10.3473528211686	3.05888511145147	0.000197493362436681
TRINITY_DN56229_c3_g1	34.6276589620298	-10.4897376761032	3.10638874868703	0.000198440451655283
TRINITY_DN60917_c8_g1	13.7078747181223	-4.67806140433279	1.20405064987756	0.000199386260980417
TRINITY_DN15043_c0_g1	44.3275485657455	-10.8851065985709	3.23625591023553	0.000200331105040652
TRINITY_DN60558_c2_g1	74.6782517601618	-11.3459020877587	3.38801720926366	0.000201277142244851
TRINITY_DN67736_c0_g2	27.6181438659542	-9.07109772881866	2.64322856280487	0.000202221926236379
TRINITY_DN56337_c2_g1	8.73637391157912	-6.34738149102526	1.75316052401379	0.000203177722543436
TRINITY_DN191133_c0_g1	21.5049394388806	-9.24980645520977	2.70517290164645	0.000204133500628983
TRINITY_DN67579_c1_g1	134.220894331823	4.04404540601749	0.998670219336898	0.000205093316065921
TRINITY_DN36905_c0_g1	5.90447384201664	-5.26212550099296	1.39830984980704	0.00020605135761382
TRINITY_DN164486_c0_g1	7.549498219358	-5.63203913518049	1.51996273794912	0.000207009735535351
TRINITY_DN46428_c0_g1	12.3574159291995	-10.4274014958208	3.09476270300511	0.000207970937379475
TRINITY_DN70987_c0_g1	13.735650379337	-10.5165567996766	3.12685039166428	0.00020894092894166
TRINITY_DN60683_c4_g3	24.4852573509752	-2.62593702505088	0.534588032436843	0.000209916899849584
TRINITY_DN52053_c1_g1	21.2904067988637	-5.44520558173232	1.46203955200656	0.000210895095921987
TRINITY_DN50628_c1_g1	10.3756014444774	-10.5771917072927	3.15489542206817	0.000211890218416003
TRINITY_DN62416_c2_g4	38.0995521935403	-10.5478719135149	3.14573565183423	0.000212885266853895
TRINITY_DN52345_c0_g11	34.6824715898486	-10.9035413934467	3.26309331947731	0.000213878969860367
TRINITY_DN58016_c10_g1	18.2766289706379	-5.10634382837384	1.35314580268835	0.000214872086337335
TRINITY_DN53862_c1_g2	32.2467940929414	-9.38527866322541	2.76387550995484	0.000215866337546886
TRINITY_DN55051_c3_g4	52.3337462054361	-11.1826777351255	3.35654450605493	0.000216859422006191
TRINITY_DN60044_c1_g12	21.1815457287278	-10.2553583167148	3.05128335261869	0.000217852168236336
TRINITY_DN58204_c0_g3	81.729185468497	-11.2691097129429	3.38655714362271	0.000218846748512737
TRINITY_DN55248_c2_g2	14.6080770713907	-5.63262954845929	1.52777709686975	0.000219839534328442
TRINITY_DN21079_c0_g1	14.7033104848342	-9.3491526765789	2.75349903650028	0.000220830623340607
TRINITY_DN51720_c4_g1	19.7651724757297	-3.65963720054751	0.877680935489734	0.000221827357402151
TRINITY_DN191869_c0_g1	16.4264630918057	-10.585447871436	3.1638803309899	0.000222824732402736
TRINITY_DN77083_c1_g1	777.795480577564	6.98023359314879	1.97518291618319	0.000223828057885392
TRINITY_DN55446_c5_g3	40.2106483946796	-10.688903060273	3.20168036180323	0.000224835448478478
TRINITY_DN65122_c0_g11	10.4959425890443	-5.31585131214426	1.42766780622232	0.000225853843677063
TRINITY_DN54087_c12_g1	15.2362441502089	-10.6540257620753	3.19395264574446	0.000226871913627137
TRINITY_DN45300_c0_g1	10.1208500953349	-9.02417598501886	2.65701310630655	0.000227898653391227
TRINITY_DN54087_c12_g4	10.5722566553176	-5.07069814597727	1.34932521216338	0.000228936462200954
TRINITY_DN52574_c1_g2	78.1899646285317	-3.8790824238998	0.955392086459763	0.000229986157315612
TRINITY_DN63410_c0_g4	38.3766617144453	-11.8708980206687	3.60888575016381	0.000231039040576945
TRINITY_DN47477_c0_g1	21.6647642874428	-10.6187637950959	3.19421369809308	0.000232093854994414
TRINITY_DN119557_c0_g1	4.83585415349192	-5.88342800443401	1.62181983289191	0.000233147560173127
TRINITY_DN54044_c6_g1	33.3385205252889	-10.2199645640705	3.06333774443634	0.00023420469476182
TRINITY_DN68851_c1_g1	6.09846739205164	-5.87630640095531	1.62121910389483	0.000235268133323591
TRINITY_DN60145_c3_g1	34.3733803590787	-10.7934885465841	3.25750880737366	0.000236335308756007
TRINITY_DN76758_c0_g1	612.544762632447	5.2305457799595	1.40717263976385	0.000237400472456936
TRINITY_DN57502_c2_g1	32.7533164388017	-10.6962314347322	3.22549889966073	0.000238464815063442
TRINITY_DN56456_c0_g2	47.9653817896596	-11.3194646571224	3.43335397004744	0.00023952906478994
TRINITY_DN62051_c5_g12	18.3953204380327	-10.3168064702079	3.10100668138801	0.000240596380614702
TRINITY_DN53577_c6_g6	10.7643875212347	-6.18780338721313	1.72734742731079	0.000241666365107041
TRINITY_DN52893_c8_g1	35.3635101138319	-2.52811829170234	0.509354243465895	0.000242748150567373
TRINITY_DN78326_c4_g3	4.76376090729244	-6.09638243990951	1.69919492355489	0.000243831359480993
TRINITY_DN46924_c0_g1	38.7653435965625	-11.2335960280468	3.41250311161598	0.000244914359159224
TRINITY_DN39263_c0_g1	29.586932759441	-11.5146680199569	3.50802224642578	0.00024600190087906
TRINITY_DN52960_c2_g1	13.7984313227426	-10.1196202320321	3.04528230924389	0.000247098886041155
TRINITY_DN52395_c7_g1	13.1763281862315	-5.43293204951617	1.48123540654485	0.000248202277107417
TRINITY_DN57150_c2_g1	29.1037213847808	-10.6743161437036	3.23370606775316	0.000249307994084521
TRINITY_DN54232_c9_g1	16.4033110806342	-10.1310356451519	3.05277266769415	0.000250414426925155
TRINITY_DN74313_c7_g2	16.1146258301247	-8.9991468209103	2.67529921033811	0.000251523408595714
TRINITY_DN53281_c9_g3	9.0906929034871	-5.50448253610593	1.50720302794111	0.000252636285067125
TRINITY_DN68760_c7_g1	30.515881006006	-5.29404061710318	1.43707189631672	0.000253749620075343
TRINITY_DN63666_c5_g2	18.64521310291	-9.03956927877623	2.69134546878987	0.000254864603999495
TRINITY_DN54615_c3_g1	14.4357323403903	-10.0848146369313	3.04292326265718	0.000255984735982431
TRINITY_DN36961_c0_g1	17.6718680159653	-10.4847732391194	3.17896965554914	0.00025711145808131
TRINITY_DN57096_c1_g3	145.149974783484	-3.71286957983622	0.909270693710314	0.00025823615858896
TRINITY_DN79718_c1_g2	30.5169253131454	-10.4641426132166	3.17264738471709	0.000259361042827612
TRINITY_DN65262_c1_g1	182.14289780068	-2.19906820348203	0.40228692401706	0.000260494622341029
TRINITY_DN64958_c3_g2	18.3734097152298	-10.1014507079802	3.05499375872175	0.000261632465968155
TRINITY_DN53836_c1_g1	22.7823870893874	-8.8472364040566	2.63451168703671	0.000262770725928672
TRINITY_DN56328_c2_g1	98.9173398344945	2.18952129898564	0.399686695938797	0.000263918150759006
TRINITY_DN39110_c0_g1	3.61677914950097	-5.33361010701335	1.45615506866084	0.000265063699925795
TRINITY_DN62858_c5_g1	12.9064903539539	-5.25266873665852	1.4295639621968	0.00026621281782561
TRINITY_DN117816_c0_g1	37.5973137559872	-10.2043201765145	3.09471035345083	0.000267362439623186
TRINITY_DN35963_c0_g1	23.6106865659949	-3.03997206067038	0.685905883618804	0.000268510241724242
TRINITY_DN62531_c1_g3	22.0838880694118	-10.5247757405086	3.20411993752028	0.000269662552165092
TRINITY_DN39029_c0_g1	10.0643468573797	-4.92341302854065	1.32020406495138	0.000270816530351996
TRINITY_DN26138_c0_g1	22.5762201692807	-10.2613185854015	3.11721373275578	0.000271971981443944
TRINITY_DN20313_c0_g1	6.93609004421327	-4.28558313619835	1.10593647249578	0.000273125987668532
TRINITY_DN70875_c1_g1	33.161188664821	-10.1771951644403	3.08910814643681	0.000274277970524452
TRINITY_DN56177_c1_g17	37.4987363643227	-10.8712780760402	3.32330237745726	0.000275430070149312
TRINITY_DN58758_c1_g1	9.95134930707992	-7.82774119833374	2.29969069732963	0.000276586150312204
TRINITY_DN65098_c12_g4	6.9537443468269	-5.40060264249253	1.48237421153279	0.000277741719380937
TRINITY_DN59743_c10_g2	20.6267630740592	-9.97718280863393	3.02493971290098	0.000278899230441076
TRINITY_DN40654_c1_g1	30.5781744854764	-6.17254029639573	1.74300312267142	0.000280055107541341
TRINITY_DN66460_c5_g5	9.59546380555069	-5.78457788392796	1.61294582819277	0.00028121454310297
TRINITY_DN60257_c0_g11	92.1677924070511	-11.8848642775274	3.67047367575288	0.000282375678476023
TRINITY_DN48448_c1_g1	7.35565961288649	-9.04336772280254	2.71350432751519	0.000283540756315277
TRINITY_DN82657_c0_g7	20.2708474379595	-9.96399165383014	3.02462626988669	0.00028470610389325
TRINITY_DN51481_c0_g2	20.3081911245679	-10.8250309197043	3.31590189247959	0.000285872352882252
TRINITY_DN60441_c4_g6	4.76128854109135	-5.77911641643643	1.61327859108831	0.000287039396169386
TRINITY_DN59971_c2_g4	30.8027814263539	-10.6235762035862	3.2497795259759	0.000288209199981352
TRINITY_DN111566_c0_g1	65.8020378960693	-10.9492956622856	3.36231327088139	0.000289387296260231
TRINITY_DN50864_c3_g8	22.4021594581701	-8.51041367686203	2.53860992843305	0.000290565945368255
TRINITY_DN39557_c0_g1	14.022419021702	-9.99906275260399	3.04586782935692	0.00029176110728439
TRINITY_DN54597_c9_g1	6.89258521110043	-5.78084706921774	1.61862874475184	0.000292958193478883
TRINITY_DN52345_c0_g7	8.52531455940943	-10.1609999682182	3.10166892463453	0.000294153368932078
TRINITY_DN25045_c0_g1	18.8586292417697	-3.62761330802524	0.889698014178897	0.000295347236034632
TRINITY_DN196479_c0_g1	11.8789828592779	-10.7284024913189	3.29487204176926	0.000296542623102414
TRINITY_DN58131_c2_g5	7.04536489627653	-8.63925893371515	2.58744323978694	0.000297736510877831
TRINITY_DN81854_c4_g6	13.5013820020974	-9.17189445223048	2.76858452939657	0.000298931911474609
TRINITY_DN52723_c3_g11	14.2552993827648	-8.63266517581648	2.58803914963949	0.000300136768682417
TRINITY_DN46601_c0_g1	18.8938615506287	-4.19415692279965	1.08339922055588	0.000301343871633148
TRINITY_DN54260_c3_g9	23.7472260608998	-8.98529446914887	2.7090491507793	0.000302551788406579
TRINITY_DN56510_c6_g1	18.027686576834	-8.87424901624001	2.6746866811901	0.000303775097717838
TRINITY_DN51063_c3_g5	38.5535839433664	-10.5085006966125	3.2298168993365	0.000304996206224015
TRINITY_DN77137_c8_g1	7.67072559977896	-5.52276635799735	1.53754037081408	0.000306226813010384
TRINITY_DN67198_c8_g2	8.04502006622203	-6.1892106767657	1.76412377771074	0.000307455318654244
TRINITY_DN56705_c9_g3	15.8321530849539	-9.84163986669947	3.00702608300153	0.000308687395477031
TRINITY_DN51665_c13_g3	10.7919345147554	-5.57845183492411	1.55762061384005	0.000309921791443575
TRINITY_DN84386_c0_g1	11.7689723532142	-5.37171893011211	1.4879200335052	0.000311160029695927
TRINITY_DN54017_c5_g2	12.3709695977359	-5.8479233480945	1.65024077912422	0.000312398118703511
TRINITY_DN48011_c1_g1	44.4127116578919	-10.3713949571019	3.19150699421417	0.000313640585390337
TRINITY_DN62304_c14_g1	5.98958287324525	-6.2541372524785	1.78999624844883	0.000314886075594691
TRINITY_DN51612_c8_g1	10.8463499180329	-5.68976172584267	1.59772432807685	0.00031612928630881
TRINITY_DN67809_c10_g1	10.7634969971474	-4.79382255540646	1.29329759952217	0.000317379253498595
TRINITY_DN54974_c0_g1	25.8820353990078	4.17020930200136	1.08081288712793	0.000318628302652924
TRINITY_DN113230_c0_g1	8.55068737241468	-9.98448164211363	3.06469255341972	0.000319882820366096
TRINITY_DN82281_c3_g2	12.0360063542085	-9.00774809549748	2.73181927527285	0.000321136640240376
TRINITY_DN55794_c3_g1	4.46822906815188	-5.69626839821788	1.60365338204633	0.000322402186779774
TRINITY_DN53681_c6_g3	7.20546398731621	-8.57023223995888	2.58593128910048	0.000323670500151339
TRINITY_DN35491_c0_g1	5.39667194808163	-5.12181563577332	1.40906839799368	0.000324947894719103
TRINITY_DN51058_c4_g6	11.3882358915627	-4.9623280252974	1.35618901996173	0.000326240944242357
TRINITY_DN58638_c7_g1	62.6022662723801	3.15890851401755	0.73908836960513	0.000327534804108172
TRINITY_DN50959_c1_g11	15.8314562832837	-8.63348213507133	2.61474385272212	0.00032883471018576
TRINITY_DN63622_c5_g8	7.6831011186246	-5.40899144672436	1.51049541260277	0.000330134788426689
TRINITY_DN66275_c0_g1	19.1821759753081	-10.1820638178781	3.14671776470241	0.000331437238104175
TRINITY_DN61704_c1_g2	13.625679511206	-10.4054928545675	3.22378199282611	0.000332739619861747
TRINITY_DN50522_c0_g1	11.7619206452188	-4.26035984244266	1.11813407586797	0.000334048083361815
TRINITY_DN54381_c0_g6	15.9143959462133	-8.83647643778857	2.68802005443717	0.000335357059652587
TRINITY_DN58460_c3_g1	6.44504194516004	-4.87665045485453	1.33063671034545	0.000336673776549124
TRINITY_DN73099_c1_g1	164.55584150857	1.93682794731868	0.321561444423112	0.000337988152472267
TRINITY_DN55694_c8_g1	13.2787173720006	-8.60919950088191	2.61220059139294	0.000339302355075459
TRINITY_DN65186_c0_g3	12.8060375306407	-6.34264823728237	1.83418305292081	0.000340614825941555
TRINITY_DN56462_c2_g1	14.2236518304693	-3.75085546409685	0.944434019936518	0.000341925542586624
TRINITY_DN228755_c0_g1	24.6783159997937	-9.87123080257747	3.04614634219152	0.000343236083385052
TRINITY_DN56177_c1_g1	60.1247609836239	-3.9303228657727	1.00638703893953	0.000344547134191986
TRINITY_DN67273_c0_g3	16.1484352646046	-9.70093635886054	2.99005754144231	0.000345865017214558
TRINITY_DN50355_c3_g2	8.7135539936376	-8.63920033292433	2.62618830909967	0.000347186269930378
TRINITY_DN52804_c0_g2	12.7689857144476	-9.81214837666377	3.03120481328257	0.000348514094529801
TRINITY_DN54889_c0_g10	15.5599282732521	-9.84275866049275	3.04454654462663	0.000349853655708358
TRINITY_DN53152_c0_g5	15.713593917956	-10.1778300426885	3.16062711316999	0.000351194286167725
TRINITY_DN51711_c10_g1	15.3158340166269	-8.91091275627838	2.72477645043463	0.000352535021117826
TRINITY_DN46037_c0_g1	26.0838022897031	-10.4218763963378	3.24582486110649	0.000353876300603935
TRINITY_DN60622_c0_g1	69.6632300564687	2.94456317919994	0.669979478323989	0.000355217008283044
TRINITY_DN47765_c0_g2	12.9301706277796	-8.43711068827056	2.56280670621614	0.000356557868933
TRINITY_DN56858_c3_g6	8.24529199252088	-5.66643735470624	1.60869680217119	0.000357902604028575
TRINITY_DN58758_c1_g3	12.355512765683	-10.4417720817321	3.25523442913644	0.000359246355091283
TRINITY_DN53612_c4_g1	8.78927998112731	-8.77559319620771	2.68210051675756	0.000360595257017396
TRINITY_DN44472_c0_g2	142.087127783312	-3.94734482537766	1.0174151405013	0.000361953353396999
TRINITY_DN45947_c0_g1	15.6780250110531	-9.65543535689853	2.99035049734101	0.000363322126819623
TRINITY_DN66328_c4_g1	131.639339584678	-3.80117352189314	0.96813141275098	0.000364694251566938
TRINITY_DN68689_c0_g3	14.3962080515401	-10.3929931113529	3.24781110128194	0.000366070863961476
TRINITY_DN60041_c11_g1	8.42254875231675	-4.56736697409321	1.23391370724294	0.000367450449693669
TRINITY_DN65201_c4_g1	15.3989691889385	-9.21067201163347	2.84022308057056	0.000368828913377332
TRINITY_DN82107_c3_g1	8.11210804955188	-5.57760800515339	1.58377407337888	0.000370207852270685
TRINITY_DN44118_c0_g1	13.0727364296744	-9.91299014873501	3.08376296172645	0.000371584454215915
TRINITY_DN41523_c0_g1	5.92402643153344	-8.9784062530641	2.76099470499557	0.000372961934624547
TRINITY_DN65976_c1_g1	15.0232427774573	-5.67007907485993	1.61696359971023	0.000374345170054429
TRINITY_DN78156_c11_g1	9.33764500252487	-5.35193159004148	1.50723180578245	0.000375730380296472
TRINITY_DN31228_c0_g1	15.1594229421622	-9.75341240036563	3.03437785168576	0.000377127477632367
TRINITY_DN52574_c2_g5	10.9235398819174	-9.72657359641594	3.02759078500056	0.000378535311156609
TRINITY_DN73261_c2_g3	11.9360155422939	-9.8439401739391	3.06836509176592	0.000379940950309865
TRINITY_DN65070_c3_g4	24.3795598913599	-9.04901840861011	2.79261297372897	0.000381344356095876
TRINITY_DN61601_c5_g6	10.9816901450719	-4.09760834731611	1.07483145714593	0.000382746977488722
TRINITY_DN112045_c0_g1	10.9611114049337	-9.87949479768325	3.08111117375044	0.00038414732579446
TRINITY_DN49931_c0_g1	9.55604901586675	-3.37396618487949	0.823811788988915	0.000385546471191714
TRINITY_DN31178_c0_g1	19.4316335788412	-9.81975929209509	3.06063912306931	0.000386943232042236
TRINITY_DN44200_c0_g1	12.698153080762	-8.52315842903319	2.61070317965554	0.00038833761384691
TRINITY_DN65889_c0_g1	94.905063989972	-1.97867845580702	0.339637035179212	0.000389730200067197
TRINITY_DN43152_c0_g1	14.7806982919289	-10.1327951193729	3.17053337282239	0.000391125955183418
TRINITY_DN59506_c3_g3	13.8050946944229	-9.78794904838473	3.0521309909151	0.000392526109149364
TRINITY_DN84226_c1_g1	173.457954709941	3.95191442934653	1.02609533961031	0.000393937336735469
TRINITY_DN71945_c1_g5	17.6865086037294	-9.75150552823314	3.04643691626109	0.000395369231563406
TRINITY_DN54967_c5_g1	48.1579374639514	-9.8619277993365	3.08496941307939	0.000396799121329279
TRINITY_DN75926_c1_g3	17.1115415042075	-9.9089344407874	3.10180365811782	0.000398228966869044
TRINITY_DN82657_c0_g2	31.9197668956551	-9.75036105309924	3.04688372283831	0.000399657859882568
TRINITY_DN52707_c8_g2	6.25365388329309	-5.56186398997063	1.58863722738256	0.000401086217304026
TRINITY_DN5322_c0_g1	53.7118827624398	-9.83310518363043	3.07719272702809	0.000402517998670842
TRINITY_DN65792_c2_g2	13.8481916118931	-10.0370331956629	3.148368868915	0.000403947979992652
TRINITY_DN64761_c2_g10	20.3933862302827	-9.5605963562296	2.98681379017402	0.000405399558863496
TRINITY_DN30363_c0_g1	22.9412045557804	-9.8281219233529	3.08133987773306	0.000406854904555188
TRINITY_DN52345_c0_g9	22.4283408623127	-10.157834456546	3.19841233780404	0.000408317920696805
TRINITY_DN58649_c4_g6	17.7352643220576	-9.69848322451118	3.03898983932222	0.000409783848967895
TRINITY_DN45026_c0_g1	8.51026684006143	-9.90866052863819	3.11696522962024	0.000411271327290546
TRINITY_DN50864_c3_g11	22.1242059448442	-6.46153387274036	1.91097850885175	0.00041275706196856
TRINITY_DN77030_c11_g3	16.2704436862076	-9.72516835167003	3.05321535491431	0.00041424185267429
TRINITY_DN20711_c0_g1	11.0646864161003	-3.70884628038985	0.948183551008784	0.000415728833997519
TRINITY_DN56660_c15_g1	6.82367695254258	-4.95161139345176	1.38361328637499	0.000417218316328665
TRINITY_DN86615_c0_g1	11.0357452348208	-6.22743623213449	1.83068912927653	0.000418708501162739
TRINITY_DN44490_c0_g1	8.82240498984799	-3.87692279353213	1.00791952060098	0.000420202704553444
TRINITY_DN59582_c3_g4	15.842830220357	-9.45252019867726	2.96154305708621	0.000421695651277107
TRINITY_DN66275_c5_g2	17.6699679980128	-4.72324357492502	1.30461034378303	0.000423187090366671
TRINITY_DN54349_c2_g9	10.0792523283191	-8.26898589317821	2.54744592757856	0.000424678722304857
TRINITY_DN34432_c0_g1	11.3830343750317	-9.64958236303747	3.03182940613233	0.000426170806671176
TRINITY_DN47349_c0_g1	8.60071389257013	-9.86547105803558	3.10853885467281	0.000427665895677366
TRINITY_DN53068_c9_g2	15.9210217855303	-4.64201297036083	1.27725302405515	0.000429161537325067
TRINITY_DN60127_c3_g1	10.9726234764952	-9.66894963814149	3.04021191270481	0.000430654696259532
TRINITY_DN71954_c9_g1	13.491571171639	-9.51807481030223	2.98846482178133	0.000432151812241258
TRINITY_DN58034_c4_g2	12.2864061243266	-8.56206241269504	2.6530965426996	0.000433646607918234
TRINITY_DN41224_c0_g1	10.6963351690273	-9.50721537730183	2.9861331050657	0.000435146896740651
TRINITY_DN47991_c0_g1	19.0296643624323	-8.69377196486788	2.70181125296065	0.000436652113404682
TRINITY_DN61465_c0_g2	32.0906601086058	-10.0039486722551	3.16220465369142	0.000438156361922165
TRINITY_DN59506_c3_g4	26.510841351226	-9.81435015608737	3.09723976332808	0.000439666853687606
TRINITY_DN57020_c12_g1	14.0505183623034	-9.59720753449435	3.02130726780873	0.000441176829972507
TRINITY_DN39295_c1_g1	21.0481162547737	-9.69737463630765	3.0566180531859	0.00044268484326113
TRINITY_DN56105_c3_g6	12.2168061116334	-9.51015028013713	2.99524837417061	0.000444215294425272
TRINITY_DN55040_c3_g2	44.8149343451611	-10.8403984867391	3.46591607411663	0.000445755283355857
TRINITY_DN49917_c0_g1	6.51344262450561	-5.81044467895143	1.69598143910605	0.000447309613648717
TRINITY_DN52635_c3_g2	13.8908915234112	-5.14357594611523	1.46168340424873	0.000448870891118557
TRINITY_DN2564_c0_g1	9.65144740945429	-4.66202000249208	1.29193837583938	0.000450431235212195
TRINITY_DN82673_c0_g2	16.1458631979003	-9.386047108601	2.9586294013694	0.000451989426020674
TRINITY_DN56773_c1_g2	12.2603912217692	-8.53947389909305	2.66241920924347	0.000453560948766277
TRINITY_DN54588_c10_g1	17.2782506563271	-4.72852806866378	1.31738321370932	0.000455139361886905
TRINITY_DN35633_c0_g1	9.55075179325481	-9.78332028498738	3.10382124534401	0.000456717642020734
TRINITY_DN52755_c8_g3	9.61365918343104	-9.6050876276186	3.0433284791512	0.000458307498363527
TRINITY_DN51892_c11_g2	33.8257470171407	-10.780493105346	3.46001537754244	0.000459899649099948
TRINITY_DN52117_c1_g1	39.530534244482	-10.9717648882685	3.5303484027782	0.000461502341306646
TRINITY_DN71326_c11_g1	5.47715038262033	-5.25328262083032	1.50618066770055	0.000463106673734762
TRINITY_DN58649_c4_g3	72.2426957273981	-10.3513948070531	3.31194459881906	0.00046471048908362
TRINITY_DN57502_c1_g1	22.1217961908145	-10.3317958035255	3.30665031560357	0.000466320366758861
TRINITY_DN164187_c0_g1	9.72920284839285	-9.48256522501035	3.00634594686477	0.00046793114116344
TRINITY_DN47476_c0_g1	12.0771196813479	-8.58276478585146	2.68804403512842	0.000469543153627616
TRINITY_DN80503_c0_g1	444.484831181452	-2.27066720485583	0.450495612529065	0.000471154495876879
TRINITY_DN216385_c0_g1	8.9489245391012	-9.78894717328728	3.11691120653183	0.000472768373029249
TRINITY_DN45797_c0_g3	16.5449034293347	-9.78721929573052	3.11868894893372	0.000474393106514941
TRINITY_DN53335_c7_g1	8.78929303024983	-4.82507153425804	1.35858704696888	0.000476028507468496
TRINITY_DN52628_c0_g2	49.9042528161435	-8.50493260374204	2.66831822216688	0.000477679381665619
TRINITY_DN55301_c9_g2	9.88255282660785	-10.3184918143769	3.31321665328215	0.000479328058087053
TRINITY_DN65587_c5_g1	9.3429024256945	-9.34548676615811	2.96734013592352	0.000480974462792155
TRINITY_DN59971_c2_g3	20.8327021174261	-9.58828210497659	3.05622926120941	0.000482633150104844
TRINITY_DN56687_c0_g1	15.2279476371015	-5.05054247729434	1.44274642338122	0.000484305558334363
TRINITY_DN64497_c1_g2	15.1059974252113	-5.12743365484056	1.47054034977223	0.000485980186148729
TRINITY_DN51047_c0_g2	8.06429388991828	-9.37729909177619	2.98485217696436	0.000487652951094743
TRINITY_DN67736_c0_g4	22.6491556595374	-9.69661901306716	3.10046698202839	0.000489333693920326
TRINITY_DN60063_c0_g2	91.0734748579782	-6.82528554268091	2.07722033201906	0.00049101535804427
TRINITY_DN44366_c0_g1	10.8736215396381	-3.6539932285096	0.946634442328066	0.000492699137054713
TRINITY_DN45861_c1_g2	19.1661307438497	-8.88567497984823	2.81362540875016	0.000494386198029101
TRINITY_DN52934_c14_g2	9.22137952209232	-5.33522370385111	1.54735495645688	0.000496076803558734
TRINITY_DN68683_c9_g1	10.3546247968442	-9.65166120031245	3.08809870273535	0.000497765174170301
TRINITY_DN61709_c1_g2	40.1986923518683	-10.7113302943358	3.4675543100948	0.000499457175200102
TRINITY_DN53540_c10_g2	12.3596761866861	-9.98739262819	3.20921245588509	0.00050114723704658
TRINITY_DN62008_c7_g3	11.4315304527741	-9.46632454048942	3.02458780268072	0.000502843195192608
TRINITY_DN75699_c2_g1	11.6211748801119	-4.53458064247446	1.2629691749617	0.000504539880730619
TRINITY_DN52574_c2_g4	18.8399180474273	-5.46970488110004	1.5980316986639	0.000506244388318866
TRINITY_DN64354_c2_g1	170.738343168743	7.42173831362791	2.29650651092115	0.000507950681855395
TRINITY_DN68507_c1_g4	65.296336709313	-4.44052709259856	1.23044598171128	0.000509655126256886
TRINITY_DN56687_c1_g1	13.2562168399539	-9.96149545906762	3.20568476433177	0.000511361118642762
TRINITY_DN45848_c0_g1	17.6797560826232	-9.44250360399942	3.0201621864076	0.000513065106386085
TRINITY_DN41518_c0_g1	15.0460716051826	-9.80178208270445	3.14907627258627	0.000514768568200107
TRINITY_DN119013_c0_g1	9.18215442022538	-5.63917361100815	1.66038498855126	0.000516475824477898
TRINITY_DN54492_c15_g2	12.3351775053791	-8.26449794216662	2.60015966572409	0.000518181401385082
TRINITY_DN56773_c1_g3	11.0922869907542	-10.2372497625283	3.30646088274901	0.000519885305667568
TRINITY_DN87799_c0_g1	6.97330027670497	-6.38789162046292	1.92894136509389	0.000521589791765979
TRINITY_DN57751_c3_g1	21.8378070575397	-3.63432711182024	0.94336411153044	0.000523296133012832
TRINITY_DN62051_c5_g8	8.58056653882458	-6.45265833966853	1.95395842275946	0.000525012311769144
TRINITY_DN51493_c1_g2	12.4705870745124	-8.20527933899779	2.58402447412663	0.000526740129883607
TRINITY_DN58793_c3_g4	7.53636806892737	-4.95018008072787	1.41707018384188	0.000528470635484195
TRINITY_DN54588_c10_g8	5.33323022700485	-4.22833253827285	1.15815172243366	0.000530198873492586
TRINITY_DN52654_c0_g10	4.72451124249894	-6.18982994117854	1.86191629657317	0.000531925152965473
TRINITY_DN54697_c7_g4	6.089734511063	-5.59887214174934	1.65002550773448	0.000533650011184598
TRINITY_DN60690_c2_g5	32.7275265425613	-10.4231186320435	3.38332870781648	0.000535385342698734
TRINITY_DN78222_c2_g1	7.0020204108317	-4.7721794715658	1.35456851899888	0.000537120396907286
TRINITY_DN56105_c3_g2	7.90501377058263	-8.35282514934863	2.64070055721727	0.000538855056387605
TRINITY_DN58960_c7_g2	11.1820746824939	-8.50054164925449	2.6945595844588	0.0005405924978933
TRINITY_DN56699_c5_g1	25.7104373139142	-10.1337153067868	3.28166159662829	0.000542329328252047
TRINITY_DN33406_c0_g1	13.2753205747456	-9.28736653585355	2.9777988436147	0.000544064749031971
TRINITY_DN82657_c0_g4	14.1967351452897	-9.81527354367562	3.16826089540643	0.000545801935005112
TRINITY_DN54102_c6_g1	6.40217944463432	-8.2780353658439	2.61609304348199	0.000547538635090513
TRINITY_DN167512_c0_g1	11.9408642751647	-9.56906103331119	3.08063335446123	0.000549275448434404
TRINITY_DN74311_c0_g3	3.68498451965022	-5.50356109607359	1.61931558173306	0.000551012416765315
TRINITY_DN53298_c1_g2	9.90601704133634	-5.63014941808079	1.66521693389972	0.000552750906828702
TRINITY_DN56773_c1_g1	9.11762274590318	-9.38110328297162	3.01441570495998	0.000554487727805305
TRINITY_DN72057_c1_g3	6.74395335214331	-5.5080260698216	1.62175241342045	0.00055622589632123
TRINITY_DN68689_c1_g4	21.1727340517032	-10.0245179769729	3.24781700607261	0.000557968569692066
TRINITY_DN53408_c3_g1	11.509685016483	-9.40237292457688	3.02393856431985	0.000559708599925631
TRINITY_DN54512_c1_g1	9.49733431146678	-8.26708660634043	2.61574233853018	0.000561448583150393
TRINITY_DN53114_c2_g2	24.0622110880972	-8.16785011499376	2.58081757418017	0.000563191546533045
TRINITY_DN72432_c0_g3	12.7991550473042	-9.64009401834995	3.11099296073945	0.000564932247909448
TRINITY_DN53893_c3_g6	11.0079560948531	-8.71141712799903	2.77665811702419	0.000566670498311352
TRINITY_DN52753_c4_g1	7.33025098224179	-5.78181851030711	1.72207845409713	0.000568409059258421
TRINITY_DN140781_c0_g1	10.8564729292235	-9.36806865942584	3.01402534628249	0.00057014751060001
TRINITY_DN47428_c0_g2	9.50488693475539	-4.63738934017291	1.31050039613827	0.000571888610188341
TRINITY_DN60558_c2_g5	18.1065596569931	-8.8785865768824	2.83921557262298	0.000573631368307666
TRINITY_DN44142_c0_g1	18.676689251427	-3.52084199933596	0.908495287479905	0.000575372518652682
TRINITY_DN31792_c0_g1	12.8076296843563	-5.52956733156965	1.63245770954659	0.000577111253139495
TRINITY_DN91940_c0_g1	21.2960166148734	-9.93844505616606	3.22214500422933	0.000578851448010558
TRINITY_DN63047_c0_g1	23.8279961900241	-9.52408355561708	3.07309055754241	0.000580590803159784
TRINITY_DN53687_c10_g1	8.93195856174301	-5.22701015342073	1.52415213039457	0.000582330306648832
TRINITY_DN30296_c0_g1	19.0705225236751	-3.79456964699237	1.00811180753502	0.00058407564020802
TRINITY_DN73851_c1_g2	16.6208209664115	-8.5698890615405	2.73206044597512	0.000585827175747569
TRINITY_DN71610_c1_g1	6.62655489063453	-4.31732588467522	1.19776638050007	0.000587583891048808
TRINITY_DN52056_c11_g10	4.2948228291102	-5.33545260889665	1.56549876729072	0.000589339319208597
TRINITY_DN52345_c0_g4	9.58613485264318	-10.0031519575356	3.25198682928371	0.000591097881420201
TRINITY_DN69273_c3_g2	3.97555591875129	-5.50972174894704	1.62901292947599	0.00059285456284879
TRINITY_DN60275_c13_g3	10.3810462763478	-4.47055835553155	1.25369935875128	0.000594609310882936
TRINITY_DN31710_c0_g1	11.9042437088986	-8.43953254234924	2.68839397385708	0.000596367955691857
TRINITY_DN63722_c4_g3	9.61949680595779	-9.30596222773462	3.00151587191468	0.00059812398006481
TRINITY_DN67244_c14_g1	10.9482687472415	-9.42577017826619	3.04531437998758	0.000599880365394269
TRINITY_DN33309_c0_g1	6.0014877066967	-9.54766846144886	3.08995040575137	0.000601637527156427
TRINITY_DN45861_c1_g3	9.73346812821119	-5.17810124324823	1.51044429666504	0.000603392881733116
TRINITY_DN43998_c0_g1	7.88999508486179	-5.29365440886854	1.55267496970766	0.00060515103941242
TRINITY_DN58149_c2_g1	18.3415733543255	-8.503791769857	2.71407019093396	0.000606910221994803
TRINITY_DN57085_c5_g3	14.3081995894013	-9.48795399281781	3.07178309097418	0.000608677436300688
TRINITY_DN51175_c12_g1	6.71321079597431	-5.69692998914749	1.70086952956183	0.000610453676152425
TRINITY_DN44057_c0_g3	9.03106066209939	-9.73933746616225	3.16568497988948	0.000612232940168619
TRINITY_DN41469_c0_g1	13.4323751917462	-9.35405789937986	3.02934182215158	0.00061402975281897
TRINITY_DN52685_c0_g3	19.1265214484734	-9.67718516719048	3.14711136487961	0.000615827401351828
TRINITY_DN70668_c1_g6	5.64540475939356	-8.56738321419135	2.74496637123048	0.00061762480950001
TRINITY_DN58726_c4_g2	21.0882041063051	-3.09336783981733	0.759432843006497	0.000619421735580927
TRINITY_DN57998_c8_g1	12.5465377605418	-8.42493669922244	2.69377483606577	0.00062121695261798
TRINITY_DN80088_c6_g1	8.4835494176719	-9.14514350863713	2.95679222237863	0.000623020593860668
TRINITY_DN53888_c4_g3	16.5697137891127	-8.44731582217069	2.70365035217854	0.000624822699246741
TRINITY_DN58649_c4_g2	60.8094733366604	-10.0583679275295	3.28913173499996	0.000626625572228519
TRINITY_DN53670_c8_g1	7.03953339958676	-4.51429151973467	1.27645145655668	0.000628431641017807
TRINITY_DN62619_c4_g1	5.25895050310358	-4.57640706053084	1.29950013276268	0.0006302421404058
TRINITY_DN57061_c1_g2	9.43465893342713	-4.33124786260166	1.21073618780365	0.000632054865572731
TRINITY_DN23170_c0_g1	11.127206658558	-9.94926092657209	3.25372524866077	0.000633871511128416
TRINITY_DN39807_c0_g1	14.0352157560522	-9.25375396931807	3.00356616208059	0.000635702857765373
TRINITY_DN56510_c6_g7	9.67584490563546	-5.28752575991474	1.56026030105724	0.00063753157695629
TRINITY_DN45412_c0_g1	16.0543162345534	-8.25843613707369	2.64297816231948	0.000639369134493217
TRINITY_DN51665_c12_g1	14.5983517250627	-9.10618285240535	2.95221275120052	0.000641207478746737
TRINITY_DN60044_c1_g7	10.0264956729451	-8.91349902043034	2.88747039286472	0.000643079936484846
TRINITY_DN50959_c1_g4	11.8556788756159	-5.74351798529878	1.73138693882757	0.000644956081166865
TRINITY_DN55130_c8_g1	5.67117108155433	-5.40628768812009	1.60842683571277	0.000646830919916541
TRINITY_DN225783_c0_g1	12.4440938279095	-10.5275231612112	3.47885539980818	0.000648708692993764
TRINITY_DN62810_c0_g2	48.1577735699371	2.56177769788472	0.570341121042379	0.000650586267529614
TRINITY_DN55446_c6_g4	5.47285748416781	-4.03420407921375	1.10808912279762	0.000652461610989976
TRINITY_DN63047_c0_g2	3.80486639379264	-5.51055857084216	1.64726603333367	0.00065433423142006
TRINITY_DN52431_c6_g4	8.79053588897007	-5.22312364324735	1.54239600054575	0.000656205279939444
TRINITY_DN82021_c6_g3	7.55589369439382	-8.01472201590585	2.56247683229307	0.000658077432576968
TRINITY_DN87429_c0_g1	24.215895264957	-4.59656634603843	1.31439238366072	0.000659955254593924
TRINITY_DN64162_c4_g1	7.07061765102204	-9.21036447053162	3.00138475124248	0.000661835777919243
TRINITY_DN64187_c2_g1	755.058723060199	-1.71428870303356	0.261144561482724	0.000663715611229183
TRINITY_DN36900_c0_g1	18.4380884953198	-2.43718947038474	0.525831495293932	0.000665607451009017
TRINITY_DN49224_c0_g1	8.49625767627658	-9.46385704216593	3.09691536621888	0.000667497701844675
TRINITY_DN53152_c0_g3	10.080717944154	-9.45303850086091	3.09665757666943	0.000669408943185775
TRINITY_DN54759_c0_g1	244.208656224571	-1.90772162378285	0.332550524112594	0.000671318402260736
TRINITY_DN55915_c0_g3	5.65685730298485	-8.51211634508303	2.75269678970299	0.000673229152054137
TRINITY_DN58440_c4_g2	9.48354756083334	-9.50586032172475	3.11787278097366	0.00067514364259944
TRINITY_DN66829_c7_g1	15.2229173805002	-5.02580488708819	1.47614748984727	0.000677061546857723
TRINITY_DN55040_c4_g1	14.8193034491373	-9.1938183581172	3.00463168346184	0.00067897782179367
TRINITY_DN53791_c2_g1	8.47678640912211	-8.11104024345654	2.60783555009829	0.000680893131997757
TRINITY_DN62223_c7_g1	11.7937075966606	-9.12922978372661	2.98246575959861	0.000682813817950724
TRINITY_DN52474_c8_g2	15.2438087222125	-8.97614305876718	2.92825942425849	0.000684745074100337
TRINITY_DN73569_c3_g6	20.3496038592843	-9.46239842741802	3.10684075808395	0.000686673813864146
TRINITY_DN213125_c0_g1	11.5861517553933	-3.78601420781348	1.02284927134411	0.000688599758609705
TRINITY_DN74715_c1_g1	38.198940395871	-3.41294613671596	0.885892581908904	0.000690523023147388
TRINITY_DN53495_c4_g7	8.12171040778355	-8.11035443427988	2.61087589128035	0.000692446231984929
TRINITY_DN76838_c1_g5	5.41754220409491	-5.67621537604902	1.71761619102975	0.000694372877378606
TRINITY_DN57096_c0_g2	15.1423063286554	-9.51831375811884	3.1293287599206	0.000696299674940431
TRINITY_DN58016_c10_g4	10.3987484376509	-5.38817644770102	1.61315887099547	0.000698237322373509
TRINITY_DN38999_c0_g2	12.7420932539037	-9.32653550980267	3.06100356268137	0.000700172345292257
TRINITY_DN54008_c6_g6	41.2329175459682	-9.49321524080815	3.12231294999361	0.00070210467347926
TRINITY_DN68159_c4_g2	472.936291371558	-5.12203288009399	1.51588217358685	0.00070404106835349
TRINITY_DN46114_c0_g1	49.2534269366027	-4.1506652123238	1.15898443963273	0.000705980211713719
TRINITY_DN48014_c1_g2	12.3150313022711	-3.80264675277075	1.03106303375472	0.000707918375257237
TRINITY_DN50629_c0_g3	16.2431871812816	-9.19028550243651	3.01424898133136	0.000709861252841811
TRINITY_DN50585_c0_g1	17.0263079659658	-8.15707634437015	2.637152199306	0.00071182559226659
TRINITY_DN71976_c2_g2	8.8479135432803	-9.46637371405707	3.12195879266325	0.000713802564788319
TRINITY_DN66895_c6_g1	8.53363875843099	-8.11093623442333	2.62275811896135	0.000715781383383006
TRINITY_DN64632_c2_g3	53.3716153166762	2.25142790465003	0.461810225789219	0.000717767956328158
TRINITY_DN35028_c0_g1	22.4638596857527	-8.02695204050648	2.59324824877106	0.000719752473052303
TRINITY_DN35571_c0_g1	16.0537097693852	-8.16693118959197	2.64520610812324	0.000721736351116808
TRINITY_DN61704_c3_g3	25.5344639236867	-9.50131415222661	3.1379731333594	0.000723719009972984
TRINITY_DN53495_c4_g3	18.404731337997	-9.47252368298809	3.12956786906427	0.000725713355890336
TRINITY_DN74570_c4_g1	37.0536284286043	-10.5794941657603	3.54197142110423	0.000727725286089001
TRINITY_DN65999_c5_g2	9.13768151120333	-8.9881283672739	2.95694504507645	0.00072975801345785
TRINITY_DN50959_c1_g9	23.1568373263672	-5.37878921521593	1.62116905085145	0.000731791372512178
TRINITY_DN73413_c1_g1	4.66164204417686	-5.80798444216133	1.78171603266577	0.000733841079056023
TRINITY_DN60621_c0_g1	88.5220160105778	-4.01002524468798	1.11615575994173	0.000735901277471888
TRINITY_DN57878_c4_g5	7.45953440758494	-5.82063397021541	1.78881462593102	0.000737973329609067
TRINITY_DN53793_c2_g1	11.2980826724169	-2.91583019376332	0.710996515923157	0.000740044703635849
TRINITY_DN54615_c4_g1	8.93031612463298	-8.98577641369849	2.96451346795244	0.000742119138558694
TRINITY_DN53205_c9_g1	18.4826915678409	-8.94714668924722	2.95032350672741	0.000744191573403258
TRINITY_DN83290_c1_g4	12.8059988809102	-5.86682566010997	1.80707837796901	0.000746264485709046
TRINITY_DN56975_c6_g4	5.26144942698009	-8.28058137443496	2.70334018575348	0.000748334492588455
TRINITY_DN79209_c2_g7	15.8801302795296	-9.41705439093673	3.12616628286202	0.000750407156925833
TRINITY_DN59729_c7_g4	9.01841043973029	-9.08901575580157	3.00455525814955	0.000752478342991469
TRINITY_DN82947_c1_g1	14.0822563945006	-8.87762488538514	2.92889126613569	0.000754567187908905
TRINITY_DN59832_c7_g3	13.9110191135736	-9.46739740296359	3.14876543356478	0.000756656990062183
TRINITY_DN69283_c1_g1	173.585239238455	2.18761566302148	0.441723729157421	0.00075874785201106
TRINITY_DN64620_c0_g1	74.5429596441131	-3.92708474031379	1.08957268118316	0.000760852662344893
TRINITY_DN55091_c4_g2	10.8270511333238	-9.37862082176298	3.11963167738241	0.000762959789847888
TRINITY_DN70019_c5_g1	12.651003002883	-4.20931496629113	1.19504745180897	0.000765065886110488
TRINITY_DN40492_c0_g1	5.86665340074725	-9.39506696418169	3.12670662264862	0.000767173331905334
TRINITY_DN36951_c0_g1	15.7537003542464	-6.35728131006833	1.99530145239906	0.000769277730446394
TRINITY_DN74099_c1_g1	8.91102779343812	-9.29628414079632	3.09150419734901	0.000771390010853901
TRINITY_DN66460_c5_g1	9.37491518082814	-8.80583195895979	2.90887981438982	0.000773500194109323
TRINITY_DN47991_c0_g2	13.6691208649343	-8.30246797072201	2.72134291105802	0.000775607626157581
TRINITY_DN66675_c1_g2	13.7720808386987	-7.76097517437489	2.52022638096346	0.000777717730638871
TRINITY_DN69805_c14_g1	5.83436314544211	-8.17384254294827	2.67461444236628	0.000779828656008057
TRINITY_DN55515_c10_g1	4.5130734089397	-5.19033419064423	1.56329784462745	0.00078195055090119
TRINITY_DN61376_c0_g2	27.2400907956526	-10.064194912814	3.38184401418553	0.000784070891159849
TRINITY_DN52755_c8_g6	13.0336281942792	-9.04477593698674	3.0017678084221	0.000786190055122579
TRINITY_DN52551_c10_g7	10.0915063424308	-9.0737639919178	3.01296880350376	0.000788308872145185
TRINITY_DN54108_c11_g1	13.814176152527	-9.03957955242601	3.00116626447617	0.00079043145299922
TRINITY_DN67783_c5_g5	11.0273246903004	-8.8483026208082	2.93069268398904	0.000792557787311195
TRINITY_DN8944_c0_g1	8.74593827746055	-7.94246735363041	2.5924685612477	0.000794681274008968
TRINITY_DN82107_c4_g1	8.72940564803713	-8.90917513578803	2.9542554553518	0.000796807494712956
TRINITY_DN52345_c0_g2	35.1450164034903	-9.64592695735459	3.22967936157477	0.000798932160246521
TRINITY_DN22567_c0_g1	6.27217011278768	-4.6465190362678	1.36226289974429	0.000801055454073595
TRINITY_DN54199_c8_g1	7.89292161300183	-9.06065787182042	3.01317372768131	0.000803189170935518
TRINITY_DN74959_c0_g2	4.56618554873574	-6.11509657530217	1.91217863889112	0.000805320831002302
TRINITY_DN55017_c9_g3	7.1733571811246	-5.73623489310607	1.77163529786504	0.000807462703961461
TRINITY_DN34016_c0_g1	37.9521134032027	-4.10666814061751	1.16209890933613	0.000809601825219323
TRINITY_DN66209_c8_g3	11.6516848653092	-5.06004648207004	1.51921831374451	0.000811744894830508
TRINITY_DN46899_c0_g1	20.0298258690716	-9.756734230532	3.27750691012778	0.000813890480368877
TRINITY_DN46468_c0_g1	15.5755303455552	-3.61127374728626	0.977865084509338	0.000816044248956371
TRINITY_DN73867_c5_g1	12.679849546497	-9.07382359927892	3.02447198306165	0.00081820212573623
TRINITY_DN68507_c1_g5	8.62308344359302	-9.47264440967258	3.17829764452299	0.000820387438271077
TRINITY_DN57872_c3_g1	11.3849540877607	-9.43503683418735	3.16764769579956	0.000822593702233146
TRINITY_DN79788_c1_g6	10.7321498358748	-5.24997471312805	1.59606849849575	0.000824797559562763
TRINITY_DN51892_c11_g1	27.1216857846676	-9.29248829446517	3.11496555760275	0.000827003497407203
TRINITY_DN1214_c0_g1	13.5015797246309	-8.75977915343379	2.91594029273875	0.000829214464654966
TRINITY_DN73258_c0_g1	14.6430724957858	-9.34067526666208	3.1345372156193	0.000831424439550946
TRINITY_DN64011_c4_g1	20.6215512253422	-7.99766094276251	2.62981519635018	0.00083363123831775
TRINITY_DN54260_c3_g8	10.8945407206004	-9.47708757392842	3.18801349418294	0.000835850255823443
TRINITY_DN218352_c0_g1	11.3379292270028	-8.96132739173188	2.99533531515919	0.000838075641035339
TRINITY_DN52064_c3_g6	23.1940444644294	-10.4628064247348	3.56056676834456	0.000840299840559874
TRINITY_DN68507_c1_g6	25.2293354385952	-9.09703385318271	3.04773145594084	0.000842528626644198
TRINITY_DN29655_c0_g1	14.6228256051915	-8.73610615182185	2.91236126697427	0.000844757918295448
TRINITY_DN46764_c0_g1	15.6078352908958	-8.9769653834728	3.00312253863959	0.00084698465694474
TRINITY_DN62051_c5_g10	26.9793527103656	-8.95118771640568	2.99415000704072	0.000849213661391915
TRINITY_DN61077_c0_g1	58.1689868560223	2.50194708692077	0.565686659456015	0.000851443574425147
TRINITY_DN52345_c0_g6	7.93059047539547	-9.18111756982132	3.08219401721654	0.00085367678057963
TRINITY_DN57583_c5_g2	5.80270145936208	-8.20580759660313	2.71573887690906	0.000855914932400694
TRINITY_DN50959_c1_g3	5.40242269326748	-5.53302302694103	1.70934527324497	0.000858162093721007
TRINITY_DN78106_c3_g2	7.04404534512368	-8.70170255799365	2.90681643033094	0.000860426195981921
TRINITY_DN51550_c1_g2	8.35549592983794	-8.81696790556152	2.95208623194967	0.000862700578802714
TRINITY_DN57045_c0_g5	1249.33012303517	-4.31968338353832	1.25410533056951	0.000864979359784012
TRINITY_DN56126_c7_g2	7.51320095139196	-7.96168815516612	2.63018772721955	0.000867256710496912
TRINITY_DN49726_c4_g8	21.4903542925379	-7.83387960985411	2.58390130258082	0.000869548389786682
TRINITY_DN42660_c0_g1	18.6245324810288	-4.47151558294651	1.312668153063	0.000871838234090223
TRINITY_DN55612_c0_g3	8.90802625545234	-8.8677817646035	2.97640058052604	0.000874135467075472
TRINITY_DN79236_c2_g2	22.2419415572819	-10.4067204656217	3.55895799088478	0.00087643182459117
TRINITY_DN58190_c0_g2	6.08802201013838	-9.19997768688547	3.10244564361235	0.000878725283466063
TRINITY_DN81529_c12_g2	15.16649699396	-8.84775450584483	2.96949676818644	0.000881017895616273
TRINITY_DN54087_c12_g9	48.3396842912312	-10.4446573059897	3.57417925548829	0.000883310017536172
TRINITY_DN63669_c4_g2	10.9532549104856	-7.61659083124501	2.50571920642764	0.000885615055309814
TRINITY_DN63963_c1_g3	17.7880450464606	-8.59177248863354	2.87559844412717	0.000887921401494669
TRINITY_DN56354_c6_g6	7.83006932104888	-5.25427002877482	1.61172393869248	0.00089022872278433
TRINITY_DN47073_c0_g1	5.59261090009003	-9.13048015749107	3.08089710079873	0.000892537803595056
TRINITY_DN52834_c1_g1	18.0133746942039	-8.91401109732319	2.99950828989329	0.000894848489605743
TRINITY_DN52804_c1_g4	9.36283141972485	-3.64377990206976	1.00297615232318	0.000897177665439542
TRINITY_DN39663_c1_g1	9.65030978009208	-8.98655474813298	3.02992575616232	0.000899503937342669
TRINITY_DN43149_c0_g1	22.4946871548905	-4.4345535903437	1.303151375968	0.000901829684560449
TRINITY_DN54943_c6_g1	11.2613243944122	-8.74754267893768	2.94145151856458	0.000904166629180363
TRINITY_DN45455_c0_g3	9.186801222519	-9.23067885249783	3.12557318699704	0.000906505396467224
TRINITY_DN53339_c0_g1	42.1580981960072	-2.50216436253327	0.570559525863553	0.000908845627436289
TRINITY_DN58158_c0_g1	36.3684869126847	4.158885435581	1.19998091132967	0.00091118559526105
TRINITY_DN67860_c8_g1	8.66728912450319	-8.80868123724868	2.96697947447706	0.000913527399209354
TRINITY_DN58340_c3_g1	8.85744926085439	-7.8831421164105	2.61534618574629	0.000915866214009904
TRINITY_DN58867_c9_g5	10.3606286833119	-8.05038481221385	2.67917631726689	0.00091820419391166
TRINITY_DN55758_c8_g2	7.43782009617504	-8.8536304118051	2.98461177627821	0.00092054043292226
TRINITY_DN27261_c0_g1	5.99033953940989	-5.5463205674921	1.72779411966028	0.00092287417233485
TRINITY_DN53190_c5_g1	8.88061200445956	-5.12232473405097	1.56693673362942	0.000925208750907617
TRINITY_DN53495_c1_g1	5.74089427178	-5.91961430563548	1.870158569539	0.000927542088103327
TRINITY_DN58030_c0_g3	14.6296914925979	-9.42020401178182	3.20232160685019	0.000929882525025307
TRINITY_DN47260_c1_g1	58.0305723143001	-3.42500967927938	0.922285751105922	0.000932220208566898
TRINITY_DN114694_c0_g1	20.9374542545606	-10.2031640411582	3.50113701467542	0.000934561008241633
TRINITY_DN30989_c0_g1	9.65984169114126	-8.74225363721527	2.94578058547915	0.000936901792647416
TRINITY_DN63909_c4_g1	8.89089587429528	-8.90069734093696	3.00766919585831	0.000939251658528673
TRINITY_DN83305_c1_g5	46.4972973244028	-4.71049228588183	1.41298891890323	0.000941605863572488
TRINITY_DN53062_c5_g2	18.8411177830553	-8.94847079471738	3.02750986324206	0.000943961855705578
TRINITY_DN60653_c0_g8	6.36118807862815	-9.7522914681794	3.33418445845071	0.000946318092126945
TRINITY_DN80969_c1_g4	334.348715914505	-2.34633219379633	0.513011455494445	0.000948676775364138
TRINITY_DN38927_c0_g1	39.0506076038568	-10.5252339705453	3.63020593223116	0.000951036505359867
TRINITY_DN65070_c3_g3	13.0065041817213	-7.8504153082333	2.61104687372438	0.00095339521650306
TRINITY_DN62619_c10_g1	12.5771773937767	-7.73066054126832	2.56541473217468	0.000955750770152342
TRINITY_DN74281_c1_g4	10.8250072146766	-3.84297299399853	1.08379741906467	0.000958107096569475
TRINITY_DN33199_c0_g1	12.2856909758012	-9.10622681976891	3.09302993684863	0.000960481071834626
TRINITY_DN58803_c6_g3	4.84218180224416	-5.67564591275141	1.78418009019168	0.000962853464947308
TRINITY_DN14453_c0_g1	49.8994131102242	-4.50827324083167	1.3400630194442	0.000965245996323508
TRINITY_DN75742_c1_g1	19.5214133931019	3.68150166897667	1.02429133769776	0.000967635956069846
TRINITY_DN72229_c4_g5	10.8780862773026	-8.03288315099148	2.68669806739566	0.000970024775678403
TRINITY_DN59729_c7_g2	20.6721654520097	-4.02800330962791	1.15684007871479	0.000972411999124964
TRINITY_DN55040_c4_g2	7.70986456008615	-4.83259551449258	1.46492065335824	0.000974806956321
TRINITY_DN65098_c11_g1	7.22506992124466	-8.89821083789301	3.01947324403402	0.000977203011887844
TRINITY_DN55423_c10_g4	7.54321388349221	-7.76705608731007	2.58704637995113	0.000979595873945964
TRINITY_DN75994_c10_g1	7.68366107082114	-8.89524205340036	3.01881072736131	0.00098198901029487
TRINITY_DN34024_c0_g1	7.88935600728675	-9.70621247047899	3.33050518957458	0.000984390243960683
TRINITY_DN52969_c7_g1	15.4118970656756	-7.92485663317332	2.64916967235788	0.000986789159375394
TRINITY_DN68275_c2_g1	9.97800936068955	-7.74297556113461	2.58015070703003	0.000989189899208054
TRINITY_DN75486_c0_g1	14.1840069685087	-8.7574481918676	2.96922227229859	0.000991594410541262
TRINITY_DN57872_c2_g2	8.82814774266499	-8.88140391092379	3.01764419976283	0.000994003256695719
TRINITY_DN59507_c8_g1	17.0192502863261	-9.43743885473835	3.231115588936	0.000996413005953765
TRINITY_DN58209_c10_g1	7.04536639878927	-4.29266944710262	1.26147951143046	0.000998829798667924
TRINITY_DN85307_c4_g1	5.63445728827642	-5.25296277654684	1.63038058721104	0.00100125774777449
TRINITY_DN46550_c0_g1	20.8430529139919	-4.02763383704033	1.16080609585	0.00100368559191059
TRINITY_DN192026_c0_g1	6.90343599487784	-4.97049575049933	1.52250870709963	0.00100611332310828
TRINITY_DN146069_c0_g1	10.9263618851344	-9.84607034329978	3.39234668883284	0.0010085396372209
TRINITY_DN74200_c4_g2	19.3718379205962	-8.87539574722941	3.02054219020831	0.00101096606084707
TRINITY_DN77208_c1_g2	47.7185444940066	-9.20964160360865	3.14891306643534	0.00101339048179465
TRINITY_DN30823_c0_g2	8.04206329956802	-7.75000161943565	2.58913159610619	0.00101581234908569
TRINITY_DN61465_c1_g1	21.6165529004874	-8.1287664644742	2.73679981309706	0.0010182516041087
TRINITY_DN61254_c2_g1	12.2079014982832	-8.7953888254288	2.99308552420229	0.00102069042565913
TRINITY_DN42907_c0_g1	21.8571631266708	-3.47997231683045	0.952912306221667	0.00102314375549765
TRINITY_DN60559_c7_g2	9.76256278326588	-8.66588422079553	2.94560159472767	0.00102559406023243
TRINITY_DN56213_c11_g1	11.4506745625091	-8.53800250991067	2.89692942401894	0.0010280448770584
TRINITY_DN75130_c7_g2	5.99464989214095	-8.76016913216795	2.98334083506175	0.00103050062008886
TRINITY_DN46737_c0_g1	19.503914520165	-10.0894973106464	3.49513517770852	0.00103295811992082
TRINITY_DN55709_c10_g2	4.95087767418901	-7.8832874643133	2.64703138559012	0.00103541443922698
TRINITY_DN60558_c2_g9	8.63538696963402	-8.82834475775206	3.0110220339758	0.00103787188070804
TRINITY_DN50378_c0_g1	22.9105487471703	-3.14183827763951	0.823863146068293	0.00104032733902834
TRINITY_DN32611_c0_g1	14.4444481351767	-9.00134955329775	3.07856488161196	0.00104278590204342
TRINITY_DN53029_c8_g1	18.5004663465782	-2.85174889185749	0.712476493318392	0.00104524132664505
TRINITY_DN64761_c2_g3	14.1189221928037	-8.67534261065205	2.95472096378813	0.00104770613086765
TRINITY_DN53990_c3_g3	13.8787472926238	-9.96787805698038	3.4538849187607	0.00105017863019642
TRINITY_DN114847_c0_g1	9.86981991575633	-8.65059150317569	2.94662339816107	0.00105264842609485
TRINITY_DN56435_c1_g2	5.59961228304132	-5.22243270067565	1.62674357101619	0.00105512190249587
TRINITY_DN56126_c6_g1	16.3185199438146	-7.72044860769343	2.58984883041279	0.00105759867823969
TRINITY_DN54639_c1_g6	7.37727024492778	-3.84113534572034	1.09565168844815	0.00106008901143805
TRINITY_DN51612_c5_g2	13.1050031405254	-8.65218317441702	2.95219810482239	0.00106258598120133
TRINITY_DN42531_c0_g1	11.9698632981444	-5.32806136146574	1.66991015664248	0.00106508179479966
TRINITY_DN63929_c0_g1	13.4371719625411	-8.59549030257834	2.93216284180035	0.00106758721631247
TRINITY_DN54260_c3_g3	11.7124558519762	-8.99392646119275	3.08631489878781	0.00107009194062787
TRINITY_DN68205_c7_g1	13.3258177013997	-4.55335800800937	1.37238028718828	0.00107260198102734
TRINITY_DN52654_c0_g4	12.063125937988	-7.51304861562752	2.5165599886956	0.00107511913838549
TRINITY_DN60277_c5_g1	4.64281706568753	-5.52220570486214	1.74733972908023	0.00107763314931733
TRINITY_DN77631_c7_g1	22.0081793957733	-9.11626568821196	3.13863464540197	0.0010801638299964
TRINITY_DN79924_c0_g4	18.0081684652141	-4.00228994288018	1.16108599164765	0.00108269265288372
TRINITY_DN29677_c0_g1	9.28178179665728	-8.80575322501595	3.01985278085868	0.00108522703790993
TRINITY_DN40066_c0_g3	5.25006070986722	-9.03115741253705	3.10823332555628	0.0010877672922034
TRINITY_DN73851_c0_g1	33.0874886510765	-9.44843455025235	3.2702769491745	0.00109030825359774
TRINITY_DN49882_c0_g1	9.38700179187408	-8.69742056645018	2.98065139045412	0.00109285471039126
TRINITY_DN56105_c3_g5	11.0501042579324	-3.74492761195025	1.06367656669702	0.00109541543936923
TRINITY_DN45492_c0_g1	11.0007284222825	-9.06140562050784	3.12403335550684	0.00109797423626839
TRINITY_DN6745_c0_g1	6.13169731269642	-8.90382847485716	3.06303992837005	0.00110053020423135
TRINITY_DN69060_c0_g1	4.81539968055223	-5.20811526393646	1.63135687917557	0.00110309104152857
TRINITY_DN63104_c9_g1	27.8521787005523	-3.58242609146	1.00120669084714	0.00110565042384455
TRINITY_DN35366_c0_g1	6.66952669918531	-4.41294099696766	1.32338084173479	0.00110820981188852
TRINITY_DN52182_c18_g1	11.2004290699076	-7.6254752383948	2.57035638034021	0.00111077828151806
TRINITY_DN60332_c2_g4	47.9228283651273	-3.8794210322718	1.11736487983047	0.00111334978477884
TRINITY_DN76583_c0_g2	191.868770336841	1.89293222942093	0.346858033505358	0.00111594311892476
TRINITY_DN80020_c0_g1	129.483810977901	2.59414872059803	0.619278800848183	0.0011185343900209
TRINITY_DN53600_c11_g4	6.61316456345267	-7.89140358866734	2.67799417621126	0.00112113047983557
TRINITY_DN57483_c0_g1	32.8826593382703	-9.93552955302512	3.47358941387181	0.00112373206244859
TRINITY_DN41653_c0_g2	12.8223240390839	-7.86152219702514	2.66837185546251	0.00112633980101873
TRINITY_DN94859_c0_g1	10.0429734582231	-9.42683126550993	3.27777224817731	0.00112894916698247
TRINITY_DN58016_c4_g1	20.8067157930218	-7.60745578516711	2.57031238643333	0.00113155721377065
TRINITY_DN51892_c6_g2	15.6239494560951	-3.58834781720979	1.00695341709482	0.00113416382658214
TRINITY_DN54639_c1_g9	7.00019162362156	-5.15099342743018	1.61702765712183	0.00113680026463684
TRINITY_DN62531_c1_g6	67.6993046523589	-9.63084240191891	3.36426702265799	0.00113944892942958
TRINITY_DN52766_c0_g1	14.1638864214369	-8.60131731645413	2.96380059293542	0.00114210121193168
TRINITY_DN56773_c1_g6	4.18516143200146	-8.8751298027173	3.07144734177745	0.00114475725471512
TRINITY_DN65645_c2_g2	230.558326649807	4.76180766808926	1.46747120939174	0.00114741488140247
TRINITY_DN82403_c2_g3	8.34036710706728	-4.41767827097904	1.33344604158096	0.00115007314405029
TRINITY_DN51385_c11_g3	9.95677772787278	-7.30863108014216	2.46227456739178	0.00115273702776192
TRINITY_DN52431_c5_g2	10.6478946329413	-9.36636498127638	3.26588824938799	0.00115540107970014
TRINITY_DN58455_c1_g2	8.35383658562009	-4.47120024294198	1.35541462175503	0.00115806907099119
TRINITY_DN31126_c0_g1	25.0003135400001	-9.26176708062973	3.22607093524797	0.00116073405312169
TRINITY_DN52449_c7_g1	17.4421670942057	-8.44007601884658	2.90631685087112	0.00116340511345592
TRINITY_DN63409_c7_g1	8.62078967962213	-8.40380631178952	2.89285682371696	0.00116607886161973
TRINITY_DN60275_c13_g4	12.9837322106981	-8.48862698353309	2.92692932746702	0.00116875715745796
TRINITY_DN66420_c2_g4	11.7524508803914	-8.67615343694191	3.00229191221289	0.0011714494207902
TRINITY_DN54260_c3_g6	12.6495733725309	-9.40325312602568	3.28704057378224	0.00117414099025173
TRINITY_DN162419_c0_g1	12.3093776595181	-8.62778107625996	2.98587831827056	0.00117684756892927
TRINITY_DN68346_c3_g2	17.8073618075277	-9.02632291618011	3.1426019791152	0.0011795564152371
TRINITY_DN17994_c0_g1	15.6471667315753	-8.8701463534118	3.08191585476231	0.00118226555486222
TRINITY_DN45340_c0_g1	24.2859726896184	-3.368974557429	0.928019808533816	0.0011849804970698
TRINITY_DN64815_c0_g1	32.6260161502871	-9.24045898244724	3.22904796700131	0.00118769932722919
TRINITY_DN29706_c0_g1	5.14656373398527	-9.40732946869482	3.29536549385587	0.00119042182472942
TRINITY_DN27457_c0_g1	27.3267718843288	-8.6715274674125	3.00738684358174	0.00119314442614959
TRINITY_DN51892_c6_g1	7.8400592367535	-9.15113234713113	3.19608138185823	0.00119586893281868
TRINITY_DN61646_c1_g1	22.2392587138135	-9.06890197652242	3.16503634779319	0.00119859959441242
TRINITY_DN46711_c0_g1	4.83312381403888	-8.84123770377909	3.07645119343146	0.00120133268098914
TRINITY_DN52449_c7_g3	20.8338109084733	-8.35864320444809	2.88713742050963	0.00120406247203675
TRINITY_DN37618_c0_g1	4.77088822415762	-8.74211271618559	3.03759408928998	0.00120678875204332
TRINITY_DN52106_c5_g1	7.09662364830153	-8.87769814146248	3.09081859301412	0.00120951172791988
TRINITY_DN52182_c15_g1	10.7959226233734	-4.8760888588913	1.52080561328928	0.00121223151634892
TRINITY_DN51012_c1_g2	10.6750701803325	-8.36117878152135	2.88908799184693	0.00121495564895919
TRINITY_DN52330_c13_g1	10.6126199555916	-8.79003206939447	3.05776855648529	0.00121767932070251
TRINITY_DN47665_c0_g1	15.1361527787513	-9.0487048982382	3.16249327663976	0.00122042538695239
TRINITY_DN76602_c0_g2	1037.78611783894	8.05086644700319	2.77148310875259	0.00122317775990796
TRINITY_DN141163_c0_g1	19.7720409673189	-8.91822001241552	3.11440004037247	0.00122594305111457
TRINITY_DN71326_c10_g1	12.1428626757477	-4.15521683669877	1.24105785354761	0.0012287057234316
TRINITY_DN67847_c6_g1	12.5851960847576	-8.73067788702148	3.04159525114472	0.0012314720369671
TRINITY_DN40344_c0_g1	6.14073780323898	-9.83214208511517	3.47549889505152	0.00123423879044116
TRINITY_DN71086_c3_g2	20.3811444412042	4.82058067183278	1.50401316929458	0.0012370121834074
TRINITY_DN68005_c0_g6	10.7435752350154	-8.84481442431326	3.08897961955677	0.0012397885768002
TRINITY_DN63631_c8_g3	7.76286327655819	-8.52653290258283	2.96422672519235	0.00124256641891498
TRINITY_DN57878_c4_g2	9.23442310811773	-4.1908665054768	1.25669360940258	0.00124534094607006
TRINITY_DN61945_c4_g1	14.0582005802192	-7.36557239163802	2.50822551115619	0.00124812435790538
TRINITY_DN12516_c0_g1	8.00685238542453	-6.58195321351274	2.19979049407129	0.00125090814338818
TRINITY_DN43343_c0_g1	15.7600887874724	-7.54996341241749	2.58134537268291	0.00125368907982289
TRINITY_DN69805_c8_g1	6.48552795438856	-8.4421803955644	2.9331157186825	0.00125646774988924
TRINITY_DN43844_c0_g1	16.7502628708855	-8.38371445417014	2.91376670546127	0.00125927589150555
TRINITY_DN82599_c1_g1	10.2787492222689	-8.70477620086869	3.04052721381301	0.00126208097546988
TRINITY_DN71163_c2_g6	4.34746844793768	-5.57456413388508	1.80597278309879	0.00126489285343553
TRINITY_DN40581_c0_g1	14.7821504566916	-10.2254829910298	3.64273752546728	0.00126770578773543
TRINITY_DN51805_c8_g5	8.22847399437035	-8.57441971588688	2.99142096244881	0.00127052051088348
TRINITY_DN37543_c0_g1	4.69860149813654	-5.0704246564282	1.60760295960094	0.00127333229426392
TRINITY_DN49334_c2_g1	20.201974311896	-9.24446363356903	3.25693311551581	0.00127614695498896
TRINITY_DN53267_c3_g1	9.96980270572688	-8.38519440623394	2.91760412669327	0.00127895910792545
TRINITY_DN54811_c12_g5	12.7944974181319	-8.39615161627319	2.92222034601559	0.00128177024771087
TRINITY_DN60940_c2_g2	63.9261315724437	-1.904848331429	0.3575102917472	0.00128457814162224
TRINITY_DN67736_c0_g5	22.6961187362319	-10.1145536574894	3.60203049920963	0.00128738843418635
TRINITY_DN55051_c3_g2	6.45076137242903	-8.73744933872361	3.05955937086656	0.00129021017323513
TRINITY_DN197120_c0_g1	6.33941068465148	-8.60339102593294	3.00715791530122	0.00129303362840518
TRINITY_DN68812_c1_g3	8.5257224127117	-8.58426784030398	2.99968558390252	0.0012958542889108
TRINITY_DN53990_c3_g1	10.3256412513822	-9.09079662585235	3.20004900435901	0.00129867156277893
TRINITY_DN53495_c4_g2	8.4098115988488	-9.04652414404808	3.18275104263361	0.0013014870095551
TRINITY_DN56368_c3_g1	57.7112096422373	2.41097353356445	0.558314682487817	0.00130430889643708
TRINITY_DN29639_c0_g1	5.18160312597142	-7.78756514707337	2.68683710483041	0.00130713731128689
TRINITY_DN52978_c10_g1	9.93949628922504	-8.30058665422729	2.89056497056002	0.00130996805183157
TRINITY_DN60441_c4_g2	10.8597242542591	-8.52189618484464	2.97894962009483	0.00131280192073649
TRINITY_DN58500_c8_g1	4.62251204642994	-7.78407802256122	2.6867547508481	0.00131563228533216
TRINITY_DN45532_c0_g1	19.2697673887231	-4.78955680301432	1.50136824550398	0.00131846886232426
TRINITY_DN71756_c1_g3	3.72556892477103	-7.6580255775738	2.63803231890583	0.00132130402670372
TRINITY_DN6646_c0_g1	3.88520975671647	-8.43608149083811	2.94678809710865	0.00132413986017574
TRINITY_DN8913_c0_g1	4.01082609358067	-8.6591302018612	3.03626153591898	0.00132698151558408
TRINITY_DN55515_c5_g1	17.7883172027504	-8.39979831904089	2.9335564412369	0.00132982048612062
TRINITY_DN51806_c5_g1	6.61711455500512	-8.07264569513728	2.80453611758061	0.00133266222497013
TRINITY_DN63104_c6_g1	9.15711618981175	-8.51398170133548	2.98084928910001	0.00133551197672637
TRINITY_DN52245_c0_g1	15.5242599144989	-8.31885981576686	2.90351693825063	0.00133835881138958
TRINITY_DN70019_c5_g4	12.3701714776374	-7.43710169358724	2.55495237855485	0.00134121493593906
TRINITY_DN64038_c4_g6	8.93836748224951	-7.46433257535123	2.56584454861079	0.00134406833340257
TRINITY_DN53960_c10_g2	7.5596007932924	-8.28510510109746	2.89168119946025	0.00134691862735905
TRINITY_DN62674_c4_g1	7.35724465850554	-7.84195280618263	2.71644226169952	0.00134977178305791
TRINITY_DN35036_c0_g1	20.0156888230798	-8.67743459166676	3.04903280789107	0.00135262900793122
TRINITY_DN55391_c1_g12	8.28801516122523	-8.44191554133584	2.955815613706	0.00135548549036368
TRINITY_DN62374_c2_g4	7.77384524206621	-9.52935646107808	3.38855099083186	0.00135834480338071
TRINITY_DN32503_c0_g1	7.76267302990958	-8.78504988762531	3.09323271066683	0.00136120379274153
TRINITY_DN52446_c11_g6	7.81234904189539	-5.0549292242119	1.61154713762209	0.00136406582501631
TRINITY_DN54625_c10_g1	14.9139838989634	-8.13657280363084	2.83708373036634	0.00136693176970816
TRINITY_DN75750_c1_g1	18.6763570301837	-8.88314071842759	3.13420354273322	0.0013697969074553
TRINITY_DN41583_c0_g1	31.7360927633933	-9.58154283797832	3.41327248986953	0.00137266932649022
TRINITY_DN24326_c0_g1	11.7238938727275	-8.50463826603447	2.98540711445279	0.00137554233158813
TRINITY_DN59463_c2_g2	9.87003284417996	-8.40662768309952	2.94694706500258	0.0013784165256601
TRINITY_DN75345_c2_g1	7.62022924539887	-7.53745624211623	2.60220876217483	0.00138129825543546
TRINITY_DN78586_c9_g1	9.69918145616204	-7.68960553899543	2.66404659715986	0.0013841891566506
TRINITY_DN98224_c0_g1	14.9238442807526	-8.73608455457737	3.0821257254587	0.00138708800517774
TRINITY_DN54442_c6_g2	10.5231071566929	-4.86079987841178	1.53828214678122	0.00138998506294208
TRINITY_DN57746_c4_g6	16.8667724663712	-8.5931572803764	3.02700000993494	0.00139289276231336
TRINITY_DN54825_c10_g2	5.65678184706816	-7.45164779431927	2.57215555014314	0.00139579909867842
TRINITY_DN51063_c1_g1	7.55717344805282	-8.42269777448029	2.95999390886629	0.00139870814094811
TRINITY_DN39920_c0_g1	16.5398234537847	-7.70911806593773	2.67707109867742	0.00140162996447926
TRINITY_DN68021_c7_g1	6.76856726243211	-8.34515909175532	2.93111251188041	0.00140455043719027
TRINITY_DN77267_c9_g1	6.51311744752187	-8.39035669409967	2.95091089316105	0.00140748334816361
TRINITY_DN50864_c3_g13	9.13065561148781	-5.62347807558393	1.8465024755579	0.00141041822788575
TRINITY_DN55932_c7_g2	5.22180558073649	-5.63896108907159	1.85290191403745	0.00141335260973479
TRINITY_DN72724_c5_g1	23.1483210318283	-5.67296719402044	1.86669813696184	0.00141628643781961
TRINITY_DN53826_c9_g1	6.32222236353014	-8.64721830802742	3.05495102527175	0.00141921783805587
TRINITY_DN53236_c0_g1	182.034065193745	-2.85489898507924	0.741224481702811	0.00142215359720277
TRINITY_DN70489_c11_g1	8.27249182833119	-8.41192697227624	2.96264488695816	0.00142509311373002
TRINITY_DN58131_c2_g8	7.25525788434961	-8.87423250017726	3.14967351834685	0.00142804821019211
TRINITY_DN47320_c0_g1	8.53918890471122	-8.66585163990818	3.06640185944955	0.00143100036562745
TRINITY_DN50864_c3_g17	17.7025099249598	-9.36894839156074	3.34799760602249	0.00143395171751858
TRINITY_DN63963_c2_g3	5.60124504230489	-8.58510073600314	3.03453304482044	0.00143690044308957
TRINITY_DN52330_c7_g1	15.4668446009557	-7.38174629364913	2.55312273053259	0.00143984563697959
TRINITY_DN81529_c9_g1	12.0318336513686	-8.3614422067906	2.94551159404029	0.00144279128926154
TRINITY_DN77137_c8_g5	8.32057044839039	-8.25962811244085	2.9072359988047	0.00144575626059031
TRINITY_DN47617_c0_g1	8.43722400010215	-9.23771472637046	3.2999334609045	0.00144872586550598
TRINITY_DN51612_c6_g1	13.1474364978352	-8.76889136949716	3.11213369218713	0.0014516918676179
TRINITY_DN57998_c5_g1	4.85092727484358	-5.17008548499467	1.67157657128635	0.00145467187679461
TRINITY_DN55709_c9_g1	4.65612879387373	-5.17080917455328	1.67231365540437	0.0014576555038695
TRINITY_DN52546_c2_g3	12.1367419754781	-7.55121594157331	2.62739635504333	0.00146064213498167
TRINITY_DN49151_c0_g1	6.40413165248452	-8.32744993635338	2.93897964003081	0.00146362761576165
TRINITY_DN53872_c9_g2	5.94190021027023	-8.39145169486653	2.96480768898202	0.00146661088474734
TRINITY_DN188777_c0_g1	8.94895353067303	-8.41125205099873	2.97607676677266	0.00146962104307023
TRINITY_DN54238_c2_g1	7.88135462725234	-8.25665417892771	2.91455294810193	0.00147263274888972
TRINITY_DN53745_c6_g2	6.28321903274633	-9.43812300183321	3.39226979073918	0.00147566662012449
TRINITY_DN60340_c10_g3	6.16426233231238	-8.38764459020103	2.96996320495079	0.00147869681677679
TRINITY_DN111488_c0_g1	11.2751867291855	-8.17696379988886	2.88536274008738	0.00148172423451141
TRINITY_DN37540_c0_g1	14.3009494631528	-8.35836344200872	2.95900096260501	0.00148475455104239
TRINITY_DN40066_c0_g2	9.95912921051788	-8.48249016496799	3.00893710605669	0.00148778136496895
TRINITY_DN68114_c4_g4	4.02297453356053	-8.61320537408639	3.06543688610365	0.00149083989322215
TRINITY_DN68977_c2_g1	155.614264030684	1.91983465863356	0.370398362547062	0.00149389688691428
TRINITY_DN58008_c6_g1	12.9954515543799	-5.2941012025019	1.73011872519031	0.00149696572583019
TRINITY_DN92730_c0_g1	15.4518048286303	-8.27875651296534	2.93276054043664	0.00150003183559246
TRINITY_DN27102_c0_g1	6.85776933300586	-8.52292381296539	3.03117837526939	0.00150309456065372
TRINITY_DN40388_c0_g1	12.411938352852	-4.5854773940404	1.44525201726046	0.00150616451621371
TRINITY_DN145752_c0_g1	24.6040093064651	-9.24364089942646	3.32358581853971	0.00150923656564425
TRINITY_DN227222_c0_g1	5.71726598495325	-8.48741235515878	3.01891387851246	0.00151230687266862
TRINITY_DN58492_c3_g5	10.2996497118878	-3.81866396175867	1.13681387764495	0.00151538157012876
TRINITY_DN70850_c0_g6	54.7819209377527	-2.24737961240598	0.503105919417281	0.00151845347883452
TRINITY_DN62414_c6_g8	7.41686855631093	-8.30464611011287	2.94674648528786	0.00152152695353564
TRINITY_DN52959_c12_g1	3.14160008201051	-5.08129282160953	1.64842385763621	0.00152463050430978
TRINITY_DN68066_c0_g1	33.9461153732783	2.62403525115901	0.656061849851362	0.00152773532265532
TRINITY_DN55352_c0_g3	8.1226202285115	-8.35315899334806	2.97203608637806	0.00153085123303047
TRINITY_DN58854_c3_g3	7.24335234851421	-8.38699404562346	2.98579556178547	0.00153396416109432
TRINITY_DN58469_c7_g1	5.16889183050919	-8.42492907935614	3.00247149211241	0.001537085843941
TRINITY_DN57297_c2_g4	14.1799605795229	-3.81808257074141	1.13993350227934	0.00154021273901208
TRINITY_DN216182_c0_g1	2.89636234837109	-5.36866441167245	1.76747325298314	0.00154334091916569
TRINITY_DN65757_c6_g1	13.1856153591113	-8.39261387794679	2.99429570155924	0.00154649721047074
TRINITY_DN70875_c1_g2	12.9310919525372	-8.22410689890781	2.92672462659804	0.00154965625661501
TRINITY_DN39817_c0_g1	9.45705513896521	-9.02522943250846	3.25159791553367	0.0015528142035571
TRINITY_DN77267_c5_g1	16.0536685481968	-3.9966006549816	1.21446679878059	0.00155597597461788
TRINITY_DN68664_c7_g3	4.18113332563465	-5.45491640827728	1.80565177486288	0.00155913638840793
TRINITY_DN32634_c0_g1	4.07173667221053	-5.03979560381206	1.63831308683364	0.00156230881333583
TRINITY_DN58803_c6_g2	6.03014650847732	-7.45821571816258	2.6197970999087	0.00156548508697746
TRINITY_DN61465_c1_g4	28.6702356338102	-8.4345977553677	3.01587764290825	0.00156865761901915
TRINITY_DN73048_c1_g5	5.01344021043661	-9.01661988085763	3.25237492456139	0.00157182979941243
TRINITY_DN53205_c11_g1	6.73499187303503	-8.20728952740614	2.92480488305908	0.00157500570790431
TRINITY_DN53495_c4_g5	12.4232027898555	-8.86075515880403	3.19069636236759	0.00157818408603284
TRINITY_DN52753_c4_g9	7.22590546901256	-3.9197358563216	1.18530343158224	0.00158136288018914
TRINITY_DN67244_c11_g2	4.96827292384147	-5.40640200128748	1.78911115701931	0.00158454225330946
TRINITY_DN80235_c1_g2	8.30071736932149	-8.958844496072	3.23188306850368	0.00158772124063302
TRINITY_DN55054_c6_g2	5.77370254476742	-4.25185168110756	1.32061111949241	0.00159089894363466
TRINITY_DN52449_c6_g1	5.14336161262391	-8.89239048869471	3.20576966811064	0.00159407803681223
TRINITY_DN53540_c10_g5	6.58183586009163	-8.41255775587489	3.01149601877972	0.00159725923570759
TRINITY_DN68689_c1_g5	14.2507931910595	-8.89233654188538	3.20692099456759	0.00160044110619676
TRINITY_DN70109_c1_g1	5.3412377948896	-4.50214018885637	1.42313389186933	0.00160362111035309
TRINITY_DN56177_c1_g12	37.1298612544262	-3.74806955445291	1.11685428511232	0.0016068010144772
TRINITY_DN59284_c0_g1	19.2503517047089	-8.34365712643267	2.98499585929243	0.00160998121226154
TRINITY_DN83280_c0_g1	6.57755556643014	-5.08811199982233	1.66187351135339	0.00161316048418295
TRINITY_DN63104_c9_g2	9.22192909265093	-8.30460189576293	2.97046491748582	0.0016163459465933
TRINITY_DN52654_c0_g1	10.7791356379718	-8.23204512446974	2.94118147515525	0.00161952976407236
TRINITY_DN43599_c0_g1	11.2173442862629	-3.89283818507899	1.17702257349728	0.00162272287477826
TRINITY_DN73126_c0_g4	14.9201182442914	-8.16656462701095	2.91878400186855	0.00162594042190501
TRINITY_DN56462_c2_g2	10.2369538997045	-8.14851671673386	2.91311068696364	0.00162917061266058
TRINITY_DN52431_c5_g1	6.53102774485485	-8.26901787233521	2.96226656616996	0.00163239745370323
TRINITY_DN71928_c6_g1	5.53686481754631	-8.33530578814013	2.99154127623513	0.00163564213240361
TRINITY_DN55205_c10_g1	5.79892635658956	-5.08142512687377	1.66479851056071	0.00163888779361576
TRINITY_DN28275_c0_g1	4.67411884604389	-8.52899397684239	3.07351832468953	0.00164215271849737
TRINITY_DN61704_c3_g4	14.4484616526015	-3.24654875251381	0.917157079534164	0.0016454157016966
TRINITY_DN62777_c8_g2	23.5708227885876	-8.16832153261839	2.92700242481023	0.00164867997841009
TRINITY_DN61986_c10_g3	13.1224085814159	-8.3139815933188	2.98736159591636	0.0016519489099392
TRINITY_DN44057_c0_g1	8.41902549745399	-8.21633340151458	2.94750686563985	0.00165521426320694
TRINITY_DN53893_c3_g4	4.54091303856116	-4.88897823454549	1.58845733196605	0.00165847587876521
TRINITY_DN54349_c2_g6	19.4721459816592	-7.97883120241221	2.85054093504897	0.00166173394497979
TRINITY_DN88332_c0_g1	3.76862645436505	-7.65939195444519	2.72310000957989	0.00166502035425891
TRINITY_DN61709_c1_g1	3.17299761826755	-5.41502168160934	1.80551918336195	0.00166830556903837
TRINITY_DN54848_c4_g1	11.4102858099074	-8.22686675361148	2.95677539723942	0.00167160017831634
TRINITY_DN59812_c6_g1	10.8596415756201	-8.48804259344738	3.06429326508355	0.00167489716175542
TRINITY_DN49000_c0_g1	9.43214504552602	-8.28088493143371	2.98054931211132	0.00167820028992116
TRINITY_DN64237_c2_g2	6.8326841955971	-8.2792072701838	2.98232371252345	0.00168152353311985
TRINITY_DN69819_c0_g1	14.0067532185752	-2.36939870167254	0.561487842594762	0.00168486568879195
TRINITY_DN55515_c10_g4	4.55685807812981	-4.25138553276055	1.33325150847807	0.00168820614843214
TRINITY_DN56126_c6_g3	12.121285898888	-7.95641864057371	2.85314735520435	0.00169154906833856
TRINITY_DN25505_c0_g1	9.027062166868	-4.96742285724831	1.62741957418667	0.00169489160122174
TRINITY_DN52468_c3_g7	10.304834137544	-6.23544153877567	2.14842975723134	0.0016982421198568
TRINITY_DN42232_c0_g1	5.7166595198651	-9.50571113801068	3.49182922083159	0.00170160048025894
TRINITY_DN44048_c0_g3	9.78076430017865	-8.20613327245998	2.96193160961478	0.00170499079652229
TRINITY_DN52064_c3_g7	10.372066132021	-8.81232392918101	3.21142479244712	0.00170838018104221
TRINITY_DN45881_c2_g1	11.2489445861666	-8.29007417944658	2.99705974785733	0.00171176871595471
TRINITY_DN52431_c6_g2	14.827550157941	-9.69814727229006	3.57694201288521	0.00171516154696174
TRINITY_DN80_c0_g2	14.4100956240523	-8.49701084068951	3.0834015239852	0.00171855426887686
TRINITY_DN58446_c12_g1	4.84915934021938	-7.46181591830498	2.65769080958604	0.0017219435655896
TRINITY_DN42357_c0_g1	6.90426272536552	-8.52327988584305	3.09503982272923	0.00172533631544004
TRINITY_DN47548_c0_g1	20.492120463432	-3.49933088643781	1.02833365317557	0.00172872858834347
TRINITY_DN55091_c4_g3	9.92395232166	-8.11067762386044	2.92573857804624	0.00173211787185993
TRINITY_DN53258_c0_g1	15.8112660049061	4.12675809786686	1.286620267306	0.0017355053484524
TRINITY_DN111678_c0_g1	13.54305012697	-7.95332769734563	2.86153028013914	0.00173889224166376
TRINITY_DN55587_c5_g3	9.95315307519468	-7.93675512310246	2.8552626045866	0.00174228089702201
TRINITY_DN79209_c2_g4	9.86623292037218	-8.75518704069796	3.19312572222427	0.00174567471483724
TRINITY_DN75926_c1_g5	7.87962214086059	-7.5209344415418	2.68600084138604	0.00174907632135158
TRINITY_DN60917_c3_g1	12.9843499849064	-7.23615432246869	2.56908900156407	0.00175247846538267
TRINITY_DN70716_c3_g4	15.7076349324878	-8.36624556180631	3.03488379084959	0.0017558789430672
TRINITY_DN56715_c3_g3	9.88153549800325	-8.02652555391202	2.89607468080998	0.0017592872707722
TRINITY_DN42318_c0_g1	11.0855729741847	-4.23396456968912	1.33314758290047	0.00176269667685943
TRINITY_DN48724_c0_g1	14.755911367959	-3.44228456092776	1.00749334602746	0.00176612280707598
TRINITY_DN47381_c0_g1	11.4191217945307	-8.85495810747977	3.24092717614443	0.00176955040025793
TRINITY_DN57297_c1_g2	35.997757809727	-3.33032559956602	0.962185214669973	0.00177299570724022
TRINITY_DN73369_c7_g2	6.74815463245831	-7.9218778261973	2.85822498160445	0.00177643911155008
TRINITY_DN53477_c10_g2	17.2488570516732	-7.85017345267623	2.82874730436782	0.0017798799107442
TRINITY_DN57308_c0_g9	15.0932317482186	-8.21381146121946	2.97984238847407	0.00178332605164731
TRINITY_DN77267_c6_g9	6.15978318189693	-8.24596226988575	2.99556997028223	0.00178679259711877
TRINITY_DN54087_c7_g2	7.73085124290404	-4.82244452528024	1.58077562482004	0.00179026516937228
TRINITY_DN43046_c0_g1	8.91697657186218	-3.69064531740401	1.11276336720755	0.00179373492777074
TRINITY_DN54854_c6_g2	19.4920262746113	-3.64440939790968	1.09378140884457	0.00179720450535101
TRINITY_DN144812_c0_g1	12.5862667654619	-4.09607263938646	1.28097263957641	0.00180067882559839
TRINITY_DN60439_c0_g8	6.24663843962129	-8.23039978094061	2.99227203994067	0.0018041567322794
TRINITY_DN40495_c0_g1	8.3693290613747	-8.25667867006945	3.00372578040659	0.00180763640415876
TRINITY_DN73851_c1_g1	15.8963266389014	-2.42904805424512	0.591648215637136	0.00181111858322031
TRINITY_DN58190_c2_g3	16.0158460709645	-9.25917921536629	3.42011834586521	0.0018146028008773
TRINITY_DN62374_c2_g1	7.6786459479096	-8.38190203812379	3.0581662733326	0.00181809604774179
TRINITY_DN64038_c5_g3	11.1978586619133	-8.38150754205965	3.05954709279023	0.00182160046232913
TRINITY_DN55352_c0_g4	6.83807311180367	-8.17509367500132	2.97475369142932	0.00182510857354737
TRINITY_DN83605_c1_g1	10217.1881833665	6.47838837433935	2.27328430808257	0.00182863888518387
TRINITY_DN52637_c13_g1	8.49644403294368	-8.09348559785895	2.9453985003636	0.00183218489985764
TRINITY_DN54087_c12_g2	55.4841513930993	-3.72642707651928	1.1323985904255	0.00183573530093331
TRINITY_DN56710_c2_g1	25.8031176225917	-8.29419192810765	3.0300755534561	0.00183928658215172
TRINITY_DN56665_c3_g2	4.61778010823643	-7.53477641431152	2.71529433442802	0.00184284147678589
TRINITY_DN48142_c0_g3	277.383288493029	-3.91025722326236	1.21008437757774	0.00184641316607395
TRINITY_DN58034_c1_g1	6.83619516158974	-8.83211066601384	3.25674600940262	0.00184998222820886
TRINITY_DN62165_c4_g7	8.07224961309419	-7.89526961536281	2.86925534237719	0.00185356916114632
TRINITY_DN48508_c2_g2	18.5736208444566	-8.59389303375297	3.16003694365114	0.0018571526810669
TRINITY_DN44386_c0_g1	11.99852828994	-8.56437554197901	3.14934269111562	0.00186074751417863
TRINITY_DN59729_c6_g2	10.4375750205132	-7.3207054149264	2.63294603371077	0.00186435441254253
TRINITY_DN75899_c10_g1	3.36935429837337	-5.31942644935403	1.79939181816001	0.00186795883680017
TRINITY_DN165012_c0_g1	10.7776625006547	-8.67781623711569	3.19930726961269	0.00187156751268034
TRINITY_DN88753_c0_g1	19.5276279200643	-8.72861121748308	3.22089183603332	0.00187517605867432
TRINITY_DN62777_c8_g1	14.3099340118084	-8.87333395828301	3.28167778521416	0.001878784910939
TRINITY_DN67783_c5_g2	5.92650357875671	-7.38179477015762	2.66004006326544	0.00188239022730561
TRINITY_DN124134_c0_g1	17.1583438259917	-8.74727790448696	3.23078644890965	0.00188600652819348
TRINITY_DN72830_c5_g2	13.5728418695303	-3.30538360967435	0.963372942490701	0.00188968201333503
TRINITY_DN162497_c0_g1	4.00379593648332	-7.57885555731082	2.74926885865063	0.0018933544370854
TRINITY_DN63909_c4_g6	11.4982125315683	-7.90464039395274	2.88575668086992	0.00189702638162993
TRINITY_DN45881_c1_g1	9.5912717199222	-8.23757835966958	3.02528578972848	0.00190069804227114
TRINITY_DN74781_c1_g4	5.9652639361199	-8.20471752430002	3.01226572321843	0.00190437289412948
TRINITY_DN76296_c2_g1	7.78529042302572	-3.4735199827851	1.03425690558814	0.00190804619666553
TRINITY_DN52064_c2_g4	49.053192816362	-7.43615511437916	2.6919576695798	0.00191172451713774
TRINITY_DN60044_c1_g4	10.5107812538468	-8.90271612510334	3.30537077598932	0.00191539882237621
TRINITY_DN79873_c1_g5	5.02516909987629	-8.31870566403087	3.06174544203466	0.00191907546006722
TRINITY_DN59837_c2_g3	5.33713689152661	-8.74843740721638	3.2430605480954	0.00192276265525214
TRINITY_DN53107_c4_g3	33.5158202963595	-3.693432683368	1.12780012587396	0.0019264589166944
TRINITY_DN44807_c1_g1	22.4888604323552	3.85966760366352	1.19806175795577	0.00193016802303405
TRINITY_DN56630_c2_g1	3.08630228882282	-5.58988960183678	1.92345291706688	0.00193388123822298
TRINITY_DN72830_c5_g1	12.3434347655364	-7.89765837488885	2.89343216384238	0.00193762134160348
TRINITY_DN69273_c3_g1	12.8083469994195	-4.54731436354503	1.4882017693548	0.00194136086718948
TRINITY_DN27594_c0_g1	9.97077499911599	-9.03576930594082	3.37229577866459	0.00194510598437367
TRINITY_DN57618_c6_g4	13.1284678760401	-7.7945976532842	2.85207902563855	0.0019488540676751
TRINITY_DN52431_c8_g1	8.24002094049091	-8.13199713847001	2.99413840651815	0.00195260247018551
TRINITY_DN36261_c0_g1	7.76220501244965	-7.95278154547677	2.91927896311225	0.0019563507181127
TRINITY_DN23199_c0_g1	7.81763163310948	-7.89777608555554	2.89669255930335	0.00196010025745452
TRINITY_DN31785_c0_g1	12.3932737185466	-8.55560423171932	3.17348604782907	0.00196385093044894
TRINITY_DN55487_c3_g2	2919.10181799574	6.68724312412994	2.389426986323	0.00196760638727899
TRINITY_DN51338_c7_g4	46.6556651018997	-3.66795193560574	1.12111693654322	0.00197136347719375
TRINITY_DN57746_c4_g3	7.16996403654688	-8.20092345395501	3.02876928863584	0.0019751456797128
TRINITY_DN3442_c0_g1	6.74350947188695	-8.09442783599873	2.98424986952565	0.00197892652943556
TRINITY_DN13835_c0_g1	7.09586687086416	-4.13008365889629	1.31684359881874	0.00198270752671866
TRINITY_DN27187_c0_g1	3.77748879548559	-5.45480352385753	1.87440618362047	0.00198648841718988
TRINITY_DN61697_c4_g3	12.2323220215647	-7.8904705969389	2.89938582283411	0.00199026666966682
TRINITY_DN44146_c0_g1	10.7347617119853	-3.22921049311124	0.938065052887114	0.00199404249035321
TRINITY_DN45268_c0_g2	6.23972303634026	-5.79283402982727	2.01702678107591	0.00199781680049021
TRINITY_DN56104_c4_g3	4.90728414627693	-4.98753164685222	1.67827276239528	0.00200158972929126
TRINITY_DN47765_c0_g1	8.49199089853752	-3.81261154757633	1.18381426696903	0.00200535956144159
TRINITY_DN100577_c0_g1	4.96942630528485	-8.09815747364877	2.9906031986278	0.00200915707808287
TRINITY_DN53681_c6_g4	5.93030391269821	-7.85322469375249	2.88796780045916	0.00201295648534333
TRINITY_DN60439_c0_g1	10.1277491222673	-7.77710341495519	2.85637267330912	0.00201675699701034
TRINITY_DN57817_c11_g1	5.34945541041838	-8.01223802552057	2.95653488666903	0.00202056460507961
TRINITY_DN33408_c0_g1	7.68626883360404	-6.98000795387888	2.52159809499038	0.00202437145187214
TRINITY_DN52349_c9_g4	7.34755925208126	-7.76066709643852	2.85108498486118	0.0020281774499164
TRINITY_DN58460_c4_g3	23.3400314620746	-3.97987048488064	1.25739479530574	0.00203199771376892
TRINITY_DN54108_c9_g1	8.30402639195454	-8.40070095194688	3.12308248872592	0.00203581638269311
TRINITY_DN191524_c0_g1	5.8181888492798	-7.07955482162236	2.56579070804088	0.00203963364430171
TRINITY_DN63193_c7_g5	16.5421816852705	-7.98503817745566	2.94794189388609	0.00204344671690823
TRINITY_DN54826_c2_g3	3.34287030156667	-5.2833706788655	1.80781440593865	0.00204725687379277
TRINITY_DN53577_c5_g1	6.51928807297849	-7.35565372415731	2.682632904779	0.00205106519837643
TRINITY_DN54857_c4_g1	11.7517105852361	-8.4750294247665	3.1553450972954	0.00205487170196083
TRINITY_DN62165_c4_g2	7.77397807056795	-7.86376140588177	2.89774998997015	0.00205867870965117
TRINITY_DN114066_c0_g1	9.42750170171928	-8.41051097329259	3.12871483930918	0.00206248289298424
TRINITY_DN65827_c2_g2	7.59926760710724	-4.08443248295981	1.30294405998066	0.00206629983790731
TRINITY_DN39068_c0_g1	23.3581109622623	-2.21358585195467	0.51277760689133	0.00207012045153802
TRINITY_DN70716_c3_g2	5.47892608349692	-8.38525083260521	3.12064640448895	0.00207393835796692
TRINITY_DN53974_c5_g1	9.56265477470717	-7.10916002464769	2.58256184168136	0.00207776592585069
TRINITY_DN53062_c8_g1	5.52798918805078	-8.01811323671659	2.96791412522048	0.00208160110235857
TRINITY_DN54617_c7_g2	7.09163151798538	-8.07753262804522	2.99424847586096	0.00208544486802384
TRINITY_DN43426_c0_g1	6.49623581324625	-8.48293148996244	3.16760129361999	0.00208930294697087
TRINITY_DN42845_c0_g1	5.36164422144511	-8.52860599283167	3.1873772301018	0.00209316119218986
TRINITY_DN69575_c7_g9	6.44436026487165	-7.25466528107757	2.64918488036855	0.0020970291055397
TRINITY_DN56975_c6_g3	6.53894437031092	-8.59841160957736	3.21857221188946	0.00210089513177158
TRINITY_DN56044_c6_g1	6.47499576737309	-4.90494482522221	1.65411720241139	0.00210475770690688
TRINITY_DN71917_c0_g5	5.007105067327	-8.36178642441493	3.11864099439057	0.00210861829702178
TRINITY_DN31993_c1_g1	4.14176294242237	-8.00406342621438	2.96765506498994	0.00211248061190149
TRINITY_DN60271_c8_g1	6.91269014547534	-7.74833030051031	2.86077832197473	0.0021163552099701
TRINITY_DN56435_c3_g5	167.116758430299	-3.8180796894159	1.1946954526048	0.00212022673604141
TRINITY_DN46116_c0_g2	212.437227349075	-4.14670306085154	1.33435245842624	0.00212410217945258
TRINITY_DN71688_c1_g1	16.4063495433972	-6.79723370230023	2.45834453775899	0.00212797389745743
TRINITY_DN54617_c3_g1	8.95703422657214	-4.77073801892283	1.59908717251557	0.00213184312585936
TRINITY_DN51047_c0_g1	7.23416183827091	-7.85202111621017	2.90603436851254	0.00213571078493352
TRINITY_DN51175_c6_g1	8.66268839886043	-5.1997318101964	1.7820520089606	0.00213959018101734
TRINITY_DN48536_c2_g3	21.6259699732797	-8.75114264613624	3.28920021315045	0.00214346723023279
TRINITY_DN93023_c0_g1	5.89782461756183	-8.48501756809401	3.17633253869684	0.0021473406685514
TRINITY_DN55883_c4_g1	1381.54548947591	-4.1478961071459	1.33649439310815	0.00215122562755939
TRINITY_DN77137_c0_g1	5.15460048330426	-4.69914056667494	1.57080246834918	0.0021551118035382
TRINITY_DN2583_c0_g1	10.505069013612	-8.119772306445	3.02610804129655	0.00215902314565469
TRINITY_DN60044_c0_g1	5.18209735910693	-4.27003174206919	1.39010156148226	0.00216293586829514
TRINITY_DN63383_c1_g2	4.44805188056218	-7.99653367063541	2.9743248643211	0.00216684513030461
TRINITY_DN44048_c0_g4	4.53595880574208	-8.06668042717235	3.00451328569136	0.00217075407132984
TRINITY_DN63109_c10_g1	6.65542469574104	-7.83503093751076	2.90674086864161	0.00217466669388614
TRINITY_DN80697_c2_g1	4.01648804120832	-8.64605174756287	3.25183180862019	0.00217857690822836
TRINITY_DN62531_c0_g1	26.8901122082712	-8.08252111888293	3.01249902038948	0.00218248643730912
TRINITY_DN116479_c0_g1	14.1631232127969	-6.99282985321699	2.5492296862563	0.00218639452716403
TRINITY_DN69805_c14_g7	9.54527328418308	-8.4371625730713	3.16439159988093	0.00219030621851628
TRINITY_DN59791_c8_g1	5.85685541957485	-7.72828544914591	2.86324508796236	0.00219421893524359
TRINITY_DN55533_c2_g1	10.0263161825842	-8.1172316438409	3.02910917911473	0.00219813108769896
TRINITY_DN51610_c12_g1	5.74580705524894	-4.98370395654983	1.69549381383471	0.0022020393873363
TRINITY_DN31662_c0_g1	11.7943197339982	-4.18125035719977	1.35415791995437	0.00220594806466061
TRINITY_DN68958_c0_g1	5.69008230549373	-7.8921627879266	2.93483417900513	0.00220986411567182
TRINITY_DN52484_c9_g1	8.93315147292978	-7.8381321130728	2.91267567758686	0.00221378532017074
TRINITY_DN56067_c3_g1	7.40394182508252	-7.84007581060074	2.91369751385086	0.00221770442284014
TRINITY_DN54586_c12_g2	5.67623390141715	-5.38397493642328	1.86748776726337	0.0022216197386421
TRINITY_DN71954_c12_g1	6.20855803085128	-8.00067432807383	2.98337837655148	0.00222554409212508
TRINITY_DN61715_c2_g3	5.52697939801756	-8.29863793597052	3.1118807610381	0.00222948001718009
TRINITY_DN56702_c1_g1	4.85508740021937	-9.04121346804623	3.42937467510311	0.00223342004262918
TRINITY_DN58305_c7_g4	14.100483982584	-7.95655729498911	2.96705138350783	0.00223735859299126
TRINITY_DN23334_c0_g1	6.08499250011463	-7.38933373889604	2.72514723933622	0.00224129316533546
TRINITY_DN40114_c0_g1	6.93008174278981	-7.26530131251032	2.6760733349767	0.00224526989818009
TRINITY_DN75257_c2_g1	36.8821718582379	-2.55011843524399	0.662377717525844	0.00224925618566064
TRINITY_DN55776_c3_g1	7.9370865845816	-4.44876267063192	1.47419719879525	0.00225324953505497
TRINITY_DN50216_c4_g2	13.3126803541748	-7.75721929212156	2.88862933001937	0.0022572409474101
TRINITY_DN82899_c8_g1	8.47861415108037	-4.19319498922991	1.36570285900061	0.00226124360368126
TRINITY_DN55446_c5_g5	12.5404669474456	-7.64130381048732	2.84098980087736	0.00226524838170156
TRINITY_DN74781_c1_g1	196.070343255954	-4.24135324139782	1.38686032811509	0.00226925562132234
TRINITY_DN54392_c1_g1	56.3578042046267	6.11471896164044	2.188594776874	0.00227326135118058
TRINITY_DN53670_c9_g2	6.68852536391642	-8.46636613782537	3.19496795398912	0.0022772638016304
TRINITY_DN61863_c2_g2	4.41810810657749	-8.44277489759251	3.18616404675934	0.00228127519270457
TRINITY_DN24456_c0_g1	10.1191998171411	-7.84248466070311	2.92936797449815	0.00228528429781479
TRINITY_DN4603_c0_g1	5.28061235610905	-7.81247917808068	2.91690138540545	0.00228929334977425
TRINITY_DN61086_c2_g2	29.9881180609479	-3.11054214038239	0.903783780739522	0.0022933021625331
TRINITY_DN17856_c0_g1	9.47269774035092	-3.84192450581478	1.21719324843017	0.00229731243443348
TRINITY_DN187902_c0_g1	10.8387774765649	-6.79134714724111	2.48216790836134	0.00230134136311232
TRINITY_DN163851_c0_g1	8.42652959418485	-7.75114770639992	2.89433067672874	0.00230537495954163
TRINITY_DN53747_c13_g4	4.80985107064673	-8.26071551009943	3.11332247511457	0.00230940983940778
TRINITY_DN58895_c2_g2	9.9187346217996	-7.62461402277697	2.84113523401575	0.00231344694889942
TRINITY_DN52723_c3_g6	22.9095826561226	-8.80690591944694	3.34858385492775	0.0023174835892014
TRINITY_DN56067_c3_g3	17.224787486621	-7.16461794763089	2.6443107177917	0.00232151773637417
TRINITY_DN53314_c2_g4	5.4624908921309	-4.09775237119373	1.32886719719172	0.00232554973312551
TRINITY_DN53183_c2_g3	7.96503128918812	-4.59270382566291	1.54185174262492	0.00232959150601057
TRINITY_DN53167_c2_g2	10.3201874498141	-7.62501123297393	2.84515955314578	0.00233365159126846
TRINITY_DN78468_c5_g1	4.7465078770033	-7.79329595718343	2.91767395109869	0.00233771009326669
TRINITY_DN78468_c6_g1	29.8680701687064	-2.55437958089715	0.667849327337275	0.00234177679850285
TRINITY_DN62008_c6_g1	13.0608325070797	-7.99878474173514	3.0071891196922	0.0023458404394567
TRINITY_DN56285_c3_g2	134.441527883152	-1.77035838857939	0.331095641970423	0.00234990905394015
TRINITY_DN53356_c12_g1	5.17961237279786	-7.89569697940335	2.9639769830845	0.00235397607334282
TRINITY_DN164549_c0_g1	7.23883536817232	-7.60806154642761	2.84044032435861	0.00235803990152317
TRINITY_DN139939_c0_g1	4.91303282203215	-7.87256686074682	2.95499886424269	0.0023621090312964
TRINITY_DN55612_c0_g7	5.0276495056993	-8.61931757202194	3.27643989489904	0.00236617746714053
TRINITY_DN71756_c1_g4	8.78153560042921	-8.35601980085165	3.16324486136643	0.00237024187183699
TRINITY_DN54108_c11_g2	5.79143628913957	-8.68675320966885	3.30581034812624	0.00237430538455316
TRINITY_DN53670_c1_g1	7.58642802075131	-7.99905940220306	3.01113299026155	0.00237837637528338
TRINITY_DN82021_c6_g1	6.67126951471758	-8.2075099407532	3.10182517571592	0.00238245382765902
TRINITY_DN40125_c0_g1	5.1107714411602	-6.93838280903798	2.5560346697309	0.00238653201559747
TRINITY_DN68812_c0_g2	12.7112733618235	-7.72853038938592	2.89668101880425	0.00239061211455665
TRINITY_DN53949_c0_g1	41.710299416032	2.30232999843217	0.560666825605416	0.00239468815146451
TRINITY_DN27672_c0_g1	4.51833748511417	-8.71458959439932	3.32163878597377	0.00239876411654079
TRINITY_DN38628_c0_g1	10.1487024008648	-8.91116630685952	3.40678019826985	0.00240284064076118
TRINITY_DN17468_c0_g1	15.1595285456896	-8.42490957350156	3.19800363244884	0.00240691925997576
TRINITY_DN65757_c10_g1	10.4329019988506	-8.30169346665546	3.14564813576999	0.00241100108579297
TRINITY_DN66392_c1_g1	11.4485173260172	-7.87146669221063	2.96227724813807	0.00241510067576575
TRINITY_DN54672_c3_g1	4.55771864455326	-7.01407803068373	2.59303294245686	0.00241920072553966
TRINITY_DN55495_c0_g1	1542.35895973007	5.55564811971502	1.96646501071607	0.00242333445759638
TRINITY_DN45576_c0_g3	8.79872625354622	-8.69415546063333	3.32221391442719	0.00242747384412407
TRINITY_DN76279_c1_g3	4.61512244818599	-7.86437910209296	2.96449551591722	0.00243161522966216
TRINITY_DN55967_c2_g4	8.90701751941185	-7.60652313961826	2.85462897728528	0.00243576969795894
TRINITY_DN79031_c2_g6	9.34833558674183	-7.70851686228459	2.8999938363295	0.00243993470266961
TRINITY_DN53960_c10_g4	4.11629028825732	-8.17646450110484	3.10382293778234	0.00244411195132309
TRINITY_DN53392_c0_g1	29.9094386288211	-2.36256875542381	0.589386175514751	0.00244828905870685
TRINITY_DN80088_c6_g5	7.91109584855721	-8.59033236794609	3.28375892359558	0.00245246709400954
TRINITY_DN57071_c0_g7	5.70360337410634	-7.84940280512284	2.96428025347941	0.0024566527824092
TRINITY_DN68703_c2_g1	6.77566269687893	-9.46253356394509	3.66254085487376	0.00246083527624064
TRINITY_DN138662_c0_g1	2.69951157099077	-5.15022124518595	1.79623971947142	0.00246501422994235
TRINITY_DN42111_c0_g1	5.49116635422585	-8.60032558051613	3.28977696912899	0.00246919198115419
TRINITY_DN21864_c0_g1	4.97879503305046	-9.08372251980078	3.49905411079085	0.00247336574106365
TRINITY_DN55612_c0_g6	11.2762287734256	-7.70523603390286	2.9039252459188	0.00247755303470275
TRINITY_DN54639_c1_g2	25.4928993439205	-8.11138512655505	3.08137229521455	0.00248175283877705
TRINITY_DN52978_c5_g2	4.08100165514622	-7.76025246316769	2.93021537557902	0.00248595959674121
TRINITY_DN70716_c4_g3	11.4802233135594	-7.82105196696247	2.95725371780116	0.0024901697458791
TRINITY_DN53791_c2_g5	5.65884123232003	-4.14502817818107	1.363610710341	0.0024943777130729
TRINITY_DN51470_c2_g1	5.11476096044728	-8.22488876475175	3.133017507634	0.00249858638013561
TRINITY_DN152558_c0_g1	4.23553239363977	-4.82679611938306	1.65976857644842	0.00250279689301227
TRINITY_DN51470_c2_g2	5.01054970168694	-7.84105230316481	2.96777037386993	0.0025070103865495
[truncated: 705 more rows]
