# Supplementary material for: Genomic dissection of an extended phenotype: Oak galling by a cynipid gall wasp
Source: PLoS Genet. 2019 Nov 4;15(11):e1008398. doi: 10.1371/journal.pgen.1008398 (PMC6855507; doi:10.1371/journal.pgen.1008398)
Supplement: S9 File — The threshold for significance was an S-value threshold of < 0.005 and a log2-fold change of plus or minus one. Different contrasts are separated by “##” and explanatory text. Columns: 1) gene name, 2) mean expression across all replicates for that gene, 3) log-fold change in base two, 4) log-fold change standard error, and 5) S-value. (CSV) [file pgen.1008398.s009.csv]

## Gall tissue growth versus early DESeq2 significant genes
	baseMean	log2FoldChange	lfcSE	svalue
TRINITY_DN52129_c0_g1	281.741382621244	-8.11271905631286	0.549886613529168	0
TRINITY_DN61234_c1_g2	340.212777752331	-7.89118682490804	0.675627570907058	0
TRINITY_DN63879_c1_g1	107.00130184959	-6.84425436353931	0.55129015192826	0
TRINITY_DN65775_c2_g1	256.869146870113	-5.66043542693802	0.381581147381067	0
TRINITY_DN66614_c3_g1	285.405038615455	-4.90008852492159	0.425654192430618	0
TRINITY_DN68199_c0_g1	138.597637328388	-4.21552719819976	0.361786299600694	0
TRINITY_DN68714_c1_g1	121.051960957781	-4.6735113971349	0.337312939510302	0
TRINITY_DN69000_c3_g2	118.438799584999	-5.89198469249554	0.410518266530531	0
TRINITY_DN69469_c1_g1	104.95181444774	-7.65136402739289	0.712009808531989	0
TRINITY_DN69633_c1_g1	415.273477644604	-6.94759457494816	0.388549144886361	0
TRINITY_DN70414_c2_g1	235.039787348693	-7.45563038607222	0.610947680705627	0
TRINITY_DN72246_c0_g5	101.644188661358	-7.22686572779904	0.643261385782312	0
TRINITY_DN73498_c0_g1	60.2977807230197	-5.21970117560014	0.494723556147719	0
TRINITY_DN74373_c1_g1	247.785890860797	-4.59065654854455	0.314504795578968	0
TRINITY_DN75462_c0_g2	129.372516118305	-6.90694860262169	0.585158198895066	0
TRINITY_DN75767_c1_g1	147.284076890149	-3.84228828616653	0.328923364124697	0
TRINITY_DN76269_c0_g2	132.755839487108	-7.44592912829063	0.602550822088626	0
TRINITY_DN78038_c2_g2	162.791993706886	-7.78145817381305	0.601644883131749	0
TRINITY_DN78348_c1_g1	277.587315929234	-4.51342231890614	0.403284061066685	0
TRINITY_DN78948_c1_g1	104.107556897799	-5.91381026244736	0.563180899220861	0
TRINITY_DN79147_c4_g1	475.318411708847	-8.49320686174523	0.903529719601404	0
TRINITY_DN79797_c3_g2	128.347445566422	-6.02118919848869	0.573659303762596	0
TRINITY_DN79937_c3_g1	346.550793009575	-7.84525167787792	0.58503262695887	0
TRINITY_DN80966_c2_g1	50.7118963918924	-6.53053370662739	0.640074774522225	0
TRINITY_DN81904_c1_g1	140.197476841615	-5.59729666160081	0.483499390979358	0
TRINITY_DN82656_c1_g1	132.24828119549	-7.46135687189819	0.604350417412919	0
TRINITY_DN83836_c2_g1	109.333723429931	-7.29292858682537	0.650900087025745	0
TRINITY_DN85332_c3_g2	274.820383397881	-4.30638407871319	0.369284295202951	0
TRINITY_DN67324_c0_g2	506.021984690163	8.95434180620892	0.54607976392467	7.93779268943908e-50
TRINITY_DN75567_c1_g1	1261.59147229582	9.45140708364834	0.634990237226705	3.39703128705981e-42
TRINITY_DN80282_c0_g1	2466.35944223497	6.11271764529884	0.487871945248932	1.72841559651028e-27
TRINITY_DN85125_c3_g1	147.619783626335	7.47123523008851	0.622724502464354	5.89587449484467e-27
TRINITY_DN51423_c2_g1	2501.00537618207	6.01540178106946	0.516243053260336	3.94135496571736e-24
TRINITY_DN64417_c3_g5	943.006077656191	8.91324477396898	0.854864703494753	3.1383263634647e-22
TRINITY_DN70162_c2_g3	1553.88867020983	4.8549125297788	0.425008309216272	2.0019117493576e-21
TRINITY_DN79156_c1_g3	163.250955497364	4.38575157673602	0.376855715514892	5.56568270821078e-21
TRINITY_DN69558_c1_g1	1387.72581807232	4.64116865759789	0.406612815675146	1.00113092344301e-20
TRINITY_DN61766_c1_g4	3648.05206180882	7.02151438696258	0.691685902140301	5.13275170465288e-20
TRINITY_DN76164_c5_g1	3855.66777177301	6.87132059049982	0.675283630860069	9.46339734441911e-20
TRINITY_DN72049_c1_g1	211.815109905318	6.62571027287764	0.648559803690983	1.44345771631154e-19
TRINITY_DN83805_c3_g3	3194.17357595849	4.26437804458882	0.376395177624892	1.92268946329481e-19
TRINITY_DN56486_c1_g1	962.300234502883	6.96699117808104	0.695920991894199	3.06436664599664e-19
TRINITY_DN69121_c3_g2	1398.90632690815	6.51632593877549	0.644879592410657	4.37511993126562e-19
TRINITY_DN67684_c4_g1	805.566995340867	6.4148567278974	0.641261072851248	7.75820641593875e-19
TRINITY_DN79148_c1_g1	702.640886661383	6.52013187885578	0.654662359829151	1.13605053298052e-18
TRINITY_DN64050_c4_g1	607.535279171187	4.48677274730392	0.417597800423589	1.85588746375739e-18
TRINITY_DN78528_c3_g1	117.452969179478	-6.25767672509249	0.636925929711252	4.17857714458203e-18
TRINITY_DN60297_c1_g1	8862.82039717299	7.15673025948691	0.753165524307629	7.18699304096506e-18
TRINITY_DN74172_c4_g1	995.440769010132	4.1561101294413	0.386745225867083	1.04393012713767e-17
TRINITY_DN75490_c0_g1	4504.61202595992	6.4138094982209	0.665545969025243	1.4370742451927e-17
TRINITY_DN74740_c0_g1	64.1046944989535	-5.77776340093345	0.589331230188617	1.84427789710075e-17
TRINITY_DN73703_c0_g1	1141.44557912193	5.81867973924096	0.596181343302629	2.4185601403536e-17
TRINITY_DN70237_c3_g2	1200.76627488838	5.75275659999017	0.590015690112259	3.12085693327702e-17
TRINITY_DN72219_c1_g1	50.6980432841996	-6.6381445221022	0.702078563419462	3.88545071201274e-17
TRINITY_DN75264_c0_g1	49.8835863993777	-6.06838578810633	0.629539063989576	4.62224108061263e-17
TRINITY_DN64089_c0_g1	69.186259935804	-6.32118002977412	0.664278445459521	5.530971619017e-17
TRINITY_DN83342_c0_g1	931.427881372121	6.8265957555306	0.728043142863015	6.49826939368594e-17
TRINITY_DN67953_c2_g4	102.471681021592	-3.62710608455659	0.33029520175922	7.91757236913985e-17
TRINITY_DN77351_c2_g1	962.952298501024	-4.93994054612617	0.505122708036545	1.30522312594094e-16
TRINITY_DN74939_c1_g2	86.7077555102348	-3.41831329464985	0.310579949413051	1.85708463656492e-16
TRINITY_DN80215_c2_g1	103.716874121012	-6.90160974167451	0.757799798923725	2.39085232716845e-16
TRINITY_DN69341_c6_g1	5487.07690721756	6.49376349792361	0.711340711124236	3.26780588390297e-16
TRINITY_DN85125_c3_g2	45.2567126683233	7.59884029480287	0.857512920807849	4.33605809312411e-16
TRINITY_DN66185_c4_g1	60.6978976307872	-7.36734009444721	0.828007191185984	5.41322467956374e-16
TRINITY_DN66562_c0_g1	38.2769119692068	-5.18603243578387	0.545294441341457	6.59389051252832e-16
TRINITY_DN63518_c0_g1	44.9219555780809	-5.53738699851712	0.592439273802334	7.92381576374968e-16
TRINITY_DN76269_c0_g1	201.916520006577	-6.867615425854	0.766499493154727	9.24718273955026e-16
TRINITY_DN64927_c1_g1	123.615978378804	-5.70681410154247	0.61664307611657	1.07928561042097e-15
TRINITY_DN54982_c1_g8	2069.15294469549	6.65192454214346	0.741138221092609	1.2391064803724e-15
TRINITY_DN79725_c1_g3	7470.6004697741	3.63909088932289	0.346169149123901	1.39747607249508e-15
TRINITY_DN85119_c1_g2	77.6747391214721	5.32602782347112	0.567888092360046	1.55958315998305e-15
TRINITY_DN78152_c2_g1	69.2974862231246	-5.50929381510064	0.592526258692814	1.72758538280119e-15
TRINITY_DN76509_c2_g1	51.1971468167581	-4.49850810439435	0.460194803184626	1.9031516326613e-15
TRINITY_DN63571_c2_g3	1099.34173008913	10.1009904783281	1.19857960069083	2.08839906948319e-15
TRINITY_DN76760_c3_g1	272.547811271085	-6.85613533568367	0.772010015859668	2.28111805611561e-15
TRINITY_DN61543_c0_g1	206.028346577215	-5.26193899896457	0.56210470641747	2.47460876954521e-15
TRINITY_DN73861_c0_g1	3296.51623467175	7.17281337036561	0.815743268824267	2.69028864253772e-15
TRINITY_DN63583_c5_g1	134.752122672524	6.02558395208484	0.664289058397531	2.90374679426788e-15
TRINITY_DN51762_c0_g1	283.840138538234	-7.69671732172377	0.885373067454539	3.11433133147211e-15
TRINITY_DN76760_c3_g3	58.557244598459	-6.29599357215001	0.700281672227064	3.32242681280781e-15
TRINITY_DN72882_c0_g1	459.460745196539	3.46588153800845	0.327641347966263	3.60396413290576e-15
TRINITY_DN76552_c1_g3	2495.1689160189	4.74475205811957	0.497997177172459	3.89497399802735e-15
TRINITY_DN71247_c0_g1	592.542509445614	6.23108179513773	0.696060056966896	4.19016721332132e-15
TRINITY_DN81222_c0_g1	96.3553220956979	-5.21417237157326	0.562582839321848	4.54736604600148e-15
TRINITY_DN77207_c1_g1	432.805856449356	6.93717702457565	0.795242348700255	4.98063350737955e-15
TRINITY_DN85779_c4_g1	39.4046992496429	-5.88946101729242	0.655340688643643	5.4223195253518e-15
TRINITY_DN57423_c4_g1	3087.96805014691	6.50019929448171	0.737353819898164	5.85961057767231e-15
TRINITY_DN61922_c1_g2	3161.85899118991	6.20793839950434	0.699457242219135	6.34099323504924e-15
TRINITY_DN62510_c2_g1	224.637122179909	-4.53643692088447	0.480026201210834	7.24898777660009e-15
TRINITY_DN77201_c3_g1	49.8637012101121	-6.85077497969129	0.798454963236421	8.46987156905957e-15
TRINITY_DN67851_c0_g1	54.8612120429198	-4.14384102577118	0.431053716989131	1.00372504930423e-14
TRINITY_DN70540_c1_g1	423.507451068157	5.90587924255786	0.676920300416893	1.22379353960574e-14
TRINITY_DN83342_c2_g1	1898.83241737971	6.13861951742542	0.710365223453963	1.46319513809865e-14
TRINITY_DN78779_c0_g1	42.8888902290986	-6.11636204182586	0.708950051447157	1.73073610365361e-14
TRINITY_DN57236_c0_g1	2378.8572682929	6.36741850955175	0.745248178906855	2.02437741224273e-14
TRINITY_DN64553_c2_g1	9474.22239042706	3.175601733905	0.305960974497582	2.60455107952813e-14
TRINITY_DN79862_c2_g1	168.294448088956	4.20334656990948	0.45132975409664	3.23216053175119e-14
TRINITY_DN54453_c4_g1	35.5486528483105	-4.35572648048844	0.475703950429011	4.08463880800579e-14
TRINITY_DN85499_c2_g2	815.084135095517	6.20103144974815	0.741452707331639	5.20764655682921e-14
TRINITY_DN80792_c2_g1	28.2717149713518	-6.62765170007479	0.803163174939201	6.37415088308949e-14
TRINITY_DN67442_c1_g1	390.005549896702	6.22704476112732	0.748550624890943	7.74259535540917e-14
TRINITY_DN63530_c1_g1	517.436076191833	5.73676777442306	0.67838104313382	9.08853938658312e-14
TRINITY_DN65543_c0_g1	43.3009846547121	-5.44574251324515	0.640689229770881	1.09172143702021e-13
TRINITY_DN62142_c2_g1	114.833795245592	-3.30935995462401	0.333161006227355	1.28118168737823e-13
TRINITY_DN61866_c0_g1	51.4449451613812	-7.92748442841124	1.00263818644149	1.50098484851105e-13
TRINITY_DN75515_c1_g1	57.8275719263221	-6.71795577652258	0.829250057101534	1.74031157297772e-13
TRINITY_DN80568_c6_g1	105.115859780711	-5.39024915344683	0.637013935018485	1.98126593940277e-13
TRINITY_DN57371_c0_g1	1085.18792307929	5.6273832580048	0.676640591480965	2.33274054893982e-13
TRINITY_DN61863_c3_g1	212.181148815995	4.94414204393258	0.579822598093521	2.78355795349889e-13
TRINITY_DN56276_c1_g1	988.063228123847	6.03943702978383	0.742961766924454	3.29364082673571e-13
TRINITY_DN79703_c1_g1	621.154896781323	5.15415803678353	0.612792439805649	3.80882643363364e-13
TRINITY_DN77478_c1_g1	733.082157564687	5.76670381051596	0.704226399924413	4.3548917402423e-13
TRINITY_DN79322_c0_g1	178.633114991269	5.19413132366079	0.620358243146718	4.92348352195443e-13
TRINITY_DN68588_c0_g1	37.0563360268598	-6.6952224636355	0.842435665708333	5.48374997788354e-13
TRINITY_DN59977_c0_g1	116.546923106421	4.74456193903515	0.555334114891666	6.11109547945167e-13
TRINITY_DN77062_c0_g1	136.301505058138	-4.48074874777129	0.520013291282569	6.99712633096705e-13
TRINITY_DN72563_c1_g2	76.1173061888087	4.68509665419924	0.552269800601139	8.01101839092239e-13
TRINITY_DN58493_c1_g1	313.849645658216	4.99711869785061	0.601137737800048	9.19134149887392e-13
TRINITY_DN82034_c1_g1	288.15685887536	3.39739313593379	0.361668595027206	1.05370140607815e-12
TRINITY_DN68495_c2_g2	93.96063666596	-4.85548357135509	0.582045257489144	1.19056331814124e-12
TRINITY_DN63571_c3_g3	161.028154838235	5.06542206892066	0.614294069910589	1.33113518413454e-12
TRINITY_DN52439_c0_g1	223.353079175038	5.24418362919222	0.641821367840026	1.47486652460734e-12
TRINITY_DN78049_c0_g1	86.4443207393772	-3.47893366028067	0.375873323798508	1.63559214291299e-12
TRINITY_DN85600_c6_g1	1090.92548386273	8.45984211944814	1.13165803714868	1.79742758767756e-12
TRINITY_DN64871_c2_g1	281.047879245618	-4.65472752219735	0.555770113161161	1.97639661533908e-12
TRINITY_DN54390_c4_g1	270.852985814198	-3.02793884919789	0.308827058740107	2.16500694364632e-12
TRINITY_DN61951_c1_g1	38.2117922944669	-5.58858409184898	0.699704289567065	2.36281927103131e-12
TRINITY_DN74253_c0_g5	30.9434394230028	-6.19266347098351	0.797034834028207	2.62834785628159e-12
TRINITY_DN55799_c1_g1	198.575295020707	6.34540343678482	0.820506667582265	2.89016808392826e-12
TRINITY_DN77554_c3_g1	614.528767075569	4.3622364291746	0.516635882593862	3.16096391333634e-12
TRINITY_DN73137_c4_g1	45.9815010206489	-3.76600102931882	0.425597039736294	3.44522301661135e-12
TRINITY_DN70214_c0_g1	135.910750577372	4.75663825710131	0.578833430927471	3.74422598701976e-12
TRINITY_DN66121_c1_g1	26.1452061942956	-6.58103956550586	0.869739536082881	4.23888962078352e-12
TRINITY_DN78206_c2_g1	276.481251705496	5.640429684656	0.725812566319299	4.81251140555384e-12
TRINITY_DN57336_c0_g1	313.444398070909	4.36332855438666	0.526161647825691	5.38249187886468e-12
TRINITY_DN62037_c0_g1	148.868773718754	-3.91441267121621	0.456190144146292	5.95842972461288e-12
TRINITY_DN75434_c1_g1	316.979661109539	-3.82670850275198	0.44383735105283	6.61026859640118e-12
TRINITY_DN65401_c3_g1	104.394847416539	-3.40367002785379	0.378099283698437	7.30658357761902e-12
TRINITY_DN56360_c0_g2	946.474487042924	5.14210306184176	0.651913529728997	8.0098188566521e-12
TRINITY_DN81511_c2_g3	69.8525984352902	-6.79890417638335	0.914004393102319	8.7495477423882e-12
TRINITY_DN72175_c2_g1	691.859378620138	5.35469907741716	0.690315672802594	9.68808955489576e-12
TRINITY_DN58985_c0_g1	436.827690727998	7.72587935057352	1.07306036409956	1.09080772582043e-11
TRINITY_DN58938_c2_g1	1879.00241994479	6.05084700145925	0.807173767810514	1.22000865036548e-11
TRINITY_DN69029_c1_g1	155.763305093743	6.23539748523317	0.837467266157736	1.352723752364e-11
TRINITY_DN81687_c0_g1	120.60055457154	-3.85746233939331	0.458433627456817	1.50108289161038e-11
TRINITY_DN64422_c2_g1	27.3717536408011	-6.57799781794498	0.89494860495832	1.64775175382358e-11
TRINITY_DN51325_c0_g1	249.841577001771	6.07221528803446	0.816531702993546	1.81459331156049e-11
TRINITY_DN82950_c2_g2	31.7655389527412	-5.5834096802028	0.738099826186694	1.98162838837902e-11
TRINITY_DN74543_c0_g1	29.446989224507	-4.95110213424202	0.636779126052261	2.15208150924157e-11
TRINITY_DN77586_c2_g4	16.9840553771064	5.48989452312673	0.723942953292777	2.32356735901374e-11
TRINITY_DN78897_c4_g1	92.4964546968769	6.89905340188668	0.953082098541608	2.50809584528717e-11
TRINITY_DN79318_c2_g1	276.25781268306	-2.92366079155294	0.310998937679396	2.6953292472945e-11
TRINITY_DN73968_c0_g4	58.6491703280865	5.40130956518271	0.717790327747236	2.96176038627347e-11
TRINITY_DN58832_c0_g1	48.4936229020649	-4.26816968366631	0.535606824741906	3.28303372181033e-11
TRINITY_DN61810_c0_g1	44.3815578950522	-5.51964331942646	0.741008608006549	3.60548321623302e-11
TRINITY_DN77325_c1_g3	52.354386344398	-6.17047107787678	0.850005712420484	3.96074554167516e-11
TRINITY_DN63527_c2_g1	39.5571139463462	-5.81655808620413	0.792383428917882	4.32169331420147e-11
TRINITY_DN79752_c1_g1	273.719825588372	5.20641056163029	0.693413326792317	4.70871016696903e-11
TRINITY_DN76944_c3_g7	39.1581603645092	-4.26537560621317	0.538668762222496	5.10202853526531e-11
TRINITY_DN69437_c5_g1	280.986213555192	2.71770123140293	0.284253889141509	5.54333861661846e-11
TRINITY_DN67195_c3_g1	415.580729319507	8.30248135132554	1.20859351023881	5.9812405100431e-11
TRINITY_DN54543_c3_g1	240.026683762904	3.94682355394482	0.489661114879565	6.4890400324761e-11
TRINITY_DN69229_c3_g1	1106.92888613581	2.88831619893021	0.31623468238369	7.17144871311208e-11
TRINITY_DN58842_c0_g1	33.5852423904641	-4.39557416435801	0.568824639910081	7.85346625345225e-11
TRINITY_DN85790_c11_g1	125.401010193204	-4.15537597021788	0.532581985419386	8.7540900475903e-11
TRINITY_DN72560_c4_g1	1319.88610550213	3.99104956924196	0.507321552414014	9.82468395515478e-11
TRINITY_DN73677_c1_g1	721.192207778858	-4.97377396809769	0.674090365740713	1.08875405536301e-10
TRINITY_DN72960_c6_g1	67.5708484837754	6.52219232759463	0.937317866384463	1.19618555252244e-10
TRINITY_DN69913_c2_g4	179.353275286787	-2.91528657693754	0.325188677713495	1.30352559232632e-10
TRINITY_DN85782_c4_g1	100.230134016077	-4.35450307834392	0.570042395766273	1.41317665523312e-10
TRINITY_DN74314_c5_g1	319.705060957267	5.2048832895632	0.716293304506738	1.53207897015723e-10
TRINITY_DN68142_c2_g2	102.245443164188	5.5734868591166	0.779937012079536	1.65458728553647e-10
TRINITY_DN79611_c1_g1	335.955464520212	4.33112495228432	0.568557022721382	1.77967998986446e-10
TRINITY_DN80577_c0_g2	55.2921718569454	-3.95260174313051	0.507696098637842	1.94297281594626e-10
TRINITY_DN70962_c0_g2	24.7883588658918	-3.76434237490786	0.476198320150037	2.11574733869856e-10
TRINITY_DN52997_c0_g1	101.116793410009	8.22227745691682	1.24693468171333	2.30129021168088e-10
TRINITY_DN67645_c0_g1	128.876922327747	3.68904620159542	0.464841730613261	2.49329142641922e-10
TRINITY_DN72658_c1_g1	1356.78357882427	5.20311745462626	0.729357909906674	2.71172096597811e-10
TRINITY_DN46168_c0_g1	38.8174720999363	-7.13495135518392	1.06542624068396	2.93402696264081e-10
TRINITY_DN64320_c1_g2	744.847185362386	4.9221235457151	0.68314332375366	3.17872220214994e-10
TRINITY_DN63571_c3_g2	134.013546595394	5.00352981391749	0.698303231649959	3.43336614455491e-10
TRINITY_DN69432_c2_g1	215.829601324081	3.76717975189268	0.483345240988874	3.69856232216893e-10
TRINITY_DN85779_c4_g2	22.4927193721195	-5.85538193004637	0.853484548959358	4.02771186052146e-10
TRINITY_DN75875_c1_g1	158.68692168627	-3.90019987807774	0.510711035435393	4.37452663351556e-10
TRINITY_DN79987_c0_g4	33.1576603253941	4.81167130504456	0.672518535495819	4.74190586469969e-10
TRINITY_DN73776_c2_g1	222.061221668923	5.19381493998097	0.740285431555226	5.11133407192507e-10
TRINITY_DN52298_c0_g1	73.5800936767274	6.32261180024436	0.940079907097835	5.48435041169799e-10
TRINITY_DN76182_c1_g1	178.737331175622	4.46922333097561	0.613456954284635	5.86917459155549e-10
TRINITY_DN81744_c1_g1	85.3936851415699	-4.4428242771085	0.60904420461065	6.25564983783088e-10
TRINITY_DN77982_c2_g3	41.1633381886102	-5.73060693550874	0.837539576269832	6.64935322669339e-10
TRINITY_DN74813_c1_g2	55.2333366776935	-3.09024600966398	0.370094699223384	7.03980118603977e-10
TRINITY_DN64429_c0_g1	27.4173834133236	-3.58564936703966	0.459413173713975	7.47747280258328e-10
TRINITY_DN56248_c2_g1	42.6109930637628	5.78079135306378	0.851412079802264	7.94756895932562e-10
TRINITY_DN69825_c0_g1	556.203689041119	3.35130935462049	0.418988372891671	8.42244957407189e-10
TRINITY_DN82826_c0_g1	138.315403112855	-2.42530955674079	0.254168610639519	8.90488479318064e-10
TRINITY_DN74730_c2_g1	146.197571965619	4.02124302682939	0.538863907810645	9.38555436599192e-10
TRINITY_DN83693_c0_g4	46.1644361521767	-3.48559904295986	0.443728080931917	9.87687020437724e-10
TRINITY_DN69958_c2_g1	20.9127193806944	-5.90223584708203	0.87557962256713	1.03718931675455e-09
TRINITY_DN65438_c0_g1	498.580448567701	4.51735792460935	0.629968708043168	1.09124403870388e-09
TRINITY_DN78243_c0_g1	964.029691174687	5.12890349697467	0.740100318098248	1.14631872243761e-09
TRINITY_DN61750_c0_g1	96.0312654419071	-5.04378502477674	0.726093781551702	1.20426340568356e-09
TRINITY_DN77120_c0_g1	75.8109720917462	-2.91562656481965	0.34553316119108	1.2714908672074e-09
TRINITY_DN55180_c4_g1	13547.5406216174	2.25857378169311	0.22743304220756	1.34240186194885e-09
TRINITY_DN57788_c0_g1	82.9232531694946	4.53186004230674	0.639415154002679	1.41723397435079e-09
TRINITY_DN75822_c1_g1	2306.07141863634	3.14638867527557	0.3892610200629	1.49586969296017e-09
TRINITY_DN61818_c1_g1	47.4684588291721	-6.95290589695353	1.08119352518452	1.57777308674485e-09
TRINITY_DN81961_c0_g1	37.9222356129109	-3.68704907224789	0.488142735174665	1.65950546253915e-09
TRINITY_DN78306_c1_g3	344.923194647162	3.7030554814214	0.491678838953795	1.74407192193739e-09
TRINITY_DN79019_c1_g2	866.860917709618	4.12758060999987	0.569996701112161	1.83352176446205e-09
TRINITY_DN85808_c4_g1	592.773752567442	-5.19963462258738	0.765749186891051	1.92359983968822e-09
TRINITY_DN66845_c2_g2	372.3985511134	4.40680098956713	0.624984964122104	2.03316521340114e-09
TRINITY_DN55986_c0_g1	170.014592796372	3.4750794308481	0.456929380060558	2.16670394721964e-09
TRINITY_DN69301_c0_g1	395.234709903674	4.91942128055416	0.723680691035899	2.29963678989699e-09
TRINITY_DN63973_c0_g1	41.1668077274337	6.98442712999725	1.10644980009327	2.43723849996946e-09
TRINITY_DN81831_c1_g1	33.3608151707749	-7.77395012322596	1.25530072188155	2.58413034088227e-09
TRINITY_DN59851_c1_g1	56.2550957379491	8.14466578922283	1.32588625381044	2.73654201143918e-09
TRINITY_DN84800_c2_g1	258.413498644102	-3.16685444138702	0.402187308329406	2.88838981552618e-09
TRINITY_DN66687_c0_g1	32.184410444489	-5.3664004814459	0.8112063550616	3.04352790006921e-09
TRINITY_DN81412_c3_g1	131.860485006271	-2.22783123937768	0.228117880036007	3.19739784565515e-09
TRINITY_DN69788_c2_g2	33.5989376613603	5.54550911080163	0.845352099740328	3.35493666046597e-09
TRINITY_DN59548_c0_g1	95.6628691886291	-3.57277344146378	0.479327162271577	3.52041081872916e-09
TRINITY_DN58738_c0_g1	44.5442746828419	-3.13224543603089	0.398685347214271	3.70463785490656e-09
TRINITY_DN84977_c7_g5	49427.9594198522	2.67891088199285	0.31500308406521	3.90844707587729e-09
TRINITY_DN55180_c4_g3	69.0749872696333	-3.84688177484707	0.537003463961408	4.14748163707502e-09
TRINITY_DN59661_c5_g1	470.104198579346	2.75187533039775	0.330773336885027	4.39165204162642e-09
TRINITY_DN78194_c0_g1	25.7435732091822	-4.20886148334414	0.607364002107106	4.65298455772732e-09
TRINITY_DN52373_c0_g1	20.6592962066627	-6.15164317986596	0.975149828014411	4.91252561693422e-09
TRINITY_DN79322_c1_g3	694.768493540405	5.25376603323992	0.805941736019489	5.17737541287187e-09
TRINITY_DN67396_c1_g1	40.1772316203803	-5.67117084294685	0.885478645428733	5.4441439153758e-09
TRINITY_DN79465_c0_g1	8414.87060773313	5.20908143852785	0.801251178842686	5.74554113858561e-09
TRINITY_DN56098_c2_g1	840.38261000036	-4.15164357198179	0.600002168916272	6.04506053014411e-09
TRINITY_DN66585_c4_g2	2718.19064494721	5.76942019051113	0.908632511320875	6.34857242693461e-09
TRINITY_DN58799_c0_g1	16.8860424224679	-5.22492037924842	0.807695567689408	6.68344590646128e-09
TRINITY_DN70629_c1_g1	29.2968567733659	-3.48565373670809	0.476683207486634	7.04876522305002e-09
TRINITY_DN76018_c2_g1	71.7581728342953	-5.23592050953211	0.812615633116362	7.41475553918204e-09
TRINITY_DN66687_c1_g1	223.325754823838	4.31308242517819	0.63591004772892	7.78345342831342e-09
TRINITY_DN80660_c1_g2	5613.84747674939	5.28043417472488	0.821721543004599	8.15093515330655e-09
TRINITY_DN58187_c2_g3	142.67417693726	4.58667987901299	0.692745965399496	8.58916744041492e-09
TRINITY_DN61468_c0_g3	15.186621179725	6.51546950330854	1.0673478572188	9.04968571679290e-09
TRINITY_DN82854_c0_g1	17.9230712695382	-6.00538192696511	0.971742762911844	9.55196554959097e-09
TRINITY_DN84977_c7_g3	122838.171892089	2.71592800490574	0.333144818161272	1.00507545234914e-08
TRINITY_DN60412_c1_g1	850.100856539181	4.28938304583132	0.638699545828112	1.05470566130442e-08
TRINITY_DN59430_c2_g1	43.0291453044466	5.16049572341968	0.810134779466672	1.10824703601816e-08
TRINITY_DN61745_c4_g1	20.184430593778	-3.7956630940716	0.545388055492802	1.16435079978547e-08
TRINITY_DN76116_c0_g1	315.424873639282	-5.44060921714696	0.868389783416077	1.22409930150713e-08
TRINITY_DN72409_c4_g1	38.7531984685956	-4.98739763402296	0.781019134927368	1.28622380397076e-08
TRINITY_DN77407_c2_g3	297.971509713113	-2.15226340983339	0.225912237736587	1.34959393039619e-08
TRINITY_DN61454_c0_g2	156.257659983238	6.37370811021653	1.05392219867283	1.4130765243915e-08
TRINITY_DN83840_c1_g1	48.2291030936075	-2.49804250866657	0.294090703495097	1.47787065878787e-08
TRINITY_DN72355_c0_g6	144.973121667071	4.08930660241133	0.60674113787437	1.54295562110918e-08
TRINITY_DN62784_c1_g1	838.816036205904	-3.57155518302625	0.505596072534627	1.60958480516482e-08
TRINITY_DN47666_c0_g1	449.943506402836	6.32642337297621	1.06018782720052	1.70358716323525e-08
TRINITY_DN85332_c3_g1	67.7589864809316	-4.36229049178055	0.669483466567124	1.79779971692386e-08
TRINITY_DN82854_c0_g2	17.8124087441317	-6.10542260704562	1.01710876879661	1.89267880887766e-08
TRINITY_DN54348_c3_g1	353.991653682594	2.55385619349627	0.30959710359639	1.98712191333031e-08
TRINITY_DN61279_c0_g1	766.640063967672	6.03019556539888	1.00257148188041	2.08171211824569e-08
TRINITY_DN72514_c0_g1	1130.01274566931	2.96384730722058	0.39172435997827	2.1776846757903e-08
TRINITY_DN53158_c0_g1	3313.00734690339	3.88009068033419	0.575046423670668	2.27558204732652e-08
TRINITY_DN81494_c0_g1	189.943431501318	2.70785367095288	0.341132924638239	2.37384728734774e-08
TRINITY_DN55117_c0_g2	223.314782927646	4.97143146352275	0.793514713508885	2.47222119739766e-08
TRINITY_DN62865_c0_g1	163.647097356754	4.56217405095065	0.714183389305369	2.57976815719361e-08
TRINITY_DN68791_c4_g1	307.962235128575	5.36626672334184	0.876766925629019	2.69128903808973e-08
TRINITY_DN74223_c2_g1	924.853207289038	4.6727559066523	0.738071976219902	2.80436745742428e-08
TRINITY_DN79613_c3_g1	202.119960196651	3.72024187647018	0.54868183649575	2.92879134584558e-08
TRINITY_DN59308_c0_g1	95.7197095554589	4.80715945102817	0.768584635651719	3.05529086151948e-08
TRINITY_DN84544_c4_g3	115.128075319198	4.23347351009034	0.653081327682003	3.18251474810689e-08
TRINITY_DN80875_c1_g1	48.2239005773665	-4.02407642860121	0.612653204668712	3.31989789060235e-08
TRINITY_DN81543_c1_g1	20.6121414288431	-6.2833623105905	1.07045530837959	3.45656971524518e-08
TRINITY_DN75481_c1_g2	8216.80235882784	3.43976412157733	0.496777176683488	3.61198783470947e-08
TRINITY_DN67871_c1_g3	142.293232220684	-2.44965710380357	0.295435220620408	3.76999805639298e-08
TRINITY_DN57049_c1_g2	97.1457508364086	4.96370075051449	0.809144797351246	3.93414440471382e-08
TRINITY_DN66137_c2_g2	3254.01566002856	5.17514943336127	0.853794904846072	4.104939066027e-08
TRINITY_DN69288_c0_g1	19.7041720149134	-6.25645429759289	1.07988099782884	4.29676741288647e-08
TRINITY_DN69110_c6_g3	75.5573277497573	3.49854553530025	0.51384658931156	4.4926744302575e-08
TRINITY_DN56457_c1_g1	159.084165179395	-3.3403831594393	0.481794602060338	4.69232851670081e-08
TRINITY_DN59746_c2_g2	69.0920843637899	3.43477417712501	0.502938070159036	4.90924305899703e-08
TRINITY_DN67112_c0_g1	2783.00202454697	3.68489021384632	0.554943283773839	5.12809684130774e-08
TRINITY_DN79415_c1_g3	59.6465390930289	-3.28315932925409	0.477105858424313	5.41651545458174e-08
TRINITY_DN54040_c0_g6	56.8065658821053	6.27687491279116	1.1028029163187	5.70358158115477e-08
TRINITY_DN59242_c0_g3	18.3252860360763	-6.17282275481158	1.08201419458527	5.99509694143167e-08
TRINITY_DN81554_c0_g2	31.195226415327	-3.87325051135587	0.601289334572633	6.28803824605668e-08
TRINITY_DN85499_c1_g3	223.876739865195	4.96795491666074	0.830704149119446	6.5818209740939e-08
TRINITY_DN82574_c2_g3	108.050315455776	5.29393936822211	0.901889883199692	6.89883217924569e-08
TRINITY_DN74634_c2_g1	133.149626436925	3.56403864388945	0.53901199022257	7.22060724819789e-08
TRINITY_DN54228_c1_g1	554.597296469555	3.81146720920844	0.592466599243739	7.56042264164525e-08
TRINITY_DN82828_c0_g1	292.990164265131	4.32831716656781	0.70169224750921	7.90163381886843e-08
TRINITY_DN64285_c1_g2	58.8599229592049	-4.40567019003732	0.718172053194423	8.24252645252331e-08
TRINITY_DN79293_c2_g1	4158.79452563393	5.17976283553535	0.881938176666392	8.58624321925802e-08
TRINITY_DN69171_c2_g1	5841.47033663606	2.11382053448199	0.235317826870501	8.93878531430477e-08
TRINITY_DN71853_c1_g1	189.268304424049	-2.55178962955696	0.327946490709953	9.29157584507004e-08
TRINITY_DN80254_c0_g5	1462.92076153499	4.84990684940066	0.813703942012798	9.64288803933478e-08
TRINITY_DN83322_c0_g2	170.431477209826	-3.02299450040204	0.427957963934055	9.99987090035327e-08
TRINITY_DN79491_c3_g2	254.437640773941	3.91468540704634	0.618972387990188	1.03907326426237e-07
TRINITY_DN55748_c0_g2	410.865447521248	-2.75883581561986	0.37410898864711	1.07948192943239e-07
TRINITY_DN73422_c1_g1	73.8316581210813	6.74823728799464	1.22270325454525	1.11964808588381e-07
TRINITY_DN82389_c0_g1	260.527233261774	-3.26273441709374	0.481390566437453	1.15972292522616e-07
TRINITY_DN70798_c1_g1	415.570006655923	4.36796883921253	0.716537339297276	1.19954358581135e-07
TRINITY_DN53820_c0_g1	498.165669525671	3.83364109102364	0.603963211734662	1.24096881846676e-07
TRINITY_DN83390_c3_g3	789.996376425273	3.56382749007191	0.54715080225306	1.28345683299551e-07
TRINITY_DN62085_c1_g1	12541.7190571706	4.32709251455496	0.710167694093522	1.32585247047434e-07
TRINITY_DN57798_c1_g1	333.784767474073	-8.08830224741949	1.51516458975187	1.36951226470243e-07
TRINITY_DN71128_c5_g1	103.848998739199	-4.00577450191343	0.642960584345514	1.413669707357e-07
TRINITY_DN74059_c1_g4	194.271038625355	-4.18474999711379	0.681680506091875	1.45824698037233e-07
TRINITY_DN81539_c1_g1	114.679081531018	-2.92877966000058	0.41306696750074	1.50313165281864e-07
TRINITY_DN68476_c1_g1	123.162685885898	4.07106263083759	0.65850415683886	1.54911833625892e-07
TRINITY_DN83658_c2_g3	294.496199440271	1.87755070676545	0.188304017445913	1.59565214072868e-07
TRINITY_DN65698_c5_g2	8231.33511159869	2.4438616339813	0.309980246809623	1.64247869362796e-07
TRINITY_DN78859_c0_g1	38.4154015813562	-4.4282964086335	0.736235641617433	1.68935346467493e-07
TRINITY_DN75804_c2_g1	245.557028707711	-4.29785858095813	0.710277443068513	1.73943513039774e-07
TRINITY_DN72199_c2_g1	147.838900948651	2.66329243938813	0.359703748890299	1.79451716145177e-07
TRINITY_DN77351_c2_g2	356.633969333638	-4.82363283151403	0.827773180895546	1.85068601916279e-07
TRINITY_DN59231_c5_g1	88.0798291724001	-4.03310614212639	0.657006182794986	1.90727995767889e-07
TRINITY_DN79050_c2_g2	23.5254531289862	-3.84509714678191	0.616836771657869	1.96477243013247e-07
TRINITY_DN76029_c2_g1	19.9719224753103	-5.8279495499743	1.04714812433929	2.02245893834306e-07
TRINITY_DN66878_c2_g1	304.463949651548	3.47184259896917	0.538533815568124	2.08641222925487e-07
TRINITY_DN58415_c3_g1	170.316750718222	3.45976761585838	0.53605353278643	2.15039501882955e-07
TRINITY_DN75412_c6_g3	374.473681909931	2.66163359706325	0.363838676666111	2.22166639224031e-07
TRINITY_DN66585_c4_g1	9386.20157077536	4.04645129527981	0.6671415119762	2.29268533200124e-07
TRINITY_DN59713_c0_g2	76.9043205728361	8.34333109572463	1.61644180176547	2.37246682301129e-07
TRINITY_DN85642_c7_g1	1059.92312795304	4.6628181566176	0.806274146375726	2.45175145704701e-07
TRINITY_DN79991_c3_g3	73.418136466193	2.68155165935111	0.370508766999816	2.53236519267935e-07
TRINITY_DN66279_c0_g2	36.4289777760059	-2.99580480331474	0.440944985536669	2.61775225771138e-07
TRINITY_DN82148_c4_g1	2611.5560808175	2.42049974504696	0.314022702457817	2.70377902296312e-07
TRINITY_DN56525_c2_g1	31041.9723554577	3.15063510602863	0.476103495323021	2.79215454398714e-07
TRINITY_DN76889_c4_g1	112.365245326358	-2.94461232897004	0.431471855962465	2.88475272405861e-07
TRINITY_DN63823_c2_g2	56.6484138800455	-4.00650329093076	0.668470293031009	2.98131643437336e-07
TRINITY_DN61236_c0_g1	25.7477735132912	-7.94747129088922	1.55753207212741	3.09719052950862e-07
TRINITY_DN48733_c0_g1	19.8470961972512	-5.90500207215839	1.10602215085796	3.22822346780945e-07
TRINITY_DN58006_c5_g2	149.29720641536	4.23063230737318	0.728592650805217	3.3589426994434e-07
TRINITY_DN82550_c0_g1	188.466413321759	-2.24827468507976	0.282152441766395	3.49548937486486e-07
TRINITY_DN80281_c2_g1	191.834686179827	-2.98966162860918	0.450600835664441	3.63710723824859e-07
TRINITY_DN69265_c1_g1	27.6735198412837	-3.09535591369936	0.475574848026766	3.78477319974333e-07
TRINITY_DN77032_c2_g1	33.7813933587855	-4.17687215020508	0.721454549010051	3.93339902589274e-07
TRINITY_DN53705_c0_g1	160.979546866931	6.29649909917854	1.20646422319666	4.09123065228708e-07
TRINITY_DN67492_c2_g2	412.977394884955	2.85150076893738	0.422217636002943	4.25198721492178e-07
TRINITY_DN62653_c0_g1	53.1668473563638	-3.02143153072231	0.461438482741561	4.4153581989698e-07
TRINITY_DN78393_c3_g2	450.487083529805	-2.4017009590258	0.321129966589032	4.59094991767235e-07
TRINITY_DN66812_c1_g1	632.479698446071	2.13622146172182	0.260616494344297	4.76999161142221e-07
TRINITY_DN53135_c0_g1	18164.7998491525	4.26381383008452	0.749078809357598	4.95030876408713e-07
TRINITY_DN52048_c1_g1	12.4809648195603	-5.28189864271274	0.983087097229682	5.13093257276479e-07
TRINITY_DN72541_c1_g1	23.3482285299596	3.92617881853543	0.672392527315627	5.31378690135234e-07
TRINITY_DN80819_c1_g3	25.0738441468534	4.533536454631	0.812890298503819	5.50013228219103e-07
TRINITY_DN75243_c3_g1	93.0172136311804	3.92708945635433	0.675766110091057	5.69996926631206e-07
TRINITY_DN75938_c0_g1	1163.36008332527	-2.30569877405124	0.3022154031596	5.90975055876965e-07
TRINITY_DN83959_c1_g1	19.3606893140534	-4.3080010325571	0.768218843817095	6.1334665048926e-07
TRINITY_DN63372_c0_g1	4640.75305098562	3.08579032369798	0.485114864944486	6.36302564004407e-07
TRINITY_DN54751_c0_g1	420.176299705037	2.42496651251735	0.331560292627194	6.59329493908851e-07
TRINITY_DN70864_c2_g1	94.9413262615722	3.48704566002438	0.578975075271412	6.82466626903228e-07
TRINITY_DN60185_c4_g4	53.4892263267141	5.43811068899917	1.03451537124952	7.06104575061488e-07
TRINITY_DN84677_c0_g1	13.2044882795384	-4.14698584477411	0.735308828965134	7.30808365852185e-07
TRINITY_DN77780_c4_g1	356.422693219529	-3.48273043073304	0.580145387575541	7.5540950788223e-07
TRINITY_DN72021_c0_g1	1266.97352311722	2.65847476731268	0.388106502396408	7.80628124145283e-07
TRINITY_DN70914_c3_g1	1845.21885949786	3.93839828764949	0.688009370913995	8.05996353743235e-07
TRINITY_DN58564_c3_g1	274.291774357672	-2.03464556772718	0.242497426306634	8.31749524024488e-07
TRINITY_DN51059_c0_g1	74.4153813232469	2.63607550441909	0.383477569778812	8.57383566600646e-07
TRINITY_DN83143_c4_g1	11462.3613921871	2.90909936821102	0.448958108630384	8.84693878795375e-07
TRINITY_DN63550_c1_g4	3804.86836811073	4.40109326403558	0.800980476080112	9.12672738601295e-07
TRINITY_DN60224_c1_g1	25.7013227282781	9.67820991095998	2.0450555287082	9.40856938432962e-07
TRINITY_DN56587_c2_g1	34.8641646029776	-4.23995538658065	0.764024834705752	9.69278217251871e-07
TRINITY_DN49818_c0_g1	452.478286694535	3.7294761929046	0.643686359051235	9.97577374304603e-07
TRINITY_DN79410_c0_g1	345.075606983637	-4.02411233095826	0.71380745488388	1.02624558238187e-06
TRINITY_DN76573_c0_g1	35.563769179711	5.54468972137083	1.07454234147655	1.05577193276684e-06
TRINITY_DN61320_c2_g1	444.87864412708	-2.54259453306063	0.364996233624016	1.0855815924769e-06
TRINITY_DN76244_c0_g1	231.086987637686	-2.69394803805376	0.40120891908759	1.11584460202771e-06
TRINITY_DN77558_c2_g2	313.005924729147	4.35217186250993	0.795720847972138	1.14734665002372e-06
TRINITY_DN69385_c0_g1	37.1242124979306	-3.70286245159314	0.64194169067347	1.1790293338393e-06
TRINITY_DN66227_c1_g1	227.865736744234	-2.68681831769785	0.401588691435736	1.21212288760674e-06
TRINITY_DN72197_c1_g1	11.2656701259127	-4.69898231752838	0.880878596053634	1.24522361282039e-06
TRINITY_DN73513_c1_g1	6682.71689712986	3.57762459222581	0.614395825963468	1.27876138727933e-06
TRINITY_DN64623_c2_g1	29.9658555048441	-4.03702502260311	0.724641151326821	1.31282372373121e-06
TRINITY_DN79876_c4_g1	50.8536223475846	6.72256565262766	1.36651358874572	1.34726092354894e-06
TRINITY_DN59070_c0_g1	1783.14404568699	2.26544265383586	0.302542298245967	1.38235856479357e-06
TRINITY_DN60630_c3_g1	1480.12823727451	3.81601968159101	0.673517513236021	1.41754640412363e-06
TRINITY_DN71372_c1_g1	1849.39620849375	3.94014798511066	0.704318363590023	1.45368869677306e-06
TRINITY_DN81971_c1_g1	5661.2727982255	4.0594667643668	0.733083246366747	1.48981973915838e-06
TRINITY_DN65173_c2_g2	23.3789541403535	-4.84377201152979	0.921046229208628	1.52578597126906e-06
TRINITY_DN58285_c0_g1	743.944650714264	2.00056462670905	0.240421185443985	1.56363075893042e-06
TRINITY_DN60172_c5_g1	381.530776577098	2.01797835888928	0.244661998595689	1.60145168115958e-06
TRINITY_DN79145_c0_g1	23.7865770044568	-4.12337294774352	0.750794481724038	1.63919476315531e-06
TRINITY_DN77258_c0_g2	2043.35315345442	5.64452762704787	1.11819282557036	1.67794459877966e-06
TRINITY_DN81831_c2_g1	19.8652104828874	-4.03532902623186	0.73231817753553	1.71817003203968e-06
TRINITY_DN61299_c1_g1	153.522331505438	3.70534850187491	0.654912877726394	1.76097854317355e-06
TRINITY_DN68695_c0_g1	81.2825301766011	-2.72783582544097	0.419748896718012	1.80663001966651e-06
TRINITY_DN85503_c3_g2	305.204403161939	3.50972331976334	0.611674878363047	1.85501976778483e-06
TRINITY_DN70032_c2_g2	177.27586870477	1.71743580307941	0.174958233753316	1.90371572267397e-06
TRINITY_DN57012_c1_g1	675.442775691808	-4.49590263246992	0.852908125544277	1.95257809008135e-06
TRINITY_DN72497_c0_g1	126.2236493404	-3.12405225818094	0.519770873155382	2.00410867967353e-06
TRINITY_DN71769_c0_g1	31.644100827189	-3.54076599787522	0.621818443125908	2.05549314526039e-06
TRINITY_DN60266_c1_g1	2175.96909219062	4.63503171126855	0.890046723189037	2.10708533571595e-06
TRINITY_DN80502_c0_g3	137.373152187394	-2.52928520548353	0.374502195514815	2.15855387265843e-06
TRINITY_DN61708_c1_g1	14.5349207160481	4.91568159441048	0.960175034041657	2.21109837389388e-06
TRINITY_DN77219_c3_g2	15.2594263554291	-3.91364638605704	0.714825666308982	2.26389192869054e-06
TRINITY_DN65438_c1_g2	1102.15054207604	-3.57760426619675	0.632662285209203	2.31687077591214e-06
TRINITY_DN71771_c0_g2	451.334394009879	5.06627136793186	0.998609348315978	2.37015840070501e-06
TRINITY_DN78243_c0_g5	16.7914002408559	5.43962687990116	1.09219731219837	2.4249956374394e-06
TRINITY_DN82857_c1_g1	13.1962633756514	-3.98913040905047	0.736372725939012	2.48102833400219e-06
TRINITY_DN79748_c4_g2	16.3135654037278	4.48172827330393	0.858928621033093	2.53830741900849e-06
TRINITY_DN66872_c1_g1	123.391080092619	-5.33787454951829	1.07671374744555	2.60235693167868e-06
TRINITY_DN81554_c0_g1	27.0549496370079	-3.61897708503347	0.650083885178618	2.66612540540444e-06
TRINITY_DN59742_c3_g2	66.5131367155679	-2.9865563636317	0.493189280303044	2.7297828693119e-06
TRINITY_DN84204_c1_g3	157.836621029059	2.81046463330508	0.449614539857369	2.79350433765564e-06
TRINITY_DN50504_c0_g1	54.0024444367874	4.5422445998369	0.88309727614329	2.8617059514541e-06
TRINITY_DN83867_c1_g1	275.84311751782	-3.03954587265352	0.508630407600657	2.92997731713336e-06
TRINITY_DN76936_c0_g4	102.54697610791	6.08547375193995	1.2725092562455	3.00231554234557e-06
TRINITY_DN72011_c1_g3	43.9164181798572	5.12754242329091	1.0354836298275	3.07782575635245e-06
TRINITY_DN57569_c0_g3	1678.045185527	3.35740610554239	0.592192003663081	3.15482585394624e-06
TRINITY_DN74799_c2_g1	4338.459264109	2.68573726835311	0.423597458516569	3.23188891172866e-06
TRINITY_DN80853_c3_g2	163.023354738536	3.27289035088289	0.571349876584517	3.30909802564723e-06
TRINITY_DN79403_c5_g3	358.946085763798	2.09350792190856	0.275862629325198	3.39112611941991e-06
TRINITY_DN68544_c6_g1	63.3097885995056	4.72433092506749	0.939702860481582	3.47299974539706e-06
TRINITY_DN68343_c1_g2	339.277224535201	4.40525381186223	0.864806247306435	3.56467555981427e-06
TRINITY_DN72011_c1_g1	328.134867237689	3.44717243484331	0.622395561143126	3.65831836844399e-06
TRINITY_DN78956_c0_g1	147.864418912077	-3.51474051548764	0.641521263150771	3.75667843131395e-06
TRINITY_DN54449_c0_g1	466.601392756968	4.07051492553281	0.783550927510303	3.8551179595434e-06
TRINITY_DN54094_c0_g1	43.3942916652	4.22858495759078	0.824450800525384	3.9542792686944e-06
TRINITY_DN81687_c0_g2	25.714461025704	-4.25098732022298	0.832313198773798	4.05757377143706e-06
TRINITY_DN71811_c3_g1	185.986786665138	-2.48514504031586	0.381099269281316	4.16461839802687e-06
TRINITY_DN66002_c4_g1	40.4229886738838	-3.1575986692189	0.554191135762014	4.27297400234585e-06
TRINITY_DN80336_c1_g1	10524.6817182037	2.92474028707524	0.494383611886902	4.38082557493594e-06
TRINITY_DN71070_c0_g1	1153.37793936799	4.36395317790133	0.864522701859491	4.48918856317094e-06
TRINITY_DN75571_c0_g1	17.687369489619	-4.19857318396673	0.823769347594479	4.60113712614762e-06
TRINITY_DN61128_c0_g2	116.780895253696	3.06996473937132	0.533331927173074	4.7133913384589e-06
TRINITY_DN67029_c2_g3	171.864837922426	-3.80669386875064	0.723439954312279	4.82589732438512e-06
TRINITY_DN46009_c0_g1	114.312467723934	7.41869186571729	1.65447358049668	4.93789919170246e-06
TRINITY_DN78609_c0_g1	113.737234452749	-3.1776592507777	0.561539870474771	5.0501780576218e-06
TRINITY_DN55590_c4_g1	171.838029641709	2.38971965646359	0.359229725086787	5.16679456136222e-06
TRINITY_DN71057_c0_g1	68.2144022950965	-2.26516937390091	0.328358632286795	5.29131520264341e-06
TRINITY_DN79405_c0_g1	31.5777469709571	-2.61326930565512	0.41936219368669	5.41866354287194e-06
TRINITY_DN65372_c0_g1	323.618059780811	4.14705660617488	0.818869337542935	5.54758710527838e-06
TRINITY_DN76410_c2_g1	504.044904272534	1.94401543591111	0.246241563197946	5.68146694874671e-06
TRINITY_DN65429_c4_g1	263.706420417455	2.8872376022257	0.493277612228298	5.81943094775442e-06
TRINITY_DN85085_c0_g1	181.694386904636	4.25571999074561	0.851006663563245	5.95687001058789e-06
TRINITY_DN84214_c4_g2	670.968484936494	1.77014812269217	0.201344144690346	6.09409922718341e-06
TRINITY_DN73070_c2_g1	799.327405692201	3.04492332405462	0.534804412382397	6.23152313039481e-06
TRINITY_DN62626_c3_g1	453.89055010492	-3.35684040713738	0.61717641717197	6.37137181529216e-06
TRINITY_DN68326_c0_g2	49.3214129537482	-2.81287144454753	0.475854625920277	6.5163067032757e-06
TRINITY_DN85681_c4_g1	2373.25403446996	2.1107752565635	0.292245554379154	6.6663987288946e-06
TRINITY_DN67625_c1_g1	74.3467898673984	-3.17014090835475	0.571955969703632	6.82023522496997e-06
TRINITY_DN74610_c1_g2	29.7574935331341	4.61918666221367	0.954943727765607	6.97631565101106e-06
TRINITY_DN69821_c6_g1	590.685021017573	2.3725068253116	0.363010460654073	7.13803020873289e-06
TRINITY_DN78456_c1_g1	47.0292189312069	4.68602093868405	0.975517212052581	7.30070692367044e-06
TRINITY_DN64051_c3_g1	33.2209455351964	3.16255570809938	0.572579115151839	7.46384206228136e-06
TRINITY_DN70793_c1_g2	55.2571804770268	-2.42862636936526	0.378616627078339	7.62883970655096e-06
TRINITY_DN83596_c1_g1	349.793367234697	-2.74073326368724	0.461406454014493	7.79353971084383e-06
TRINITY_DN81545_c0_g1	673.004142548692	3.32225356351837	0.615845904448112	7.95883730633774e-06
TRINITY_DN56649_c0_g1	452.789409670696	2.86891197849721	0.496370691369586	8.12759172861326e-06
TRINITY_DN64417_c3_g4	19.5299115273957	7.47648553372037	1.72271444983416	8.29987536948537e-06
TRINITY_DN84578_c3_g1	18.6096735564088	4.0448587638444	0.810242338376895	8.47253620902603e-06
TRINITY_DN58208_c3_g3	36.1954054492042	-2.67663268950768	0.446173126224991	8.64454471300384e-06
TRINITY_DN72399_c3_g1	48.0863641513232	-2.56374447975502	0.416298654036483	8.81693562365275e-06
TRINITY_DN60734_c3_g2	10.5163949399352	-4.68192421648548	0.980279344341085	8.9887985269563e-06
TRINITY_DN68572_c1_g1	47.4539753366492	4.12062814748188	0.832658750231979	9.16625828383609e-06
TRINITY_DN79495_c0_g1	41.6361142425778	-2.25469948174866	0.334876051609433	9.34374429609417e-06
TRINITY_DN77052_c1_g1	65.9505127561583	3.8692714783278	0.76657997938515	9.52346241077944e-06
TRINITY_DN54210_c0_g1	293.066619462154	4.00219862734223	0.802888146077008	9.70535688899694e-06
TRINITY_DN76586_c0_g1	1338.40740698359	3.67790364089374	0.716515453659848	9.88794849194838e-06
TRINITY_DN80568_c4_g1	11.3163411114013	-3.71328796321494	0.729698979179678	1.00856942430592e-05
TRINITY_DN69092_c0_g1	578.460758813107	3.42326504943575	0.651816578809286	1.02831455783656e-05
TRINITY_DN75363_c1_g1	132.836326726139	-3.20712922425187	0.595045065144424	1.0487247236062e-05
TRINITY_DN80187_c0_g1	83.3060362498808	5.27708947380849	1.15689983672958	1.07015570140084e-05
TRINITY_DN66969_c0_g1	118.822891977206	2.55764407919836	0.421522365013154	1.09165674348355e-05
TRINITY_DN65831_c0_g2	94.838160090162	5.68103021161677	1.26996805983961	1.11395371117098e-05
TRINITY_DN70849_c1_g1	73.325764924137	-2.729373720423	0.470794430988061	1.13740403386569e-05
TRINITY_DN47864_c0_g1	9.78044594445866	5.39001067372206	1.19638488367856	1.16115139698937e-05
TRINITY_DN49879_c0_g1	44.070774308547	7.33715308986161	1.73403217908462	1.18635396817323e-05
TRINITY_DN80143_c2_g2	78.8732021692973	4.04766127565131	0.834373278590807	1.21165822700766e-05
TRINITY_DN85486_c4_g6	109.10832234317	3.90446392912508	0.796375542592484	1.23745909206798e-05
TRINITY_DN84975_c6_g1	17.5201656688122	-4.83566410578035	1.05343079317206	1.26381691389254e-05
TRINITY_DN71747_c2_g1	21.2848229492667	5.24793587405704	1.17170394461873	1.29187658346025e-05
TRINITY_DN69107_c0_g2	87.4478819892501	-2.36760022872263	0.377955609983329	1.32066119487584e-05
TRINITY_DN57607_c2_g1	3417.1040496631	3.04060376777892	0.56407326925807	1.34942013076485e-05
TRINITY_DN56096_c2_g1	19.1597633560123	-3.55854316369855	0.707347637074449	1.37812143247181e-05
TRINITY_DN53186_c2_g1	14221.1755927787	2.32789261089289	0.368018351613165	1.40779774854563e-05
TRINITY_DN82093_c0_g1	124.234276638474	-3.03920651908089	0.568632920137442	1.44022727725909e-05
TRINITY_DN61996_c1_g5	13.2010900744876	5.80589624052013	1.34079395517572	1.47276343146879e-05
TRINITY_DN62218_c4_g1	454.60195606844	3.31794574191047	0.64719780268795	1.50555314835511e-05
TRINITY_DN71342_c4_g2	14.9585635521775	-5.28651662694609	1.19891247099773	1.53906105359915e-05
TRINITY_DN78958_c0_g1	14.5444801302719	-3.56992626712522	0.71930398158047	1.57278583478233e-05
TRINITY_DN68125_c0_g1	43.9767310550823	-3.6794295995544	0.750874882892051	1.60699232479634e-05
TRINITY_DN72548_c1_g2	72.4861497789415	-4.1386991221702	0.881407560480503	1.6421271562314e-05
TRINITY_DN53193_c6_g1	57.8282020597096	3.62285927987892	0.736746105297072	1.67725496885462e-05
TRINITY_DN57928_c0_g1	48.8534610343125	-2.09518335620596	0.30784772412421	1.71260623677498e-05
TRINITY_DN68653_c1_g1	83.3360363287892	-2.66765053470319	0.469388568951728	1.748515236285e-05
TRINITY_DN67571_c2_g8	31.3628443514318	5.26814111601375	1.20185370652522	1.78450338381121e-05
TRINITY_DN67881_c3_g2	777.84156346776	3.58804920496231	0.729360796359278	1.82078365406028e-05
TRINITY_DN73166_c1_g1	1218.55238117245	3.03559431048449	0.573968577078275	1.85719630748304e-05
TRINITY_DN81554_c0_g3	24.710421597035	-3.13980433418248	0.603725254576779	1.89379398621814e-05
TRINITY_DN85170_c4_g2	86.0836308898326	-4.09204520494697	0.87288128230927	1.93054736930106e-05
TRINITY_DN64932_c5_g1	16.5873189316058	-4.26292964029702	0.923687868605025	1.96869005802125e-05
TRINITY_DN74496_c2_g1	205.449850997965	3.42272507547736	0.686142188445831	2.00692638721676e-05
TRINITY_DN80374_c1_g2	126.510881075917	6.10210829243241	1.44607638047684	2.04543861133002e-05
TRINITY_DN73781_c3_g1	312.126852849954	3.38401099901867	0.67661262393209	2.08457053157538e-05
TRINITY_DN80901_c1_g1	33.3303634970403	6.34350285618469	1.51880215369519	2.12440177880794e-05
TRINITY_DN75070_c4_g2	204.295222468091	3.0331143711706	0.578233244031489	2.16443020832236e-05
TRINITY_DN78747_c0_g1	32.4436566409651	4.23568249684688	0.920467092785304	2.20443350405699e-05
TRINITY_DN84575_c2_g3	19.0502495028756	-3.74150588781212	0.781040696822305	2.24514959165709e-05
TRINITY_DN56445_c2_g3	192.476185539376	2.51898537782156	0.432971197226246	2.2860053717297e-05
TRINITY_DN57288_c1_g2	79.1442159410813	4.24437925917254	0.925875381633196	2.32741071767594e-05
TRINITY_DN69576_c0_g2	60.1094862551328	-3.44250046205277	0.697337397759702	2.36891136707635e-05
TRINITY_DN59843_c1_g2	174.467972409289	-2.15727013056134	0.330438984447935	2.41031333289666e-05
TRINITY_DN72740_c1_g7	204.161136410832	3.25464735775181	0.645470494905259	2.45316441273948e-05
TRINITY_DN77593_c2_g2	2062.3015732187	2.30399849932049	0.373715159342921	2.49651622221602e-05
TRINITY_DN79415_c1_g1	74.4313843812349	-2.95530175562526	0.56154440370449	2.54102314659717e-05
TRINITY_DN65738_c5_g1	3501.00547333047	2.23920475887456	0.355930620973656	2.58543032720528e-05
TRINITY_DN80365_c1_g1	147.776634086947	-2.46582126824908	0.42161386482086	2.63057223561248e-05
TRINITY_DN85486_c4_g3	46.1712899026518	4.13341409807475	0.901390251203483	2.67562744026924e-05
TRINITY_DN58180_c0_g2	269.240333900394	3.2477502944562	0.647360399324841	2.7212627543199e-05
TRINITY_DN57606_c2_g1	18.1017594790471	3.82714195492854	0.814276201485886	2.76675785321909e-05
TRINITY_DN81940_c0_g1	141.750261022829	3.89412836946634	0.833779169244924	2.81223934381364e-05
TRINITY_DN59312_c5_g1	16952.4685010919	2.22962839075394	0.354384730799964	2.85779693522126e-05
TRINITY_DN84164_c2_g1	2004.37409837979	1.98196632784131	0.283302411282124	2.90386629094671e-05
TRINITY_DN85210_c5_g1	672.969507459721	3.6786045283989	0.773969057790403	2.95077644616437e-05
TRINITY_DN61611_c1_g1	73.6077679008041	-3.73629971429112	0.792166550548483	2.99881908733053e-05
TRINITY_DN72805_c2_g3	10.6598108507522	5.60619956960545	1.33648392748138	3.04822668005227e-05
TRINITY_DN63615_c2_g2	13.2132001379351	4.95757345545058	1.14836728551286	3.09749235410357e-05
TRINITY_DN54786_c5_g3	15.5203032918969	-3.00493216118022	0.583178275848915	3.14828758924889e-05
TRINITY_DN78844_c0_g1	39.7920136018475	4.56791618200892	1.03850331803413	3.19937130712992e-05
TRINITY_DN55835_c0_g1	67.7259268049258	5.58315381525873	1.33568362008593	3.25117352514717e-05
TRINITY_DN70621_c3_g1	27.1938301077404	-4.15902260187859	0.92126921945993	3.30327460412011e-05
TRINITY_DN57937_c0_g1	35.4580309269062	-3.98653312213788	0.871373236960154	3.3555202635665e-05
TRINITY_DN69436_c0_g1	87.8475388661926	-2.68612501598871	0.492109161363789	3.40779488956481e-05
TRINITY_DN79194_c3_g1	91.4482001629439	4.94832144262716	1.15329708686565	3.46047967262718e-05
TRINITY_DN62922_c4_g1	146.996981291905	-2.03762849722339	0.303312577136453	3.5135133907521e-05
TRINITY_DN85371_c2_g1	36.4790948169446	-3.70983241220146	0.793662383021612	3.5678167747187e-05
TRINITY_DN78143_c2_g3	50.5476654563425	4.54552379639266	1.03850070866017	3.62197135244819e-05
TRINITY_DN80578_c2_g1	315.579381037839	2.83349396357661	0.537639974429146	3.67677763440568e-05
TRINITY_DN70929_c2_g1	617.672521305186	-1.75773638178702	0.222366643196483	3.73198023499896e-05
TRINITY_DN50763_c0_g1	496.517818791942	2.51978350451692	0.4460092458224	3.78699271427534e-05
TRINITY_DN76059_c7_g1	10.9149341196173	-6.82328034505655	1.70942543859404	3.84201188300029e-05
TRINITY_DN81994_c3_g1	4863.10108577504	4.52326236948405	1.03439303252392	3.89692718362804e-05
TRINITY_DN64253_c0_g2	556.661535288759	-2.98686672551539	0.58351416853646	3.95188932282994e-05
TRINITY_DN66137_c1_g1	4419.67677793774	3.5377528596772	0.74537471128746	4.0067210376806e-05
TRINITY_DN67607_c0_g2	21.9900556385673	-3.13596561908378	0.627568240107031	4.06159962186409e-05
TRINITY_DN62767_c2_g4	60.1514185643479	3.30618948927151	0.67781040219118	4.11653495482217e-05
TRINITY_DN72637_c0_g1	91.1777132474116	-3.05110984642409	0.602872500880693	4.17130665859928e-05
TRINITY_DN79293_c2_g2	4816.35866794857	3.47911548555509	0.729400423661881	4.226651461159e-05
TRINITY_DN71811_c3_g2	73.9105425252386	-2.35805995155455	0.399828983277805	4.28230770307357e-05
TRINITY_DN61073_c4_g1	313.459285768479	3.66313546346132	0.787811212384129	4.34161033127462e-05
TRINITY_DN78761_c0_g2	278.629145371873	2.84714130274326	0.546725990909103	4.40115194478596e-05
TRINITY_DN60708_c0_g1	47.3728611345565	-3.71215308202282	0.803461100759178	4.46120381245552e-05
TRINITY_DN60410_c5_g1	578.022813189093	1.83678087967063	0.247979818470819	4.52133023244998e-05
TRINITY_DN80797_c0_g1	353.13934216022	-4.32629692290439	0.986804911090054	4.58213696796072e-05
TRINITY_DN66283_c1_g1	41.3690304728309	2.5740800458141	0.467211709146082	4.64314203336841e-05
TRINITY_DN56297_c1_g3	12.2893546108268	3.79795907475342	0.831855875697837	4.70533926209097e-05
TRINITY_DN83309_c1_g1	29.3460051481829	3.97201369442528	0.883855483876848	4.76755370256208e-05
TRINITY_DN67856_c0_g2	26.0458664265896	-3.67010197544571	0.794306859420243	4.82979848541546e-05
TRINITY_DN79322_c1_g4	13.3622492996361	4.11947226062132	0.928499826590628	4.89229407239737e-05
TRINITY_DN71967_c5_g1	191.940332881941	-1.97007241993914	0.288927611127699	4.95512998353101e-05
TRINITY_DN69878_c2_g2	80.4408466281131	-2.14292323506394	0.34048640555954	5.01793317314846e-05
TRINITY_DN65090_c0_g2	890.707532736743	2.51468595951625	0.451489991701184	5.08099602473989e-05
TRINITY_DN79415_c1_g4	30.1517321131603	-2.94339219809445	0.579791145366785	5.14460934822376e-05
TRINITY_DN74843_c2_g3	16.2822945334258	4.19463634621761	0.953211101955645	5.20810685715361e-05
TRINITY_DN78860_c5_g2	150.315892849556	2.97734034181758	0.590119249508639	5.27155863524104e-05
TRINITY_DN62398_c3_g2	81.1912173399718	-2.57572016054002	0.470421929989235	5.33508608059596e-05
TRINITY_DN83260_c2_g2	75.93503672053	2.71324559065229	0.511699180376689	5.39876428401595e-05
TRINITY_DN64677_c0_g1	2085.67755131465	2.11973028645272	0.335027594307009	5.46379906083067e-05
TRINITY_DN84507_c2_g1	81.7014058188499	-2.97943671707245	0.592314966191892	5.52869124601791e-05
TRINITY_DN84328_c0_g2	58.682352332426	4.22148663592823	0.965026929565427	5.59433196179176e-05
TRINITY_DN55651_c1_g1	1581.27896925731	5.78876401437333	1.43474197725077	5.65987828534789e-05
TRINITY_DN72298_c3_g1	2095.79211905988	2.56633054457187	0.469541310276339	5.72569257516726e-05
TRINITY_DN74549_c1_g1	247.396969354218	3.20652655191977	0.661644504314483	5.79153468502552e-05
TRINITY_DN68892_c0_g2	7.5291064938712	-4.01699014674683	0.904997078947477	5.85747373710421e-05
TRINITY_DN64013_c1_g1	129.589937933	2.40227721309005	0.420897847041849	5.92374642293924e-05
TRINITY_DN80279_c2_g1	404.646298208941	6.97098848169619	1.79370065157376	5.99054869702033e-05
TRINITY_DN77795_c2_g1	474.057610696266	2.16867904821568	0.351355377327046	6.05785570945551e-05
TRINITY_DN79156_c1_g1	227.859631759422	2.22371340186894	0.368028734748121	6.12524743716288e-05
TRINITY_DN52491_c0_g1	17.3508452984496	6.29496180259734	1.59328752633394	6.19289366410565e-05
TRINITY_DN35273_c0_g1	25.5808602577791	5.88429184062499	1.47004695470633	6.26051307590129e-05
TRINITY_DN66582_c0_g2	139.301124664328	2.57706789714653	0.475471838429099	6.32950960451038e-05
TRINITY_DN54561_c0_g1	104.626069863094	3.35014578771096	0.709136294167167	6.3990542547915e-05
TRINITY_DN51924_c0_g1	657.17392219647	3.99805147591606	0.904796998172894	6.46852499657704e-05
TRINITY_DN84977_c7_g1	7428.80870104274	2.17940364298822	0.356149333525241	6.53832054365726e-05
TRINITY_DN63823_c3_g1	242.869493256951	2.81391436852648	0.548253620966337	6.60874811485303e-05
TRINITY_DN77181_c1_g2	24.9507031158289	3.40848682527639	0.72863055572078	6.67981979904543e-05
TRINITY_DN74763_c4_g1	13.0946794445646	-3.89039352760232	0.877540458014779	6.75417013883731e-05
TRINITY_DN80391_c1_g1	312.625323660099	3.98202797648717	0.905929621059204	6.82889537687907e-05
TRINITY_DN84416_c5_g1	7.29653049573043	-6.09512766365749	1.54905108448316	6.90412707842636e-05
TRINITY_DN83309_c2_g2	61.0933540801565	3.75541023991558	0.83874901965967	6.98035758841162e-05
TRINITY_DN79964_c4_g1	908.584454506705	1.76484981644335	0.233201080000466	7.05801290503158e-05
TRINITY_DN60266_c1_g2	193.168478983324	4.51557202622429	1.0721655739246	7.13566798122294e-05
TRINITY_DN52827_c0_g2	47.5481232559885	4.1493959623266	0.962709397726602	7.2154869461616e-05
TRINITY_DN80401_c0_g5	12.7687423437416	-3.29678554821061	0.704840970414693	7.299282141264e-05
TRINITY_DN83100_c1_g1	277.591621567008	-1.48931077905743	0.150224355687878	7.38326030572302e-05
TRINITY_DN75893_c1_g2	155.94121787541	3.40196800780689	0.737760508919362	7.46744222247971e-05
TRINITY_DN70761_c1_g1	553.552142726328	2.61821655873238	0.497362506061367	7.5520741984788e-05
TRINITY_DN55590_c4_g2	13.7159415053233	-3.86728221360465	0.882091619157688	7.63746514147709e-05
TRINITY_DN76378_c1_g1	52330.7312464152	2.0742767372133	0.330700520811383	7.72327867939065e-05
TRINITY_DN75412_c6_g1	139.46236091208	2.15115045105065	0.35501979513629	7.81089843875792e-05
TRINITY_DN85348_c2_g1	159.862472675617	-3.35839427238236	0.727823557745134	7.8989853034776e-05
TRINITY_DN83260_c2_g6	38.9092214317538	2.31609996046877	0.406260150510544	7.98705362356359e-05
TRINITY_DN50141_c0_g1	48.0606904456776	2.46081152253652	0.451338216949868	8.07586843253118e-05
TRINITY_DN68505_c0_g1	172.827482346988	4.25186616841077	1.00486048482134	8.16455719356806e-05
TRINITY_DN79076_c0_g1	95.1855889520805	-2.99821986895008	0.617577889712126	8.25314798221024e-05
TRINITY_DN82030_c0_g3	184.31393357723	-1.73607276200922	0.227493967748586	8.34144227744089e-05
TRINITY_DN52924_c0_g1	9.01782462027309	-4.38572106744805	1.04700162454062	8.4300992670175e-05
TRINITY_DN68918_c1_g1	4883.94541371206	3.28978682395116	0.708623734356816	8.51932885336639e-05
TRINITY_DN69768_c0_g2	1017.57260605564	2.03759510815149	0.321136688897848	8.60837070234201e-05
TRINITY_DN83967_c5_g3	17.9086972213198	-2.87715181726196	0.582468313725844	8.70013324980558e-05
TRINITY_DN64923_c2_g2	1740.11303293344	3.3415448555703	0.726680864779405	8.79177715946853e-05
TRINITY_DN77563_c0_g2	13.2828465305337	-3.48880962648214	0.774252927774438	8.88603039834888e-05
TRINITY_DN82000_c3_g1	32.8553118286321	-2.33861504653193	0.416690402038902	8.98071945231272e-05
TRINITY_DN32541_c0_g1	25.5667781025807	3.15390379598049	0.67076052237061	9.07561109843787e-05
TRINITY_DN61593_c2_g1	55.3014738531928	-4.11735686201317	0.971999584759869	9.1717154347107e-05
TRINITY_DN76410_c2_g2	1432.09136833252	1.89302129634461	0.278663500712719	9.26846997524274e-05
TRINITY_DN60430_c0_g1	36.3185833301533	-4.00331916524777	0.93772176356553	9.36563496422974e-05
TRINITY_DN68077_c0_g3	122.21261323859	2.71699075676036	0.537077743461457	9.46478975161874e-05
TRINITY_DN78609_c0_g3	235.082460665328	-2.89808815889417	0.59390873476375	9.56401005194179e-05
TRINITY_DN58495_c1_g1	5937.69582742657	2.73186019638188	0.541998647116812	9.66314401185223e-05
TRINITY_DN85671_c5_g1	1007.03876150469	3.28780624671593	0.716024928278324	9.76202121846902e-05
TRINITY_DN72072_c0_g1	12.6216438277117	-3.8589764535675	0.895758048558922	9.86195731843651e-05
TRINITY_DN55850_c2_g1	44.5029681483831	-3.15508880485802	0.676405772049571	9.96382838916817e-05
TRINITY_DN56864_c1_g1	13.0828179963215	-3.10148823699224	0.660345250671479	0.000100668742045743
TRINITY_DN68368_c5_g3	6.58043941084527	-5.22741835888195	1.32977410239337	0.000101709727795148
TRINITY_DN54177_c2_g1	223.918373808471	2.4975727965277	0.471309992654673	0.000102753903110675
TRINITY_DN82574_c2_g2	396.07620707641	5.25966789445958	1.34118180815399	0.000103800582717377
TRINITY_DN70359_c0_g2	19.9098352392902	5.61656659314377	1.45398818638846	0.000104847836503183
TRINITY_DN56468_c0_g1	517.175017090186	-3.0669047067863	0.65237899126397	0.000105920656585537
TRINITY_DN59618_c2_g2	410.200617214494	-4.43403164538658	1.08431057856021	0.000106995303812507
TRINITY_DN71878_c2_g3	23.2179482671228	-2.5380777262816	0.487108034890306	0.000108107508702756
TRINITY_DN83636_c2_g1	60.0630969247407	3.32238079116895	0.736100282392765	0.000109227575333772
TRINITY_DN75309_c0_g1	35.3261768506782	-3.2369533507937	0.710081880414578	0.000110365024673332
TRINITY_DN62870_c0_g1	159.794978991689	3.79360409151707	0.886801869723106	0.000111499150015113
TRINITY_DN66172_c1_g2	35.850899168932	-2.66130950242344	0.527495594788374	0.000112633102431021
TRINITY_DN57886_c1_g1	18.3759202858	4.29953526018067	1.04794325202126	0.000113767221549951
TRINITY_DN83328_c0_g1	213.379784926046	3.55186629917795	0.81092775572487	0.0001149055203518
TRINITY_DN53528_c3_g4	401.184706117448	3.33727649005668	0.743425835039775	0.000116053411439685
TRINITY_DN64757_c0_g2	100.784672885913	2.83398925905279	0.583479799098569	0.00011720098148869
TRINITY_DN81586_c3_g1	111.144925775794	-3.14827883482845	0.68366296129785	0.000118348927716256
TRINITY_DN58454_c2_g1	11.3537322600358	4.78826855779777	1.20591341833425	0.000119497311254168
TRINITY_DN68330_c5_g1	211.855232038298	2.47767457110601	0.470776192672639	0.000120653969587793
TRINITY_DN81029_c1_g2	54.8258573873354	-2.81789000240399	0.579224241431432	0.000121808402412213
TRINITY_DN54557_c0_g1	13.0754630227327	3.00057374608805	0.638336075792869	0.000122979707427373
TRINITY_DN82478_c1_g1	393.039395306755	2.56424152775224	0.500468496614685	0.000124187245192732
TRINITY_DN62715_c3_g1	341.506739500219	3.15508053967172	0.689612485646077	0.000125393327367594
TRINITY_DN49486_c0_g2	22.2703398433667	3.12804961486346	0.681346467987432	0.000126604008668366
TRINITY_DN79521_c2_g1	19.2412357022329	4.27960634822781	1.05057144249171	0.000127818375657441
TRINITY_DN76863_c3_g1	76.9634003337718	-2.86311094757723	0.598370113767761	0.000129068212615032
TRINITY_DN73674_c3_g2	473.037448370464	3.23280040896107	0.717346952860362	0.000130319353265177
TRINITY_DN74475_c2_g1	566.164071672463	-2.62254348229919	0.521458218903851	0.000131571652865042
TRINITY_DN75499_c0_g1	94.5964267715391	-2.48984763888421	0.478855845838439	0.000132821442552707
TRINITY_DN83693_c0_g2	7.23047821166639	-4.33250870645489	1.07255037250128	0.00013408802344155
TRINITY_DN80027_c0_g2	550.592092307581	-2.20910214009337	0.390032783596272	0.000135386327040048
TRINITY_DN68343_c1_g3	9414.35101016822	3.89433774149802	0.933855054414131	0.000136683937017468
TRINITY_DN65328_c3_g1	200.143777248092	2.91498719004275	0.618087989293838	0.000137983118055029
TRINITY_DN54324_c1_g1	332.210654127709	3.22328708716599	0.717675125116156	0.000139280012248268
TRINITY_DN70782_c0_g2	61.8197900107217	5.45210624763066	1.43860563308203	0.000140589078854335
TRINITY_DN81719_c2_g1	116.673683417461	-2.90347899290732	0.61551666219633	0.000141905672719504
TRINITY_DN79963_c1_g1	233.147088768614	-2.33308913725218	0.431337289768648	0.000143228005610112
TRINITY_DN80105_c1_g1	1011.31277810341	2.64736837118713	0.533335232565168	0.000144555570327615
TRINITY_DN43202_c0_g1	11.8907523477364	2.80378827922992	0.584170239809754	0.000145884398285622
TRINITY_DN79963_c1_g2	49.7226449638578	-2.31786060408276	0.42688732845021	0.000147212478620181
TRINITY_DN60739_c2_g1	9.87602537056414	3.41290182225339	0.781855752614646	0.000148541799692294
TRINITY_DN66013_c2_g3	167.26756652061	3.75863737955805	0.894278674245526	0.000149874160702212
TRINITY_DN85499_c1_g2	18.3810293869496	3.89452987829617	0.938957664983029	0.000151213252996434
TRINITY_DN75588_c0_g1	137.340480592254	3.90959447273972	0.943920619726875	0.000152549565363654
TRINITY_DN83142_c3_g4	28.9718154590749	-2.5234197535502	0.495148644691039	0.000153912383289312
TRINITY_DN84826_c3_g1	275.447387423573	2.7735782920676	0.576680893217533	0.000155277467683601
TRINITY_DN82126_c1_g2	136.458453298226	2.94040015966235	0.631388239477351	0.000156650575409958
TRINITY_DN80877_c0_g3	1255.95646148843	4.07388055435307	1.0003705248171	0.000158022135679088
TRINITY_DN68642_c0_g1	893.476773658017	2.58146347083644	0.514997831133246	0.000159399941620193
TRINITY_DN82505_c1_g2	16.3927360786267	-2.6307289616855	0.531519603048571	0.000160788597032318
TRINITY_DN67115_c0_g3	24.3752030225197	-3.19595100414504	0.716376330402669	0.000162187771991282
TRINITY_DN66462_c0_g2	42.1750880308174	-5.38281495815572	1.42988420151499	0.000163583854586646
TRINITY_DN59469_c2_g1	129.003495862594	4.3153639588427	1.08193788554956	0.000164980507975746
TRINITY_DN68584_c5_g3	1163.41908301855	2.94306981504888	0.635820358681613	0.000166418943021419
TRINITY_DN62498_c1_g2	276.815455318173	2.6080612453841	0.526566138623391	0.000167865120694869
TRINITY_DN58361_c0_g1	18.3472343933065	4.32582175657445	1.08984812010876	0.000169319569742148
TRINITY_DN62085_c0_g3	5.40809649345865	-5.92279770008291	1.61361783262725	0.000170774522040768
TRINITY_DN82366_c1_g2	18.7519581990946	4.65795234019763	1.19948748902502	0.000172231879455021
TRINITY_DN66746_c3_g3	784.928466748958	2.53998231417908	0.505071764508748	0.000173688074280432
TRINITY_DN65768_c1_g1	18.5607857439082	-3.40564681545684	0.789601916645501	0.000175153524280545
TRINITY_DN84826_c3_g2	617.798016464652	2.76588421988064	0.579840986378245	0.000176621468651208
TRINITY_DN59099_c1_g2	214.613198613113	4.2030267135139	1.05204755967242	0.000178090213970651
TRINITY_DN67526_c2_g1	81.8413693586948	-2.0175766332962	0.334298164120554	0.000179558312860702
TRINITY_DN74806_c1_g4	13534.495949098	2.15959658330106	0.38105445054391	0.000181026630373845
TRINITY_DN72422_c2_g1	140.497859394643	-2.92215225480268	0.631727055709743	0.000182493088490008
TRINITY_DN77563_c0_g1	53.4622616625771	-3.53975467171051	0.834957820152386	0.000183960505117388
TRINITY_DN83729_c2_g5	7.86665773792244	-3.61194837748923	0.858877402114806	0.000185427382422793
TRINITY_DN82097_c1_g1	85.7686865133213	3.79439030396349	0.921622589466706	0.000186943045130392
TRINITY_DN56272_c4_g1	1008.43962855167	1.73258356774672	0.24194887044826	0.000188479193268582
TRINITY_DN85348_c3_g1	1955.7695427914	1.95516066242015	0.315876310356889	0.000190034915164658
TRINITY_DN70177_c0_g2	5.79484188256831	-4.0054068707986	0.994883749767437	0.000191604188828885
TRINITY_DN71761_c8_g2	133.687765895716	4.57658481276092	1.18536317974716	0.000193190752558398
TRINITY_DN80989_c1_g1	163.332338344035	2.85421269979667	0.61491365194103	0.000194784316497244
TRINITY_DN72664_c6_g1	1082.56939731567	3.01357964186407	0.668025586736944	0.000196380517366038
TRINITY_DN62442_c3_g1	33544.7895248783	3.96088499284364	0.983588618097411	0.000197996581466058
TRINITY_DN55784_c0_g1	15.8835319995866	5.94352754633724	1.64310650435566	0.000199618229607208
TRINITY_DN65253_c1_g1	1821.96010824148	1.90453109208326	0.301703180465467	0.000201302533927887
TRINITY_DN53676_c0_g1	166.475682925026	3.76113455160666	0.92158031069916	0.000202994900568052
TRINITY_DN55623_c3_g2	67.3194520225851	3.16743136440987	0.72368384042463	0.000204689451452618
TRINITY_DN51658_c0_g1	29.0733135159396	-4.27942422620477	1.09538575387171	0.000206386560685675
TRINITY_DN83821_c0_g2	31.7941700969217	-2.35463369072529	0.453364721622648	0.00020811757928938
TRINITY_DN77006_c1_g1	734.747058919295	3.38050349439753	0.796812206767976	0.000209846400139394
TRINITY_DN67727_c0_g1	77.6528174828011	3.01821900346335	0.676580354576094	0.000211600698062299
TRINITY_DN80240_c2_g2	328.026501933541	-3.0474058358379	0.687094045552446	0.00021337129078721
TRINITY_DN71578_c0_g1	19.4805289668363	4.33984562410698	1.12140384906271	0.0002151471844827
TRINITY_DN85734_c5_g1	86.8344447025274	-2.10609882485258	0.371972491406909	0.000216949877264476
TRINITY_DN80187_c0_g2	67.2557213945183	5.92382151979499	1.65808967067885	0.000218775250461123
TRINITY_DN66735_c1_g1	202.997616877401	2.83898130424124	0.619537309271362	0.000220604171495656
TRINITY_DN66972_c1_g2	84.9454704883685	2.01730939239413	0.343506110813894	0.000222475437390638
TRINITY_DN71341_c3_g1	199.722696581593	-1.93387222152651	0.315763855639467	0.0002243702140751
TRINITY_DN66685_c1_g2	381.563376191194	1.78650354976404	0.266229656191013	0.000226283152759661
TRINITY_DN80912_c0_g1	1493.27825159387	4.28043629075015	1.11054275297753	0.000228193005712498
TRINITY_DN75902_c0_g2	27.6375962027026	-2.65084047897636	0.559014843015295	0.000230103065164014
TRINITY_DN63057_c0_g1	85.2579100295125	3.38944726613371	0.809920082620304	0.000232028745811762
TRINITY_DN59143_c1_g1	24.8696406985032	2.64996524225867	0.560021982855926	0.000233978077838136
TRINITY_DN84477_c1_g1	156.880690852755	-1.73615082090589	0.250097191839594	0.000235942513724167
TRINITY_DN80124_c2_g1	16.1501436495007	3.08954353584748	0.710375319670765	0.000237916215345335
TRINITY_DN82345_c1_g1	582.626640005162	2.15506600189687	0.393338308892831	0.000239921005498963
TRINITY_DN84052_c3_g1	168.558256430117	-3.08052784824292	0.708530032335197	0.000241921436921106
TRINITY_DN74915_c2_g1	792.934302908599	2.74660066243272	0.595283478789227	0.000243933880047196
TRINITY_DN76047_c3_g1	242.600820000127	-2.15879642502127	0.395423161651709	0.000245967628930889
TRINITY_DN53997_c0_g1	22.3650211227873	-4.25661223603491	1.11129806529096	0.000247996165301369
TRINITY_DN61026_c0_g2	157.242610511944	2.67139388930409	0.570784596738581	0.000250035999579986
TRINITY_DN64766_c3_g3	25.3577137703362	4.88591554135523	1.32812716942274	0.000252088427093034
TRINITY_DN71606_c0_g1	122.808218034377	-1.99714375657199	0.341242130591942	0.00025416427759079
TRINITY_DN66258_c2_g3	9.79139775059321	3.74277073087361	0.938756062850348	0.000256237397013729
TRINITY_DN61402_c0_g1	214.358726445418	-2.97192415048423	0.675907013314225	0.000258338093574988
TRINITY_DN66693_c1_g1	46.076855122888	-3.63503586332214	0.904591028366404	0.000260468517019774
TRINITY_DN60013_c0_g1	330.1909663125	1.96176598813867	0.330218022762866	0.000262596528471286
TRINITY_DN76826_c1_g1	1334.2740387124	-3.22161376448519	0.762857524317182	0.000264720961260648
TRINITY_DN80502_c0_g4	206.925958683437	-2.33188161982751	0.457618643257298	0.000266853584445249
TRINITY_DN73568_c3_g1	131.446420120286	-2.06946060998848	0.367960920808951	0.000269012524417329
TRINITY_DN85307_c1_g1	277.708903550638	-2.42182277945958	0.489289106804283	0.000271169995291983
TRINITY_DN81029_c1_g4	8.41322739607777	-5.16549659568144	1.43400690241956	0.00027333040417656
TRINITY_DN61249_c1_g2	18.126648777085	-3.62623780118836	0.904388533384389	0.000275492254573178
TRINITY_DN82967_c3_g1	45.8035386846188	2.29685061190907	0.447280876922091	0.000277684601916389
TRINITY_DN61155_c1_g1	650.633186188809	2.76106785683122	0.608728455426994	0.000279923692415989
TRINITY_DN65866_c1_g1	325.361797809103	-2.26165886751686	0.436188198741395	0.000282161330771553
TRINITY_DN55298_c1_g1	105.430531411489	2.82222159624969	0.630325709161691	0.000284405733857538
TRINITY_DN63827_c5_g1	63.1632651576198	1.9282739920742	0.321381945789582	0.00028666529274921
TRINITY_DN59645_c1_g2	131.683769909082	3.06853787810836	0.716809841664382	0.000288940855783019
TRINITY_DN82268_c1_g1	245.153194984353	-2.50743853787506	0.522524380844692	0.000291217328587977
TRINITY_DN61529_c3_g3	11.866605050862	4.00232378249359	1.04260734856512	0.000293532711336508
TRINITY_DN77484_c1_g1	9.10576476165979	-4.22747778003977	1.12280683494289	0.000295886425631073
TRINITY_DN57432_c2_g1	550.340841729594	2.88997721002391	0.657742263151182	0.000298242825660699
TRINITY_DN54712_c2_g4	28.7526387272582	-2.62180656267286	0.564690524094127	0.000300605100120989
TRINITY_DN61529_c3_g2	24.5321356596712	4.15463498538294	1.10041151163752	0.000303007223355482
TRINITY_DN83618_c0_g1	42.3352433344207	2.84645843738991	0.645094008987089	0.000305442711275861
TRINITY_DN73717_c0_g1	2509.01629987466	2.19367415570544	0.417062112211651	0.000307873477360911
TRINITY_DN57696_c1_g1	24.0449962614218	-3.04687972104591	0.715818139679896	0.00031032110844436
TRINITY_DN72702_c1_g5	47.275713634324	3.57519856084431	0.901361123081488	0.000312784632159535
TRINITY_DN83260_c2_g1	43.2623365000347	2.74315665820892	0.610487938400472	0.00031525662064601
TRINITY_DN64749_c0_g2	259.194278189236	4.28892668109865	1.15221863150976	0.000317730349640068
TRINITY_DN60136_c0_g1	28069.6132756919	2.71248977888519	0.600446908329877	0.00032021941237591
TRINITY_DN53216_c0_g2	18.2756893273866	3.71189092196716	0.952045831524238	0.000322734368900058
TRINITY_DN81135_c3_g1	126.633923950883	3.33750768955073	0.821116206465909	0.000325258744342954
TRINITY_DN77178_c5_g1	18.9622976877165	3.79465235275138	0.983093490059685	0.000327813971429217
TRINITY_DN72581_c2_g1	6986.76599564485	1.75787599416403	0.266837450138837	0.000330385848411185
TRINITY_DN57029_c0_g1	271.31464167376	3.5191954648696	0.887068986521847	0.000332953758107882
TRINITY_DN80760_c0_g1	95.1065972435109	-2.17552848041037	0.414709941837646	0.000335565402686009
TRINITY_DN84391_c1_g1	566.151088590065	-2.03907214247065	0.366724489946396	0.000338181518560727
TRINITY_DN43495_c0_g1	45.0948266310813	4.73910408056964	1.32180958749085	0.000340835082151468
TRINITY_DN63079_c1_g2	63.2444673800737	-2.42755204502385	0.504697480647063	0.000343483994168888
TRINITY_DN65471_c4_g1	40.2683831132906	-2.86569791906093	0.660453471933294	0.000346161445468254
TRINITY_DN79431_c0_g1	369.705999223335	-1.9906577531636	0.350733959154516	0.000348835198040538
TRINITY_DN63947_c0_g3	25.7800517722597	5.91699784606182	1.74153035296866	0.000351513127911769
TRINITY_DN84601_c3_g3	24.7474803109087	10.3462620572573	3.31246391157594	0.00035420196999753
TRINITY_DN77281_c1_g2	349.848004935214	-2.69716123476268	0.601744402565821	0.000356894951057856
TRINITY_DN68210_c0_g1	52.0424775465548	2.26587402737281	0.449586626938763	0.000359627997366885
TRINITY_DN66459_c0_g3	336.518215621416	2.11213678223368	0.395283100707924	0.000362375029358769
TRINITY_DN66169_c2_g1	35.6282929211192	2.93768509992485	0.68951093549071	0.00036514789235415
TRINITY_DN54791_c5_g1	368.650143856919	1.7395989605922	0.263205502783268	0.000367916143645288
TRINITY_DN85371_c4_g2	23.6939930177125	-3.33790872426821	0.83220200178749	0.000370683837331767
TRINITY_DN83231_c1_g2	13.5163940229696	3.74402600667479	0.976875227516416	0.000373447535263961
TRINITY_DN76257_c6_g1	33.8544186477828	-2.2220167308477	0.435157970637353	0.00037621177484311
TRINITY_DN64749_c0_g1	755.228138061488	4.05410202451557	1.08758777393755	0.000378969522915251
TRINITY_DN83840_c0_g1	57.1782727411714	-1.80399158341685	0.286670847295167	0.000381756153879076
TRINITY_DN67426_c1_g1	305.551602389813	2.27143222131219	0.4542930160858	0.000384595740083258
TRINITY_DN49318_c0_g1	1439.13603822975	3.00262364697889	0.716086474521232	0.000387449499394834
TRINITY_DN62084_c2_g3	4.43134660948639	4.51470028294542	1.25691549853403	0.000390299304673199
TRINITY_DN69742_c2_g1	168.95287375425	2.07086138656939	0.383176713859928	0.000393158306682011
TRINITY_DN73230_c0_g1	485.65160185566	1.70852945769378	0.253683957011238	0.000396027956386508
TRINITY_DN67269_c6_g2	34.4803428310026	-2.06943423628727	0.383096571600775	0.000398904911772767
TRINITY_DN68188_c1_g2	507.798078375136	-2.31622583993007	0.471764862951988	0.000401790672884813
TRINITY_DN65590_c3_g1	4897.95768967803	3.34382838938771	0.840776637989658	0.00040469329968818
TRINITY_DN83539_c4_g1	57.3885677054065	-2.3340832353868	0.478771115429222	0.000407601345805693
TRINITY_DN80466_c2_g1	9.89787940126028	-2.73901508468644	0.625152286988718	0.000410552197611585
TRINITY_DN71895_c5_g1	12.9684667892868	-2.91915705034567	0.690183860166386	0.000413507255414307
TRINITY_DN59742_c3_g1	119.059147998226	-2.85983975458899	0.669210348153536	0.000416470732955116
TRINITY_DN67463_c1_g2	29.1199227032396	3.62286029233011	0.943850046688821	0.000419429421655407
TRINITY_DN63403_c2_g1	10.1977506466682	4.8669277229059	1.39184900762016	0.000422387296135737
TRINITY_DN68721_c1_g2	805.802680604001	2.64807069824441	0.595065121310479	0.000425432232197719
TRINITY_DN61331_c4_g1	48.1037319739762	3.3898328271129	0.862932721544784	0.000428470855477095
TRINITY_DN50696_c0_g2	28.2465878776319	-2.49929310019641	0.541384817335028	0.000431502445275243
TRINITY_DN76764_c5_g1	494.653922945524	1.94083631241247	0.340193728688127	0.000434567960938593
TRINITY_DN54955_c4_g1	15.2737585248006	-2.43013589160317	0.517253054342117	0.000437633694907016
TRINITY_DN66036_c3_g1	198.642087780133	-2.72259076870027	0.624882023385864	0.000440783527680422
TRINITY_DN84264_c1_g2	53.0415768070873	-1.99316747847311	0.360474188995379	0.000443942340890154
TRINITY_DN73651_c2_g1	54.2849234465142	3.02529926364177	0.735291132014815	0.000447101691640266
TRINITY_DN65714_c1_g2	153.0800430436	2.93604376259545	0.703522291688543	0.00045028141580139
TRINITY_DN61478_c1_g1	39.2770112612999	3.44920176889038	0.890379490782414	0.000453466727264405
TRINITY_DN55255_c1_g1	42.1744126381166	2.54548773404324	0.562241264914319	0.000456666278240758
TRINITY_DN64145_c0_g1	27.1460341948788	2.30270338400066	0.474141707004982	0.000459872736210507
TRINITY_DN75491_c2_g1	18.5921381372146	4.38771550796054	1.23448807231691	0.000463108970429934
TRINITY_DN84422_c4_g3	70.7945636807158	2.85063584066912	0.675640342296467	0.000466397186378497
TRINITY_DN66514_c0_g1	341.671464562105	2.58634324036181	0.579218106942575	0.000469680886640628
TRINITY_DN61021_c0_g1	9.81809592202916	4.25335560365867	1.18968126433037	0.000473005073188672
TRINITY_DN81710_c1_g1	2892.54873529177	2.45916384521858	0.5336105435778	0.000476322527905452
TRINITY_DN54504_c1_g1	132.140640396435	4.3374214344974	1.22074358940172	0.000479638643205107
TRINITY_DN68387_c2_g2	6448.9566754978	1.72447151191164	0.265328371898011	0.000482987648282642
TRINITY_DN59814_c7_g1	10.2030219280981	-2.8576310111391	0.680698821803065	0.000486345867719646
TRINITY_DN66074_c0_g1	38.841951731705	2.78947584898889	0.655901328807465	0.000489704558572403
TRINITY_DN57861_c0_g2	48.2994379024838	3.73176609714366	1.00223936473952	0.000493086307204212
TRINITY_DN51563_c0_g1	142.459154388771	2.97446238699051	0.725596534062215	0.000496514384821088
TRINITY_DN73950_c3_g1	58.154908951871	2.21063795709318	0.445163326205685	0.00049995378760141
TRINITY_DN72550_c0_g2	114.598621712174	-1.61723023276925	0.227084264250251	0.000503402701771548
TRINITY_DN72347_c2_g1	458.35918512593	2.24259301057533	0.457589593951591	0.000506874485434004
TRINITY_DN62281_c1_g1	778.166834675597	1.90542915960644	0.333441038287104	0.000510339025466987
TRINITY_DN80416_c1_g2	32.4017548037761	-2.02209552418279	0.376888073133717	0.000513838109379498
TRINITY_DN83464_c3_g1	85.0152806651818	-2.23816951293938	0.456583086751187	0.000517330025431554
TRINITY_DN84895_c2_g1	64.2063359662792	3.665039187922	0.984137102707173	0.000520861076463342
TRINITY_DN55603_c1_g1	28.3345652507743	5.04250215120278	1.49376975732717	0.000524405495683294
TRINITY_DN77197_c1_g2	3018.01375329302	2.41608757343561	0.523606215493897	0.000527963314945236
TRINITY_DN74701_c2_g1	62.7890320948128	-2.03544704135244	0.383107101241525	0.000531534287154652
TRINITY_DN78081_c1_g1	111.924005853941	-2.58321671080219	0.585855434930272	0.000535101067515724
TRINITY_DN70306_c1_g1	1353.94786183108	2.34022689360805	0.495980736119757	0.000538661986182368
TRINITY_DN56675_c5_g1	8.43690046367221	2.72408670372546	0.638160379040242	0.000542220841795099
TRINITY_DN76830_c2_g1	231.829571321359	-1.84732514089513	0.313849027809898	0.000545794695308985
TRINITY_DN74117_c0_g1	5736.72890611524	2.23088761709574	0.457413667817434	0.000549473242017012
TRINITY_DN78005_c0_g1	503.92601837599	2.44468337713498	0.537325768632139	0.000553173068521347
TRINITY_DN84307_c0_g2	13.3304137828014	2.96431786188396	0.730752109726669	0.000556871449552226
TRINITY_DN63405_c3_g3	21.8973723745188	-3.47052192604072	0.920788608059518	0.00056062701705669
TRINITY_DN79712_c1_g1	1570.15373046844	1.94578586438084	0.352561605430872	0.000564379275948167
TRINITY_DN71778_c0_g2	672.074837920422	2.2399230696094	0.462526998094984	0.000568147031933054
TRINITY_DN63823_c2_g1	49.4676495690439	-3.8930633728261	1.08011281815941	0.000571935993032517
TRINITY_DN67552_c0_g6	10.3466405969708	2.95311848362739	0.729331494510017	0.000575722811417683
TRINITY_DN67761_c4_g2	98.4826685820499	-2.10321111729231	0.412357461445823	0.000579535075871991
TRINITY_DN80045_c1_g1	40.9068716162231	2.19705901364269	0.447553724987343	0.000583347614704914
TRINITY_DN85439_c1_g1	18086.3351577925	1.85531001606533	0.31983270447758	0.000587156738459688
TRINITY_DN57060_c0_g5	9.48975981400884	3.80156659887314	1.04813241855047	0.000590974587468385
TRINITY_DN82854_c0_g3	11.4963721836316	-4.04243588642191	1.13826598948492	0.000594783849420444
TRINITY_DN58018_c0_g3	244.781779978693	3.98136651747927	1.11637802901728	0.000598614985880495
TRINITY_DN76436_c2_g1	1086.2760437513	-3.16069818671186	0.809226750565615	0.000602443608685578
TRINITY_DN63088_c2_g1	8.81135227710807	-2.85905173014954	0.696509433855999	0.000606276330282716
TRINITY_DN57414_c0_g1	195.781047387153	3.17722694702985	0.81620486458124	0.000610121559432464
TRINITY_DN51987_c0_g1	189.585015753913	-2.18548637027225	0.444676221050763	0.000613978653523273
TRINITY_DN54036_c0_g1	21.1848745387154	4.0944831830822	1.16149000432124	0.000617850007532458
TRINITY_DN77443_c0_g1	151.137961606172	-2.20923847060871	0.454137175068792	0.000621732947236175
TRINITY_DN65144_c5_g1	59.7807892967426	2.34015549377961	0.503617192387405	0.000625629402550153
TRINITY_DN64719_c0_g1	342.002732884394	2.20737881843229	0.453783241874094	0.000629521611974889
TRINITY_DN71574_c2_g2	5.36551017373898	4.20868765109369	1.20776592090143	0.00063345962326549
TRINITY_DN84429_c3_g1	255.367847549726	-1.41069522891896	0.154659924620874	0.000637405537786331
TRINITY_DN82757_c5_g1	763.468944198756	1.88043267088692	0.331582681125526	0.000641345296686545
TRINITY_DN79574_c1_g1	180.514198770555	-1.76055637455461	0.286448260812316	0.000645277353576139
TRINITY_DN82963_c0_g2	42.9803378431909	-2.14088405416665	0.42983737811866	0.000649212686766703
TRINITY_DN79541_c0_g1	284.79824608428	2.48992849876192	0.56177375101975	0.00065316712660737
TRINITY_DN67798_c1_g1	18.5661253049803	-3.44506786305291	0.922043543192553	0.000657117743454736
TRINITY_DN79659_c1_g1	73.2079725363576	2.00727390398765	0.380110570622541	0.000661084845536943
TRINITY_DN68572_c0_g1	154.327044247019	3.31227783374783	0.873957658607763	0.000665101735732905
TRINITY_DN63128_c4_g5	143.818544948233	1.95428162165746	0.360948482501104	0.000669136694864638
TRINITY_DN78201_c1_g4	42.9278967295064	-3.57562135864515	0.974277959934431	0.000673164968759317
TRINITY_DN65445_c3_g1	109.488073193172	3.84777119687734	1.07995688935223	0.000677279663084407
TRINITY_DN85754_c6_g1	890.731939521174	2.20294423788445	0.456326089925784	0.000681395994749015
TRINITY_DN76457_c0_g1	203.560254657129	-2.1464280032338	0.434996362713252	0.000685512269635476
TRINITY_DN81101_c1_g3	246.604694110889	2.44992814249736	0.55128408254744	0.000689697514250949
TRINITY_DN72066_c2_g2	14.0678462587871	-2.98563199384082	0.757340008238823	0.000693995059808523
TRINITY_DN81759_c2_g3	410.112737735549	1.56973189015724	0.217624995985796	0.000698341168841024
TRINITY_DN69471_c0_g1	931.626825744156	2.30529267127645	0.498851945828895	0.000702697703149955
TRINITY_DN84569_c2_g2	177.769563776652	2.47936450223514	0.565406895996672	0.000707046123551945
TRINITY_DN55772_c0_g1	25.5064462404362	4.22922096365155	1.23425245880307	0.000711386294403569
TRINITY_DN83366_c1_g1	12.9538254594809	-4.91723532938748	1.50146258264567	0.000715829087529376
TRINITY_DN76794_c2_g1	15.6421048204146	3.52475187141304	0.968667188872387	0.000720300586438891
TRINITY_DN78639_c2_g1	15.3067182776923	-2.75078094200573	0.672222490184754	0.000724791987477418
TRINITY_DN82736_c2_g2	21.4000535730432	-2.52199234107632	0.585195549168836	0.000729329763196635
TRINITY_DN68642_c0_g2	922.526043636062	2.34518560970084	0.517263298629441	0.000733860894048173
TRINITY_DN60136_c0_g2	14616.6556794708	2.61462482813542	0.621499201835192	0.000738422860686758
TRINITY_DN67369_c2_g1	2289.75124771808	1.83290992283938	0.320939034954447	0.000743017317632792
TRINITY_DN66442_c1_g1	150.426438491577	2.51438450756998	0.583733236201178	0.000747615755917759
TRINITY_DN82822_c2_g1	2937.77743749851	1.72020545503752	0.277780959435071	0.000752229016152591
TRINITY_DN65887_c0_g1	70.2659968375391	-3.2357597466051	0.86279150622209	0.000756853982037776
TRINITY_DN69806_c0_g2	198.845292442716	1.67806374351094	0.261714326934973	0.000761475592023706
TRINITY_DN75861_c1_g1	3033.61329577669	2.71517330896151	0.662326425270397	0.000766106325452581
TRINITY_DN74950_c1_g1	25.1979014868238	2.92699924770403	0.744593667198289	0.000770752567041542
TRINITY_DN65581_c0_g2	3.61772278538965	5.75688444713343	1.84081084110869	0.000775450366289194
TRINITY_DN58301_c2_g1	24.6376574830648	3.00344917965255	0.775323575567332	0.000780139180058302
TRINITY_DN70143_c2_g1	42.5085882709592	2.59802608073162	0.618659088019469	0.000784832961773502
TRINITY_DN84512_c2_g1	37.2665136659565	-2.66557458713226	0.64509395296896	0.000789534471980877
TRINITY_DN77606_c2_g5	272.166197739709	3.49160485173551	0.965890082309315	0.000794262894556995
TRINITY_DN84232_c5_g1	572.751663403225	2.1225938894389	0.435264472783839	0.00079898850150895
TRINITY_DN69527_c1_g2	139.648535431985	-2.04651761255275	0.405978131125225	0.000803725212126247
TRINITY_DN54124_c0_g1	23.2891388548848	2.49773121143036	0.581989864715014	0.000808521753720678
TRINITY_DN44413_c0_g1	23.0400541938762	6.45806912338924	2.12251347921323	0.00081333970603362
TRINITY_DN73128_c0_g1	203.6387338891	2.35603915604544	0.527535094367173	0.000818163199595258
TRINITY_DN59059_c1_g1	31.811430639668	2.52084020869867	0.592504328739135	0.000823037690102186
TRINITY_DN79330_c0_g1	120.302824297467	-1.79690400103112	0.310769718278319	0.00082794322400679
TRINITY_DN81248_c0_g1	76.2016372970025	-2.21239499836701	0.472836743313963	0.000832841107979511
TRINITY_DN69269_c1_g2	427.086791974835	3.33030057079671	0.909175265528806	0.000837744683148842
TRINITY_DN72120_c0_g1	65.217450634816	2.31598370893511	0.513667820993226	0.000842656709148548
TRINITY_DN47570_c0_g1	92.204437893869	2.34625202058981	0.526190623830292	0.000847616008608477
TRINITY_DN75428_c0_g1	177.383098283679	2.99954235514462	0.781778593628505	0.000852577825161586
TRINITY_DN75936_c1_g1	76.9846433164585	2.66776825857951	0.652096899684326	0.000857530843854865
TRINITY_DN85486_c3_g1	45.7601349152866	3.34215922714952	0.917195004609256	0.000862539896630969
TRINITY_DN79214_c0_g1	16.6691797606709	4.8015973677236	1.48908558215874	0.000867548652163117
TRINITY_DN78054_c0_g1	31.8107426367414	2.57480504030817	0.617012424421929	0.000872557660601753
TRINITY_DN78473_c3_g1	503.476566264333	-3.25160731066527	0.883299620013752	0.000877610913584927
TRINITY_DN76074_c4_g1	393.341637270585	2.21110717455849	0.475895546204331	0.000882725541496017
TRINITY_DN63114_c0_g3	26.1903883719909	-3.25497314062687	0.886081817879551	0.000887829124314557
TRINITY_DN63283_c1_g1	1286.72633564461	3.5423535743362	1.00011604802185	0.000892970677237589
TRINITY_DN71364_c2_g2	87.2290443676548	2.86205539243653	0.733180490151502	0.000898142317097784
TRINITY_DN60431_c2_g1	192.375398450864	3.16050706023089	0.851467251922404	0.000903343130103569
TRINITY_DN53689_c5_g1	68.1714311503909	-2.3680108825815	0.539451839268735	0.000908558374606683
TRINITY_DN82263_c4_g1	17.3728505719422	4.48222570575138	1.37414193403509	0.000913794389544059
TRINITY_DN50407_c0_g1	45.2088560198951	4.94578750558329	1.55716842719772	0.000919021647171387
TRINITY_DN72024_c5_g1	100.516342302298	-2.1938150527319	0.471193879988837	0.000924243652345212
TRINITY_DN74445_c3_g2	78.1758806955486	-2.41790234782329	0.559679861673905	0.000929457321674878
TRINITY_DN77786_c0_g1	63.5516351335835	-1.75509660822652	0.298305575646625	0.000934697460850445
TRINITY_DN82100_c1_g1	263.475569480494	1.9357550657064	0.3700286721376	0.000939969260088806
TRINITY_DN82132_c1_g1	22.2123914442571	-2.42721995972277	0.564761259878051	0.000945260928667005
TRINITY_DN70672_c4_g1	1219.9796506863	2.08732220151918	0.43049868341995	0.000950566088236643
TRINITY_DN76514_c0_g1	102.133903891865	-2.23453466683886	0.489115465370522	0.000955890551827666
TRINITY_DN85547_c9_g1	12.3834957706381	-3.70978368804091	1.07378988205952	0.000961211395785845
TRINITY_DN62314_c1_g1	8891.2602637975	2.37349759702096	0.544313083183673	0.000966524389632648
TRINITY_DN57043_c0_g2	603.189902071272	1.99326268371639	0.39420948811187	0.000971893494034428
TRINITY_DN75883_c4_g2	25.7217460265596	-2.31789838735333	0.523057014767203	0.000977251301851936
TRINITY_DN57298_c1_g2	76.6559688472101	2.88157466008412	0.747179740729699	0.000982622445707991
TRINITY_DN72322_c3_g1	152.82971128557	-2.06250962265318	0.422061718390005	0.000987996653426321
TRINITY_DN73163_c2_g1	28.101294822037	-3.13978911575721	0.850474591162184	0.000993385390469807
TRINITY_DN42367_c0_g1	11.5294970680632	6.71873938673503	2.27502112359472	0.000998804406224497
TRINITY_DN51595_c0_g1	141.193188391735	2.38119251205584	0.549698728344245	0.00100423141736148
TRINITY_DN82651_c2_g2	6.01545579750099	-3.40962062910603	0.959586112689019	0.00100967493358475
TRINITY_DN78806_c1_g1	93.4404295523693	2.42871655728034	0.56991131618684	0.00101518459251979
TRINITY_DN68703_c3_g2	726.620971002442	2.12544927791884	0.449350631275372	0.00102072532209124
TRINITY_DN85580_c2_g1	340.784493503387	-1.93598040368841	0.373863865142064	0.00102627433823395
TRINITY_DN79611_c0_g1	6.10663305976204	-3.4330777226107	0.974395246024519	0.00103193481567408
TRINITY_DN67239_c1_g2	236.210006453007	3.53266868425189	1.01577714163837	0.00103765361150838
TRINITY_DN83459_c3_g4	14.8518329427892	2.85112564125164	0.743251206028913	0.00104341316738281
TRINITY_DN61844_c0_g2	315.050361912712	2.84583944449159	0.742044470714941	0.00104921997377598
TRINITY_DN65367_c4_g1	77.5194474828899	-2.22043504482887	0.491166900829412	0.00105506776965344
TRINITY_DN68703_c3_g5	871.732616390908	2.14022918830594	0.459214540899834	0.00106093766985707
TRINITY_DN78970_c2_g1	167.408917752365	-1.95300602606146	0.38431392737293	0.00106685884894854
TRINITY_DN67712_c0_g1	331.304056696078	1.91139858482186	0.367797290752977	0.00107280236241766
TRINITY_DN80135_c0_g6	51.1864063309914	2.27078226037373	0.512837181714826	0.00107873406210827
TRINITY_DN57965_c4_g1	39.0163666762052	-2.56135259343498	0.630377293229841	0.00108467471440936
TRINITY_DN74776_c1_g1	8.38458992850703	-3.01811879007578	0.814929368734226	0.00109061100672128
TRINITY_DN58607_c2_g1	3441.20011711878	1.70569700070959	0.285177336226582	0.00109657131474609
TRINITY_DN65249_c4_g1	126.208311023813	-1.95852905734349	0.38744976863576	0.00110253178374393
TRINITY_DN84437_c3_g1	1374.28822486504	2.90778274948891	0.771467437659751	0.00110849984519547
TRINITY_DN80219_c0_g3	47.453247968301	-2.65534260832662	0.669567392828061	0.00111446858835977
TRINITY_DN162687_c0_g1	6.49176831352214	3.17070105145152	0.879201786247499	0.00112049106644323
TRINITY_DN81193_c2_g1	80.3890756818087	2.61166998106799	0.654129497658288	0.00112660413198524
TRINITY_DN55705_c0_g1	90.6512023421463	2.33192045851073	0.540643236289641	0.00113270940109678
TRINITY_DN57999_c2_g1	52.8228617762998	-3.83814625265761	1.15322688964883	0.00113885350516468
TRINITY_DN81476_c1_g1	29.4182815598628	-2.73042238499499	0.703228063205746	0.00114499202141411
TRINITY_DN74841_c1_g1	67.591351446658	2.44573924436313	0.588012415119529	0.00115115846525203
TRINITY_DN49180_c0_g1	93.7560865429464	-2.34957706438429	0.549056665831695	0.00115732617112286
TRINITY_DN52880_c5_g1	21.0926657156049	3.54398298642588	1.03515849124498	0.00116348936085409
TRINITY_DN78197_c0_g2	536.862405632442	2.96214199815041	0.798698581618705	0.00116965814290373
TRINITY_DN81210_c2_g1	153.915360628636	-1.72524390564317	0.295244350083578	0.00117581916356101
TRINITY_DN70635_c0_g1	59.5703462138936	3.52483773845815	1.02830639105383	0.00118198950897178
TRINITY_DN70206_c0_g1	1933.69638557665	2.12740069287239	0.45937275350933	0.00118816993629811
TRINITY_DN73042_c3_g2	1304.3672318612	2.14721126983062	0.467709097930822	0.00119436602877468
TRINITY_DN63588_c3_g1	33.7099598297783	-2.53827724695589	0.62743243031065	0.00120057248722789
TRINITY_DN77450_c3_g3	68.505940121233	-2.61485475220908	0.658687850293479	0.00120676755232823
TRINITY_DN84382_c0_g1	43.5473124972711	3.52679495226528	1.03193151209308	0.0012130122846992
TRINITY_DN85518_c2_g1	5249.67853126516	2.32221833794179	0.540706654140724	0.00121931199205208
TRINITY_DN75537_c1_g1	1783.35805000202	-2.88537172802041	0.771216900190506	0.00122561282907451
TRINITY_DN84126_c2_g2	22.6474416938731	5.25062776531879	1.73918713935141	0.00123191394685378
TRINITY_DN69833_c0_g1	100.219918962066	-2.64520515834022	0.67359568642891	0.0012382357611747
TRINITY_DN62848_c0_g2	11.589812944823	-2.60011524811075	0.655491685077462	0.00124457246350362
TRINITY_DN84903_c0_g1	36.7078255506849	2.99309995982813	0.817229379544489	0.00125094339663782
TRINITY_DN83693_c0_g1	6.37664272351087	-3.02785776355976	0.833174992170243	0.00125740679248957
TRINITY_DN73481_c4_g5	6.45243281975476	5.43760569565386	1.82338908443855	0.00126386059649337
TRINITY_DN82418_c4_g1	72.6957870976894	-2.10357915688247	0.453463831287109	0.00127030203366398
TRINITY_DN74526_c2_g2	187.249372062213	1.86125743639335	0.354149307601932	0.0012767678607396
TRINITY_DN69621_c0_g1	566.059148842152	1.83594369189906	0.343928357397325	0.0012832488892182
TRINITY_DN66500_c4_g1	739.908787613259	-2.17989885681467	0.485560218544179	0.00128972944522709
TRINITY_DN79042_c1_g7	68.9375375478289	-2.14856948456158	0.473480347790904	0.00129628685759682
TRINITY_DN62085_c0_g2	8.62115730584478	-3.48360533127462	1.02385215707213	0.00130283194642174
TRINITY_DN71307_c2_g2	13.4463253011273	2.44331137578596	0.59550406066817	0.00130940847556545
TRINITY_DN63476_c4_g1	84.610544447336	-1.88823955260893	0.366514885864677	0.00131597593546426
TRINITY_DN60476_c1_g2	37.0035018683259	-3.49851914387204	1.03096788353978	0.00132252999689019
TRINITY_DN51896_c0_g1	18.6004164696488	3.12523558327955	0.877170808558255	0.00132908450848133
TRINITY_DN84609_c3_g1	4288.53792675851	2.79413835509151	0.740908885259124	0.00133565373551099
TRINITY_DN79656_c0_g1	11.4635443533577	-2.41548701916623	0.585306662037112	0.00134227885593265
TRINITY_DN60502_c0_g1	1988.01908345089	3.33052018924133	0.964223420401402	0.00134892066330721
TRINITY_DN69269_c1_g1	547.62272222474	3.07961530267808	0.86267638054263	0.00135568937024565
TRINITY_DN71634_c0_g1	5.89282711903658	-5.75558528680143	1.97439937530249	0.00136248968543515
TRINITY_DN74934_c2_g1	508.615558285682	-2.95469526344398	0.811548196860879	0.00136927663344126
TRINITY_DN64196_c2_g1	21.8846041945282	2.98058793436782	0.82329325547979	0.00137611511548636
TRINITY_DN49044_c0_g1	107.783697939654	3.26218835668563	0.942426804074334	0.00138305983983341
TRINITY_DN83976_c2_g1	247.426647220839	-2.35036695855157	0.562628518765498	0.00138999685341625
TRINITY_DN84512_c0_g1	62.3468551796061	3.01813291613204	0.841460709910427	0.00139695936193438
TRINITY_DN81748_c2_g2	2075.47854685797	2.40857164761675	0.587369913678605	0.00140391386270512
TRINITY_DN71512_c2_g2	376.635878341352	1.68172397712023	0.284384677778194	0.00141087505405291
TRINITY_DN80237_c5_g1	2149.79365585074	2.39241675244349	0.580868087311766	0.00141782346996267
TRINITY_DN84108_c5_g1	114.212141223002	-1.80525836958646	0.336002789193914	0.00142477034198228
TRINITY_DN67744_c2_g1	582.326945157974	2.88410148662152	0.786714964315491	0.0014317417406525
TRINITY_DN85097_c3_g1	33.3076602851388	3.65612738247511	1.11005158366625	0.00143874731965555
TRINITY_DN63751_c3_g1	17.2926611196413	3.22351182786639	0.92990282577236	0.00144577733991437
TRINITY_DN62950_c0_g2	31.2437647553899	-1.81497449311249	0.340916543835269	0.00145280664404388
TRINITY_DN74236_c0_g1	59.6260274143973	3.28669557786405	0.956593830605575	0.00145982370376477
TRINITY_DN76177_c3_g2	4.74537105006978	-4.15629998524334	1.32047040644496	0.00146683059051414
TRINITY_DN63592_c1_g2	17338.7189013729	3.67450443293757	1.11930473671978	0.00147384301963898
TRINITY_DN79228_c2_g5	45.3957805079349	2.10062293581267	0.460672936406308	0.00148084759363646
TRINITY_DN63746_c7_g1	36.8200784345861	3.63561988106643	1.10419345451424	0.0014878900424694
TRINITY_DN60173_c2_g1	9.99907843976232	-3.48467632551415	1.04307041762619	0.00149503117353144
TRINITY_DN82522_c0_g2	10.6643358223187	-8.72694821597155	3.24384701635947	0.00150215909290186
TRINITY_DN84172_c2_g2	1599.81418135316	2.02447482099585	0.430191531896229	0.00150928663852154
TRINITY_DN64587_c3_g1	269.842887566799	1.853641702372	0.358566137005599	0.00151641702507711
TRINITY_DN84485_c0_g1	786.5554528737	-1.62686631255041	0.263627485207324	0.00152360040586677
TRINITY_DN84054_c2_g2	12.1787750955057	-4.26661568383916	1.37385144209647	0.0015307728004427
TRINITY_DN85739_c5_g1	1185.6705301087	2.18787875186536	0.499773357925412	0.00153795144302708
TRINITY_DN83960_c6_g1	210.5546480408	-2.17145840173688	0.493319514813104	0.00154516756010794
TRINITY_DN64079_c1_g1	48.5371612481841	2.06797958538778	0.449780408391884	0.00155237399820466
TRINITY_DN54537_c2_g1	12.7739346357664	-2.75683361484512	0.740161608244429	0.00155958661012573
TRINITY_DN77982_c1_g1	9.5275455724281	-3.31599263594389	0.975817674194351	0.00156678950442024
TRINITY_DN51952_c0_g1	69.1537627698715	2.34862426737991	0.56826060756199	0.00157398135183026
TRINITY_DN82290_c0_g1	200.285982908125	-2.62477986760428	0.684978720034254	0.0015811881927357
TRINITY_DN83117_c1_g2	288.356794446991	-2.68425369322687	0.710163464310214	0.00158838960402264
TRINITY_DN74319_c0_g1	64.6969995754438	-2.14812002175815	0.484109244252268	0.00159557745106697
TRINITY_DN74804_c0_g1	141.57822493797	-2.3895274526992	0.586933330066585	0.00160285049122767
TRINITY_DN75173_c0_g3	53.6622877520747	3.04526126997305	0.864052161758384	0.0016101182302049
TRINITY_DN62992_c0_g1	280.878764855982	-2.10352855614647	0.466285331846508	0.0016173816657652
TRINITY_DN72049_c2_g2	6.72863267590587	4.08838804843906	1.30940180096546	0.00162482403483066
TRINITY_DN81133_c5_g1	105.955147601871	1.70012460268597	0.297251911297683	0.00163233235492879
TRINITY_DN82389_c1_g2	13.5902910887455	5.61038590565291	1.95808892653255	0.00163984528951987
TRINITY_DN62260_c4_g1	6.5532552708006	-3.78069483052742	1.1814574487625	0.0016473660232121
TRINITY_DN50999_c0_g1	25.7138237448244	3.37887031031879	1.01176864984883	0.00165493140470772
TRINITY_DN60221_c0_g1	935.059692631363	-2.59890404434105	0.680247384894074	0.00166249985372351
TRINITY_DN78180_c2_g3	94.3148833052102	2.18918075938697	0.505951288018099	0.00167005566085541
TRINITY_DN57317_c3_g1	210.284156524225	-2.3286686335565	0.565465935908041	0.00167761389564469
TRINITY_DN84034_c1_g1	23.2391213760769	-3.38238431551694	1.01431646254078	0.0016851803161725
TRINITY_DN85640_c7_g1	13.6190499044287	2.54343881569277	0.657187591793273	0.00169273707345584
TRINITY_DN56565_c5_g2	5.37799140668296	-3.78827296609751	1.18962764880292	0.00170039654234414
TRINITY_DN66812_c1_g4	51.3640106758974	-2.10860108015909	0.474204333191344	0.0017081919395551
TRINITY_DN58565_c2_g1	1849.73592015633	2.39624572419401	0.597479918412234	0.00171599546641538
TRINITY_DN53951_c0_g1	144.385834882174	1.5837026803641	0.249801051518318	0.00172378940937474
TRINITY_DN85715_c9_g1	369.027458745699	3.49112239826247	1.06732395599481	0.00173163621104662
TRINITY_DN71846_c0_g2	61.2365358958963	-1.80519469841992	0.344989427494571	0.00173946828010701
TRINITY_DN68120_c1_g1	70.3927203820972	-2.86731986083058	0.800439321392326	0.00174731313927944
TRINITY_DN68349_c2_g4	13.1097942632581	-2.69840317641306	0.728581959316768	0.00175518767583698
TRINITY_DN74843_c2_g1	12.7895328183805	3.04353599642144	0.878328003045775	0.00176316206768466
TRINITY_DN58394_c1_g1	7.73535223903559	5.78535823745188	2.05958022131153	0.00177120267418206
TRINITY_DN54654_c7_g1	246.072346995553	2.11488432789266	0.480492404942049	0.00177931016027498
TRINITY_DN70533_c3_g1	286.278579265894	-2.63606350138543	0.705923495146015	0.00178747197394273
TRINITY_DN64318_c1_g3	64.6751661346788	3.77661763675629	1.19822964811058	0.0017956273574149
TRINITY_DN84962_c2_g2	37.7275748102033	-2.48208083145694	0.643848342718054	0.00180417697342127
TRINITY_DN62318_c4_g1	152.675469301374	1.91724122095757	0.398608353772747	0.00181273189344151
TRINITY_DN81324_c3_g1	296.867159200469	4.69299524997994	1.60492821615735	0.00182127238160196
TRINITY_DN83128_c0_g1	2191.01825321819	2.35108799911429	0.587770433017363	0.00182986093071661
TRINITY_DN54684_c3_g1	8.230561957178	6.7811273931333	2.51775299351148	0.00183850192753565
TRINITY_DN74461_c4_g1	47.3989026335574	-2.1426378149118	0.497686147506333	0.00184713307528249
TRINITY_DN84933_c2_g1	4.85398467974152	-3.24429302149555	0.977615577451993	0.00185575371217456
TRINITY_DN60383_c0_g1	5.44814419895222	-3.28801594728103	0.997785089713464	0.00186442884701935
TRINITY_DN73004_c1_g1	62.2947114792167	-1.95332217494184	0.415903732971394	0.00187311286311186
TRINITY_DN80819_c0_g1	10.5766680691862	3.36493221590475	1.03240426086214	0.00188182075864744
TRINITY_DN74841_c1_g5	73.6487257580494	2.4931322325914	0.651939689392962	0.00189052340929062
TRINITY_DN85187_c6_g2	211.39373989336	-1.47979822642569	0.209620640595266	0.001899248289116
TRINITY_DN74499_c0_g1	176.26598205992	2.23539159411881	0.539946413356575	0.0019079814558123
TRINITY_DN55018_c1_g3	26.4397929036081	-2.4471542321731	0.632547348245535	0.00191670270463232
TRINITY_DN63123_c1_g1	2137.20972551267	1.93905241500429	0.410670977100881	0.00192544036917127
TRINITY_DN57847_c2_g1	9.0110409919037	-2.47475912995241	0.645148559029822	0.00193418108873925
TRINITY_DN66084_c2_g1	32.5316428250742	-3.51649321544986	1.10106635550924	0.00194291678224246
TRINITY_DN68642_c0_g4	402.706426227538	2.16833506467236	0.512162903064111	0.00195175661435918
TRINITY_DN84296_c2_g2	517.877166684603	2.18480160657017	0.51989938801458	0.00196064353033925
TRINITY_DN77398_c4_g1	9.30534303070211	-2.77269411203039	0.780021124775522	0.00196969159500534
TRINITY_DN79302_c0_g2	338.807203713177	2.20387710692937	0.530163365776417	0.00197877559574832
TRINITY_DN66071_c0_g1	44.9986499013807	2.01684161864122	0.447897139991493	0.00198785701360838
TRINITY_DN55905_c2_g1	449.577147512527	1.77597685010864	0.341898348512451	0.00199693973789011
TRINITY_DN69004_c2_g1	91.7991381143692	-1.96155970260344	0.423758246195267	0.0020060193563693
TRINITY_DN57677_c2_g1	148.269290074463	-2.17761574003971	0.519035729683403	0.00201508961614841
TRINITY_DN59419_c3_g1	367.361823680824	1.87326496141228	0.384966436974848	0.00202415524933237
TRINITY_DN56807_c1_g2	19.4538084404389	-4.38215402457664	1.49354221223405	0.00203331593095383
TRINITY_DN62118_c0_g1	37.3491124717584	3.27311525839726	1.00572450193212	0.00204258524730985
TRINITY_DN63098_c0_g1	16.4617628985948	3.17333339565973	0.962349839270818	0.00205189011989209
TRINITY_DN82789_c3_g2	239.55858592068	1.79387188961887	0.35222586817683	0.00206130926938945
TRINITY_DN71518_c0_g2	19.8598058212246	2.47964983555256	0.657795122237492	0.00207084293502226
TRINITY_DN71220_c3_g1	73.5135032076577	-2.26823714580768	0.563892207746435	0.00208036861074253
TRINITY_DN62670_c0_g5	56.8785361328539	2.44090341068975	0.640952852221593	0.00208990661747547
TRINITY_DN50918_c0_g1	14.9108222699128	3.29133530568518	1.01961553436651	0.00209945095547796
TRINITY_DN71865_c1_g3	17.753987228677	-2.72295884790452	0.767471731254419	0.00210904540565292
TRINITY_DN74448_c2_g1	31.9602243989614	2.4249230961022	0.635556362373978	0.0021187111552538
TRINITY_DN60721_c2_g1	200.965370077803	-2.32880199519238	0.593522846497162	0.00212845462938987
TRINITY_DN83255_c2_g2	6767.40590859998	1.81063680970787	0.362170378073104	0.0021381970642261
TRINITY_DN77772_c2_g2	240.227237397223	2.63161935373523	0.730219828654977	0.00214803856795257
TRINITY_DN71444_c0_g1	296.463373247935	1.86059141107892	0.385341318088829	0.00215789539799026
TRINITY_DN81137_c1_g1	44.4988224154243	-1.97295670762295	0.43568431425098	0.00216773863105957
TRINITY_DN50352_c0_g1	18.1798152815597	4.17465843140278	1.42230401832753	0.00217759774165607
TRINITY_DN68931_c2_g2	59.7006286607935	-1.97314315445828	0.436011374182681	0.00218744262917049
TRINITY_DN80119_c0_g1	27.4309413569795	-2.15604364906271	0.518204180582922	0.00219730163809575
TRINITY_DN76328_c2_g1	432.485953290009	1.86960023796621	0.389812645924057	0.00220714393237144
TRINITY_DN80523_c0_g1	541.457746885491	1.84347328963925	0.378614488470064	0.00221706096089196
TRINITY_DN85662_c3_g1	263.971767539721	-2.74275604631093	0.782395946469673	0.00222696981359696
TRINITY_DN66920_c0_g1	2376.80580837654	2.07606726882016	0.483256038315565	0.00223688375172482
TRINITY_DN84307_c0_g1	33.1399175022757	3.10938309994194	0.94797865103395	0.00224682768519057
TRINITY_DN71233_c3_g3	101.356594663816	-2.12223832657666	0.504837402584955	0.00225682040713481
TRINITY_DN59029_c0_g1	272.461969059867	2.01662042000343	0.457416951817736	0.00226680856604421
TRINITY_DN57767_c0_g1	25.2475955503171	2.52365370907497	0.687307115246118	0.0022769555043349
TRINITY_DN52447_c0_g2	160.953139190285	-2.54942867203776	0.699070820850159	0.00228709743800748
TRINITY_DN54823_c1_g1	108.859670358695	2.83971779343644	0.830229698070259	0.00229723638513177
TRINITY_DN73173_c0_g3	333.230115396514	2.13547678410016	0.512716709084679	0.0023073971613183
TRINITY_DN84226_c0_g1	676.266180774859	-1.89477199307355	0.404461053184129	0.0023176140343506
TRINITY_DN75463_c0_g1	89.8476185789096	-2.18605201203899	0.536876624288876	0.00232790999156404
TRINITY_DN76588_c2_g2	35.7290298240279	-1.9116394946644	0.413478940709639	0.0023383264851086
TRINITY_DN76940_c3_g1	8.1076175761914	-2.43329262924244	0.6500896308823	0.00234872528882741
TRINITY_DN70749_c2_g2	5.76874046664516	-3.45000610586817	1.11172131224084	0.0023591360904829
TRINITY_DN77546_c1_g1	42.6815859942592	2.37581685363965	0.624567016004705	0.00236955878942577
TRINITY_DN75612_c3_g1	545.455303860477	1.72541459173193	0.329387351230002	0.00237997915881904
TRINITY_DN82775_c1_g1	3.75915811178895	-4.87425875719976	1.76153415464604	0.00239047549179474
TRINITY_DN81647_c4_g1	28.7370193542613	2.99974195566396	0.911287837785825	0.00240111344595666
TRINITY_DN81372_c3_g2	9.87435993979691	3.72104515090418	1.24040761115589	0.00241175632451334
TRINITY_DN55089_c3_g1	5.7729460552209	-2.87683925806422	0.855977161267262	0.00242241393967776
TRINITY_DN73885_c0_g2	91.6965475155661	2.82318466927335	0.831530667990888	0.00243305431075167
TRINITY_DN75765_c1_g1	4.74031706195485	-3.43001623939205	1.10834312890972	0.00244367829768375
TRINITY_DN72576_c2_g1	152.986306512686	2.69257300283004	0.772790954899807	0.00245435722718474
TRINITY_DN84306_c0_g1	430.656220494706	-2.24242567572634	0.567620807843893	0.00246506203990886
TRINITY_DN79169_c1_g1	334.514888503062	-1.62915632750084	0.287648617146695	0.00247579983029009
TRINITY_DN74040_c1_g1	12.6167262190405	-2.21973882591911	0.558192365395796	0.00248658685600848
TRINITY_DN62203_c0_g1	90.9455806586876	2.65096512053695	0.755747806423467	0.00249737471541149
TRINITY_DN80935_c3_g1	36.3856234495467	-1.88828251537413	0.406648711485322	0.00250814802175863
TRINITY_DN68932_c3_g1	4.70548126185119	9.6251116914894	3.94960678785546	0.0025189220275412
TRINITY_DN63209_c0_g1	74.846136427348	2.63475013752731	0.748805832126648	0.00252969805806947
TRINITY_DN60401_c0_g2	3.79646487413278	-3.91310782759418	1.33560787023459	0.00254052206040005
TRINITY_DN80262_c1_g1	103.620875235056	-3.20308633327947	1.01049911892319	0.00255135698304028
TRINITY_DN49835_c0_g1	7.60959559784591	2.59404344487197	0.731204412480026	0.00256217819296758
TRINITY_DN68276_c1_g1	254.659449869169	-3.13515131756796	0.981600098546041	0.00257314180089924
TRINITY_DN72971_c0_g5	7.71012172585715	-2.75998603072208	0.809264184445988	0.00258409841208779
TRINITY_DN56605_c5_g1	204.989175562246	-2.14071199832248	0.52477012839745	0.00259507103527553
TRINITY_DN55944_c0_g1	8.61044149485704	3.45513400498861	1.1295231534479	0.00260602857161962
TRINITY_DN75612_c3_g2	166.395199672706	1.83601454815507	0.384828870618421	0.00261700584072611
TRINITY_DN51975_c0_g1	20.7944637630312	2.81501266820018	0.835607864443929	0.00262797514453791
TRINITY_DN59465_c4_g3	24.4133036572872	-3.00095446882038	0.92128965290952	0.00263893098074817
TRINITY_DN67159_c0_g1	14.8494281526202	-2.18160092671933	0.544157733797597	0.00264988327257393
TRINITY_DN69403_c2_g1	71.1184779675389	-2.47964818919711	0.682237217431695	0.00266090405315351
TRINITY_DN52943_c0_g2	60.1651969347256	-2.48162569067814	0.683425510973459	0.00267193488035295
TRINITY_DN52669_c3_g1	39.0926977204289	-1.95922181833842	0.442708250245032	0.00268298761246806
TRINITY_DN78187_c0_g1	321.975465616398	1.64665855866595	0.298756998687705	0.00269409588773343
TRINITY_DN54928_c2_g1	102.227174448908	2.43896640538006	0.665023648341196	0.00270520876139091
TRINITY_DN70410_c2_g2	485.541655636684	1.64349011579931	0.297558488914166	0.00271634331663772
TRINITY_DN64670_c1_g1	19.5893173756284	-3.15670526036344	0.999163671320839	0.00272759684338547
TRINITY_DN77982_c2_g1	9.38262501264359	-3.7170215937972	1.25940714335639	0.00273886926504053
TRINITY_DN62417_c8_g3	48.6705023381141	-1.75293663332952	0.349234264209343	0.00275017054846705
TRINITY_DN62649_c5_g1	59.905699762538	-1.63158384680575	0.292999543751421	0.00276146515332116
TRINITY_DN65150_c1_g1	320.673967263726	2.16753927853925	0.542116529688774	0.00277280579207176
TRINITY_DN78238_c1_g1	495.779295508502	-2.30597045595273	0.606522088796716	0.00278414225036644
TRINITY_DN84575_c1_g1	426.769016995887	-1.61199133016736	0.284272579692591	0.00279547186242646
TRINITY_DN83423_c1_g1	651.37279955294	-2.21815306806617	0.566272586525278	0.00280683882979378
TRINITY_DN67442_c3_g1	186.039125720819	-1.52351867137953	0.243394344919355	0.00281819521266978
TRINITY_DN84482_c3_g1	43.7340096454977	-2.32320340895244	0.616286836015257	0.00282966551806506
TRINITY_DN84968_c1_g1	4785.11672388238	2.23349762558442	0.575267029626319	0.00284121509448539
TRINITY_DN72020_c0_g1	45.2990797168846	3.57138945129375	1.19927102964146	0.00285274761561615
TRINITY_DN75991_c7_g2	2194.19657626668	2.09337920599401	0.510188419298	0.00286429637095843
TRINITY_DN59751_c1_g7	474.520928904419	1.99111954070997	0.462619726680062	0.00287584890029645
TRINITY_DN84296_c2_g1	22.0595933371591	2.57816957867316	0.736871760107409	0.00288740553560623
TRINITY_DN63395_c2_g1	69.5522798400762	2.41040094178051	0.658671992539107	0.00289895731620088
TRINITY_DN82942_c1_g1	13.5605623455237	-3.0489564540704	0.957845692504423	0.00291056465138785
TRINITY_DN53423_c2_g1	151.999498606648	2.35073692768185	0.633591237824812	0.00292240961896269
TRINITY_DN63716_c0_g1	128.906256805873	-2.68580538328632	0.790775426490559	0.00293423525787788
TRINITY_DN60608_c0_g1	40.335338066191	-2.80790449127417	0.848911330676809	0.00294611789114835
TRINITY_DN70667_c2_g2	346.696967951355	-2.31014999746727	0.615957662898237	0.00295807565037857
TRINITY_DN56839_c1_g1	328.074486930741	1.95937206127748	0.451104742777257	0.00297002333468565
TRINITY_DN61194_c0_g3	509.459064626714	3.02440231421292	0.952027297131544	0.00298196128734467
TRINITY_DN80354_c0_g1	2398.70651227534	2.60141175394158	0.753174601505747	0.00299388562476323
TRINITY_DN54903_c0_g4	566.322408385524	2.24266790533177	0.584455046636864	0.00300578990958493
TRINITY_DN73985_c1_g2	560.167860469504	1.78527413915582	0.370252514568316	0.0030178648966594
TRINITY_DN73990_c1_g5	15.9320755428386	-2.76157728267876	0.831106160278984	0.00302996846247525
TRINITY_DN53575_c1_g1	4342.75951288292	2.91304329029658	0.902986883300202	0.00304208705680402
TRINITY_DN84916_c0_g1	307.123340371149	-1.98799363297521	0.466451433710185	0.00305420177115472
TRINITY_DN69407_c2_g1	12.9441118885656	2.7947978753267	0.847362076705213	0.00306629580992885
TRINITY_DN72011_c1_g2	17.155478945635	3.19776916326255	1.03770963102724	0.00307837618233543
TRINITY_DN65737_c1_g1	16.4078811367177	4.23719514421371	1.52933953477182	0.00309047868832519
TRINITY_DN74445_c3_g1	71.0157648016934	-1.90871107858731	0.429506904860885	0.00310259765452665
TRINITY_DN76736_c4_g1	663.265045623345	2.13558065816234	0.536826924381612	0.00311470861929947
TRINITY_DN76524_c0_g3	67.4074094517592	-1.88279079582601	0.417497888358174	0.00312683089500813
TRINITY_DN67168_c2_g1	32.1433874485352	3.51358091362959	1.18929047609004	0.0031389677815672
TRINITY_DN83562_c3_g1	1325.50985351039	1.7034392697736	0.332902451089863	0.00315110086572484
TRINITY_DN56600_c1_g1	119.85399569177	2.94356286548709	0.919910662628159	0.00316322327907732
TRINITY_DN82745_c1_g2	30.3530007134481	-2.1452107148418	0.542238876687941	0.00317535315657533
TRINITY_DN64907_c2_g1	1959.04485801451	1.83941880148607	0.397933155486509	0.00318755628969446
TRINITY_DN71655_c2_g1	75.7793173817552	-3.49462521576835	1.18481351614362	0.00319988449998517
TRINITY_DN84565_c1_g1	23.2253652768412	-3.87341477542139	1.36485538188834	0.00321219951951185
TRINITY_DN81577_c1_g3	19.1079775763316	3.47417430892565	1.17524662118262	0.00322449541154503
TRINITY_DN82363_c3_g1	128.155565160071	1.93539149858103	0.444727566556804	0.00323684266317785
TRINITY_DN84185_c0_g2	1103.57203528612	1.80742198925429	0.383964587472336	0.00324918510149889
TRINITY_DN67825_c6_g1	9.60258766620632	4.2932798704364	1.56634708404061	0.00326151893105392
TRINITY_DN79974_c3_g1	286.748260599748	2.1001292139369	0.523480448500759	0.00327386735455925
TRINITY_DN74900_c2_g1	44.4361535459712	-4.08824585189952	1.47372737856434	0.0032864207557433
TRINITY_DN57544_c2_g1	278.509835942729	-2.57340262093668	0.751952930865932	0.0032990704456753
TRINITY_DN59143_c3_g2	15.3663859718381	2.17338227637683	0.560897956114103	0.00331171577032094
TRINITY_DN55370_c4_g1	5.88801665010793	-3.12989794117928	1.01854934187518	0.00332437234990774
TRINITY_DN64924_c4_g2	728.523850199466	1.98124350592001	0.46993045725583	0.00333712344088678
TRINITY_DN81418_c2_g1	1118.94551232763	2.33466015593019	0.63920963467762	0.00334985587415642
TRINITY_DN56941_c3_g2	593.744724076844	1.55225234554505	0.264492212446921	0.00336256729508702
TRINITY_DN64430_c2_g1	42.0984655426393	-2.65063596376697	0.790552343870501	0.00337525799544736
TRINITY_DN85790_c11_g3	358.334739773846	-1.96701138345534	0.463549794574659	0.00338799788543456
TRINITY_DN81759_c2_g4	423.050628158546	1.43151838743095	0.207059396590845	0.00340079538755476
TRINITY_DN74785_c1_g1	62.4722750964568	2.05750537406093	0.507969663945894	0.0034136559134907
TRINITY_DN74288_c0_g5	53.5233964834639	2.07697035322841	0.517458777347401	0.00342651633314503
TRINITY_DN84712_c2_g1	1165.68637208737	1.66746434234897	0.321428884599178	0.00343953723083784
TRINITY_DN56214_c0_g1	570.525898657635	2.34147984591139	0.646593005328994	0.00345260869535181
TRINITY_DN61461_c1_g3	4615.1938275437	1.62021230586378	0.299131896150114	0.00346570947817899
TRINITY_DN70864_c1_g1	280.756739391095	-1.86622557758568	0.417955937249164	0.00347882128262414
TRINITY_DN67884_c3_g2	8.21511013562189	4.10343209966422	1.49876490272242	0.00349198416590891
TRINITY_DN57907_c0_g1	130.663369094802	-2.28432652689847	0.620324665357735	0.00350513478401076
TRINITY_DN65342_c2_g1	9.71134985321739	4.4201215044581	1.65428896703305	0.00351838046815772
TRINITY_DN84056_c3_g3	382.856384750169	1.36174296523268	0.17535259512862	0.00353178104523164
TRINITY_DN82345_c1_g3	157.9664414277	1.84353996820036	0.409892600870837	0.00354535826651799
TRINITY_DN72682_c1_g1	8.60591412703954	3.56853454012284	1.24834180151544	0.00355892872172454
TRINITY_DN69382_c5_g1	46.7620698708363	-2.44154533915644	0.701191035183777	0.00357254492123635
TRINITY_DN57890_c7_g2	681.391684906581	2.50703639064105	0.733141269970831	0.00358614906629095
TRINITY_DN84306_c2_g1	53.7734550315872	-1.78315289597258	0.381271548440412	0.00359979217303436
TRINITY_DN74895_c4_g1	182.387529356535	-2.14810962663731	0.559246979570279	0.00361345685662424
TRINITY_DN75523_c4_g1	306.024283271266	-2.22084162844276	0.595505993845681	0.00362721458635898
TRINITY_DN82363_c3_g2	52.1187379259838	2.01341767437609	0.494442460100869	0.00364096869029278
TRINITY_DN85745_c5_g2	257.688702869594	2.451979327773	0.708795985845317	0.00365474464802972
TRINITY_DN85622_c1_g1	325.348260765423	1.54999070459498	0.268577486401347	0.00366852714195052
TRINITY_DN74879_c0_g1	31.3419541689572	-1.97437916249962	0.476275899919704	0.00368236659551637
TRINITY_DN75687_c0_g1	218.780847298741	-1.56723965942074	0.277275226499763	0.00369618581322049
TRINITY_DN68981_c2_g1	24.0105006668748	-2.70060957013188	0.831618577716109	0.00371001575713871
TRINITY_DN43888_c0_g1	197.225116952177	2.28214257737783	0.627061148144409	0.00372383321520123
TRINITY_DN60039_c2_g4	38.3046683358264	3.12374652781636	1.03867497899825	0.0037376285269495
TRINITY_DN75183_c2_g1	126.611464181467	2.39559428714676	0.682834691171223	0.00375143546369453
TRINITY_DN84422_c4_g2	2010.42148879325	1.77307739566561	0.379104666940107	0.00376540799917689
TRINITY_DN60014_c0_g4	66.4662071885988	3.56155056376394	1.2574880200469	0.00377944727631303
TRINITY_DN55406_c7_g2	447.309677031665	1.81670814957523	0.401799773953892	0.00379364610789045
TRINITY_DN79880_c1_g2	44.3889016769706	-1.92237503529026	0.454048811141187	0.00380787068272959
TRINITY_DN61708_c1_g2	3.44985814959741	4.12156305014814	1.53782280623793	0.00382213798964706
TRINITY_DN80746_c0_g3	100.058812768465	-2.11431461483705	0.548961663684582	0.00383638188920363
TRINITY_DN75617_c2_g2	200.447972515191	2.56997443120401	0.773998603629005	0.00385066354808733
TRINITY_DN69096_c3_g1	17.481809902357	2.86816344062833	0.92117832546858	0.00386493766452961
TRINITY_DN80321_c0_g2	757.911348770883	1.94369120617686	0.465901685850716	0.00387929304781704
TRINITY_DN66560_c0_g3	199.429293087588	2.57833747439729	0.780082133887721	0.00389371823112644
TRINITY_DN72772_c4_g1	128.878624697404	-1.63055584615647	0.311656626919286	0.00390812226494996
TRINITY_DN65610_c4_g1	121.694622020118	-3.00517587513999	0.992115897920168	0.00392259250225189
TRINITY_DN82248_c2_g1	19.5875654607185	2.78528685630363	0.884195976763689	0.00393712384297092
TRINITY_DN82863_c3_g3	327.502856468974	1.67281132931232	0.333234588702385	0.0039516346971736
TRINITY_DN85250_c0_g1	58.8115039597485	-1.65339312378162	0.323659547844382	0.00396613315084401
TRINITY_DN57841_c1_g2	3.97515903667053	8.30254442726083	3.61756426072108	0.00398061355340595
TRINITY_DN74867_c1_g1	52.3713853024802	-2.12089406800419	0.555361258160288	0.00399508396711583
TRINITY_DN83798_c1_g3	12.258194867292	-3.14613599293756	1.06345547887294	0.00400954090522992
TRINITY_DN83588_c5_g1	477.648283096917	1.8184100175086	0.40556336925502	0.00402397942377397
TRINITY_DN70502_c1_g1	921.760489726341	3.27096573047391	1.1273934066181	0.00403854745482787
TRINITY_DN58610_c0_g1	94.7866911033948	2.58640752125987	0.79045053477273	0.00405340813761056
TRINITY_DN80289_c4_g1	36.0906939655306	-4.24456085746004	1.6172134342191	0.00406827494906998
TRINITY_DN81248_c0_g2	199.799255896408	-1.84492426038323	0.421493043638157	0.00408318977639406
TRINITY_DN83020_c2_g2	36.8113202116208	2.237062515062	0.617123219632701	0.00409808200809611
TRINITY_DN78165_c2_g1	1863.16499850985	2.09322237657928	0.54594056300933	0.00411304140390495
TRINITY_DN56245_c1_g2	702.43749150439	1.62123121556918	0.310735845321085	0.00412811719560054
TRINITY_DN60758_c0_g1	11.3576620025507	2.71435951774202	0.858306194423515	0.00414324953593076
TRINITY_DN52033_c0_g1	277.576631735939	2.52481737372013	0.763784128474409	0.00415840025358747
TRINITY_DN59436_c6_g1	9.1977613218653	-2.52126750666475	0.763130905140339	0.00417365580522722
TRINITY_DN84183_c1_g3	31.0654965913849	2.32119906825911	0.663433195338483	0.00418897490914765
TRINITY_DN67636_c1_g4	8.40356295085079	6.36627321526746	2.69466487344152	0.00420427000002343
TRINITY_DN78111_c0_g2	390.418479844885	1.82447141432448	0.414055625185237	0.0042195508599167
TRINITY_DN65593_c1_g3	4.34001515397848	-3.20079790823679	1.1059897042298	0.0042348654453572
TRINITY_DN81394_c0_g1	74.832517190972	2.12135499685152	0.5635336609886	0.00425015664669275
TRINITY_DN66880_c1_g1	257.496564276332	-1.89140746204514	0.448708480213848	0.00426556755942857
TRINITY_DN85228_c2_g1	16.0616087688654	-3.33166600749455	1.17386741490038	0.00428096693627037
TRINITY_DN66503_c1_g5	748.550616427536	1.96705125143206	0.486946889505692	0.00429635779740946
TRINITY_DN66756_c1_g1	33.2753854504836	-2.07129839343285	0.539606550939441	0.00431175139488705
TRINITY_DN61770_c4_g1	650.40063013622	-2.70506054511148	0.859103393359378	0.00432714860334369
TRINITY_DN82061_c1_g2	53.8538625692339	-3.71610491399134	1.36891782050694	0.00434254666436439
TRINITY_DN64451_c0_g1	14.3576859227686	3.52385299488424	1.27251234870565	0.00435795411405128
TRINITY_DN84455_c2_g3	38.5049255101343	-2.45837272798932	0.735403199371564	0.00437334900084763
TRINITY_DN83475_c2_g1	5.85787986044177	3.267388216036	1.14433812233941	0.00438879488571441
TRINITY_DN64939_c2_g2	6561.38023915433	2.1731123096943	0.592326106539344	0.00440425542751648
TRINITY_DN83616_c0_g1	144.265698767032	-1.86302116101447	0.43604692165875	0.00441975055160715
TRINITY_DN54320_c2_g2	42.998032779763	2.81145766648626	0.915917784630051	0.00443528560294201
TRINITY_DN68616_c0_g1	61.0449928643811	2.11603473910326	0.564812585282508	0.00445087735319355
TRINITY_DN74585_c0_g1	37.925102604635	-1.69119647497574	0.350491278670008	0.00446661836792102
TRINITY_DN56491_c0_g1	26.4138490045185	2.22825337063982	0.622978260978056	0.00448235687373541
TRINITY_DN77347_c0_g1	139.703420031839	-1.58774358211056	0.298338807637895	0.00449813971631482
TRINITY_DN63982_c3_g1	204.996416552134	2.25345800323682	0.636331345765412	0.00451390821381303
TRINITY_DN66032_c1_g1	3826.9258992529	1.87624525636984	0.445044313113579	0.00452969374827871
TRINITY_DN61650_c0_g1	131.670370126496	2.9163770544643	0.973605445556984	0.00454547995030984
TRINITY_DN62986_c8_g2	156.719756242233	-2.10288801895834	0.560838634844797	0.00456132452820427
TRINITY_DN85383_c0_g2	750.408558232451	1.7732702758273	0.393392039899782	0.00457718282335401
TRINITY_DN84350_c1_g2	51.6874167308631	-2.12780814339213	0.574210304553586	0.00459308660211809
TRINITY_DN83907_c3_g1	45.9929869332561	-2.66537718171001	0.847944428177739	0.00460896926338819
TRINITY_DN82944_c0_g1	132.209568435407	-2.07722694009399	0.54940141507509	0.00462497743784127
TRINITY_DN84995_c1_g4	4.52588096297446	6.04777970513333	2.58086491668547	0.00464118541645862
TRINITY_DN55798_c2_g1	406.295275268678	1.54910704971592	0.281113745609914	0.00465748490490451
TRINITY_DN83659_c2_g2	12110.6225681956	1.74576496747028	0.381817927910939	0.00467376492553597
TRINITY_DN49907_c0_g1	33.8914975011678	2.51606130282254	0.776230369654401	0.00469002348899958
TRINITY_DN52701_c2_g2	15.1141240735285	-2.71319985364078	0.877210669970108	0.00470626116399082
TRINITY_DN82331_c3_g1	425.32428733286	1.88471327722846	0.453408478044393	0.00472255513247095
TRINITY_DN61593_c3_g2	8.79809066510014	-4.04293635977714	1.56098690136786	0.00473891135380624
TRINITY_DN59383_c2_g1	10298.3624534972	1.70120057096399	0.359858390211625	0.00475528033822504
TRINITY_DN65898_c1_g4	24.2917465682933	4.47563122021438	1.78479463887359	0.00477167934741358
TRINITY_DN76187_c0_g7	3.69266883833639	6.05081634014716	2.59713952436281	0.00478817441365454
TRINITY_DN64080_c1_g1	25.4457043968582	2.09950256702112	0.56543700423323	0.004804655162283
TRINITY_DN62718_c1_g1	50.978072641237	-1.75558077677113	0.388737224093101	0.00482114960451012
TRINITY_DN69593_c0_g1	23.5868470324982	-2.6489087003282	0.849088677690179	0.00483769861861264
TRINITY_DN71761_c9_g2	24.0247465714573	2.23853133322628	0.63789036866268	0.00485423928053955
TRINITY_DN83117_c0_g1	273.640681459049	-2.28069282614608	0.659622809277338	0.00487075666988354
TRINITY_DN75350_c0_g1	411.268243549762	1.96142272218088	0.495916971997472	0.00488738417319573
TRINITY_DN67885_c0_g2	13.3753217532961	4.82250495298827	1.97393268944986	0.00490408941287334
TRINITY_DN70003_c2_g1	3.64856333539649	4.17040478462171	1.6372732638456	0.0049207734257165
TRINITY_DN71943_c1_g2	415.238044102421	2.04475671270352	0.540276948730486	0.00493755761167512
TRINITY_DN62977_c0_g1	37.7077651027895	2.19177704229187	0.616899061275715	0.00495440454685237
TRINITY_DN50803_c0_g2	261.061060442402	1.85459549480342	0.442492403272163	0.00497125221890545
TRINITY_DN72740_c1_g2	7.11486072968656	-3.72948820454228	1.41480605145576	0.00498817396757248
## Gall tissue mature versus early DESeq2 significant genes
	baseMean	log2FoldChange	lfcSE	svalue
TRINITY_DN52129_c0_g1	281.741382621244	-6.7362062285187	0.641584773752116	0
TRINITY_DN55748_c0_g2	410.865447521248	-4.69430459769355	0.43667858779834	0
TRINITY_DN65775_c2_g1	256.869146870113	-5.23114232018753	0.491673200561373	0
TRINITY_DN66614_c3_g1	285.405038615455	-5.41423319581294	0.51053482350259	0
TRINITY_DN69633_c1_g1	415.273477644604	-6.0031653933055	0.470096223166314	0
TRINITY_DN74373_c1_g1	247.785890860797	-4.70611400929667	0.408939943231714	0
TRINITY_DN75938_c0_g1	1163.36008332527	-4.35087042061515	0.358212339557994	0
TRINITY_DN77351_c2_g1	962.952298501024	-6.1175019220848	0.586746536237532	0
TRINITY_DN78393_c3_g2	450.487083529805	-4.48961551541081	0.398261376943997	0
TRINITY_DN67324_c0_g2	506.021984690163	9.29039482400204	0.600696580511931	1.25145694964371e-44
TRINITY_DN60266_c1_g1	2175.96909219062	9.14780818743717	0.797277234005239	7.36840654369132e-26
TRINITY_DN75567_c1_g1	1261.59147229582	8.58491515599749	0.74408881382422	1.55817623115659e-25
TRINITY_DN69825_c0_g1	556.203689041119	5.24389174403419	0.448305266462285	1.11419243032421e-22
TRINITY_DN69558_c1_g1	1387.72581807232	5.68622618083404	0.498203910917784	2.87102353561152e-22
TRINITY_DN59661_c5_g1	470.104198579346	4.85206598554355	0.413997149114549	7.16408780874485e-22
TRINITY_DN70162_c2_g3	1553.88867020983	5.60247559161561	0.501972569340928	2.16665371982774e-21
TRINITY_DN66582_c0_g2	139.301124664328	5.59971477866191	0.509207937847387	6.94833147011262e-21
TRINITY_DN52439_c0_g1	223.353079175038	6.29285207453344	0.632341535315044	1.60377668871397e-18
TRINITY_DN79725_c1_g3	7470.6004697741	3.86164215071593	0.343967680016459	3.84380362662087e-18
TRINITY_DN69437_c5_g1	280.986213555192	3.54703503888858	0.309464065166498	8.31357900210124e-18
TRINITY_DN62510_c2_g1	224.637122179909	-6.2493899064034	0.639001792692136	1.32044705954543e-17
TRINITY_DN79937_c3_g1	346.550793009575	-7.0096525772725	0.726046576124589	1.76507356803207e-17
TRINITY_DN77754_c3_g1	299.837035836642	-5.06589409914933	0.504464473501791	3.13644822762871e-17
TRINITY_DN68199_c0_g1	138.597637328388	-5.15296090074856	0.519638269899545	5.78132044637374e-17
TRINITY_DN62142_c2_g1	114.833795245592	-5.30808837433644	0.547954972345784	1.30995841959699e-16
TRINITY_DN73968_c0_g4	58.6491703280865	6.71613390755006	0.735248355120288	2.71708111934403e-16
TRINITY_DN64553_c2_g1	9474.22239042706	3.85248871694792	0.368646244630131	4.49051688863527e-16
TRINITY_DN72514_c0_g1	1130.01274566931	4.64634901058807	0.473125938572574	6.63155795610837e-16
TRINITY_DN68714_c1_g1	121.051960957781	-4.2135493996532	0.418221175396524	9.08273222395846e-16
TRINITY_DN79862_c2_g1	168.294448088956	4.66231455629682	0.478173195329246	1.19037903868342e-15
TRINITY_DN64050_c4_g1	607.535279171187	4.33421230036815	0.440330883482028	1.74447801451889e-15
TRINITY_DN69000_c3_g2	118.438799584999	-5.59801097570533	0.61059604333707	2.4809969816106e-15
TRINITY_DN64417_c3_g5	943.006077656191	8.31675522887013	0.976668718867335	3.43716113005938e-15
TRINITY_DN62199_c6_g3	198.038495058617	-5.19200371733164	0.561504824420139	4.55404812089641e-15
TRINITY_DN61320_c2_g1	444.87864412708	-3.97377780106578	0.399325705287656	5.78792074769599e-15
TRINITY_DN78038_c2_g2	162.791993706886	-6.28735110961202	0.715040676453521	7.59779104008075e-15
TRINITY_DN62784_c1_g1	838.816036205904	-6.26619255693263	0.716333381803779	1.00389769787796e-14
TRINITY_DN70414_c2_g1	235.039787348693	-6.47821708058718	0.748680671446921	1.31083840874889e-14
TRINITY_DN75875_c1_g1	158.68692168627	-5.57547194230425	0.641263717702287	2.51726088423409e-14
TRINITY_DN79156_c1_g3	163.250955497364	4.11063202709158	0.437412106579176	3.88975980152953e-14
TRINITY_DN51059_c0_g1	74.4153813232469	3.75995078256945	0.388933061129973	5.3585991250707e-14
TRINITY_DN70708_c1_g1	83.4632010937742	5.4904949374849	0.634725719841999	7.01400040007655e-14
TRINITY_DN65401_c3_g1	104.394847416539	-5.62108216376049	0.65360624370529	8.65073636860081e-14
TRINITY_DN65372_c0_g1	323.618059780811	7.1471886814968	0.874145263317988	1.07639183058136e-13
TRINITY_DN67953_c2_g4	102.471681021592	-6.37368014039774	0.769988273593539	1.38299774236629e-13
TRINITY_DN79491_c3_g2	254.437640773941	4.91842046166798	0.569350915656014	1.99326712293678e-13
TRINITY_DN51423_c2_g1	2501.00537618207	5.12911340723385	0.602147707919762	2.69733942760238e-13
TRINITY_DN66227_c1_g1	227.865736744234	-4.09527891093048	0.454088670484301	3.61312198460697e-13
TRINITY_DN79947_c3_g1	5023.54617409663	-3.81199092246689	0.416411860806879	5.01806592437187e-13
TRINITY_DN67684_c4_g1	805.566995340867	6.20557336220251	0.771384172067525	6.41302355912325e-13
TRINITY_DN78860_c5_g2	150.315892849556	4.71899272543332	0.554027380845684	8.16099573980012e-13
TRINITY_DN49818_c0_g1	452.478286694535	5.2711606777966	0.636923775357625	9.92847317920466e-13
TRINITY_DN69110_c6_g3	75.5573277497573	5.26307884441803	0.636805425598646	1.17830805222969e-12
TRINITY_DN63879_c1_g1	107.00130184959	-5.53696457332655	0.680239092812818	1.39389022284297e-12
TRINITY_DN75434_c1_g1	316.979661109539	-4.70129387108867	0.556895062084249	1.64176861343144e-12
TRINITY_DN42537_c0_g1	28.4312902268571	6.63572239449782	0.853757876729012	1.97689642975509e-12
TRINITY_DN54348_c3_g1	353.991653682594	3.30150005227427	0.349000722625055	2.31639788155154e-12
TRINITY_DN67112_c0_g1	2783.00202454697	5.3546812965614	0.660658154632905	2.65198864111466e-12
TRINITY_DN66514_c0_g1	341.671464562105	4.69443762188104	0.561339766122359	3.00181715586684e-12
TRINITY_DN59645_c1_g2	131.683769909082	5.36004872846346	0.66306391809644	3.3555751883772e-12
TRINITY_DN56486_c1_g1	962.300234502883	6.40017723904561	0.82376934174802	3.75527893949879e-12
TRINITY_DN84800_c2_g1	258.413498644102	-3.93010670517028	0.449431552216105	4.2632802048083e-12
TRINITY_DN82550_c0_g1	188.466413321759	-3.31089308868468	0.354455253512935	4.75523550972565e-12
TRINITY_DN82656_c1_g1	132.24828119549	-6.50493021208087	0.846121997417468	5.28360391129267e-12
TRINITY_DN52773_c0_g1	93.8852066023749	4.18655132628931	0.492702691868502	5.96879462459993e-12
TRINITY_DN49318_c0_g1	1439.13603822975	5.67947705731984	0.723613846531302	6.63661512689251e-12
TRINITY_DN66103_c0_g1	387.280069800506	6.84064890537903	0.903232173106378	7.28661886681834e-12
TRINITY_DN76164_c5_g1	3855.66777177301	6.52980316673832	0.85659019949083	7.972046609963e-12
TRINITY_DN80007_c1_g2	668.299822440733	-5.84514811521989	0.753692098631957	8.79003188322447e-12
TRINITY_DN75767_c1_g1	147.284076890149	-3.53632613662015	0.39640590742367	9.78667819056819e-12
TRINITY_DN76269_c0_g2	132.755839487108	-6.94809744350335	0.93112811470666	1.08320007663215e-11
TRINITY_DN84130_c3_g3	372.629865702386	-3.88153086486281	0.451433301029683	1.18869115712814e-11
TRINITY_DN61234_c1_g2	340.212777752331	-6.59150891035405	0.876446184592425	1.29389774926546e-11
TRINITY_DN79797_c3_g2	128.347445566422	-5.81314635281198	0.754783044448484	1.39854422867094e-11
TRINITY_DN61543_c0_g1	206.028346577215	-5.2398495265536	0.666336030040473	1.51185763690639e-11
TRINITY_DN55590_c4_g1	171.838029641709	3.56619044826333	0.40465477705727	1.64148806926546e-11
TRINITY_DN72246_c0_g5	101.644188661358	-6.18227417348377	0.8211467001791	1.80017021300474e-11
TRINITY_DN63372_c0_g1	4640.75305098562	3.90847985607117	0.46133815713598	1.96249699760598e-11
TRINITY_DN58938_c2_g1	1879.00241994479	6.22249335765057	0.828402672069625	2.12089066205176e-11
TRINITY_DN85307_c1_g1	277.708903550638	-4.42508602048528	0.545114780294946	2.30162472200501e-11
TRINITY_DN74934_c2_g1	508.615558285682	-6.76170425343901	0.917272824997186	2.48040901735577e-11
TRINITY_DN73703_c0_g1	1141.44557912193	4.95408683461042	0.629753830667678	2.65823103231103e-11
TRINITY_DN62885_c0_g1	1167.67096006931	3.93760110862597	0.468086833044632	2.83579945846626e-11
TRINITY_DN80027_c0_g2	550.592092307581	-3.8033201420576	0.447071236637578	3.01638382765875e-11
TRINITY_DN79321_c1_g1	101.69450394403	8.10959158125062	1.13507664591566	3.20227823108665e-11
TRINITY_DN81904_c1_g1	140.197476841615	-5.36608835626287	0.69809033861899	3.39714850333547e-11
TRINITY_DN73070_c2_g1	799.327405692201	4.30380202569782	0.528538948155365	3.59275728867278e-11
TRINITY_DN74939_c1_g2	86.7077555102348	-3.79060499163951	0.449318953912636	3.85155736502563e-11
TRINITY_DN76760_c3_g1	272.547811271085	-6.10042735739004	0.823003621583323	4.13091050411374e-11
TRINITY_DN83836_c2_g1	109.333723429931	-6.14270485385837	0.830179883599589	4.40946048470854e-11
TRINITY_DN56649_c0_g1	452.789409670696	4.19456532492456	0.517104426086976	4.71816362204984e-11
TRINITY_DN61279_c0_g1	766.640063967672	6.79691137325396	0.939227386029436	5.03335491346072e-11
TRINITY_DN66878_c2_g1	304.463949651548	4.41092981002764	0.55435566101527	5.38809628668242e-11
TRINITY_DN32541_c0_g1	25.5667781025807	5.57242233467906	0.744918388110168	5.77485554632855e-11
TRINITY_DN84204_c1_g3	157.836621029059	3.62853397835839	0.430949166457119	6.27440060673454e-11
TRINITY_DN69229_c3_g1	1106.92888613581	3.25720679850313	0.370867949691037	6.81093327547419e-11
TRINITY_DN77207_c1_g1	432.805856449356	6.20346812728621	0.855930299710439	7.36287526768989e-11
TRINITY_DN80336_c1_g1	10524.6817182037	4.32700500975106	0.548688536527722	7.96704168107972e-11
TRINITY_DN82030_c0_g3	184.31393357723	-2.69897137681105	0.280290529989036	8.56781315417396e-11
TRINITY_DN75462_c0_g2	129.372516118305	-6.10451816135293	0.842542999394096	9.16926370991449e-11
TRINITY_DN58564_c3_g1	274.291774357672	-2.7080724423459	0.282122584383601	9.77637335821717e-11
TRINITY_DN83960_c6_g1	210.5546480408	-4.36257841481705	0.555636566367169	1.03828451560247e-10
TRINITY_DN82389_c0_g1	260.527233261774	-4.84332061464749	0.637352584616178	1.10773086770706e-10
TRINITY_DN82513_c1_g1	94.8894897528767	3.19086350493086	0.36405995968182	1.18204741584236e-10
TRINITY_DN80282_c0_g1	2466.35944223497	4.71671758644473	0.619780713886631	1.26660433558833e-10
TRINITY_DN63583_c5_g1	134.752122672524	5.92157857056143	0.821899645529818	1.35482881096604e-10
TRINITY_DN84916_c0_g1	307.123340371149	-4.38771685166297	0.567471264660006	1.45313676354781e-10
TRINITY_DN65144_c5_g1	59.7807892967426	3.99851547261067	0.503300087301273	1.55810699369171e-10
TRINITY_DN59430_c2_g1	43.0291453044466	6.08719615613495	0.856792882601573	1.67657615207395e-10
TRINITY_DN69432_c2_g1	215.829601324081	3.70481262536098	0.455670223316575	1.79417040638995e-10
TRINITY_DN60965_c1_g3	796.443694491083	4.69650683832723	0.623254815788109	1.91365834780409e-10
TRINITY_DN76798_c0_g1	310.027339581285	-2.51141888159613	0.256561474617054	2.06787908909646e-10
TRINITY_DN84569_c2_g2	177.769563776652	4.16774288628765	0.539501345845371	2.24054227272325e-10
TRINITY_DN77554_c3_g1	614.528767075569	3.96094736466882	0.504781671409171	2.41693113497747e-10
TRINITY_DN75804_c2_g1	245.557028707711	-7.39825713843314	1.09109341291296	2.59227717187768e-10
TRINITY_DN74172_c4_g1	995.440769010132	3.33095028301328	0.398228300803859	2.77764958648255e-10
TRINITY_DN80240_c2_g2	328.026501933541	-5.45580554989712	0.762910939878725	2.97627854090137e-10
TRINITY_DN66074_c0_g1	38.841951731705	5.11085926246718	0.704064050274665	3.17390138289887e-10
TRINITY_DN78049_c0_g1	86.4443207393772	-4.25140677461841	0.5579786986967	3.38417663279957e-10
TRINITY_DN59746_c2_g2	69.0920843637899	4.10531207573293	0.532953569349551	3.59166232721852e-10
TRINITY_DN57336_c0_g1	313.444398070909	4.16340156128966	0.545139137032601	3.83126809851479e-10
TRINITY_DN70782_c0_g2	61.8197900107217	8.55413351500877	1.30249446555652	4.07206311973002e-10
TRINITY_DN77478_c1_g1	733.082157564687	6.08654241463039	0.878009052349959	4.31956466816492e-10
TRINITY_DN69269_c1_g1	547.62272222474	5.32986876353043	0.747787331983628	4.56813898824469e-10
TRINITY_DN82331_c3_g1	425.32428733286	3.49288316066919	0.43269777615324	4.86555275905399e-10
TRINITY_DN71853_c1_g1	189.268304424049	-3.08567410644141	0.364251936564617	5.23519224281519e-10
TRINITY_DN78528_c3_g1	117.452969179478	-6.29092288943591	0.924332625408344	5.60348319639533e-10
TRINITY_DN69457_c0_g2	99.8318976712848	-3.22290097308895	0.390762074444413	6.05994967587949e-10
TRINITY_DN64927_c1_g1	123.615978378804	-5.05646338549539	0.713516107424836	6.51948248888353e-10
TRINITY_DN73498_c0_g1	60.2977807230197	-5.60247514151417	0.810460672926271	6.9909194400571e-10
TRINITY_DN54543_c3_g1	240.026683762904	3.64692052935213	0.466609227632688	7.47415003296842e-10
TRINITY_DN71161_c2_g1	37582.8827433448	3.05934824416774	0.363172791249951	7.95705106232364e-10
TRINITY_DN80281_c2_g1	191.834686179827	-3.9110659451575	0.513435906031333	8.43476257978637e-10
TRINITY_DN78348_c1_g1	277.587315929234	-3.53348430180048	0.447763562491148	8.94297821584323e-10
TRINITY_DN59042_c0_g1	23.0674441545045	4.98361756794243	0.70719993916108	9.53287883219546e-10
TRINITY_DN74701_c2_g1	62.7890320948128	-4.32820287332145	0.591442782531033	1.01359225263323e-09
TRINITY_DN73861_c0_g1	3296.51623467175	6.91502133275586	1.05729051492704	1.08694083313022e-09
TRINITY_DN81222_c0_g1	96.3553220956979	-5.92026105233626	0.880431237209086	1.16206542593916e-09
TRINITY_DN47666_c0_g1	449.943506402836	7.8735434722297	1.23024480808108	1.23674360734218e-09
TRINITY_DN78761_c0_g2	278.629145371873	4.17607149709544	0.568875904518305	1.31230813417114e-09
TRINITY_DN70751_c3_g1	241.413131306358	3.04199596781375	0.366870590763322	1.39543950744128e-09
TRINITY_DN85332_c3_g2	274.820383397881	-3.69117148297674	0.484001712386033	1.48046648844386e-09
TRINITY_DN78895_c3_g1	12.052822522612	6.17490078130207	0.932531428624815	1.5703962312087e-09
TRINITY_DN84958_c2_g1	413.196578483407	-5.60779911270483	0.831584823935327	1.66392640496631e-09
TRINITY_DN81971_c1_g1	5661.2727982255	4.87255234040724	0.699400804598595	1.75857921387101e-09
TRINITY_DN71374_c3_g1	65.7756474267875	6.28824431459422	0.955258814707538	1.85255613328634e-09
TRINITY_DN69768_c0_g2	1017.57260605564	2.96498259426437	0.355144460960673	1.94708289903924e-09
TRINITY_DN68338_c3_g2	183.427351492277	-5.37521823636087	0.790863193961053	2.04076068481014e-09
TRINITY_DN69029_c1_g1	155.763305093743	5.52392420165662	0.817836154037717	2.13356205302746e-09
TRINITY_DN65438_c1_g2	1102.15054207604	-5.86023452683149	0.879509498772255	2.22849702288764e-09
TRINITY_DN53808_c0_g1	38.3204138280837	5.94204518965458	0.89437565104798	2.32241020549033e-09
TRINITY_DN64763_c1_g1	702.758016044896	-2.90106424430068	0.345065213934525	2.42564581234284e-09
TRINITY_DN74623_c2_g2	30.6741839324787	9.00624040702157	1.46230472084817	2.55270218867263e-09
TRINITY_DN75537_c1_g1	1783.35805000202	-5.52035841461482	0.826210598333422	2.68126055158061e-09
TRINITY_DN76436_c2_g1	1086.2760437513	-5.96703346430562	0.908054290124955	2.80915606580142e-09
TRINITY_DN66880_c1_g1	257.496564276332	-3.80547608730916	0.512978807722354	2.93621490402256e-09
TRINITY_DN83322_c0_g2	170.431477209826	-3.78406150776068	0.512418033745912	3.09380985830983e-09
TRINITY_DN83100_c1_g1	277.591621567008	-2.02537229016664	0.188819349029421	3.25212446878152e-09
TRINITY_DN62281_c1_g1	778.166834675597	3.10383771784071	0.387583236938377	3.41078869538264e-09
TRINITY_DN85721_c2_g2	128.717036555579	-4.4712300749949	0.641137494091188	3.58188440215512e-09
TRINITY_DN35273_c0_g1	25.5808602577791	9.40129984159031	1.55239841276003	3.75338696792017e-09
TRINITY_DN83342_c0_g1	931.427881372121	5.94690157494656	0.915720714972488	3.9333983030009e-09
TRINITY_DN79415_c1_g3	59.6465390930289	-6.19014267921088	0.961433657496241	4.11559070032288e-09
TRINITY_DN75493_c1_g1	138.429970311295	-4.60515753772603	0.669570098611677	4.31224075192542e-09
TRINITY_DN60336_c0_g2	317.729374900306	6.27936882429755	0.982190747567078	4.51805204198698e-09
TRINITY_DN72497_c0_g1	126.2236493404	-4.28165822789835	0.614586807941696	4.77138634599978e-09
TRINITY_DN65438_c0_g1	498.580448567701	4.44071385374855	0.644502390264685	5.02331925938542e-09
TRINITY_DN77062_c0_g1	136.301505058138	-4.85466233080248	0.722680723563234	5.27960309250291e-09
TRINITY_DN58495_c1_g1	5937.69582742657	4.23363198500438	0.606727896283984	5.53953421163497e-09
TRINITY_DN64079_c1_g1	48.5371612481841	3.53652329328274	0.475990944346717	5.79751361889697e-09
TRINITY_DN79415_c1_g1	74.4313843812349	-5.49007127394635	0.843039340737599	6.05709093283067e-09
TRINITY_DN56098_c2_g1	840.38261000036	-6.03176748329033	0.944931963108584	6.31533525995737e-09
TRINITY_DN70942_c1_g1	231.335009716897	-4.01410984587268	0.566789790040933	6.58228040799453e-09
TRINITY_DN84130_c3_g5	72.3075153184421	-4.47695051617376	0.65455543093163	6.85615291811482e-09
TRINITY_DN80365_c1_g1	147.776634086947	-3.64044392287425	0.497664863710453	7.13772314591229e-09
TRINITY_DN73137_c4_g1	45.9815010206489	-4.25188837481629	0.615202760943919	7.45256970786515e-09
TRINITY_DN67851_c0_g1	54.8612120429198	-4.68513057421893	0.697901095506171	7.77478425335682e-09
TRINITY_DN77780_c4_g1	356.422693219529	-4.15890279389094	0.598519245222166	8.09823732608928e-09
TRINITY_DN82034_c1_g1	288.15685887536	2.88922794862526	0.358450273730507	8.43293989477582e-09
TRINITY_DN82513_c1_g2	45.9811631605665	3.00553969815142	0.380774365314645	8.77128187821154e-09
TRINITY_DN65197_c1_g1	607.704427398803	2.53984679289558	0.292773265100064	9.1218053360949e-09
TRINITY_DN56297_c1_g3	12.2893546108268	5.6455074324488	0.884624282184111	9.48639809198386e-09
TRINITY_DN58706_c0_g1	150.328482659664	-3.52106057066242	0.480352512431516	9.85385836013293e-09
TRINITY_DN53820_c0_g1	498.165669525671	4.01739776649847	0.576177079580301	1.02439774021152e-08
TRINITY_DN68495_c2_g2	93.96063666596	-5.76989272001454	0.913742598080176	1.06717339730472e-08
TRINITY_DN72422_c2_g1	140.497859394643	-4.39300573527863	0.650149021710071	1.10984292314515e-08
TRINITY_DN76826_c1_g1	1334.2740387124	-5.39810129871843	0.843443645268418	1.15320089143022e-08
TRINITY_DN69527_c1_g3	324.591038948296	-3.83303043260339	0.543813982606126	1.19741022838398e-08
TRINITY_DN60297_c1_g1	8862.82039717299	6.28631029761823	1.01587926647956	1.24276273018025e-08
TRINITY_DN83400_c2_g1	274.430740851046	-3.56689654888816	0.493604926830411	1.28858001544595e-08
TRINITY_DN70314_c0_g1	243.361914369137	-4.13706204683388	0.603861303611106	1.33542387625792e-08
TRINITY_DN54144_c3_g1	176.280549123106	4.36028198257419	0.649560663964431	1.38840769845686e-08
TRINITY_DN77586_c2_g4	16.9840553771064	5.51379349354896	0.873809090142567	1.44328705899317e-08
TRINITY_DN84331_c2_g1	4185.80202854282	-5.55452233772637	0.882175631890062	1.49853937796632e-08
TRINITY_DN78034_c0_g1	118.733062432846	-3.82432067014237	0.547476881920453	1.55458406402733e-08
TRINITY_DN58415_c3_g1	170.316750718222	4.04876265377864	0.592374345457309	1.61428862733485e-08
TRINITY_DN80568_c6_g1	105.115859780711	-6.22654489515042	1.01665455168057	1.67548235016997e-08
TRINITY_DN62865_c0_g1	163.647097356754	5.08725388261159	0.796649045505562	1.73997107851152e-08
TRINITY_DN79991_c3_g3	73.418136466193	3.0060354458716	0.391094591499033	1.80430424624524e-08
TRINITY_DN83596_c1_g1	349.793367234697	-3.6646911566787	0.519878706320094	1.86942999744706e-08
TRINITY_DN67163_c1_g3	78.7684474391029	-5.10412101676562	0.802231637825011	1.93781121484103e-08
TRINITY_DN76889_c4_g1	112.365245326358	-4.02238182116239	0.591557910636457	2.00830291558486e-08
TRINITY_DN83423_c1_g1	651.37279955294	-4.02561249173046	0.592547291278022	2.07940877038262e-08
TRINITY_DN65445_c3_g1	109.488073193172	5.86501322761119	0.953239708757122	2.15086832607564e-08
TRINITY_DN85125_c3_g1	147.619783626335	5.15716139603467	0.815759689669095	2.22495990723677e-08
TRINITY_DN54464_c3_g2	346.006238696587	-4.87531921329618	0.762001618435623	2.30305559221587e-08
TRINITY_DN74223_c2_g1	924.853207289038	6.07224512638016	0.997434988837272	2.38059319905482e-08
TRINITY_DN74839_c1_g1	728.160404642328	-5.13630023915859	0.813540905695873	2.4578380352295e-08
TRINITY_DN76760_c3_g3	58.557244598459	-5.30596793729646	0.846919875385468	2.53436651861016e-08
TRINITY_DN62767_c2_g4	60.1514185643479	4.37947345815692	0.665030662891467	2.61137190853338e-08
TRINITY_DN70656_c1_g1	2422.0616969396	5.64845254643745	0.916332812528296	2.69184545224376e-08
TRINITY_DN62718_c1_g1	50.978072641237	-4.40377454348768	0.672244919297346	2.77633457640435e-08
TRINITY_DN81559_c3_g1	72.4904548764105	-3.8576327862382	0.564768626418512	2.86180535348125e-08
TRINITY_DN81744_c1_g1	85.3936851415699	-6.13956010840263	1.01963308842854	2.95686241910245e-08
TRINITY_DN64767_c3_g1	961.845165784952	4.31059284853928	0.657163365418777	3.05268062590133e-08
TRINITY_DN85499_c2_g2	815.084135095517	5.77124175133774	0.949069501667345	3.15370427948004e-08
TRINITY_DN70237_c3_g2	1200.76627488838	4.76492106242545	0.7500728749217	3.2585978593138e-08
TRINITY_DN75822_c1_g1	2306.07141863634	3.0501473782328	0.409882286661057	3.37392269038201e-08
TRINITY_DN76552_c1_g3	2495.1689160189	3.4239373067316	0.484999373361773	3.49089900420702e-08
TRINITY_DN62626_c3_g1	453.89055010492	-4.18984876858066	0.638348209118122	3.60734560888447e-08
TRINITY_DN69469_c1_g1	104.95181444774	-5.37047243411217	0.876709276330561	3.73114446517903e-08
TRINITY_DN69913_c2_g4	179.353275286787	-2.94954760336087	0.391674010846089	3.8594255574112e-08
TRINITY_DN78609_c0_g1	113.737234452749	-4.89919334860281	0.784037772727198	3.98976315148976e-08
TRINITY_DN79330_c0_g1	120.302824297467	-2.94646946687269	0.392204274661456	4.12697262875952e-08
TRINITY_DN74634_c2_g1	133.149626436925	3.72614204920316	0.549757975606966	4.26624937452015e-08
TRINITY_DN82436_c0_g2	183.688578927833	-3.91080941239414	0.587189181303144	4.40560082506279e-08
TRINITY_DN67526_c2_g1	81.8413693586948	-3.09712434662148	0.42304997481966	4.54375427049232e-08
TRINITY_DN58006_c5_g2	149.29720641536	5.54767909999701	0.918058015388708	4.6836023435624e-08
TRINITY_DN71643_c2_g4	93.7502528302856	2.19447736759088	0.241201048182165	4.82336112369402e-08
TRINITY_DN66185_c4_g1	60.6978976307872	-6.67102777664752	1.14580806207553	4.96424689904982e-08
TRINITY_DN66746_c3_g3	784.928466748958	3.42696523121875	0.491941700094479	5.11763448218176e-08
TRINITY_DN67625_c1_g1	74.3467898673984	-6.17762721155114	1.0520759394184	5.28081723598847e-08
TRINITY_DN81546_c2_g6	20.167295932006	6.20496783257385	1.05766013046068	5.44272507328204e-08
TRINITY_DN72714_c1_g2	368.45717807958	-5.78888794810704	0.976948820686135	5.62229205378641e-08
TRINITY_DN58208_c3_g3	36.1954054492042	-4.84635520672123	0.785709983088653	5.80711627387727e-08
TRINITY_DN57569_c0_g3	1678.045185527	4.2498625262656	0.665276338330645	6.00165948418749e-08
TRINITY_DN78005_c0_g1	503.92601837599	3.91623248075416	0.597061748432234	6.19530986802878e-08
TRINITY_DN59742_c3_g2	66.5131367155679	-4.08716273451233	0.633475560011762	6.39975975426238e-08
TRINITY_DN75490_c0_g1	4504.61202595992	5.52259895561722	0.928521184262024	6.60556153360566e-08
TRINITY_DN55180_c4_g3	69.0749872696333	-5.77419854982239	0.980987417212151	6.81441593565509e-08
TRINITY_DN78948_c1_g1	104.107556897799	-7.79298725599928	1.39609989530241	7.02277732380881e-08
TRINITY_DN80577_c0_g2	55.2921718569454	-6.1848196883209	1.06704474834022	7.23746136938301e-08
TRINITY_DN78708_c0_g1	585.18284039841	-3.34498753364205	0.482894211347978	7.45400280274874e-08
TRINITY_DN78473_c3_g1	503.476566264333	-6.01062120357447	1.03242083267379	7.67230547181891e-08
TRINITY_DN54453_c4_g1	35.5486528483105	-4.5533444973312	0.732518689360454	7.89186389059904e-08
TRINITY_DN78609_c0_g3	235.082460665328	-4.5151127880483	0.724795602201102	8.11097585785301e-08
TRINITY_DN69833_c0_g1	100.219918962066	-4.96293629337946	0.817224817646638	8.3289929365114e-08
TRINITY_DN68695_c0_g1	81.2825301766011	-3.50832751610703	0.517751294490178	8.55111492323342e-08
TRINITY_DN65879_c0_g1	156.645756528967	-3.73017787422492	0.56422483616544	8.77905736300557e-08
TRINITY_DN73899_c0_g2	36.7495918508123	5.52014657529951	0.934411851991858	9.0070060741775e-08
TRINITY_DN74813_c1_g2	55.2333366776935	-3.87513305541202	0.59482893692554	9.23829736286703e-08
TRINITY_DN69374_c0_g1	191.763690160514	-4.90587787663975	0.808499775301048	9.47115323566865e-08
TRINITY_DN50141_c0_g1	48.0606904456776	3.24667581274895	0.465548115821784	9.70919555873448e-08
TRINITY_DN58147_c4_g1	109.741036312609	-4.31494312401041	0.687004847434092	9.94627619290501e-08
TRINITY_DN59548_c0_g1	95.6628691886291	-3.91492877788642	0.604591683890332	1.01869041085755e-07
TRINITY_DN80380_c0_g2	95.8381525441273	-4.03222304142566	0.630100810358121	1.04385495993945e-07
TRINITY_DN71771_c0_g2	451.334394009879	5.68613040123961	0.974885574603785	1.06962315523949e-07
TRINITY_DN60630_c3_g1	1480.12823727451	3.92368173715732	0.610884735908508	1.0984532097373e-07
TRINITY_DN84609_c4_g2	111.518840709303	-2.68051744108326	0.351561745922773	1.12802781930595e-07
TRINITY_DN85790_c11_g1	125.401010193204	-4.31016692126627	0.692520861440365	1.15741991779461e-07
TRINITY_DN74950_c1_g1	25.1979014868238	4.27770157240029	0.68583749179161	1.18671364796373e-07
TRINITY_DN81248_c0_g2	199.799255896408	-3.48257482001106	0.519955827189223	1.21654977634271e-07
TRINITY_DN61766_c1_g4	3648.05206180882	5.72237687739804	0.989404895693429	1.24643928455854e-07
TRINITY_DN76269_c0_g1	201.916520006577	-6.73992330656869	1.20315220878138	1.27648168494204e-07
TRINITY_DN81961_c0_g1	37.9222356129109	-4.94944664936364	0.829552056903603	1.30802220579486e-07
TRINITY_DN77187_c1_g1	563.014431064576	-3.49394300577264	0.524148486702191	1.33984134987832e-07
TRINITY_DN77143_c2_g1	321.667799480131	-3.19780985192102	0.461984299959557	1.37155999094691e-07
TRINITY_DN77372_c1_g1	1010.15998961539	-3.26341167877962	0.476968402410947	1.40526352669348e-07
TRINITY_DN85580_c2_g1	340.784493503387	-2.83817375884824	0.387519085010187	1.43909499708182e-07
TRINITY_DN75463_c0_g1	89.8476185789096	-4.03938480240193	0.643940659557983	1.47744498822946e-07
TRINITY_DN62653_c0_g1	53.1668473563638	-7.37171688236092	1.35036568820541	1.51582633565861e-07
TRINITY_DN61922_c1_g2	3161.85899118991	5.40674473705051	0.934478539563283	1.55452741378266e-07
TRINITY_DN77258_c0_g2	2043.35315345442	6.75565316298719	1.22133242549488	1.59362695621159e-07
TRINITY_DN85503_c3_g2	305.204403161939	4.33944762289467	0.71062607156308	1.63544769608713e-07
TRINITY_DN79974_c3_g1	286.748260599748	3.55537753113493	0.544346497118317	1.67811820908939e-07
TRINITY_DN80215_c2_g1	103.716874121012	-5.61953820691719	0.986087541108333	1.72282629218161e-07
TRINITY_DN85348_c3_g1	1955.7695427914	2.4855619638149	0.31774710804962	1.76959029875229e-07
TRINITY_DN82570_c0_g2	202.447788788289	-2.65420092271913	0.353829737477742	1.81606008542399e-07
TRINITY_DN69471_c0_g1	931.626825744156	3.18590998920938	0.467585822686151	1.86226027521092e-07
TRINITY_DN64284_c3_g1	855.381587219067	3.11053436640254	0.45243904626881	1.91077511206284e-07
TRINITY_DN57317_c3_g1	210.284156524225	-3.98976586222239	0.641584961929506	1.96024876300974e-07
TRINITY_DN76956_c2_g1	494.814904715686	-6.08698985272091	1.09307234757167	2.01106364755684e-07
TRINITY_DN71778_c0_g2	672.074837920422	3.54090068253506	0.546965918255126	2.06391190230371e-07
TRINITY_DN73166_c1_g1	1218.55238117245	3.49725358785006	0.53764183524088	2.11656726602487e-07
TRINITY_DN79703_c1_g1	621.154896781323	4.55957108655752	0.766626201848668	2.16933615059915e-07
TRINITY_DN85782_c4_g1	100.230134016077	-4.6585548985097	0.789288866154362	2.22407593912905e-07
TRINITY_DN61098_c0_g3	21.5691603925634	3.84143192223904	0.61377000612096	2.28019358345757e-07
TRINITY_DN58832_c0_g1	48.4936229020649	-5.44091569689193	0.959664038183642	2.33650806285841e-07
TRINITY_DN66872_c1_g1	123.391080092619	-7.02604408112113	1.30259342116915	2.39286174538911e-07
TRINITY_DN61529_c3_g2	24.5321356596712	5.26892475036223	0.924256079413611	2.45116644093085e-07
TRINITY_DN72882_c0_g1	459.460745196539	2.75054953908635	0.379122686732518	2.5095189411742e-07
TRINITY_DN74740_c0_g1	64.1046944989535	-7.32286730347609	1.3697979849015	2.56794050197987e-07
TRINITY_DN49215_c0_g1	522.99383771342	-2.55302155851256	0.336948000489908	2.6281945228555e-07
TRINITY_DN65831_c0_g2	94.838160090162	7.85982268836255	1.48844014317095	2.68815489353527e-07
TRINITY_DN63387_c0_g1	95.874589781667	2.98251323772932	0.430182872029606	2.74777373032785e-07
TRINITY_DN60145_c4_g1	1533.13465126618	-6.70019175159089	1.23729891257004	2.80750935665092e-07
TRINITY_DN82093_c0_g1	124.234276638474	-3.77222808131653	0.602061782121715	2.86764296929137e-07
TRINITY_DN59742_c3_g1	119.059147998226	-4.23400372885573	0.703084238248554	2.92899674587861e-07
TRINITY_DN55772_c0_g1	25.5064462404362	6.84573713138518	1.27110595538648	2.99021259057239e-07
TRINITY_DN73504_c2_g1	49.3005100629286	-3.73303947337728	0.594496433214091	3.05160118246473e-07
TRINITY_DN69269_c1_g2	427.086791974835	4.45160592575546	0.751406946408719	3.1138587595148e-07
TRINITY_DN69341_c6_g1	5487.07690721756	5.11969164369531	0.897895563981534	3.17758147782328e-07
TRINITY_DN65557_c2_g2	148.75606588605	-3.46421879177493	0.537294797222264	3.2415292400577e-07
TRINITY_DN83170_c3_g1	63.8493772162367	-3.6795851129466	0.584921188770035	3.30693976109776e-07
TRINITY_DN69121_c3_g2	1398.90632690815	5.15368791126312	0.907142335364298	3.3727353599035e-07
TRINITY_DN78806_c1_g1	93.4404295523693	3.48800000811349	0.545012619687281	3.44331765180027e-07
TRINITY_DN64089_c0_g1	69.186259935804	-5.07682099606037	0.895152806105295	3.51769264723985e-07
TRINITY_DN79611_c1_g1	335.955464520212	4.01263680713779	0.661890587060166	3.5927144391065e-07
TRINITY_DN74095_c2_g2	5532.09150792596	-6.35948830717382	1.17846994669099	3.6687902632838e-07
TRINITY_DN56445_c2_g3	192.476185539376	3.07201081621341	0.45683894659828	3.74962736691678e-07
TRINITY_DN69878_c2_g2	80.4408466281131	-2.96613833558395	0.433824326681992	3.83145848654826e-07
TRINITY_DN67029_c2_g3	171.864837922426	-5.19031923202343	0.924816719499353	3.91326911509601e-07
TRINITY_DN54324_c1_g1	332.210654127709	4.21931587201204	0.711969573386638	3.99875981759023e-07
TRINITY_DN83342_c2_g1	1898.83241737971	5.50086978545244	0.995728215352689	4.08441243171467e-07
TRINITY_DN76944_c3_g7	39.1581603645092	-5.84846489890662	1.07291132859603	4.17007818007175e-07
TRINITY_DN83976_c2_g1	247.426647220839	-4.15716646519222	0.699285849329234	4.25714029833689e-07
TRINITY_DN54982_c1_g8	2069.15294469549	5.43688161201169	0.982991561430631	4.34421684112339e-07
TRINITY_DN55799_c1_g1	198.575295020707	4.51650652804397	0.779383878485792	4.43157428318254e-07
TRINITY_DN76794_c2_g1	15.6421048204146	5.59836686729305	1.01920346797639	4.51846934147393e-07
TRINITY_DN56276_c1_g1	988.063228123847	5.78190083957012	1.06021841382445	4.6055001621316e-07
TRINITY_DN66562_c0_g1	38.2769119692068	-5.70788880496644	1.04559207871771	4.69570945442519e-07
TRINITY_DN85721_c2_g3	88.5996242451114	-3.2760121894425	0.505615265987649	4.78591678841962e-07
TRINITY_DN69004_c2_g1	91.7991381143692	-3.24900893383499	0.499732836942747	4.87608192025791e-07
TRINITY_DN78152_c2_g1	69.2974862231246	-4.84011318061882	0.853580471475291	4.96647759814602e-07
TRINITY_DN72658_c1_g1	1356.78357882427	5.35015854961109	0.969170117770818	5.06152391511101e-07
TRINITY_DN60431_c2_g1	192.375398450864	4.40637055639597	0.759086019728021	5.15654418995412e-07
TRINITY_DN73568_c3_g1	131.446420120286	-2.88307151072404	0.419965816483047	5.25285725449626e-07
TRINITY_DN65429_c4_g1	263.706420417455	3.39169139025506	0.534229420018844	5.35229198964505e-07
TRINITY_DN69223_c0_g2	96.8360643665318	-4.01616682393958	0.674255911818825	5.45306322397398e-07
TRINITY_DN61750_c0_g1	96.0312654419071	-7.76006248341884	1.51584037529931	5.5609441115416e-07
TRINITY_DN61454_c0_g2	156.257659983238	7.10150486989012	1.36819671520514	5.66822557446444e-07
TRINITY_DN61770_c4_g1	650.40063013622	-5.38282702216865	0.982953435449021	5.7752586104529e-07
TRINITY_DN84368_c2_g4	1352.32798708632	-3.5677303663825	0.576506627244133	5.88450054362264e-07
TRINITY_DN80876_c1_g1	101.360624520128	-3.13102193764662	0.479204067312833	5.99723648735295e-07
TRINITY_DN78779_c0_g1	42.8888902290986	-4.66936879984798	0.825674565057111	6.1110750095739e-07
TRINITY_DN71242_c3_g1	517.354033472323	-3.98551771952273	0.672842735481649	6.22852602404626e-07
TRINITY_DN67871_c1_g3	142.293232220684	-2.51399574375465	0.341377794922669	6.34667697110331e-07
TRINITY_DN83825_c0_g1	401.64253845507	-3.09814398116989	0.473911924426783	6.46906230508279e-07
TRINITY_DN77606_c2_g5	272.166197739709	4.6177063990109	0.820316242319294	6.6023476642526e-07
TRINITY_DN59727_c5_g1	553.960375863055	-4.65866098604439	0.829969611457044	6.73622264304125e-07
TRINITY_DN68330_c5_g1	211.855232038298	3.09674239149391	0.476054331485573	6.8719934316736e-07
TRINITY_DN50119_c0_g1	36.42736357525	2.97804672502236	0.449547578125429	7.01010076794078e-07
TRINITY_DN43888_c0_g1	197.225116952177	3.70208114087089	0.614926132981548	7.15176828970091e-07
TRINITY_DN82948_c2_g1	362.330373221552	-3.34843832933152	0.535473127154959	7.29900101143594e-07
TRINITY_DN55383_c1_g7	190.233454864909	-6.15572522682066	1.17704039240196	7.44965025099873e-07
TRINITY_DN74105_c2_g1	137.173748506805	-2.84806272482164	0.422050910799888	7.60059416827771e-07
TRINITY_DN83143_c4_g1	11462.3613921871	3.17004052665355	0.495692493969162	7.75143623515841e-07
TRINITY_DN82135_c3_g1	38.5161784670715	3.24984997641896	0.514264111253877	7.90372029947142e-07
TRINITY_DN60205_c2_g1	208.807726390925	3.39985771148439	0.548952822489129	8.05769555647965e-07
TRINITY_DN81554_c0_g2	31.195226415327	-5.27668118954302	0.980049102299939	8.21732571223022e-07
TRINITY_DN76509_c2_g1	51.1971468167581	-4.04624894089001	0.698100914432387	8.37614555721332e-07
TRINITY_DN68721_c1_g2	805.802680604001	3.58265258563201	0.593022419778506	8.5413070809825e-07
TRINITY_DN85332_c3_g1	67.7589864809316	-5.01331824809552	0.922476810118556	8.70942208240684e-07
TRINITY_DN78933_c0_g1	417.40667871944	-2.85810992456738	0.427437580559517	8.87967116120266e-07
TRINITY_DN75825_c4_g2	442.078274604249	-2.33531608426553	0.307272652433701	9.05019250122573e-07
TRINITY_DN81137_c1_g1	44.4988224154243	-4.0482961149325	0.701623297298966	9.22070930892123e-07
TRINITY_DN67849_c1_g1	242.755431497512	-3.08045599704816	0.478963663233776	9.39113787187799e-07
TRINITY_DN76957_c2_g1	95.9603808738638	-3.12452709902444	0.490228289706547	9.5696406982278e-07
TRINITY_DN64154_c3_g1	2654.88070535401	-4.12631202141207	0.721437471200943	9.74742962346392e-07
TRINITY_DN77201_c3_g1	49.8637012101121	-7.15391740544715	1.42085338748989	9.92637864389286e-07
TRINITY_DN85499_c1_g3	223.876739865195	5.43678342366952	1.02490567823438	1.0106374828763e-06
TRINITY_DN66036_c3_g1	198.642087780133	-4.39380261039452	0.784200057549532	1.02865465097091e-06
TRINITY_DN65543_c0_g1	43.3009846547121	-5.29420909710462	0.992398130961456	1.04663125059925e-06
TRINITY_DN71247_c0_g1	592.542509445614	5.6382668749188	1.07222117436979	1.06462752461068e-06
TRINITY_DN61529_c3_g3	11.866605050862	5.73595276890539	1.0950639792487	1.08262273909406e-06
TRINITY_DN57423_c4_g1	3087.96805014691	5.2194078248524	0.975814394830298	1.10059849585566e-06
TRINITY_DN81389_c0_g1	115.267373288044	-2.3351526270724	0.308965781448371	1.11872627149421e-06
TRINITY_DN74543_c0_g1	29.446989224507	-5.79172930532288	1.10949436095645	1.1369975322073e-06
TRINITY_DN78238_c1_g1	495.779295508502	-3.89426996680386	0.670191020563638	1.15519538314506e-06
TRINITY_DN77563_c0_g1	53.4622616625771	-5.80737050139806	1.11335111129608	1.17335707486762e-06
TRINITY_DN71372_c1_g1	1849.39620849375	3.67467816981998	0.620230007710001	1.19195907069119e-06
TRINITY_DN57907_c0_g1	130.663369094802	-4.65685476512631	0.848493589381743	1.21071554780244e-06
TRINITY_DN57596_c2_g4	404.742406035218	2.70950930046282	0.396885737345532	1.22962154830487e-06
TRINITY_DN56900_c1_g1	237.655483065376	-4.3342952631131	0.774740668781458	1.24878381041632e-06
TRINITY_DN77351_c2_g2	356.633969333638	-6.62686398292268	1.30910089083209	1.26840564358215e-06
TRINITY_DN57043_c0_g2	603.189902071272	2.93349150819271	0.449908786193003	1.28800038178724e-06
TRINITY_DN79076_c0_g1	95.1855889520805	-4.03393637684517	0.706088741664527	1.30756345914662e-06
TRINITY_DN61611_c1_g1	73.6077679008041	-5.05147126047623	0.943159563821322	1.32714560647599e-06
TRINITY_DN56492_c0_g2	234.835325541976	-4.18421731891055	0.741588033204339	1.34681738419594e-06
TRINITY_DN64871_c2_g1	281.047879245618	-4.0366522192715	0.70736919257761	1.36647958005682e-06
TRINITY_DN71514_c1_g1	92.8256191958835	-3.55434000741394	0.595637731061372	1.38650916765859e-06
TRINITY_DN76863_c3_g1	76.9634003337718	-4.0706468814192	0.716424741080454	1.40668340693551e-06
TRINITY_DN72541_c1_g1	23.3482285299596	4.91943512514577	0.916639090909188	1.42786532276904e-06
TRINITY_DN61951_c1_g1	38.2117922944669	-4.78687504425536	0.886293419738015	1.44929161879751e-06
TRINITY_DN80966_c2_g1	50.7118963918924	-6.73991812587631	1.34382694979617	1.47076323315739e-06
TRINITY_DN83867_c1_g1	275.84311751782	-3.79705892362141	0.655428142719737	1.4925552526389e-06
TRINITY_DN80875_c1_g1	48.2239005773665	-5.95776684017925	1.16263741917502	1.5146135498486e-06
TRINITY_DN70798_c1_g1	415.570006655923	3.76773545648956	0.649422174459538	1.53683718966383e-06
TRINITY_DN76018_c2_g1	71.7581728342953	-6.46166010529947	1.28207496747322	1.55916050097344e-06
TRINITY_DN79613_c3_g1	202.119960196651	3.58597000695753	0.607034812502644	1.5813709014494e-06
TRINITY_DN69403_c2_g1	71.1184779675389	-5.71280638327811	1.1068763124716	1.60373204261119e-06
TRINITY_DN85119_c1_g2	77.6747391214721	3.88923690093207	0.679162938862678	1.6264110298285e-06
TRINITY_DN84808_c3_g1	358.083530587244	-3.43334071646946	0.572360751434894	1.64929904949329e-06
TRINITY_DN57457_c0_g1	35.8001233797673	2.53434432735283	0.360915230740421	1.67208910669501e-06
TRINITY_DN81687_c0_g1	120.60055457154	-3.37953070588149	0.561757934763202	1.69667542086588e-06
TRINITY_DN71220_c3_g1	73.5135032076577	-3.64773713911395	0.625466512980909	1.72147791960803e-06
TRINITY_DN75070_c4_g2	204.295222468091	3.67783935956719	0.633366331970517	1.74684361725666e-06
TRINITY_DN80792_c2_g1	28.2717149713518	-4.79364806918997	0.897399648666835	1.7721567820338e-06
TRINITY_DN84236_c2_g1	1178.0700617485	-5.2856529437241	1.01406048309704	1.79749460822815e-06
TRINITY_DN80124_c2_g1	16.1501436495007	4.61311921767202	0.855059200256128	1.82279192309883e-06
TRINITY_DN60221_c0_g1	935.059692631363	-3.90800191555198	0.688444444265762	1.8481695709766e-06
TRINITY_DN69742_c2_g1	168.95287375425	3.18820622990182	0.518278230382348	1.87368039696486e-06
TRINITY_DN83820_c1_g1	62.4924780022206	-3.4813239239621	0.588544843326355	1.89987950712571e-06
TRINITY_DN58607_c2_g1	3441.20011711878	2.28849307175881	0.305762977735664	1.92622369517251e-06
TRINITY_DN80237_c5_g1	2149.79365585074	3.51929870006385	0.597957104118311	1.95255454556801e-06
TRINITY_DN76328_c2_g1	432.485953290009	2.58317376050599	0.375773037678376	1.97876456932681e-06
TRINITY_DN79042_c1_g7	68.9375375478289	-3.70974733263067	0.643595386390161	2.0052296197741e-06
TRINITY_DN57544_c2_g1	278.509835942729	-5.16168566318984	0.989588017580447	2.03224336123086e-06
TRINITY_DN76410_c2_g1	504.044904272534	2.09928439850971	0.26149102137401	2.05934603141084e-06
TRINITY_DN63518_c0_g1	44.9219555780809	-3.96215682538172	0.705160731203207	2.08677576741498e-06
TRINITY_DN67645_c0_g1	128.876922327747	3.61864136409414	0.624004925569062	2.11467442285248e-06
TRINITY_DN74438_c1_g2	476.443961845883	-2.67275139408041	0.398695333714472	2.14257504331545e-06
TRINITY_DN70214_c0_g1	135.910750577372	4.56136816214551	0.851117153729777	2.17201057296949e-06
TRINITY_DN53002_c0_g2	60.3063096263898	-5.43144377910842	1.05939499037286	2.20150981351385e-06
TRINITY_DN55298_c1_g1	105.430531411489	3.53882189403715	0.607757785961225	2.23173684595216e-06
TRINITY_DN84936_c5_g2	68.6866765170149	3.14488566318308	0.51349152925345	2.26186479711224e-06
TRINITY_DN84943_c3_g2	153.882205626376	-4.28154893759368	0.785616992689372	2.29185250917081e-06
TRINITY_DN71492_c2_g2	237.634040997592	-3.35767938874925	0.564534469836485	2.3218069930993e-06
TRINITY_DN81111_c1_g1	115.468099359159	-3.08821196622597	0.500090190772476	2.35172026221271e-06
TRINITY_DN61461_c1_g3	4615.1938275437	2.2936480598791	0.310248690831013	2.38242845210744e-06
TRINITY_DN65396_c6_g1	31.5381898435195	3.10031040230569	0.503852638331503	2.41318384148329e-06
TRINITY_DN72331_c3_g1	540.512971346412	-3.72781301059494	0.654481850777068	2.44388988006092e-06
TRINITY_DN78426_c5_g1	37.3685603680184	-4.24056616079188	0.777655173907253	2.474578134586e-06
TRINITY_DN78015_c1_g1	117.046659610142	-3.57852833067472	0.619134865034487	2.50550176216138e-06
TRINITY_DN71606_c0_g1	122.808218034377	-2.69277748419508	0.406799274217564	2.53684938996397e-06
TRINITY_DN59308_c0_g1	95.7197095554589	4.15379871156149	0.759489719347535	2.56948933800352e-06
TRINITY_DN56856_c9_g1	101.356456177625	-5.11436927070505	0.991470318343537	2.60244324239274e-06
TRINITY_DN80760_c0_g1	95.1065972435109	-3.2434366484558	0.540859254544532	2.63555916438817e-06
TRINITY_DN54094_c0_g1	43.3942916652	5.48136767832387	1.08056842031631	2.66863704111697e-06
TRINITY_DN57767_c0_g1	25.2475955503171	4.2412996157327	0.781648715684181	2.70164393946844e-06
TRINITY_DN72850_c1_g2	205.622850626978	4.5366447193225	0.853196822748558	2.73476816487567e-06
TRINITY_DN72360_c4_g1	399.618907560438	-3.5672812719818	0.619530290721244	2.7679545070745e-06
TRINITY_DN68685_c4_g1	86.3314008123397	4.54579964530983	0.857177302099932	2.80226520657207e-06
TRINITY_DN75825_c4_g1	170.735724583343	-2.24745735498424	0.301643128238041	2.83660563757466e-06
TRINITY_DN82950_c2_g2	31.7655389527412	-5.27534364912905	1.0342940825348	2.87113601578309e-06
TRINITY_DN72219_c1_g1	50.6980432841996	-6.68376126761269	1.37670065470526	2.90641744299746e-06
TRINITY_DN80911_c0_g1	22.1604668205941	4.30898030980595	0.80279934729838	2.9427779891295e-06
TRINITY_DN77120_c0_g1	75.8109720917462	-2.78122902859316	0.43214953350465	2.97897508104349e-06
TRINITY_DN62181_c5_g1	91.3150670030695	-4.04362083096981	0.739177529425669	3.01579696493681e-06
TRINITY_DN77558_c2_g2	313.005924729147	5.33108260194196	1.05355759943967	3.05372689833146e-06
TRINITY_DN79804_c0_g6	100.117942025843	4.86589629351877	0.940903780611031	3.0919138571847e-06
TRINITY_DN57432_c2_g1	550.340841729594	3.97224491077997	0.723631425673193	3.13018272526542e-06
TRINITY_DN73981_c0_g1	414.287093414633	2.38471503547926	0.337137456488132	3.16830428634146e-06
TRINITY_DN57767_c1_g1	61.5012181419868	3.79976680505771	0.681737101548266	3.20634365782558e-06
TRINITY_DN72246_c0_g4	213.538275998073	-3.61620653892641	0.63836440225463	3.24590267046968e-06
TRINITY_DN52005_c1_g2	192.777205666173	-3.3065512330467	0.563542282837263	3.28637338512304e-06
TRINITY_DN80409_c0_g1	87.671710424239	-6.55994538215885	1.35861067198422	3.32678150043588e-06
TRINITY_DN83840_c0_g1	57.1782727411714	-2.69551768943253	0.415063711192996	3.36855749387763e-06
TRINITY_DN65490_c0_g3	206.802697686364	-4.86613425165755	0.947458120347429	3.41109135663037e-06
TRINITY_DN66284_c0_g1	191.915509081424	-3.63034418051071	0.645602558226258	3.4548039307877e-06
TRINITY_DN83821_c0_g2	31.7941700969217	-4.67432408872175	0.902010702533169	3.49849116441448e-06
TRINITY_DN80746_c0_g3	100.058812768465	-3.52694272505547	0.620829552366532	3.54269700727368e-06
TRINITY_DN69609_c4_g4	5352.41209642878	-3.55342603676414	0.627509971760652	3.58695921347838e-06
TRINITY_DN77672_c0_g3	256.43862486068	-3.13874001366822	0.525865962807561	3.63148737233225e-06
TRINITY_DN74785_c1_g1	62.4722750964568	3.21844754492632	0.545786134902731	3.67636082691279e-06
TRINITY_DN57414_c0_g1	195.781047387153	5.85276350957094	1.1952433250024	3.72209185847026e-06
TRINITY_DN70929_c2_g1	617.672521305186	-2.00034277779857	0.246503322432868	3.76806869858248e-06
TRINITY_DN57706_c1_g1	276.81375966727	-4.83700369914724	0.946574736000969	3.81490985699818e-06
TRINITY_DN55663_c0_g1	43.8919983242106	-3.17986202704671	0.538054584989353	3.86206372177619e-06
TRINITY_DN84871_c3_g2	75.9848306529635	-3.16995872014906	0.536283235982059	3.91022799095555e-06
TRINITY_DN73402_c0_g1	24.13843209947	6.57330475097338	1.37971259228745	3.95985070150295e-06
TRINITY_DN60637_c1_g1	83.0006416519701	4.25530802525392	0.806780143493444	4.01038854572166e-06
TRINITY_DN83693_c0_g4	46.1644361521767	-3.21962261757692	0.550455191337564	4.06136411713928e-06
TRINITY_DN75264_c0_g1	49.8835863993777	-4.05110159567397	0.756957685729418	4.11252594608265e-06
TRINITY_DN71655_c2_g1	75.7793173817552	-6.35257605640071	1.32827714665139	4.16373011310839e-06
TRINITY_DN66179_c2_g3	159.373960557705	-2.7226574155764	0.427698332417406	4.21521966092129e-06
TRINITY_DN60480_c1_g1	112.950960516209	-5.0530120494071	1.00695185675813	4.26718696794625e-06
TRINITY_DN58805_c1_g1	109.25860815125	2.88239697673167	0.468992553854082	4.32192958654276e-06
TRINITY_DN68476_c1_g1	123.162685885898	3.37741900720586	0.592608878581794	4.37695910056041e-06
TRINITY_DN68588_c0_g1	37.0563360268598	-5.64093716820654	1.15830864073275	4.43316349859735e-06
TRINITY_DN69576_c0_g2	60.1094862551328	-4.42190030705199	0.854148987877944	4.48925101710342e-06
TRINITY_DN60897_c0_g1	825.115496380184	4.19000711198526	0.797652107438017	4.54705405160335e-06
TRINITY_DN78038_c1_g2	116.851035343183	-3.69367681769785	0.673711571439488	4.60489190869691e-06
TRINITY_DN49907_c0_g1	33.8914975011678	4.19102350826944	0.798234878059623	4.66267488231604e-06
TRINITY_DN59129_c5_g1	85.6460494144875	-6.44712996436881	1.36287044294467	4.72044044604092e-06
TRINITY_DN56763_c0_g1	24.31978599862	5.08968622633115	1.02345586440479	4.77820556048818e-06
TRINITY_DN80555_c3_g1	160.693288083632	-2.80290254860218	0.451460127144976	4.83643488809793e-06
TRINITY_DN63823_c2_g2	56.6484138800455	-5.38647825891165	1.09944462827278	4.89551224380952e-06
TRINITY_DN70849_c1_g1	73.325764924137	-3.41819592857039	0.607322699935233	4.95670641343741e-06
TRINITY_DN75791_c3_g1	85.9488863985107	-3.42058567533472	0.608103753291975	5.01800162756951e-06
TRINITY_DN54036_c0_g1	21.1848745387154	4.94371916253799	0.991018004545954	5.07936877788616e-06
TRINITY_DN70761_c1_g1	553.552142726328	3.05004305502424	0.515781167796497	5.14194954597148e-06
TRINITY_DN81554_c0_g1	27.0549496370079	-5.50230458168305	1.13289555273785	5.20441861470683e-06
TRINITY_DN51563_c0_g1	142.459154388771	4.33005022118483	0.840140162791069	5.26990730977117e-06
TRINITY_DN68308_c1_g1	178.632230308885	-2.99694021686373	0.503834432603644	5.33518946603199e-06
TRINITY_DN82274_c0_g2	390.009146526716	2.20074600310924	0.302994525999659	5.40038001324587e-06
TRINITY_DN79659_c1_g1	73.2079725363576	2.51920473522384	0.383415052545785	5.46550425713326e-06
TRINITY_DN83659_c3_g1	41.9337406669207	-4.35475278844614	0.847392682762901	5.53144796906312e-06
TRINITY_DN70404_c0_g1	397.352699371214	-2.93455166576922	0.489007695504183	5.59804101332778e-06
TRINITY_DN76175_c4_g1	2632.39120196069	3.20719340255417	0.557937451055522	5.66439118378472e-06
TRINITY_DN70869_c1_g2	2238.94690324686	3.22909629138515	0.563693625026339	5.73097290148396e-06
TRINITY_DN80042_c3_g3	172.462236387389	-3.08615572246294	0.527555926839504	5.7973061976948e-06
TRINITY_DN61426_c0_g1	916.237059403236	-5.17215039944327	1.05512687572221	5.86343842164619e-06
TRINITY_DN62037_c0_g1	148.868773718754	-2.98548093443739	0.502354110448493	5.92989539468494e-06
TRINITY_DN77181_c1_g2	24.9507031158289	4.52578122668962	0.893894253000715	5.9987598592468e-06
TRINITY_DN74445_c3_g2	78.1758806955486	-3.46459571743084	0.62544648465115	6.06862025087217e-06
TRINITY_DN70793_c1_g2	55.2571804770268	-3.08606457940488	0.529702628256137	6.13900714468864e-06
TRINITY_DN61708_c1_g1	14.5349207160481	4.57598537696645	0.908946886866353	6.21048680707487e-06
TRINITY_DN62085_c1_g1	12541.7190571706	3.6346905281691	0.669871066441953	6.28205555036801e-06
TRINITY_DN64561_c0_g1	144.653984789323	3.15072127070503	0.548213660882878	6.35689222472954e-06
TRINITY_DN81324_c3_g1	296.867159200469	5.90738215896545	1.25233857807895	6.43310018150208e-06
TRINITY_DN72158_c1_g2	1161.01558917909	-2.57414957324273	0.401752076764344	6.50913827699511e-06
TRINITY_DN64417_c3_g4	19.5299115273957	7.49497850706574	1.65844337941251	6.58557596514932e-06
TRINITY_DN57236_c0_g1	2378.8572682929	4.88886342732879	0.993075479533099	6.66183258133465e-06
TRINITY_DN75472_c2_g1	213.027412683327	-2.18169238590082	0.30183081469115	6.73811953921636e-06
TRINITY_DN57928_c0_g1	48.8534610343125	-2.6909980643949	0.432598672095596	6.81640951789685e-06
TRINITY_DN85600_c6_g1	1090.92548386273	7.53941014361174	1.67364828630663	6.89501768707063e-06
TRINITY_DN69457_c0_g3	69.6178524123057	-2.85853038391352	0.47602080095554	6.97445323875335e-06
TRINITY_DN68108_c1_g1	95.8888507012338	4.76024758357245	0.963343990213616	7.05395232693021e-06
TRINITY_DN82528_c1_g2	202.390151647591	-4.03097787171044	0.777071825694667	7.13422842390021e-06
TRINITY_DN57677_c2_g1	148.269290074463	-3.340260812665	0.600234732212314	7.2148140199366e-06
TRINITY_DN71577_c1_g3	153.9936393691	2.01919711106645	0.261565138329826	7.2960152068349e-06
TRINITY_DN76410_c2_g2	1432.09136833252	2.15552810864754	0.296980660492649	7.37912696543763e-06
TRINITY_DN55366_c0_g1	8.99933655169635	5.20246122980914	1.08007874835743	7.46192986501455e-06
TRINITY_DN82969_c1_g2	74.429289078845	-3.83763482402962	0.730026975141938	7.54596429342156e-06
TRINITY_DN68521_c3_g1	3173.31449177551	-3.52312941803442	0.649319421305106	7.63016868268235e-06
TRINITY_DN83142_c3_g4	28.9718154590749	-3.93596136147187	0.756205806401676	7.71540272481666e-06
TRINITY_DN74623_c2_g1	41.0606271334065	-4.01642928965796	0.777043355922569	7.80053704068884e-06
TRINITY_DN81994_c3_g1	4863.10108577504	5.49565636951943	1.15854134964185	7.88595544757947e-06
TRINITY_DN83674_c1_g1	1136.63462803092	3.05599578103619	0.530102179589573	7.97185459759596e-06
TRINITY_DN59018_c2_g1	448.597195084839	-3.70839001094037	0.69855720591973	8.0579933572009e-06
TRINITY_DN83840_c1_g1	48.2291030936075	-2.54594546406978	0.398917171779176	8.14453894037713e-06
TRINITY_DN83309_c2_g2	61.0933540801565	4.27227209295104	0.845473393573063	8.23286897919742e-06
TRINITY_DN85240_c6_g2	269.308023671135	-3.1166884301306	0.548019518682625	8.32427911848004e-06
TRINITY_DN58285_c0_g1	743.944650714264	2.07803339405741	0.279875050264471	8.42007525731756e-06
TRINITY_DN78897_c4_g1	92.4964546968769	4.8930163770888	1.01082009531572	8.51573208068727e-06
TRINITY_DN60266_c1_g2	193.168478983324	5.86546142352895	1.2645980307199	8.61281787481867e-06
TRINITY_DN84889_c2_g1	3071.43122478244	-3.41682355647991	0.628212051937123	8.70967021372129e-06
TRINITY_DN77604_c1_g1	36.102886970842	-4.0950342092671	0.804589285085689	8.80635032832532e-06
TRINITY_DN82404_c2_g3	1465.4064232834	-1.98014235859791	0.255120660831691	8.90492014866559e-06
TRINITY_DN81719_c2_g1	116.673683417461	-4.40133206307997	0.88554789105806	9.00356104361898e-06
TRINITY_DN78110_c4_g1	91.0097398499443	-2.98455711217021	0.516988713732373	9.10289148723051e-06
TRINITY_DN64055_c3_g3	3379.02312033138	-3.53197127642355	0.65997810517817	9.20291131862398e-06
TRINITY_DN68616_c0_g1	61.0449928643811	3.17380315205498	0.566709776074589	9.30284991043627e-06
TRINITY_DN70962_c0_g2	24.7883588658918	-4.92092868999007	1.02424377605241	9.40613943425848e-06
TRINITY_DN76177_c3_g1	158.591327359027	-2.59988134469425	0.418475261091971	9.51151356463398e-06
TRINITY_DN70938_c3_g1	423.295298382133	-2.22195378017194	0.319678018952543	9.61682860166988e-06
TRINITY_DN56468_c0_g1	517.175017090186	-5.23619723082534	1.10886834544426	9.72283407606254e-06
TRINITY_DN84507_c2_g1	81.7014058188499	-3.35548804721442	0.616713732160117	9.82888305046855e-06
TRINITY_DN64939_c2_g2	6561.38023915433	3.0376960116799	0.533948919616488	9.93612715781378e-06
TRINITY_DN67579_c1_g2	73.2258298770759	-4.86020739001527	1.01257960534485	1.00450317767969e-05
TRINITY_DN75588_c0_g1	137.340480592254	4.19589152924879	0.839525024932209	1.01563738398828e-05
TRINITY_DN79318_c2_g1	276.25781268306	-2.31322752227245	0.344990858170147	1.02674252407632e-05
TRINITY_DN81511_c2_g3	69.8525984352902	-6.32230041909927	1.39851676222908	1.03785310068211e-05
TRINITY_DN63155_c2_g2	287.622994948461	-2.61391560614853	0.424477236160996	1.04911026760003e-05
TRINITY_DN65638_c0_g4	104.872713630935	-3.13561775017319	0.561742485438193	1.06034486209255e-05
TRINITY_DN68326_c0_g2	49.3214129537482	-3.55989059211067	0.673351283748719	1.07154141415428e-05
TRINITY_DN69799_c5_g2	64.7369427671384	3.18553478698361	0.57506584130548	1.08276190432393e-05
TRINITY_DN71487_c0_g3	6.23677394736467	4.97809291344604	1.04844519739337	1.09427540623037e-05
TRINITY_DN47864_c0_g1	9.78044594445866	5.21017337687913	1.11049106417277	1.10591107498952e-05
TRINITY_DN73635_c1_g1	23.505100626527	4.57447103520558	0.942935895989847	1.11753097137944e-05
TRINITY_DN75499_c0_g1	94.5964267715391	-3.05795266722559	0.54323663682974	1.12924478835732e-05
TRINITY_DN75674_c3_g4	1189.64381386187	-2.43381344100095	0.379143110355832	1.14128484303438e-05
TRINITY_DN78323_c1_g1	114.30606062725	3.61033006227064	0.690366142919145	1.15331763900736e-05
TRINITY_DN72240_c3_g1	706.707652744879	2.78324664632343	0.471732285432339	1.16535641323426e-05
TRINITY_DN71769_c0_g1	31.644100827189	-5.28721477606808	1.13558412038018	1.17763008339625e-05
TRINITY_DN58842_c0_g1	33.5852423904641	-4.37969380316876	0.89576976301507	1.18999781675519e-05
TRINITY_DN63973_c0_g1	41.1668077274337	6.45078509932883	1.44531008138781	1.20241359381998e-05
TRINITY_DN69527_c1_g2	139.648535431985	-2.94886793264923	0.517281911476437	1.21501034111099e-05
TRINITY_DN47831_c0_g1	28.2895728602278	-3.92798216315886	0.777459138687557	1.22764631545219e-05
TRINITY_DN78369_c0_g1	61.6639964070332	-3.55800432503877	0.679250173276552	1.24024716563446e-05
TRINITY_DN77946_c1_g1	159.646364043736	3.44688876170963	0.650950732376487	1.25322097328868e-05
TRINITY_DN69436_c0_g1	87.8475388661926	-3.11345285089049	0.562621134093123	1.2663011473022e-05
TRINITY_DN77253_c0_g2	49.4145432356061	-3.80765787088514	0.747903363905418	1.27948219667948e-05
TRINITY_DN85125_c2_g1	149.395380426478	-2.55749956275742	0.415264708134402	1.29282813997002e-05
TRINITY_DN59522_c1_g1	21.1079374945618	-4.58415203299208	0.956094654414666	1.3062439834358e-05
TRINITY_DN59851_c1_g1	56.2550957379491	5.87490975218909	1.30095051361621	1.31970969833043e-05
TRINITY_DN53689_c5_g1	68.1714311503909	-3.50597486508364	0.668900437381377	1.33317709069295e-05
TRINITY_DN74253_c0_g5	30.9434394230028	-4.69860963996475	0.98774523066504	1.34671765018842e-05
TRINITY_DN63827_c5_g3	84.4129196618082	2.98070700033421	0.529048441735829	1.36024817406737e-05
TRINITY_DN51952_c0_g1	69.1537627698715	3.02761320963048	0.541773262820071	1.37381715219906e-05
TRINITY_DN69421_c0_g5	125.90380931841	-5.67980194523746	1.25179241948451	1.38759855730154e-05
TRINITY_DN60431_c2_g3	52.8835433120783	4.22446960933689	0.86304647487557	1.40148237314583e-05
TRINITY_DN60708_c0_g1	47.3728611345565	-6.11936370685058	1.3706437262027	1.41539181826882e-05
TRINITY_DN62939_c0_g1	72.5271426873551	-2.86333899081173	0.498951964617373	1.42928541331691e-05
TRINITY_DN68544_c6_g1	63.3097885995056	4.38528290145441	0.906606903004364	1.44316269421416e-05
TRINITY_DN65249_c4_g1	126.208311023813	-2.63143291405742	0.437638366740628	1.45739902347504e-05
TRINITY_DN85348_c2_g1	159.862472675617	-5.6431739102382	1.24641748965351	1.47175891597918e-05
TRINITY_DN79963_c1_g2	49.7226449638578	-2.99755617381651	0.536421959113396	1.48616051554362e-05
TRINITY_DN84968_c1_g1	4785.11672388238	3.11984039874463	0.569526341362495	1.50062954415119e-05
TRINITY_DN76573_c0_g1	35.563769179711	5.1148597935343	1.10631916269817	1.51523129554997e-05
TRINITY_DN71605_c2_g4	32.0300904669549	3.56029146099678	0.688431339071834	1.52980954451658e-05
TRINITY_DN51637_c0_g1	892.719772047873	-3.31169445687489	0.621854093714447	1.54444671733011e-05
TRINITY_DN62442_c3_g1	33544.7895248783	4.08498489631484	0.829892998979374	1.55904017969079e-05
TRINITY_DN64477_c2_g1	75.8885040662607	-4.34380666437311	0.902473207224774	1.57443141239288e-05
TRINITY_DN77786_c0_g1	63.5516351335835	-2.44329498103251	0.389676849097808	1.58986519179114e-05
TRINITY_DN75883_c4_g1	83.5678767628622	-3.76997315960146	0.748995695234184	1.60564831882849e-05
TRINITY_DN70923_c0_g1	517.944996254691	-3.50703618781337	0.678409843879331	1.62158168553153e-05
TRINITY_DN71341_c3_g1	199.722696581593	-2.41851374862455	0.384040852785459	1.63759387078868e-05
TRINITY_DN65866_c1_g1	325.361797809103	-2.72036676180076	0.466186358643576	1.6538005902812e-05
TRINITY_DN61866_c0_g1	51.4449451613812	-6.35572458694547	1.45255107731828	1.67019092919584e-05
TRINITY_DN80240_c2_g1	7943.80035824137	-3.11154113389407	0.57318503701926	1.68677137778566e-05
TRINITY_DN82988_c3_g2	133.031968461274	-1.97662137898058	0.265110965586923	1.7032998825092e-05
TRINITY_DN77819_c0_g3	9.11346544027627	4.87546504791627	1.05468588077378	1.72049099148641e-05
TRINITY_DN70727_c1_g1	256.888255445594	-2.5668439532984	0.426526106913299	1.73770445363095e-05
TRINITY_DN84977_c7_g5	49427.9594198522	2.24087647152616	0.337949610282362	1.7549958391331e-05
TRINITY_DN75363_c1_g1	132.836326726139	-3.65254203839701	0.722454409259014	1.77224583741255e-05
TRINITY_DN42806_c0_g1	8.91302930348213	4.75626167983814	1.02312554008854	1.7894547648106e-05
TRINITY_DN84977_c7_g3	122838.171892089	2.27578198729753	0.347766252949482	1.80683243722976e-05
TRINITY_DN67362_c0_g1	395.442674289699	-2.15190865322421	0.3144445343469	1.82456890794436e-05
TRINITY_DN61139_c1_g1	858.022666620188	-3.52276405815033	0.689124824678845	1.84244868732217e-05
TRINITY_DN66850_c0_g1	575.400130916195	-3.72951411523494	0.745747999758986	1.86032787402426e-05
TRINITY_DN61810_c0_g1	44.3815578950522	-6.40125212668978	1.47628865258821	1.87826498628724e-05
TRINITY_DN73374_c2_g1	6890.26809307441	2.0295976833979	0.281545530503018	1.89628400175306e-05
TRINITY_DN75346_c2_g1	76.6506833510159	-2.97694588366737	0.540634498161056	1.91426277818049e-05
TRINITY_DN83328_c0_g1	213.379784926046	3.81746520921318	0.770600550478347	1.93222501170229e-05
TRINITY_DN80254_c0_g5	1462.92076153499	3.98474883107281	0.816620788745616	1.95022646672985e-05
TRINITY_DN80135_c0_g6	51.1864063309914	3.25747686103296	0.618140686872787	1.96841371763939e-05
TRINITY_DN58543_c0_g1	106.315522923946	5.00200036062258	1.09707325765211	1.98688962729415e-05
TRINITY_DN81423_c1_g4	17.8296592125464	4.23251500789443	0.886412231766169	2.0054019670767e-05
TRINITY_DN79410_c0_g1	345.075606983637	-3.87076680712064	0.787667603073194	2.0240317317369e-05
TRINITY_DN61863_c3_g1	212.181148815995	3.42091640931603	0.664620180306345	2.04277873353748e-05
TRINITY_DN77309_c2_g1	642.06707682577	2.93237061264633	0.530590946985615	2.06151894199989e-05
TRINITY_DN74566_c2_g1	90.7882778577256	-3.04131890801412	0.561922004955194	2.08099716619702e-05
TRINITY_DN52447_c0_g2	160.953139190285	-4.29886399606187	0.909581347937359	2.10094369659725e-05
TRINITY_DN74059_c1_g4	194.271038625355	-5.39118228916657	1.21127617515909	2.12096480843335e-05
TRINITY_DN66283_c1_g1	41.3690304728309	2.83931005571743	0.508235342555346	2.14149236624306e-05
TRINITY_DN59220_c2_g1	146.272436690061	3.53554434492958	0.700639618700959	2.16196394279893e-05
TRINITY_DN80502_c0_g3	137.373152187394	-2.4764218637794	0.408048064248296	2.1824289710107e-05
TRINITY_DN77982_c2_g3	41.1633381886102	-6.48140864428005	1.51536341031388	2.20292342256319e-05
TRINITY_DN69265_c1_g1	27.6735198412837	-3.64653980951893	0.731835949031349	2.22343737051686e-05
TRINITY_DN85389_c2_g1	28.2047518943171	-3.63610447706075	0.729199739686367	2.24400035235056e-05
TRINITY_DN65862_c0_g2	1716.93453364989	-2.10214649779129	0.305038975102648	2.26467763967282e-05
TRINITY_DN83618_c0_g1	42.3352433344207	3.46314742612528	0.682879555352749	2.2858685521242e-05
TRINITY_DN55929_c1_g2	2693.2170601534	3.27077431289371	0.630134587483059	2.30731508756635e-05
TRINITY_DN83309_c1_g1	29.3460051481829	4.38492461322762	0.939534489018408	2.32877678454244e-05
TRINITY_DN71943_c1_g2	415.238044102421	3.77221140872208	0.77019088439581	2.35049915090971e-05
TRINITY_DN61471_c0_g1	119.018483218054	-3.77472941444569	0.771002129972488	2.37220329916131e-05
TRINITY_DN69770_c0_g2	144.386835041718	-2.57004104734779	0.436828735537722	2.39429955636186e-05
TRINITY_DN59407_c0_g3	21.8923069477985	4.23226657210565	0.899323614615593	2.41633275444567e-05
TRINITY_DN61634_c2_g1	965.667210703044	1.59037749945017	0.164438211071836	2.43867899381158e-05
TRINITY_DN85705_c3_g1	79.9848864960174	-3.33336003656538	0.650011598043228	2.46100960940924e-05
TRINITY_DN77151_c1_g1	30.5620482034596	-5.51619301335831	1.2599455056234	2.48380488846349e-05
TRINITY_DN80853_c3_g5	1736.53525950587	-3.64095775107296	0.736873635986524	2.50657234450477e-05
TRINITY_DN73360_c4_g2	256.564449211901	-2.132195155014	0.315926609377832	2.52929619378712e-05
TRINITY_DN63739_c1_g2	57.8473029428187	-4.87446806552101	1.08128576992282	2.552002068183e-05
TRINITY_DN71559_c0_g1	245.473156602828	-3.74145509718642	0.765454700243542	2.5748139071407e-05
TRINITY_DN85734_c5_g1	86.8344447025274	-2.73983382407361	0.48590178454486	2.59764089119222e-05
TRINITY_DN74040_c2_g1	81.4900400048497	-3.38218801540797	0.665707794059271	2.6206231324572e-05
TRINITY_DN69373_c1_g1	600.998843112295	-3.62998093526914	0.735010772890613	2.64356208082765e-05
TRINITY_DN74675_c2_g1	42.2151471835198	-4.22196852053507	0.900752587276416	2.66655144007394e-05
TRINITY_DN68125_c0_g1	43.9767310550823	-4.41268682222478	0.95425191377871	2.68953949912323e-05
TRINITY_DN54903_c0_g4	566.322408385524	3.14997709092236	0.601479297632808	2.71264453700968e-05
TRINITY_DN62512_c4_g1	153.113168048549	-4.00953988295874	0.842671274065476	2.73599757302872e-05
TRINITY_DN81554_c0_g3	24.710421597035	-4.16171178570754	0.885804725457134	2.75950164704188e-05
TRINITY_DN81545_c0_g1	673.004142548692	3.61938335320094	0.73490741378656	2.78347437867861e-05
TRINITY_DN57434_c3_g1	236.736579968834	-3.40586222526179	0.67517402092561	2.80747144178089e-05
TRINITY_DN82574_c2_g2	396.07620707641	5.07377856897525	1.14439454723247	2.83177960362587e-05
TRINITY_DN74879_c0_g1	31.3419541689572	-3.42676887052033	0.681803876745687	2.85605991702948e-05
TRINITY_DN60410_c5_g1	578.022813189093	2.04537694840269	0.293859365575534	2.88047641330282e-05
TRINITY_DN66070_c0_g1	421.616158530041	2.36040716004101	0.382602797928765	2.90500909564411e-05
TRINITY_DN60820_c1_g3	13.9005375634429	3.57448323864031	0.724148505198711	2.92951909536959e-05
TRINITY_DN52761_c0_g1	26.1948953668978	5.20122183521042	1.18207666577571	2.95407351624904e-05
TRINITY_DN70264_c5_g2	67.8432090387089	-2.61660647386593	0.45549429735619	2.97910648227524e-05
TRINITY_DN76730_c2_g1	208.55304492548	-3.64937767955976	0.746717926378114	3.00418600388538e-05
TRINITY_DN56600_c1_g1	119.85399569177	4.16024648945964	0.890741218006345	3.02920548063432e-05
TRINITY_DN63527_c2_g1	39.5571139463462	-5.04662126689824	1.14061064656524	3.05416187709905e-05
TRINITY_DN72168_c2_g3	137.074370816243	-2.67989489116852	0.474220847555323	3.0796461525737e-05
TRINITY_DN77159_c2_g2	81.3138017427027	-2.89141752003224	0.534342980417808	3.10536533014348e-05
TRINITY_DN78761_c0_g1	41.6699664816337	3.52252505106254	0.712720213716827	3.13105429079605e-05
TRINITY_DN75665_c1_g2	62.5304176570889	3.05570777947735	0.581007352326302	3.15679380337017e-05
TRINITY_DN53528_c3_g4	401.184706117448	3.83151979358719	0.801192406227243	3.1829252752482e-05
TRINITY_DN53501_c0_g1	8.97855570146297	5.10734815495298	1.16222557061015	3.20898902299972e-05
TRINITY_DN65818_c0_g3	362.628730050771	-3.23267080741254	0.632399237787278	3.23539201143796e-05
TRINITY_DN60172_c5_g1	381.530776577098	2.02687738416977	0.291581222908967	3.26275995607451e-05
TRINITY_DN85779_c4_g2	22.4927193721195	-4.47921135974144	0.988034035966568	3.29009509580753e-05
TRINITY_DN59843_c1_g2	174.467972409289	-2.36321854614337	0.387321778556302	3.31756081892585e-05
TRINITY_DN73781_c3_g1	312.126852849954	3.35053365125852	0.667895134174836	3.34497928822248e-05
TRINITY_DN59070_c0_g1	1783.14404568699	2.25036291920022	0.355361204985574	3.37240689552777e-05
TRINITY_DN75741_c4_g1	75.106207768616	-3.57632751777678	0.732406053842688	3.39986841001459e-05
TRINITY_DN64508_c0_g1	230.721028179376	-4.21139090030575	0.913249827923064	3.42739250142955e-05
TRINITY_DN85137_c7_g2	4257.99006006092	-1.93172059243077	0.26500993236062	3.45491419365684e-05
TRINITY_DN53135_c0_g1	18164.7998491525	5.8544783899437	1.38093870901434	3.4824091329016e-05
TRINITY_DN81418_c2_g1	1118.94551232763	3.75230228074743	0.783040988395785	3.50987867185609e-05
TRINITY_DN63827_c5_g1	63.1632651576198	2.32640372552201	0.377411278931104	3.53731727954033e-05
TRINITY_DN68247_c1_g2	7.44986537092989	4.45569248761926	0.983573507107571	3.56480659489585e-05
TRINITY_DN68076_c0_g3	72.0809234782038	-3.25433616003975	0.641712825299429	3.59226478774687e-05
TRINITY_DN77325_c1_g3	52.354386344398	-5.36856521207533	1.24355047379344	3.61964452204044e-05
TRINITY_DN79595_c3_g1	1533.30544549314	2.44419205866131	0.411157769025202	3.64700221786551e-05
TRINITY_DN84544_c4_g3	115.128075319198	3.58801709840219	0.737661093665702	3.67478565478389e-05
TRINITY_DN63571_c2_g3	1099.34173008913	7.65502925192162	1.89758936127788	3.70265121252844e-05
TRINITY_DN79894_c2_g3	2466.24307402616	3.23541323484235	0.637400564619089	3.73043742978271e-05
TRINITY_DN63079_c1_g2	63.2444673800737	-3.4161493206553	0.689291458650998	3.75836890964963e-05
TRINITY_DN71070_c0_g1	1153.37793936799	4.63363951157677	1.03928273180183	3.78736003646426e-05
TRINITY_DN78303_c1_g1	273.814302600771	-4.60895385648172	1.03231446853921	3.81630686482414e-05
TRINITY_DN78785_c4_g1	107.731772602848	-2.88491160622906	0.539174721977112	3.84517745283125e-05
TRINITY_DN57371_c0_g1	1085.18792307929	3.6935981116479	0.770664454247769	3.87406160532781e-05
TRINITY_DN82908_c1_g1	98.8883922400911	-4.1518505840944	0.902502043733238	3.90322686829594e-05
TRINITY_DN74799_c2_g1	4338.459264109	2.63044675687078	0.466914096869797	3.93235749962569e-05
TRINITY_DN63550_c1_g4	3804.86836811073	3.87622342231369	0.824637676061312	3.96194082839168e-05
TRINITY_DN79145_c0_g1	23.7865770044568	-5.96660741598516	1.42637794515925	3.99222286641569e-05
TRINITY_DN50803_c0_g2	261.061060442402	2.62446304890664	0.466804291919776	4.02268768030077e-05
TRINITY_DN65814_c0_g1	161.141695650635	-3.53180485473764	0.728273190459094	4.05354240258379e-05
TRINITY_DN52827_c0_g2	47.5481232559885	4.48815860113768	1.0041042961071	4.08465767715386e-05
TRINITY_DN82282_c0_g1	186.862209278531	-3.63990054644293	0.760603101697442	4.11611227843831e-05
TRINITY_DN66459_c0_g3	336.518215621416	2.50333280093003	0.433342047469942	4.14770470761398e-05
TRINITY_DN85187_c6_g2	211.39373989336	-1.84953226808967	0.244885152327362	4.17921414325024e-05
TRINITY_DN84653_c1_g2	40.1231613459786	-3.52241397091944	0.727351077991931	4.21079502870057e-05
TRINITY_DN76244_c0_g1	231.086987637686	-2.95160351716384	0.562860296765998	4.24237627418503e-05
TRINITY_DN69838_c0_g3	469.542856050374	-3.39000110220046	0.689350712841005	4.27390422896857e-05
TRINITY_DN51378_c0_g1	60.9072513891459	-4.32358231102433	0.95867355977279	4.30536696847498e-05
TRINITY_DN75481_c1_g2	8216.80235882784	2.80179369613124	0.519971412020393	4.33697469987135e-05
TRINITY_DN63614_c0_g1	1116.70103751309	-3.30569773093067	0.665489805350581	4.36856483673809e-05
[truncated: 1,287 more rows]
