# Supplementary material for: Genomic dissection of an extended phenotype: Oak galling by a cynipid gall wasp
Source: PLoS Genet. 2019 Nov 4;15(11):e1008398. doi: 10.1371/journal.pgen.1008398 (PMC6855507; doi:10.1371/journal.pgen.1008398)
Supplement: S10 File — The threshold for significance was an S-value threshold of < 0.005 and a log2-fold change of plus or minus one. Different contrasts are separated by “##” and explanatory text. Columns: 1) gene name, 2) mean expression across all replicates for that gene, 3) log-fold change in base two, 4) log-fold change standard error, and 5) S-value. (CSV) [file pgen.1008398.s010.csv]

## Bud tissue S0 versus S1 DESeq2 significant genes
	baseMean	log2FoldChange	lfcSE	svalue
TRINITY_DN55927_c0_g2	88.4497446550823	6.41766126157666	1.02364220153917	6.03164822050723e-08
TRINITY_DN61948_c0_g1	107.967497082213	4.20686426600338	0.752540959858823	5.1093307842052e-06
TRINITY_DN71180_c1_g1	41.8647401164037	4.15848021222446	0.891878402780108	6.97462342419628e-05
TRINITY_DN80052_c0_g1	767.682211843216	2.35810048462423	0.405333532693101	0.000153114560615885
TRINITY_DN56530_c0_g1	11.6219428645384	6.4345764736554	1.63394477629295	0.000210578847774778
TRINITY_DN55190_c2_g2	131.731119030336	7.52037072533152	2.16465693711843	0.000391620014070506
TRINITY_DN85267_c3_g1	59.8862330364131	4.56009070070503	1.20597445900996	0.000561157917490071
TRINITY_DN75550_c6_g2	283.033551948991	3.13633371675413	0.731636671880577	0.000709826325216908
TRINITY_DN69834_c4_g2	134.280197541325	2.57650334996605	0.545903527983178	0.000846428403164791
TRINITY_DN71715_c0_g1	941.557042940479	1.57077723770605	0.199091300798961	0.000969034693436015
TRINITY_DN57732_c4_g1	224.003152355119	2.59767749756119	0.568599578430733	0.00110623673761587
TRINITY_DN62346_c0_g5	51.6307531164719	4.16892698918798	1.13469487819164	0.00123180428226901
TRINITY_DN67972_c1_g2	42.2620406695093	3.36783293279652	0.849104189841641	0.00134063611469234
TRINITY_DN71398_c6_g1	27.2218112618306	5.72238389756636	1.77123042638557	0.00151888762441696
TRINITY_DN59222_c2_g1	13.790002719201	4.79677424005702	1.43796156402698	0.00169366690323064
TRINITY_DN77713_c2_g5	17.5364350236691	8.26131074333065	2.75274548793021	0.00184854763073301
TRINITY_DN3127_c0_g1	73.7012415800137	-2.03813991630055	0.398820143796614	0.00201158737030676
TRINITY_DN53753_c1_g1	114.477701911852	4.59969007962571	1.38382671400935	0.00215783978446965
TRINITY_DN56097_c3_g1	164.955351646353	2.63317515412966	0.639151136539063	0.00232353002223444
TRINITY_DN73366_c1_g1	433.128788823606	3.30652067985307	0.907073050266007	0.00248226061166536
TRINITY_DN65887_c0_g1	41.4751906256783	2.87181219103345	0.772633541769277	0.0027309202883745
TRINITY_DN55939_c1_g3	29.0056634278269	6.67372413711029	2.35677851494771	0.00297193008197112
TRINITY_DN64303_c0_g1	120.108388672626	2.4873696503545	0.650989365158122	0.00332805345939284
TRINITY_DN58568_c0_g1	46.0948367914067	2.33359389785845	0.599062332107517	0.00373115768303706
TRINITY_DN46271_c0_g1	15.3520563600107	3.42004194997698	1.0925099513434	0.00411694631471678
TRINITY_DN68016_c4_g2	311.646026198732	1.96496347925974	0.436706271324709	0.00448033652048411
TRINITY_DN72069_c3_g2	22.3673372472652	2.2729746891011	0.580780758587795	0.00484016730539567
## Bud tissue S1 versus S3 DESeq2 significant genes
	baseMean	log2FoldChange	lfcSE	svalue
TRINITY_DN69894_c1_g2	89.9871347879032	5.9976653956584	1.09281095749589	2.40142195127873e-06
TRINITY_DN81110_c1_g1	97.8854631408502	6.61323122907532	1.42853627871079	2.24939018897109e-05
TRINITY_DN50955_c0_g1	595.332997108177	5.20443692528761	1.1015111704319	3.75125477335493e-05
TRINITY_DN67875_c1_g3	122.940155736322	6.10267019734445	1.39340645917183	5.94147632709928e-05
TRINITY_DN65468_c2_g2	100.785888134633	4.96027048092535	1.09270779737685	7.6509441436725e-05
TRINITY_DN83250_c2_g1	150.515137451903	-3.21494240164608	0.611373601840165	8.80348707572327e-05
TRINITY_DN80279_c2_g1	304.020788123408	4.46341090201515	0.993378082915111	0.000110414794202214
TRINITY_DN80638_c1_g1	393.113582825417	8.15260130827221	2.10392694561396	0.000138784066021533
TRINITY_DN81121_c0_g1	1888.64214301093	4.74797572817958	1.10458768795593	0.000161756157469235
TRINITY_DN48733_c0_g1	183.49808851238	-2.12515687177198	0.333269794771632	0.000182339246247697
TRINITY_DN63844_c2_g4	61.1948502590944	7.18699602324752	1.90686275907814	0.000219225709919995
TRINITY_DN55718_c0_g1	23.2629583942214	5.9629859005666	1.54266320404235	0.000254902254536349
TRINITY_DN61258_c1_g1	119.571164836758	2.31959802339959	0.419936569312551	0.000299749566126161
TRINITY_DN84951_c3_g2	96.4505696932478	5.37090854552957	1.42588183242347	0.000355972371086009
TRINITY_DN53900_c0_g1	93.1016649037269	-2.5358741836182	0.504947996746207	0.000410669773121667
TRINITY_DN59149_c0_g1	49.7335221143502	3.04496583859632	0.697177267815674	0.00048984016638408
TRINITY_DN79870_c1_g1	25.826043691752	4.79061226722517	1.31233093183737	0.000574889628750846
TRINITY_DN51299_c0_g1	31.3654508694848	-3.01960380913675	0.706790224076504	0.000661586429275798
TRINITY_DN71224_c4_g1	14.7088865702223	4.30406406424365	1.17855531702282	0.000759801168646815
TRINITY_DN55651_c1_g1	758.620181151027	5.44598661131283	1.64929126712472	0.000897415862302126
TRINITY_DN80239_c0_g1	227.723035811421	4.89412862386368	1.47661690682569	0.00105371616589382
TRINITY_DN65310_c7_g1	57.9594253849845	3.21785818052826	0.848858814215684	0.00120994783920421
TRINITY_DN48950_c0_g1	78.6593432988328	4.5344236568147	1.36518922396843	0.00136661442717979
TRINITY_DN60820_c1_g1	2294.94664750111	-2.42014990889956	0.552136082928936	0.00152026241912988
TRINITY_DN82086_c4_g2	89.0465426252857	3.89963303304787	1.13861989423995	0.00167699507691184
TRINITY_DN67292_c2_g2	314.903074569744	2.0529679800058	0.427329413658574	0.0018766697335627
TRINITY_DN82880_c1_g2	22.9567298911927	3.02243080469861	0.825364191194037	0.00207145525568336
TRINITY_DN79738_c1_g3	32.8858399057179	2.50041127485402	0.627282323176604	0.00229676648548038
TRINITY_DN65370_c3_g2	7.86289605869742	7.76777095285575	2.85138523665763	0.00252136518624427
TRINITY_DN60942_c1_g1	561.491766017981	2.11249910213885	0.476192211901401	0.00276196563909965
TRINITY_DN65049_c9_g1	12.4342984222475	4.37032801712314	1.53171638027237	0.00312095606029443
TRINITY_DN62117_c0_g5	37.6779708612899	2.41402195437051	0.646369782615906	0.00347180291130926
TRINITY_DN57926_c0_g1	462.718919578335	3.78480998707009	1.28286089823181	0.00382035032842559
TRINITY_DN80923_c1_g2	105.52538966595	4.09859760291388	1.43686606176735	0.0041645292030908
TRINITY_DN45984_c0_g1	126.64088047914	2.72979633423761	0.803649955364605	0.00449359820733594
TRINITY_DN82248_c2_g1	70.1724288029541	3.24262283572832	1.0424104955274	0.00480552723689527
## Bud tissue S3 versus S4 DESeq2 significant genes
	baseMean	log2FoldChange	lfcSE	svalue
TRINITY_DN80859_c0_g2	99.9242927422927	7.32357822041424	1.06420236610311	1.4071188546135e-09
TRINITY_DN64541_c1_g1	2032.29908142961	4.93333026565622	1.22227515490632	0.000322675313468032
TRINITY_DN61732_c1_g1	520.542811807597	4.65562323262827	1.18899638186314	0.000566489717348687
TRINITY_DN79781_c3_g1	19.6539974660034	2.84197929298161	0.619346086090627	0.000792213508020416
TRINITY_DN56003_c0_g1	11.8629227986203	-3.38414558343261	0.825477823938527	0.00102122344032973
TRINITY_DN51299_c0_g1	31.3654508694848	2.97962118869655	0.707825875591502	0.00128116443598818
TRINITY_DN69679_c0_g2	31.9389269997621	5.94864838023112	1.77856244255675	0.00148357460508873
TRINITY_DN80882_c1_g1	61.4496716408479	3.40630945711105	0.904136082842153	0.0017844140014995
TRINITY_DN63453_c0_g1	278.897765973259	-2.42520077370765	0.546411655445885	0.00209167621082158
TRINITY_DN64065_c1_g1	114.883634019009	8.3438080103642	2.92321373435036	0.0024823496968134
TRINITY_DN76593_c0_g1	1820.03263922136	-2.17369302075141	0.481835454344492	0.00293193788935589
TRINITY_DN66827_c1_g1	13.2564925112397	8.48885846491399	3.11805670049147	0.00336743949992747
TRINITY_DN83185_c2_g4	12.9972069952118	3.88675717479281	1.24398872269848	0.00388957153716892
TRINITY_DN75129_c6_g1	39.6085900885052	5.53525098060617	1.96758007209871	0.00436771548474471
TRINITY_DN76367_c0_g1	26.8746245217167	4.84000722762181	1.74237359309967	0.00499426040662627
## Bud tissue S4 versus S5 DESeq2 significant genes
	baseMean	log2FoldChange	lfcSE	svalue
TRINITY_DN50963_c0_g1	323.814109912025	-4.80964740848743	0.430769510942135	0
TRINITY_DN51762_c0_g1	8675.71424854917	-7.68637513796962	0.390847751922835	0
TRINITY_DN53217_c1_g1	4966.27290656804	-4.03677183135456	0.322444498035313	0
TRINITY_DN54594_c2_g1	306.425039715917	-4.32895751709182	0.359266971990481	0
TRINITY_DN54781_c0_g1	181.818568945483	-6.34193925766834	0.618774164027517	0
TRINITY_DN55748_c0_g2	2069.58565067667	-4.34096814732541	0.251300839812634	0
TRINITY_DN56016_c2_g5	2213.97454187825	-2.66394028064046	0.185406770272459	0
TRINITY_DN56034_c2_g1	337.452057511228	-4.79586707923387	0.415303821756803	0
TRINITY_DN56736_c0_g1	251.777191375827	-4.42375952448217	0.382350761948471	0
TRINITY_DN57093_c2_g1	198.467176552829	-4.08355714938803	0.301524348530464	0
TRINITY_DN57448_c3_g5	772.40611919627	-4.2628277000191	0.327351835122992	0
TRINITY_DN57677_c2_g1	1208.61821425913	-3.26263428902236	0.178970467557244	0
TRINITY_DN58125_c0_g1	483.751048223833	-3.43629744971841	0.277391885952436	0
TRINITY_DN58196_c1_g1	245.853494393573	-4.1341722707072	0.299333239691092	0
TRINITY_DN58257_c2_g6	490.831334198516	-2.74657800033891	0.203121381412138	0
TRINITY_DN58842_c1_g1	337.419707162359	-5.38040443041617	0.506316801523273	0
TRINITY_DN58842_c1_g2	509.3972253883	-5.63263087057376	0.385761528451764	0
TRINITY_DN59144_c0_g2	815.425480184533	-3.38441838638597	0.275307629227556	0
TRINITY_DN59465_c4_g3	316.832370285824	-5.13398361454839	0.485070942492733	0
TRINITY_DN59885_c2_g4	1525.09251977982	-3.09498343462336	0.189950763284519	0
TRINITY_DN59894_c0_g5	667.969582584435	-4.33287677578963	0.274967470501367	0
TRINITY_DN60145_c4_g1	2867.51258394385	-5.73093506381119	0.437865199574038	0
TRINITY_DN60430_c0_g1	523.666002536358	-4.6262500723433	0.380551911785236	0
TRINITY_DN60613_c3_g1	1461.53846853435	-3.19829206458587	0.255998620345228	0
TRINITY_DN60708_c0_g1	385.522247975322	-4.26459094629981	0.305470608828583	0
TRINITY_DN60820_c1_g1	2294.94664750111	-9.31835857916165	0.683411317693402	0
TRINITY_DN61107_c1_g1	2056.19608909189	-4.17867500165265	0.309657779316804	0
TRINITY_DN61236_c0_g1	1841.36128866413	-8.38153837293591	0.433088293745004	0
TRINITY_DN61249_c1_g2	1214.14587806848	-5.7085182541301	0.34708882743063	0
TRINITY_DN61451_c8_g1	488.66358684363	-3.86407373428926	0.318324275988971	0
TRINITY_DN62181_c5_g1	317.839252070405	-3.75693922530656	0.316324546995074	0
TRINITY_DN62706_c3_g1	4593.83826511994	-4.86771308883603	0.459998192404793	0
TRINITY_DN62821_c1_g1	864.404927522909	-8.25369426143148	0.669024865878066	0
TRINITY_DN63172_c3_g2	429.556602395542	-3.0139309634428	0.229919310639819	0
TRINITY_DN63984_c0_g1	518.476131188684	-2.30741535055663	0.155427149828454	0
TRINITY_DN63988_c0_g1	216.043842047088	-3.11022664700326	0.23992507509611	0
TRINITY_DN64412_c2_g1	386.273798719387	-7.68183462785152	0.790983415132653	0
TRINITY_DN64489_c0_g1	276.555447596571	-3.6888683642858	0.298227864889133	0
TRINITY_DN64587_c1_g1	393.658468904192	-4.83623550349138	0.310050773504778	0
TRINITY_DN64763_c1_g1	3329.37899901916	-3.15607987092008	0.258723043477586	0
TRINITY_DN65249_c2_g1	593.619578081456	-5.32507032823747	0.284414732971821	0
TRINITY_DN65249_c3_g2	202.957359813309	-5.18286570862298	0.479177245734047	0
TRINITY_DN65370_c2_g1	363.117217687143	-2.43006292933016	0.172149651575295	0
TRINITY_DN65879_c0_g1	1275.86920640166	-3.53567131519534	0.279328623256547	0
TRINITY_DN65882_c3_g1	2725.02417602489	-2.32854727361875	0.159110153994384	0
TRINITY_DN66279_c0_g2	354.81685142015	-3.18911552015226	0.257435003425259	0
TRINITY_DN66704_c1_g1	1191.65998630139	-3.28345622295751	0.255095730195833	0
TRINITY_DN66941_c0_g1	312.657707978362	-5.20173120409771	0.315948566266815	0
TRINITY_DN67012_c0_g1	322.761106923344	-4.91080178989145	0.331410787220307	0
TRINITY_DN67033_c0_g2	370.100536443884	-6.75571734629273	0.531260145572404	0
TRINITY_DN67163_c1_g3	854.382888072979	-3.77012904505348	0.229797111747298	0
TRINITY_DN67332_c2_g1	235.872978962931	-5.80807099126478	0.52480693747395	0
TRINITY_DN67362_c0_g1	1565.34861226591	-3.09288948168003	0.239404754265427	0
TRINITY_DN67615_c0_g1	5627.54539406303	-5.13655755689795	0.408546454019793	0
TRINITY_DN67618_c0_g1	209.359394761819	-3.0461037715356	0.216483432874332	0
TRINITY_DN68246_c1_g1	285.782356774441	-3.13908604143297	0.227612437307427	0
TRINITY_DN68628_c1_g2	1041.91217239243	-2.99619868381416	0.14197959541791	0
TRINITY_DN68935_c2_g3	1109.75072668269	-4.70069662284506	0.355930829526517	0
TRINITY_DN69421_c0_g3	310.808475879525	-5.71198780440715	0.438793979706233	0
TRINITY_DN69421_c0_g4	324.951010564176	-4.74643041732842	0.379104969753351	0
TRINITY_DN69421_c0_g7	159.645084302039	-4.09943816006216	0.36224085044762	0
TRINITY_DN69576_c0_g2	403.959379942629	-4.30323219236872	0.362335606447864	0
TRINITY_DN69662_c1_g1	1980.71863435115	-6.33226811325211	0.444514151050676	0
TRINITY_DN69703_c1_g2	9613.56527548323	-2.4837764260098	0.141781509210697	0
TRINITY_DN70330_c0_g1	647.901451902449	-2.92749888728847	0.200178231907246	0
TRINITY_DN70534_c2_g2	861.733765164773	-2.3983734343826	0.158469193112385	0
TRINITY_DN70929_c2_g1	3220.32976894524	-3.96141164220578	0.235104034865197	0
TRINITY_DN70938_c3_g1	795.265063138425	-2.94051461618256	0.190125554861594	0
TRINITY_DN70947_c2_g2	815.42567503913	-2.34885751711416	0.137543007239613	0
TRINITY_DN71051_c2_g1	7841.19337797663	-3.88635028297331	0.286570149256416	0
TRINITY_DN71514_c1_g1	399.294300400759	-3.0396728141026	0.166191845096493	0
TRINITY_DN71560_c2_g1	818.137709532406	-2.43600035141237	0.129841452834587	0
TRINITY_DN71582_c0_g2	3009.82651568897	-2.80129529345625	0.194896233256671	0
TRINITY_DN71667_c0_g1	899.835942588507	-6.69108270441685	0.498171632900011	0
TRINITY_DN71751_c1_g1	1356.69993750105	-5.14262294659509	0.265983455672806	0
TRINITY_DN71914_c2_g2	1391.77510468476	-2.53418938554677	0.138073382776059	0
TRINITY_DN71917_c0_g1	6326.33054129444	-2.5462011024251	0.163548212969771	0
TRINITY_DN71920_c0_g1	617.605674806127	-3.07994461511143	0.238567135461027	0
TRINITY_DN72066_c2_g2	1088.78545424642	-4.99689024096477	0.345167449835819	0
TRINITY_DN72158_c1_g2	4320.68684966584	-3.28871407705092	0.202409647637423	0
TRINITY_DN72331_c3_g1	3516.08773845844	-3.99187323541522	0.266789761300831	0
TRINITY_DN72422_c2_g1	1332.82747809978	-2.7549760787488	0.19997545833531	0
TRINITY_DN72921_c0_g1	214.638586330344	-3.18149701219877	0.248629570906504	0
TRINITY_DN73504_c2_g1	528.916172086121	-4.1296619704656	0.277518701199173	0
TRINITY_DN73572_c2_g1	1562.04170779157	-2.29051569236327	0.114294459745428	0
TRINITY_DN73677_c1_g1	286.193518684485	-5.5852686529492	0.517472374515136	0
TRINITY_DN73792_c1_g2	678.212584670737	-2.51837387337354	0.144477206674941	0
TRINITY_DN74095_c2_g2	11941.9262618918	-5.36754417245864	0.416463119497101	0
TRINITY_DN74475_c2_g1	5513.26947851649	-2.70141825242351	0.188439047813475	0
TRINITY_DN74650_c3_g1	820.859137749052	-2.62610308303838	0.13819817687455	0
TRINITY_DN74872_c0_g2	489.873673030463	-3.11844992096008	0.158205814673365	0
TRINITY_DN75047_c2_g1	207.898486968072	-3.01957122069064	0.240825424607233	0
TRINITY_DN75316_c0_g1	473.891368618016	-2.82565969680717	0.199064106530108	0
TRINITY_DN75493_c1_g1	527.942256854813	-3.08483428982484	0.243327457600553	0
TRINITY_DN75687_c0_g2	3005.31211420929	-3.64401540166613	0.306539340708239	0
TRINITY_DN75737_c0_g2	1721.54650298916	-2.71802317196565	0.15584548900815	0
TRINITY_DN75741_c4_g1	662.805857906332	-3.62138104987023	0.304863107217131	0
TRINITY_DN75757_c0_g1	470.483046655242	-3.40213920409947	0.26485380779919	0
TRINITY_DN75792_c0_g2	530.785124687968	-3.07967352853739	0.207995360059134	0
TRINITY_DN75939_c0_g1	354.912337172336	-3.12427049711504	0.239598716080306	0
TRINITY_DN76032_c1_g1	194.869889332462	-4.79150969031007	0.377187456333078	0
TRINITY_DN76032_c1_g2	189.269638036893	-5.65650478886333	0.495977976521625	0
TRINITY_DN76047_c3_g1	388.679855431117	-3.24085962338516	0.26118460130428	0
TRINITY_DN76069_c5_g5	319.993213405891	-4.26041864311465	0.348866861842479	0
TRINITY_DN76271_c0_g2	1404.62752496085	-2.43167377814714	0.148900997623409	0
TRINITY_DN76343_c2_g3	13436.7288727861	-5.43292508442074	0.386261436924152	0
TRINITY_DN76356_c3_g1	678.365463778488	-5.61869888331431	0.314309496901724	0
TRINITY_DN76509_c2_g1	216.062838631782	-7.04964329972666	0.709145601626491	0
TRINITY_DN77082_c1_g1	402.129555117255	-3.13969726162635	0.202125160666678	0
TRINITY_DN77159_c2_g2	2020.90138628935	-4.02204526289815	0.283042269479878	0
TRINITY_DN77271_c2_g2	467.403339748864	-2.72220572235192	0.144375025861634	0
TRINITY_DN77318_c1_g2	442.615126045228	-6.61616463119363	0.403223121914749	0
TRINITY_DN77672_c0_g1	217.017700265158	-4.00380915708342	0.288287445772473	0
TRINITY_DN77672_c0_g3	1176.582193365	-3.92488593306914	0.265616409127094	0
TRINITY_DN77772_c2_g1	1573.58565973534	-2.68822703377921	0.202698381775352	0
TRINITY_DN77810_c0_g2	1106.60012615105	-2.68179193862041	0.182908285509136	0
TRINITY_DN77823_c5_g1	513.956563159111	-2.10048334619381	0.123245804801517	0
TRINITY_DN78034_c0_g1	410.781139283102	-3.36972003309221	0.267542419459918	0
TRINITY_DN78238_c1_g5	1639.47766996941	-2.71303082737723	0.189607919294787	0
TRINITY_DN78885_c0_g1	138.659574722323	-5.11507166270884	0.420810414800519	0
TRINITY_DN78933_c0_g1	2457.42992756798	-3.10601010163356	0.249177645086971	0
TRINITY_DN79084_c0_g1	881.176407739188	-2.87028608515711	0.184931106448767	0
TRINITY_DN79084_c0_g2	488.30215478966	-3.00152081496238	0.208844430648242	0
TRINITY_DN79147_c4_g1	898.438294732602	-4.95466475325074	0.429690380645116	0
TRINITY_DN79318_c2_g1	2448.20377037147	-3.04782782903169	0.216077586052263	0
TRINITY_DN79330_c0_g1	685.467110983902	-5.14832583064022	0.30487237589498	0
TRINITY_DN79477_c1_g1	1996.90991263173	-3.99827275388802	0.312406299241178	0
TRINITY_DN79549_c0_g1	1049.0275175178	-3.2304706712814	0.181435220964899	0
TRINITY_DN79572_c2_g1	1210.98433752537	-4.74010230368799	0.249873171378051	0
TRINITY_DN79672_c1_g1	1033.83968715742	-4.65926275518479	0.335520603175185	0
TRINITY_DN79877_c1_g1	7490.1848820884	-3.07088606229777	0.188252387726524	0
TRINITY_DN80090_c1_g1	1292.42829291016	-4.70112317415948	0.267503494625832	0
TRINITY_DN80149_c0_g1	1311.46241686115	-3.60114712753671	0.262543543784912	0
TRINITY_DN80165_c1_g1	365.957200552744	-2.89339157226451	0.207223718210868	0
TRINITY_DN80189_c0_g1	1335.08654694599	-2.2160006003738	0.145505611844251	0
TRINITY_DN80365_c1_g1	797.632153473027	-2.98049613263745	0.232328839870843	0
TRINITY_DN80568_c6_g1	730.419582200643	-9.84001392504496	0.992655882604189	0
TRINITY_DN80760_c0_g1	463.079599123212	-2.51389714845801	0.179441954245916	0
TRINITY_DN80812_c2_g1	3756.25004760355	-2.26164056316652	0.141666193466632	0
TRINITY_DN80876_c1_g1	530.868881535324	-3.47022396458487	0.240179196128976	0
TRINITY_DN80882_c1_g2	596.125926718784	-2.3952291234708	0.164509482857306	0
TRINITY_DN80966_c2_g3	668.261761576429	-3.89811229439111	0.346086455761545	0
TRINITY_DN81057_c1_g1	2708.45660757954	-3.03668147153883	0.19004112230167	0
TRINITY_DN81076_c0_g2	238.812190111601	-3.01575217866371	0.214949848916873	0
TRINITY_DN81266_c1_g1	1122.45579666243	-4.30534856209441	0.292232228231788	0
TRINITY_DN81508_c1_g1	1324.86754917827	-2.59737609887798	0.172003208445054	0
TRINITY_DN81556_c1_g2	1056.45523760344	-2.24040435731983	0.146484472398514	0
TRINITY_DN81771_c1_g2	5442.35850903731	-4.17435832440684	0.347212582648865	0
TRINITY_DN81771_c1_g3	2057.81800413506	-4.13194496146185	0.364831039484194	0
TRINITY_DN81887_c1_g1	724.997177336364	-4.24983715735338	0.360448736390725	0
TRINITY_DN81928_c1_g1	489.611918144921	-2.56506927299542	0.178000640214865	0
TRINITY_DN82282_c0_g1	1830.76520284932	-3.42328723782197	0.277905864669493	0
TRINITY_DN82366_c1_g1	327.49935718343	-2.81807758582242	0.21842607968407	0
TRINITY_DN82389_c0_g1	2615.70262827167	-5.11367114723676	0.262017874684795	0
TRINITY_DN82928_c2_g2	1153.56929002499	-3.77315795309956	0.195277515079962	0
TRINITY_DN82963_c0_g2	765.553102636527	-6.86760988667876	0.416577176765527	0
TRINITY_DN82989_c0_g1	584.26117748947	-2.1331290269145	0.124539380228865	0
TRINITY_DN83170_c3_g1	502.773414524184	-3.76187957639782	0.251798577867748	0
TRINITY_DN83170_c3_g3	123.115408617477	-4.15734846585269	0.379541615496188	0
TRINITY_DN83423_c1_g1	6698.91810584054	-3.03435335759122	0.225724952139559	0
TRINITY_DN83437_c1_g3	874.246682575674	-2.23175567961698	0.117220685429098	0
TRINITY_DN83571_c0_g1	3165.18012423209	-2.63124825168312	0.18278164427607	0
TRINITY_DN83622_c2_g1	5720.83458533588	-3.19294161571433	0.175977032051656	0
TRINITY_DN83840_c0_g1	232.087175143487	-2.94261239180996	0.213476744716617	0
TRINITY_DN83876_c0_g1	1746.63915081197	-2.70943643888489	0.165442596065268	0
TRINITY_DN83915_c2_g1	2804.28925412461	-2.05823312134634	0.125931783186539	0
TRINITY_DN84106_c0_g1	1549.21618865882	-2.4493795129357	0.172531830575603	0
TRINITY_DN84263_c4_g2	934.766185513111	-3.62359740386801	0.23107944339464	0
TRINITY_DN84310_c5_g1	1199.20192196867	-2.36585503759498	0.12461686368844	0
TRINITY_DN84429_c3_g1	846.924241469847	-2.69336679575919	0.175138838555128	0
TRINITY_DN84455_c2_g3	424.846743929742	-3.52295223854092	0.258328281373384	0
TRINITY_DN84477_c1_g1	762.127068054338	-3.26894238655477	0.244376136758419	0
TRINITY_DN84702_c1_g1	244.138506136572	-2.6935624359375	0.198502268706262	0
TRINITY_DN84704_c1_g1	4079.50217859589	-2.32109223401419	0.146137283753431	0
TRINITY_DN84808_c3_g1	2752.84086726706	-3.86453584671085	0.226279284250153	0
TRINITY_DN84844_c6_g2	28574.4953139676	-6.83637164057254	0.365967132516396	0
TRINITY_DN84844_c6_g3	7026.45601035814	-7.44605010698288	0.421406219911004	0
TRINITY_DN85196_c9_g1	2580.31046844802	-2.09929523474537	0.107036120123548	0
TRINITY_DN85279_c2_g1	1094.39724198189	-2.3359858489663	0.158112270832767	0
TRINITY_DN85373_c2_g1	888.204986292286	-3.27199839560415	0.263728705141987	0
TRINITY_DN85707_c2_g2	499.235350947738	-2.70208531925178	0.200403604196662	0
TRINITY_DN85721_c2_g2	739.14376148708	-2.91027976753523	0.22667195949245	0
TRINITY_DN84661_c4_g2	3602.91755171124	4.71837171356931	0.214684385786821	9.05281324933323e-70
TRINITY_DN61930_c1_g6	673.446861886029	5.34784848900814	0.252447738221132	5.77027374143544e-69
TRINITY_DN60619_c1_g4	9944.6216138177	3.17680524473833	0.128062064511042	2.35195339789652e-67
TRINITY_DN55084_c6_g2	7381.60235111584	3.23035945189229	0.138459097534737	5.98344867593932e-61
TRINITY_DN55570_c2_g1	9435.39405118745	5.13768515480972	0.259762004733351	1.12970554399472e-59
TRINITY_DN61453_c3_g1	1103.66885432829	5.93175514068549	0.310553000444911	3.42171215366397e-59
TRINITY_DN77013_c0_g1	7169.52733639021	2.74937346474245	0.112702240891654	6.54034601965033e-57
TRINITY_DN73972_c0_g1	131.331117187046	6.92568266920544	0.393636320989054	8.59752707893269e-54
TRINITY_DN66022_c1_g1	11752.6349485288	3.12498799332563	0.141180082992257	1.73723419749079e-53
TRINITY_DN72461_c0_g2	7271.91178150757	3.08029899769491	0.138795183398232	4.00974923818011e-53
TRINITY_DN75766_c2_g2	4763.1422720332	2.79638422768499	0.12327184343087	1.091975299373e-50
TRINITY_DN62742_c3_g2	14433.1274760645	3.20464300674676	0.154035923046698	4.81882232754414e-49
TRINITY_DN80224_c2_g1	4351.58633775801	2.60629455926785	0.11317227134323	3.06192473809305e-48
TRINITY_DN59516_c1_g1	700.863442294379	2.74278518758033	0.123263870432833	8.64431772597059e-48
TRINITY_DN71834_c1_g1	121.086967143302	3.92968643446918	0.209406873905424	5.38795309507734e-47
TRINITY_DN72433_c1_g2	20560.1295101735	2.66432107428109	0.120553430395279	6.48472835786563e-46
TRINITY_DN47527_c0_g1	5927.79817760004	10.1054956685898	0.664516622176236	3.11195078153601e-45
TRINITY_DN85330_c3_g3	6733.49768383679	4.86719269866497	0.28227446984659	5.63048170107824e-45
TRINITY_DN58226_c0_g1	189.026905710555	8.61766392282501	0.556997961960105	9.1023680191503e-45
TRINITY_DN62203_c0_g1	243.806048889096	4.23316602334737	0.237217314958285	1.56714428364294e-44
TRINITY_DN55570_c2_g2	6060.07096097016	5.08525041512466	0.300588003973362	2.67690790383194e-44
TRINITY_DN83618_c0_g1	239.890171681649	7.580368138442	0.493688591086192	4.1148607763981e-43
TRINITY_DN77803_c2_g1	1105.88279440917	2.86986663719223	0.143921054771978	3.34058808353185e-41
TRINITY_DN67006_c2_g1	1100.69158036665	5.46580189283097	0.345709825423984	1.19972708676172e-40
TRINITY_DN62689_c2_g1	388.893247003823	4.2926385792645	0.255142224336694	2.2113498012623e-40
TRINITY_DN63085_c0_g3	13905.569422663	3.00651578505595	0.157266165502764	8.90084358186244e-40
TRINITY_DN61432_c1_g1	8710.35613549405	3.91264783349575	0.228303019634873	1.56046262712794e-39
TRINITY_DN79353_c0_g1	8742.03632575543	2.37814949058518	0.108293950102644	2.56250107043994e-39
TRINITY_DN74843_c2_g1	1682.01741001505	5.78257571150787	0.377444548876755	4.5808270265869e-39
TRINITY_DN70146_c2_g1	1017.22347654216	3.58670025387514	0.204972956206709	8.4369455086666e-39
TRINITY_DN77195_c0_g1	10788.0702123989	2.96439453240256	0.156673810209523	1.92386588045405e-38
TRINITY_DN63254_c1_g2	433.209893960374	5.20477852986702	0.336673353815022	3.91292563623388e-38
TRINITY_DN75766_c2_g1	4689.57215653455	2.59156054455925	0.127823502192137	7.09697505399971e-38
TRINITY_DN62061_c0_g2	492.636929383443	3.39188781329723	0.192118376251892	1.02983148779865e-37
TRINITY_DN73881_c1_g1	1212.59513504102	3.53971057873535	0.210124822702156	2.96452892288649e-36
TRINITY_DN72273_c2_g1	1090.68785842679	6.00071777512128	0.417344247922749	1.30490824130022e-35
TRINITY_DN78303_c1_g1	11878.4425085724	2.61013550760028	0.134528109376978	2.48143782805045e-35
TRINITY_DN52718_c3_g1	22006.8005000215	3.25467065273835	0.190110728564495	6.82213024908166e-35
TRINITY_DN77142_c1_g1	6448.39269415427	2.56923992824334	0.132558935720493	1.24053299997414e-34
TRINITY_DN76413_c0_g1	4361.01615716845	2.9388952749207	0.163809669333981	1.80584839018594e-34
TRINITY_DN65438_c0_g1	418.119632012424	3.10430535013085	0.178985487161197	3.25782737394716e-34
TRINITY_DN80624_c2_g2	707.147829206934	2.70633038601479	0.1466978080987	9.59834397134825e-34
TRINITY_DN63930_c2_g1	6346.28932183463	2.94453658925306	0.16753131842862	1.79932299626959e-33
TRINITY_DN74291_c1_g1	566.111462713029	2.32810460261216	0.114521700392139	2.73590288212451e-33
TRINITY_DN66355_c3_g1	219.138647721261	4.4130681720072	0.29442754981611	3.71789346091776e-33
TRINITY_DN78520_c1_g3	7717.24284518779	2.97791271412928	0.171218067750189	5.28304429970565e-33
TRINITY_DN81647_c4_g1	496.062439134398	5.51044538684797	0.393162655650976	9.23263176103433e-33
TRINITY_DN65598_c2_g1	20125.272144901	3.17087291179081	0.18986514220589	1.53566433158677e-32
TRINITY_DN81646_c4_g1	118.505223595958	4.61505429570825	0.316379880580103	2.19777042272118e-32
TRINITY_DN85330_c3_g2	21344.797591164	3.1160791841702	0.185918855138834	3.29957772222193e-32
TRINITY_DN55180_c4_g3	1872.15431886807	4.80830637445696	0.335226288700852	4.69826564914811e-32
TRINITY_DN77858_c3_g4	352.524537151541	4.46988643074841	0.305662187928437	6.22648447282691e-32
TRINITY_DN54047_c0_g1	2442.57767269071	3.06948248166086	0.185994395984016	2.60160486961935e-31
TRINITY_DN64838_c2_g1	370.961683217504	8.38562085337183	0.665324277666404	5.2250892865453e-31
TRINITY_DN55084_c6_g1	2588.46930321523	3.21426022105862	0.199612465179692	8.07163464992913e-31
TRINITY_DN76478_c0_g1	637.634319145605	2.1128316607646	0.100420535460578	1.127086532718e-30
TRINITY_DN59103_c0_g1	379.2319207325	2.52224927726584	0.138245149638845	1.82814962974748e-30
TRINITY_DN79904_c1_g1	2454.73610366706	7.37548376256357	0.580340337321435	2.75266041817427e-30
TRINITY_DN85530_c0_g5	2853.73428860884	3.68140384123087	0.248715532631235	1.15219014682887e-29
TRINITY_DN83986_c4_g4	774.134676245428	2.62342197233594	0.152260961734928	4.31058576639593e-29
TRINITY_DN50556_c0_g1	142.027772806494	6.87060084771054	0.550932850413451	7.66576888133498e-29
TRINITY_DN83720_c1_g1	215.624380981308	3.71895574050368	0.255433541769957	1.14258670304015e-28
TRINITY_DN56065_c0_g1	466.823433982222	4.3225131556933	0.31537931768223	2.3542344126036e-28
TRINITY_DN60619_c1_g1	3573.89443956722	2.91836026780528	0.182201542877969	3.63842365713657e-28
TRINITY_DN63171_c0_g3	376.797810599716	6.4836627180024	0.521783612528507	5.20550940303214e-28
TRINITY_DN81726_c1_g2	7022.52090029127	3.62882117785774	0.250173279425813	6.78446763104145e-28
TRINITY_DN66614_c2_g1	42.7940073916567	5.12376177459781	0.394153042835889	9.34042540429162e-28
TRINITY_DN76379_c2_g3	5505.3900972386	3.05924621067425	0.197186525450671	1.24533654650347e-27
TRINITY_DN80396_c0_g1	9684.29241466003	2.67086860566201	0.160214580165504	1.60474370709503e-27
TRINITY_DN63945_c3_g1	5607.99997423218	3.2446500232034	0.21544887462069	2.00351065149414e-27
TRINITY_DN54464_c3_g2	23612.4847589348	2.7338826615885	0.167268744105054	2.6963678677049e-27
TRINITY_DN74764_c2_g2	3145.0666820929	2.36919210457941	0.132116285422125	3.40085494369198e-27
TRINITY_DN55041_c4_g3	481.190988505028	5.54991525387585	0.44056559026658	4.42583793175332e-27
TRINITY_DN71633_c2_g1	788.768737972106	2.33065841303891	0.129322279740491	5.94377341198115e-27
TRINITY_DN61432_c4_g1	1271.0127117001	3.25420648821768	0.219518044958901	7.81400545938397e-27
TRINITY_DN74314_c5_g1	644.678035284082	5.4841583099024	0.43730551964733	9.98277394286613e-27
TRINITY_DN78201_c2_g1	207.280979170699	5.52966297972312	0.446887382247272	1.73251380328391e-26
TRINITY_DN58591_c0_g2	4426.03208531647	3.45697745263307	0.243216959560305	2.76676347237979e-26
TRINITY_DN65166_c2_g2	382.478842550272	5.82951005656607	0.47885806194295	3.98328779677632e-26
TRINITY_DN58187_c2_g3	661.32377681027	5.87249868954837	0.485599903182772	6.03054370506209e-26
TRINITY_DN66764_c1_g1	195.385725756268	4.48808429211465	0.357579635326321	3.94885708017543e-25
TRINITY_DN81585_c5_g1	700.079416134189	2.97065472263248	0.203014978183185	9.26835465806132e-25
TRINITY_DN75155_c2_g3	260.214298834645	4.75356197638541	0.391321598637295	2.55320004427184e-24
TRINITY_DN69223_c0_g2	4293.17640768068	2.27818450338167	0.134247685459718	5.76483168148106e-24
TRINITY_DN68776_c1_g1	320.040356455581	3.07662969153614	0.218887522902966	1.01874986087356e-23
TRINITY_DN59103_c0_g2	551.539835356201	2.43852434477017	0.151814286792927	1.51000642762373e-23
TRINITY_DN68450_c2_g3	9094.30512129205	3.14753134793584	0.22752795524718	2.20702363404982e-23
TRINITY_DN59138_c0_g2	442.882936564418	3.81538256101913	0.298317402382473	2.90557533142788e-23
TRINITY_DN55105_c9_g1	4055.90396606225	3.2556479934944	0.239693083970395	3.80530454124078e-23
TRINITY_DN79614_c1_g3	491.160991005722	3.18296530510008	0.232867816961751	5.0717828294463e-23
TRINITY_DN69584_c1_g1	432.790255804267	2.69265032793616	0.180659411463533	6.39061166397933e-23
TRINITY_DN72803_c0_g2	396.408516608743	3.38426166647248	0.254505072184951	7.7132751195135e-23
TRINITY_DN82943_c1_g3	6169.03073559519	2.54551438140779	0.165071686687632	9.09858808923834e-23
TRINITY_DN79841_c1_g1	214.908437291825	5.25537799716036	0.456566958144253	1.11656817270031e-22
TRINITY_DN75070_c4_g2	127.60731309824	3.48269316326386	0.267110768288938	1.37920254466062e-22
TRINITY_DN73077_c3_g1	3567.17517732735	3.19007507510849	0.236519459643349	1.74331270864844e-22
TRINITY_DN79096_c4_g1	1107.78061306087	2.23864122345656	0.13397283849298	2.15681247269025e-22
TRINITY_DN77608_c2_g1	868.966897745265	3.68434785839076	0.291606209751341	2.75704510701064e-22
TRINITY_DN82996_c3_g1	76.736006014263	4.98218979615053	0.43432868585567	3.59983657378157e-22
TRINITY_DN62298_c1_g2	10384.025383557	2.54462346263939	0.168528762302092	4.46279590700495e-22
TRINITY_DN48927_c0_g1	1345.35609855851	6.78858044030452	0.635419287258762	5.90442409557176e-22
TRINITY_DN72960_c6_g1	8612.12500999391	4.33166251756577	0.369292859607831	9.14301223347317e-22
TRINITY_DN75606_c1_g1	8237.98917075039	5.4008616746253	0.488287520081825	1.2633241307371e-21
TRINITY_DN73594_c2_g1	926.074551049647	1.96363127317143	0.107198443964398	1.69417378713562e-21
TRINITY_DN84005_c2_g1	3804.65519074771	2.79217159744194	0.199692826031929	2.18352348169501e-21
TRINITY_DN76282_c1_g2	1608.0720280858	6.27074641866821	0.589815317253094	2.87480148848369e-21
TRINITY_DN61766_c1_g4	4456.42890064223	4.52906113666781	0.397062977451188	3.94214636060643e-21
TRINITY_DN59059_c1_g1	78.5681196022147	5.80133994011893	0.541906012289903	5.30690978109809e-21
TRINITY_DN77284_c0_g1	8165.15139287954	2.87760681810228	0.213179899294608	7.48514746698597e-21
TRINITY_DN85330_c3_g4	4348.72022521866	2.82178199301925	0.207521880819485	1.02901057018759e-20
TRINITY_DN58282_c6_g1	809.933489502488	2.39720249194725	0.159739052865894	1.4001153379614e-20
TRINITY_DN84319_c0_g1	8065.85560418434	2.11295938652951	0.127319105196564	1.78658547398092e-20
TRINITY_DN67160_c2_g2	8002.73752728963	2.95628706932257	0.223842051505107	2.17707888227718e-20
TRINITY_DN83180_c0_g3	905.481256324116	2.5950528977031	0.182865823923872	2.62926800314084e-20
TRINITY_DN46456_c0_g1	132.083500397177	9.44732237222452	0.970643385821184	3.16548821477541e-20
TRINITY_DN79535_c0_g1	873.451201374079	8.54810670131842	0.869377581686243	3.80620664325501e-20
TRINITY_DN50750_c0_g1	232.64655838306	3.78369302155658	0.321929057508567	4.67826954873692e-20
TRINITY_DN85518_c3_g1	718.047614853707	3.42179542113074	0.281170655710391	5.84622513222981e-20
TRINITY_DN85085_c0_g1	562.092445773214	3.87223204961761	0.333980164419807	7.15089910288713e-20
TRINITY_DN47868_c0_g1	45.2455865076302	6.39170113401472	0.628545180354272	8.724617926134e-20
TRINITY_DN79095_c0_g1	2242.63839967242	2.06038090143062	0.123661076391598	1.03323939247015e-19
TRINITY_DN62298_c1_g1	10364.4076129742	2.61356685486082	0.189046455535945	1.25977627900386e-19
TRINITY_DN73205_c5_g1	1297.01866213173	2.37670216542175	0.161498513866203	1.50712940587456e-19
TRINITY_DN69742_c2_g1	833.544316741883	2.84583855069403	0.217620088710099	1.86411123338783e-19
TRINITY_DN79556_c0_g2	286.257599864936	2.79633112801941	0.212255406668773	2.28221233759473e-19
TRINITY_DN60968_c4_g2	290.434577001909	4.10355682494337	0.367371366372119	2.75582699779095e-19
TRINITY_DN68055_c2_g2	1480.89427542615	3.00676778738276	0.238253216371434	3.34153377761938e-19
TRINITY_DN84735_c1_g1	120.556536556136	3.67179649727945	0.31742572010904	3.95332944645968e-19
TRINITY_DN54791_c5_g1	1227.37056822813	2.97933194495255	0.236041569850158	4.75252844328929e-19
TRINITY_DN53998_c1_g1	1526.35038495133	4.32179131855168	0.396225981923155	5.56009636925927e-19
TRINITY_DN75753_c4_g2	504.675360763525	3.42514781938473	0.290109687019641	6.54918562381683e-19
TRINITY_DN61168_c3_g1	523.468743629082	1.93804099357046	0.112394330504912	7.65292889182456e-19
TRINITY_DN48935_c0_g1	122.553192238642	5.39842544234986	0.527546886828305	8.8329778339068e-19
TRINITY_DN75606_c1_g4	13034.3389040371	5.3088358825136	0.51715370945174	1.00645725092589e-18
TRINITY_DN68560_c4_g4	545.983619914823	2.89571102429131	0.228313801310601	1.16327330831184e-18
TRINITY_DN54094_c0_g1	197.873763393193	5.87772703051332	0.587688740507368	1.32352238596675e-18
TRINITY_DN73985_c0_g1	207.950829809574	3.0352401358043	0.246051053454299	1.52651132184853e-18
TRINITY_DN70540_c2_g1	178.16827724191	6.72103886946611	0.693013872383982	1.75848863794291e-18
TRINITY_DN53967_c0_g2	133.049968225953	5.0907797568885	0.495981141991926	2.00420207819907e-18
TRINITY_DN82944_c0_g1	712.349936114015	3.01897083630439	0.245044152269231	2.2671515405702e-18
TRINITY_DN68153_c0_g2	528.047293532799	4.62389916275202	0.440042938075767	2.53731849027923e-18
TRINITY_DN61529_c1_g1	79.7411669136603	7.08369582235691	0.739237164656609	2.81913531926412e-18
TRINITY_DN80958_c7_g1	2968.789329429	2.12591810351131	0.137004052242875	3.12844315854973e-18
TRINITY_DN47831_c0_g1	81.0290111687533	-4.51059026640062	0.425333063104385	3.45940591715086e-18
TRINITY_DN54062_c3_g2	160.435372423323	-6.39288395367764	0.650493940995239	3.78834443869631e-18
TRINITY_DN60164_c0_g1	735.37741248355	-2.12146780768521	0.135465194614545	4.11527723754942e-18
TRINITY_DN73334_c3_g1	3474.2350000293	-2.18091267439809	0.143793517608179	4.44022260297485e-18
TRINITY_DN74134_c0_g1	957.9875929197	-2.42297753722353	0.171688586231892	4.76319860254922e-18
TRINITY_DN76523_c3_g2	491.956591718807	-4.9126934985169	0.473432077445225	5.08422308550984e-18
TRINITY_DN76690_c0_g1	686.510003701374	-3.00542713605383	0.244634178323898	5.40331368604299e-18
TRINITY_DN77253_c0_g2	324.795541254122	-3.48739241910087	0.30139653409885	5.72048782651288e-18
TRINITY_DN78015_c1_g1	653.251279708464	-3.22318699286451	0.272028430967799	6.03576272063265e-18
TRINITY_DN81148_c0_g2	1784.65341760566	-3.04881464986417	0.249628101548066	6.34915537657857e-18
TRINITY_DN81539_c1_g1	676.235189074554	-2.68631142593824	0.206075078466754	6.66068260004862e-18
TRINITY_DN81877_c3_g2	167.567430684153	-4.63815769955956	0.440794050383381	6.97036099726662e-18
TRINITY_DN83976_c2_g1	2002.41786922032	-3.3154308884426	0.280645100077363	7.27820697793304e-18
TRINITY_DN84410_c0_g2	1107.63980336377	-3.3738553452649	0.287777910697662	7.58423675812355e-18
TRINITY_DN84941_c3_g1	1788.24629713803	-3.26216919410407	0.273425152506117	7.88846636313647e-18
TRINITY_DN85026_c0_g1	202.200653653773	-5.05907315496789	0.491771463698667	8.19091163029007e-18
TRINITY_DN74625_c1_g1	145.683043991206	10.4761317243349	1.15449405185556	8.49566184284498e-18
TRINITY_DN79095_c0_g2	2298.33880698326	2.0451542926227	0.127398298821378	8.81031390834676e-18
TRINITY_DN81983_c4_g3	162.507549093649	3.4300400111047	0.296262851136002	9.12744890492091e-18
TRINITY_DN84958_c2_g1	19696.5704104954	2.373204096804	0.167623953105166	9.47281232562394e-18
TRINITY_DN69806_c0_g2	723.417266985127	3.11985402001885	0.258999317305218	9.83963608431692e-18
TRINITY_DN69872_c2_g4	1881.30538596684	2.49873781642345	0.183385420315541	1.02461274471654e-17
TRINITY_DN73780_c3_g3	905.63182723906	2.16627548203641	0.143125411778169	1.07455376500256e-17
TRINITY_DN81376_c0_g1	1698.29991485441	3.20746219165261	0.271098141027236	1.12687037915894e-17
TRINITY_DN64145_c0_g1	599.121234277403	4.59839107049723	0.44256288506133	1.18457366270927e-17
TRINITY_DN76245_c2_g1	7380.39946298227	2.16688926368262	0.143581371545833	1.24387089046419e-17
TRINITY_DN74445_c3_g2	679.186727573192	-3.25974321506492	0.278783745896378	1.30341802001544e-17
TRINITY_DN75791_c3_g1	443.762821462245	-3.35164061343821	0.289476826407795	1.36262777206215e-17
TRINITY_DN75883_c4_g2	547.496853479712	-3.06733404606216	0.253918861267225	1.42150300573571e-17
TRINITY_DN80376_c1_g2	776.642534270974	-2.94239563558612	0.238669572121013	1.48004654795195e-17
TRINITY_DN84507_c2_g1	835.939528447557	-3.54685716709837	0.312417666077412	1.53826119386361e-17
TRINITY_DN64147_c0_g1	397.946316204752	5.51234767178971	0.555546280512905	1.59798587387796e-17
TRINITY_DN57519_c0_g1	148.014687300442	5.82037312547284	0.593494559293652	1.65755821075146e-17
TRINITY_DN59032_c1_g1	352.596785420858	2.55613836972381	0.192248337942593	1.73307877166647e-17
TRINITY_DN73230_c0_g1	3784.26457773166	2.25245790006098	0.154778751056654	1.80983344478539e-17
TRINITY_DN64702_c0_g2	628.721912562606	-4.31531885297129	0.411161364144418	1.89708235695705e-17
TRINITY_DN75990_c0_g2	870.649267630839	-3.01357087291504	0.249877124979338	1.98384923093992e-17
TRINITY_DN78950_c1_g1	513.290406036042	-2.59509801088624	0.19716391672149	2.07013805052068e-17
TRINITY_DN80810_c0_g1	1222.92823354674	-2.49237875901655	0.184640309244739	2.15595275570813e-17
TRINITY_DN84155_c2_g1	879.60833548083	-2.16330149176297	0.143782334390707	2.24129724333292e-17
TRINITY_DN81445_c2_g1	521.94228633107	2.43476040220586	0.177693783134153	2.32785299088096e-17
TRINITY_DN65166_c2_g1	423.145270282615	5.89375987503875	0.606216045112394	2.41524025320057e-17
TRINITY_DN77005_c1_g2	188.005205841517	3.40353804504225	0.298412282539719	2.51717731007336e-17
TRINITY_DN78363_c0_g1	707.952827171252	2.71399826360083	0.212806282656378	2.61869932914853e-17
TRINITY_DN76681_c0_g1	2177.84326595731	-2.11692607501712	0.138926946447071	2.73164587416436e-17
TRINITY_DN67614_c1_g1	508.274220522122	3.39384274482651	0.298220514624102	2.8588008935323e-17
TRINITY_DN82925_c0_g1	3890.34967705228	2.92510304914113	0.240130186591551	2.99686192131579e-17
TRINITY_DN70314_c0_g1	1314.84694151818	-3.35338850105011	0.293260646715749	3.13765090069901e-17
TRINITY_DN72550_c0_g2	351.353094373284	-2.84040689247318	0.229310389048389	3.27768699783954e-17
TRINITY_DN71504_c1_g1	14758.6103025227	2.9567719411857	0.244540149138332	3.43237364603652e-17
TRINITY_DN73170_c4_g1	2912.1935782677	3.07010253573818	0.258710294119709	3.58652784467493e-17
TRINITY_DN74093_c2_g1	656.431631114506	-2.26898403802802	0.158964092418562	3.7537078277859e-17
TRINITY_DN83676_c0_g1	2359.04078750858	-2.21049377192286	0.151640374110842	3.92000326072168e-17
TRINITY_DN70565_c2_g1	318.821650419789	2.11335243900283	0.139426524622117	4.09470514215796e-17
TRINITY_DN68573_c2_g1	2665.02618115703	-2.0732313026416	0.134654947995058	4.28844437000428e-17
TRINITY_DN81561_c0_g1	3978.13012444553	-4.00100107016256	0.376114586600974	4.48116659402989e-17
TRINITY_DN52726_c0_g1	29261.6406781942	3.66840974748367	0.335338030414876	4.69944956199064e-17
TRINITY_DN70540_c1_g1	714.384856299932	3.77778578261908	0.349350630705031	4.92815792956075e-17
TRINITY_DN84907_c0_g1	3162.33794940905	2.44338945842365	0.181585311222646	5.16049629803177e-17
TRINITY_DN73917_c4_g2	2805.1404515974	2.27539195781505	0.160500007718848	5.39652220660263e-17
TRINITY_DN75499_c0_g1	590.782257368212	-3.44167334987412	0.308092229630637	5.67016412436406e-17
TRINITY_DN81737_c0_g1	883.059611808741	-2.55861841692365	0.196714947720405	5.94239187200786e-17
TRINITY_DN68695_c0_g1	591.757786889243	-2.85979871052148	0.23500335427843	6.2418303793191e-17
TRINITY_DN81376_c0_g2	283.894203873948	2.92624433191966	0.243664687972242	6.56932257630318e-17
TRINITY_DN74306_c0_g1	8203.75464336731	2.24700909486427	0.157770115773444	6.89885522901091e-17
TRINITY_DN73840_c6_g2	227.396053381016	-2.89487616655626	0.239846868149069	7.25033895784022e-17
TRINITY_DN62356_c3_g2	906.224917041124	3.50767032998576	0.317601228814209	7.60019797466676e-17
TRINITY_DN74141_c3_g2	65.3925427863733	7.82561591638141	0.864718763910455	7.95482982587046e-17
TRINITY_DN84871_c3_g1	389.751213386079	-2.92303288918841	0.243940633559465	8.3291353934381e-17
TRINITY_DN64839_c2_g3	2204.11125918646	-2.50834992463883	0.191477323248594	8.72965265495794e-17
TRINITY_DN76038_c1_g1	7068.59035128693	4.26435053482146	0.414502529053987	9.13665244939099e-17
TRINITY_DN84516_c1_g3	2772.12914546771	-2.31465647553173	0.167085844920938	9.56108325919108e-17
TRINITY_DN85240_c6_g2	1388.97252666354	-3.00258607257643	0.254501779372985	9.98338125085146e-17
TRINITY_DN84941_c3_g2	637.472011669917	-3.33122672998839	0.296455869442533	1.04313875990605e-16
TRINITY_DN71605_c2_g4	286.576333346544	4.0651359810193	0.389965397959523	1.0885397782737e-16
TRINITY_DN85790_c11_g1	732.427636729531	-3.84443493489524	0.363614045882193	1.14950384258319e-16
TRINITY_DN71655_c2_g1	867.076666373201	-3.90840159481913	0.371914338310791	1.21292635190762e-16
TRINITY_DN80548_c0_g2	457.790895962405	-2.62163319885731	0.207414435612297	1.27603410932473e-16
TRINITY_DN75990_c0_g5	110.194253345103	-3.59348915653415	0.332045780295717	1.34432560568842e-16
TRINITY_DN70728_c4_g2	1694.70132897305	3.13692357944004	0.27404294198205	1.41879785995744e-16
TRINITY_DN51978_c0_g1	6574.48815386425	-4.36257008549816	0.431927677519203	1.50007400750282e-16
TRINITY_DN69406_c1_g2	180.275356320421	6.02864215696719	0.646084093243118	1.58321598384388e-16
TRINITY_DN50010_c0_g1	413.105858818853	3.19568417917976	0.282193862950788	1.66767770778058e-16
TRINITY_DN79426_c0_g1	1308.17889033943	3.07645886950419	0.267720258310847	1.77068708685762e-16
TRINITY_DN57798_c1_g1	4208.3333279186	-3.23590706111967	0.288617749946293	1.88009850136347e-16
TRINITY_DN67379_c0_g1	535.940056629398	2.56170547095504	0.201824399829897	1.99844258344764e-16
TRINITY_DN67269_c6_g2	131.982172588664	-3.26941911526698	0.293929135990326	2.1337172307706e-16
TRINITY_DN74171_c2_g2	332.743782347554	-2.36440547869596	0.176930483457892	2.27908956042735e-16
TRINITY_DN82093_c0_g1	710.189591838037	-2.81306199303324	0.235110196658996	2.42375960829832e-16
TRINITY_DN82195_c0_g1	234.628101844273	-3.25905395313429	0.293159046088888	2.57575815973106e-16
TRINITY_DN70162_c2_g3	1958.53641780154	3.21621015932149	0.287792907705966	2.7321994339965e-16
TRINITY_DN66946_c1_g1	1803.2291198726	-2.02501752862432	0.133172320873434	2.89337893307897e-16
TRINITY_DN69385_c0_g1	190.722733512112	-6.12463292839167	0.665887385271291	3.05378723838592e-16
TRINITY_DN81233_c1_g1	1977.32839551909	2.54831700254733	0.201690902308447	3.24132177381819e-16
TRINITY_DN56902_c0_g1	522.259492073092	-2.30249892564823	0.169758188517842	3.43450184071746e-16
TRINITY_DN83180_c0_g2	998.421687467052	2.44603707150187	0.188488065333568	3.62781541627888e-16
TRINITY_DN51931_c0_g1	377.883444078151	-3.03998623190384	0.265967227768947	3.82179493637333e-16
TRINITY_DN81248_c0_g2	752.310222569363	-2.89943312391068	0.247663654716045	4.01748193633643e-16
TRINITY_DN84903_c0_g1	3582.26878358858	3.40111741045724	0.313220698644065	4.21742486127344e-16
TRINITY_DN79717_c0_g1	368.190441229671	-2.64424696608171	0.214635041229816	4.4243215346443e-16
TRINITY_DN58006_c5_g2	235.29864557115	4.7098271317142	0.484501528364456	4.63732771478407e-16
TRINITY_DN81249_c3_g1	953.94070363698	2.76617926581955	0.230875869605564	4.86197384391273e-16
TRINITY_DN68955_c0_g1	2642.02637845572	2.03955039988597	0.135950389975513	5.09180060947652e-16
TRINITY_DN83708_c2_g3	2474.90468342123	1.86091347445774	0.112592953375085	5.32110973049806e-16
TRINITY_DN74012_c1_g1	415.049747296613	-3.04415192370216	0.26737998763841	5.55143497371728e-16
TRINITY_DN64259_c1_g2	8082.07396161413	2.51847953143038	0.198698040518695	5.78638516028735e-16
TRINITY_DN66002_c4_g1	290.943697789005	-3.18735644913669	0.286408945272747	6.02998682070917e-16
TRINITY_DN61553_c2_g1	373.518590451176	2.79382524856245	0.235119748903612	6.2883797882561e-16
TRINITY_DN56112_c1_g1	1178.15698076405	2.41455366633159	0.185475458022322	6.55149424476543e-16
TRINITY_DN72600_c1_g1	975.543113842076	-3.10869677089224	0.276726645991993	6.82738833801256e-16
TRINITY_DN81248_c0_g1	169.184448483423	-3.20197471096746	0.289276597925525	7.12238792669663e-16
TRINITY_DN73004_c1_g1	174.444123009655	-3.10475849706963	0.276964051235124	7.44652407629177e-16
TRINITY_DN77847_c2_g3	1147.09768662899	2.91460842530591	0.252030149723759	7.77618428213883e-16
TRINITY_DN77129_c0_g2	4431.28644271012	-3.22612751037009	0.293704944170405	8.1529920442331e-16
TRINITY_DN57928_c0_g1	213.177990580932	-3.00531825371884	0.265118794688781	8.5785517267099e-16
TRINITY_DN78369_c0_g1	442.285062218297	-3.18763911583709	0.289621634736962	9.03994412121488e-16
TRINITY_DN82394_c3_g1	698.427230035195	-2.1770901414852	0.155893040281042	9.50929603451961e-16
TRINITY_DN84877_c0_g1	13116.3791103474	3.20648317784037	0.292352115417543	9.98919628819505e-16
TRINITY_DN67442_c3_g1	670.783830822766	-2.31675560732997	0.174789536967286	1.05243101129771e-15
TRINITY_DN69382_c5_g1	590.66642766992	-3.20119645563767	0.292249144444799	1.10620086982078e-15
TRINITY_DN77304_c2_g1	4699.5953688186	2.5904189382146	0.211182467433039	1.16016263110423e-15
TRINITY_DN60773_c1_g2	1193.90584854957	-1.84265840130823	0.111935851805161	1.21518950255881e-15
TRINITY_DN58062_c1_g1	91.4083903344888	3.09015010154249	0.277690874583015	1.27046927498185e-15
TRINITY_DN81659_c1_g2	744.778507046002	4.18660201518753	0.423743445479737	1.32858130196733e-15
TRINITY_DN68326_c0_g2	353.21648418161	-3.25474493064677	0.299838531350653	1.3865678073146e-15
TRINITY_DN62533_c0_g1	112.316651676263	-4.60897416514211	0.480403480345397	1.44774353488756e-15
TRINITY_DN83702_c0_g2	346.366993560741	-2.56604516802497	0.208497975050485	1.50938544708936e-15
TRINITY_DN73316_c2_g1	173.501757436265	-3.20942375193236	0.294277294567232	1.57222570364078e-15
TRINITY_DN74102_c0_g3	171.590513837338	-2.86795084094898	0.24930715797883	1.64310357642704e-15
TRINITY_DN69770_c0_g2	477.368124498194	-2.75536119288725	0.234409827289588	1.71610994872771e-15
TRINITY_DN85116_c6_g1	421.320018766472	-3.16243281865817	0.288852477684467	1.79001346744879e-15
TRINITY_DN61520_c10_g2	303.181816570915	3.64926386900128	0.355003900147183	1.87888679249796e-15
TRINITY_DN84872_c3_g1	6722.7395690484	-2.41060880295614	0.189180411917492	1.97174712916282e-15
TRINITY_DN69040_c1_g1	349.221829605244	2.43326679396312	0.192233517304179	2.06470780290473e-15
TRINITY_DN69584_c1_g2	664.520127989382	2.34376613378064	0.180306391645096	2.1596343164192e-15
TRINITY_DN81481_c0_g1	2059.45918396292	-2.01161112467205	0.13576731516273	2.25537545700586e-15
TRINITY_DN83191_c0_g5	130.367224613386	5.24931129296248	0.571863655668296	2.36745890227432e-15
TRINITY_DN81221_c0_g1	218.860165276548	-3.21439077818174	0.298723996301588	2.49590806765088e-15
TRINITY_DN61624_c3_g1	294.792362008756	-2.7327753356247	0.233855103462971	2.62691411147843e-15
TRINITY_DN58457_c2_g1	331.984206934963	2.34507057982033	0.181642866623153	2.76225670306896e-15
TRINITY_DN69655_c3_g1	55.4150413227081	3.89284640484638	0.390671436931234	2.89725380896994e-15
TRINITY_DN80568_c4_g1	89.8044896057327	-4.93537744010504	0.531465501986086	3.03178903220086e-15
TRINITY_DN82939_c0_g1	103.967656726406	-2.83279269936831	0.247686684321969	3.17120554284668e-15
TRINITY_DN77771_c2_g1	1927.44510532063	-1.71075032338689	0.0960604576763688	3.3107376907763e-15
TRINITY_DN72490_c1_g1	274.11247415248	-2.84675161345245	0.249616671543988	3.45038473787937e-15
TRINITY_DN71456_c0_g2	782.278019432078	2.20258507879002	0.162590508466911	3.59159616162815e-15
TRINITY_DN83396_c1_g2	798.985487507636	-2.40379449921327	0.189997277947322	3.74134684846246e-15
TRINITY_DN80555_c3_g1	459.304202876207	-2.38035589124634	0.186897047402673	3.89375041238093e-15
TRINITY_DN81904_c1_g2	216.560838113583	-2.8152833381104	0.245854402921813	4.04808739022187e-15
TRINITY_DN83289_c0_g2	96.7377341426046	5.24216100188072	0.574806472354338	4.20599148726864e-15
TRINITY_DN79349_c1_g1	1279.17717347154	2.11962791914297	0.151871668616311	4.37345605906812e-15
TRINITY_DN61402_c0_g1	1071.37728620479	-4.16274979854826	0.430030214308129	4.56491888645516e-15
TRINITY_DN79959_c3_g1	140.555918991773	2.76008928072634	0.239437633898255	4.7612606058892e-15
TRINITY_DN66153_c3_g2	270.151952449621	-2.6026612294823	0.218320180410608	4.97290165087517e-15
TRINITY_DN84623_c2_g2	10062.9995879711	7.44088100481774	0.87882714280395	5.20416778633101e-15
TRINITY_DN63181_c0_g1	3685.59757471928	-4.98346198615385	0.543733584055598	5.43962855336047e-15
TRINITY_DN82343_c0_g1	1170.26326892622	-1.82477758550228	0.11259776140489	5.67618533530302e-15
TRINITY_DN65509_c0_g1	3772.86028101783	2.83826325196411	0.251071391337131	5.91794664074043e-15
TRINITY_DN56919_c3_g1	268.899136190096	5.4854692642456	0.612733952445369	6.1610892064538e-15
TRINITY_DN71220_c3_g1	461.324561400829	-2.80896387656929	0.247477956654765	6.42468267009463e-15
TRINITY_DN56174_c3_g1	922.304630053683	2.48609804447004	0.203550930149406	6.70562119727624e-15
TRINITY_DN78707_c0_g1	412.859149008731	2.38297951000937	0.189635882484166	7.00349833074917e-15
TRINITY_DN84130_c3_g3	1684.63705129996	-2.96290191630913	0.269401569223019	7.31584367502258e-15
TRINITY_DN61591_c0_g2	146.717503420042	2.36154742127757	0.186999024095316	7.63959023276886e-15
TRINITY_DN61139_c1_g1	7275.00625728389	-3.39086503015272	0.328573305820896	7.97360619698701e-15
TRINITY_DN75351_c0_g1	1616.92775054467	-2.41039361137898	0.194132955677171	8.33701320235886e-15
TRINITY_DN51302_c0_g1	38.7315239866881	4.42654711254431	0.471679067675486	8.70037084063006e-15
TRINITY_DN67761_c4_g3	735.140353352431	-2.60951329267091	0.221577828663518	9.06420737111864e-15
TRINITY_DN80787_c0_g1	730.851182180091	-2.67221805750378	0.2303557274684	9.43983062789126e-15
TRINITY_DN68531_c0_g1	184.316945448416	-4.22379654825959	0.444614612152739	9.83928070014815e-15
TRINITY_DN70202_c2_g1	436.182157785594	-2.14384240804569	0.157764838677504	1.02386869336404e-14
TRINITY_DN46927_c0_g1	259.367328350285	-2.63968583805117	0.226191425346626	1.06400600572179e-14
TRINITY_DN76177_c3_g1	1311.09025692394	-2.27543357993193	0.175996539890391	1.10467322674003e-14
TRINITY_DN76573_c0_g1	971.104864235223	4.20144910697899	0.441970976770176	1.14624856234214e-14
TRINITY_DN85749_c3_g2	2303.64302291311	3.54173211088217	0.351118004755368	1.18916712826686e-14
TRINITY_DN83100_c1_g1	1026.82634738652	-2.47699851271879	0.204220435299465	1.23417192095792e-14
TRINITY_DN84067_c2_g2	375.388654746334	-2.34333022631471	0.185896410275193	1.28116477934369e-14
TRINITY_DN81459_c2_g1	362.130538757415	-3.3346242685226	0.323468140119291	1.33125951961798e-14
TRINITY_DN79896_c0_g1	3041.12016962267	2.46810113818355	0.203448296962721	1.38169731259792e-14
TRINITY_DN62872_c0_g2	487.567689768601	-3.60893699138672	0.361563313719241	1.43207610658276e-14
TRINITY_DN62142_c2_g1	1099.33139324108	-2.87938057150311	0.260565352943221	1.48344059789039e-14
TRINITY_DN63563_c2_g1	8876.40087487872	2.23300366696554	0.170953582503769	1.5346878360506e-14
TRINITY_DN52561_c0_g1	272.779488742283	6.23744048899553	0.726269896343231	1.58616440068936e-14
TRINITY_DN70782_c0_g2	188.437643175326	6.46016852240273	0.758374212006234	1.64226806447118e-14
TRINITY_DN72370_c0_g1	1679.99777752426	-2.08547564081172	0.151115278507475	1.70585723419917e-14
TRINITY_DN46846_c0_g1	519.253511746004	9.56939117883695	1.19386891746751	1.77181957591946e-14
TRINITY_DN65818_c0_g3	11390.5129798615	2.19896831929347	0.167137398623501	1.8397243010456e-14
TRINITY_DN70620_c0_g1	244.051858890031	3.83927916230178	0.3962432818977	1.9116801197362e-14
TRINITY_DN66131_c1_g1	416.187592378248	2.17253055781002	0.163701061300125	1.98494752647274e-14
TRINITY_DN79477_c1_g2	738.534424354774	-2.74621382851254	0.244076040872492	2.06268926230884e-14
TRINITY_DN84365_c2_g1	292.247397631151	-2.31972291950106	0.184507453686099	2.14116243919174e-14
TRINITY_DN75687_c0_g1	1330.81132038316	-3.17792337629988	0.30477495330757	2.22343364242524e-14
TRINITY_DN56517_c0_g1	783.786929886035	-2.23157263014929	0.172356830660277	2.30570868937927e-14
TRINITY_DN73898_c3_g1	591.88923919346	3.23958823275254	0.313450839789856	2.38800362157258e-14
TRINITY_DN79492_c1_g2	48.239076472951	5.87815746307198	0.683670644625918	2.47631034830007e-14
TRINITY_DN85383_c0_g5	73.872085464499	-3.76321149849645	0.3873116185216	2.56489280152518e-14
TRINITY_DN77274_c0_g2	1113.31022434	1.84152367075228	0.118166796826981	2.66224590407656e-14
TRINITY_DN65866_c1_g1	1828.99238292041	-2.84881265286088	0.259644908184223	2.75994141640595e-14
TRINITY_DN69706_c0_g1	587.778674573328	-2.86038635067733	0.261297902256054	2.85781491912035e-14
TRINITY_DN69981_c0_g1	710.285640560453	3.62180640933781	0.368324253896714	2.95650870930678e-14
TRINITY_DN79387_c0_g2	1217.09839733039	3.66268403516917	0.37445585322995	3.06055026934103e-14
TRINITY_DN69333_c4_g1	335.661254835389	4.91244676596331	0.550464427127088	3.1668218277087e-14
TRINITY_DN68776_c1_g2	161.291777582388	2.90790332833279	0.268485000015522	3.27379461165865e-14
TRINITY_DN70914_c3_g1	1486.63234566544	2.95823008298739	0.276190819059678	3.3942426577932e-14
TRINITY_DN66750_c4_g2	2081.2430345342	-1.99106006382322	0.140052258626515	3.52745420861107e-14
TRINITY_DN66621_c2_g1	6947.29822219425	2.52096274822766	0.215112117782294	3.66611408597099e-14
TRINITY_DN59894_c0_g6	451.803948820251	3.95483331298214	0.418114049943599	3.80796425300643e-14
TRINITY_DN60221_c0_g1	18186.3244318595	3.25038524907642	0.318608651525368	3.95349631555247e-14
TRINITY_DN70090_c3_g1	2280.81387367814	-2.32455986190161	0.187550810644186	4.0993201743527e-14
TRINITY_DN81827_c1_g1	2971.0117176064	-2.18585758610189	0.167994606964033	4.24850024169255e-14
TRINITY_DN57545_c0_g1	22.5282438598332	6.84439337508916	0.82949251546948	4.41265491145214e-14
TRINITY_DN74259_c1_g1	340.519767115275	-5.0768295847812	0.578967020071121	4.58143245004936e-14
TRINITY_DN75634_c3_g1	979.310536671608	-2.20083403600905	0.170580465425211	4.75197635227367e-14
TRINITY_DN82128_c2_g1	2561.61675957413	2.9753368444827	0.280639524271344	4.92316423348392e-14
TRINITY_DN76269_c0_g1	1929.73269090054	-3.0661607599034	0.294040628846804	5.10973435061418e-14
TRINITY_DN80988_c2_g1	837.665409017359	-3.03070141221235	0.288998726511017	5.29575839635343e-14
TRINITY_DN75944_c0_g2	445.56523551388	2.57867672532569	0.22468075278955	5.48162075060227e-14
TRINITY_DN52452_c0_g3	4986.39904595407	3.00279073852976	0.285681837037261	5.69008895568862e-14
TRINITY_DN55546_c1_g3	2609.53337415326	-2.3172955403803	0.187917770815958	5.89873501261522e-14
TRINITY_DN67849_c1_g1	1419.20164202849	-2.94241787092444	0.277135097152318	6.10824508111218e-14
TRINITY_DN85808_c4_g1	145.902882950414	-5.50554759016291	0.643581633222317	6.33022498798517e-14
TRINITY_DN64574_c1_g2	16840.3723240502	2.22711893156079	0.175441894140791	6.56207859515727e-14
TRINITY_DN76269_c0_g2	915.884482410484	-3.33005426936106	0.333186060877531	6.79516344636804e-14
TRINITY_DN77307_c2_g2	310.376059346769	-2.35433027172261	0.193697498616244	7.02962366301536e-14
TRINITY_DN75228_c1_g1	178.114914063894	-2.35947160232968	0.194975845628668	7.29986865686932e-14
TRINITY_DN84237_c1_g1	1291.5121815785	2.19911474757981	0.172095253214714	7.57888505948885e-14
TRINITY_DN60609_c2_g1	182.734994286721	-3.17067438736718	0.311689488987259	7.86427180434893e-14
TRINITY_DN69753_c1_g2	1589.39977265282	2.12105003594975	0.161146406645066	8.16496230727047e-14
TRINITY_DN85142_c7_g1	1340.94836768696	-3.15680035301393	0.310049834465972	8.46549538295054e-14
TRINITY_DN53689_c5_g1	334.182318640411	-3.14650842268303	0.308784714489506	8.77590765867311e-14
TRINITY_DN73535_c0_g4	267.970238948862	-2.41151271661193	0.203251158662372	9.10125764764485e-14
TRINITY_DN84255_c2_g1	514.576725798285	-1.98757090383028	0.142251028000871	9.43084103772753e-14
TRINITY_DN80866_c0_g1	6279.82154109287	2.21847835430285	0.175523729534334	9.76044729295655e-14
TRINITY_DN61818_c1_g1	411.262721291168	-4.39001654779084	0.488567242935587	1.00969671541122e-13
TRINITY_DN77045_c3_g2	840.644179931843	-2.68227903330884	0.242758003662523	1.04550645560368e-13
TRINITY_DN81020_c2_g1	166.218098058194	4.57571001731972	0.516002329227415	1.08124664059586e-13
TRINITY_DN83821_c0_g2	243.559703599536	-3.27206167883414	0.327977212954185	1.1174318109294e-13
TRINITY_DN58165_c0_g1	300.157285032584	-2.65090182744035	0.238491110216749	1.15491812043201e-13
TRINITY_DN78958_c0_g1	104.834386519547	5.2624758221757	0.616034422971412	1.19313164386973e-13
TRINITY_DN77116_c0_g1	861.477947735551	-3.32260938501716	0.335735843988722	1.23156564430557e-13
TRINITY_DN76604_c4_g1	135.500540959411	4.06917740104537	0.443695230512583	1.27005232211737e-13
TRINITY_DN60229_c0_g1	508.893448903296	2.27297326915239	0.184334718046555	1.3118438032515e-13
TRINITY_DN79789_c4_g2	3110.59136057035	-2.14848733829161	0.166750266261813	1.359529438323e-13
TRINITY_DN66812_c1_g1	1216.86993504629	2.68794333997818	0.245118963701239	1.40748631681968e-13
TRINITY_DN84575_c1_g1	821.129216631303	2.13721367862021	0.165213305919609	1.45631473827514e-13
TRINITY_DN69064_c3_g1	569.454149148528	-2.39223143043777	0.20235640105096	1.50613919164826e-13
TRINITY_DN53469_c6_g2	236.561421982889	3.28516435668868	0.332170983631104	1.55601527601262e-13
TRINITY_DN68157_c3_g2	335.770237741169	-2.40796577341908	0.204702288440556	1.60622228546917e-13
TRINITY_DN63907_c2_g2	157.12616864242	3.33306273307967	0.339535523615367	1.65882755817005e-13
TRINITY_DN81649_c0_g3	158.745482410212	2.40673833908015	0.204965340395985	1.71445425462925e-13
TRINITY_DN65932_c0_g1	58.6559752101485	3.65234211801814	0.386703464274181	1.77173449468118e-13
TRINITY_DN82169_c1_g1	382.812046849677	-2.88410365353764	0.274790863569158	1.82981467397223e-13
TRINITY_DN69640_c3_g1	158.81865439654	-3.11076574013004	0.308033466446765	1.88947446638653e-13
TRINITY_DN76732_c4_g1	806.064461413864	-2.09695820205877	0.16015722046061	1.95031643822225e-13
TRINITY_DN81385_c3_g1	1840.59452654683	-2.16939487851067	0.1708126163623	2.0123919000871e-13
TRINITY_DN52483_c0_g1	35.7778358740575	4.76597634236068	0.550294260001303	2.07540368735649e-13
TRINITY_DN75767_c1_g1	1304.22650734106	-2.52421899851988	0.222995065012097	2.14218425572719e-13
TRINITY_DN67095_c3_g1	40.6064945856161	8.05330210410516	1.03292574148337	2.21211636304599e-13
TRINITY_DN77558_c2_g2	829.36360150277	3.36731868059505	0.346769096820007	2.2826757692021e-13
TRINITY_DN69063_c0_g1	2967.86547448267	-2.49573467151574	0.219140765733669	2.35368819297107e-13
TRINITY_DN69004_c2_g1	430.987238986518	-2.77250213107724	0.260150941863806	2.43102486273973e-13
TRINITY_DN70923_c0_g1	1220.12055867945	-2.87652320313956	0.275431341836857	2.50828149553028e-13
TRINITY_DN79918_c1_g4	788.071619245456	-3.82728439210339	0.415689848940038	2.59210095649845e-13
TRINITY_DN71242_c3_g1	15926.0663122026	-2.69254628841112	0.249026025473914	2.67859136955605e-13
TRINITY_DN84851_c1_g1	7781.54698543955	2.51800412966726	0.223487771477914	2.76755298388582e-13
TRINITY_DN62454_c1_g1	488.417306844103	4.45180182390696	0.508204331096914	2.85633201016259e-13
TRINITY_DN77198_c0_g1	4109.77071188581	-1.79868284614356	0.117631485651707	2.9464105644717e-13
TRINITY_DN84186_c3_g1	1572.76153633002	-2.09096463213051	0.160710730419539	3.03706150877559e-13
TRINITY_DN83383_c5_g1	2474.4112981812	3.87242913153537	0.423398146362461	3.1301891066644e-13
TRINITY_DN70789_c1_g1	21.3251665252989	5.68141051160495	0.690331604504373	3.22494668487276e-13
TRINITY_DN71740_c0_g1	1688.75711626627	2.2721375694687	0.187695533563784	3.32199634608801e-13
TRINITY_DN83840_c1_g1	176.157055731408	-2.91671027787354	0.282909954511874	3.42063661512613e-13
TRINITY_DN75069_c0_g1	147.715914782389	-5.38965771153934	0.6479347278064	3.51904538129173e-13
TRINITY_DN76018_c2_g1	803.359931984599	-3.12914458772706	0.314598688741952	3.62230599357e-13
TRINITY_DN84185_c1_g1	92.3385197609251	3.65493343941992	0.392409022694426	3.72680117862745e-13
TRINITY_DN82490_c1_g5	115.35154415615	-2.87695673294137	0.277644581578492	3.83517482501297e-13
TRINITY_DN65856_c2_g1	172.881703721519	-2.33057708959134	0.197090302923789	3.95066859979568e-13
TRINITY_DN66752_c0_g1	108.096235208833	-5.9524653976691	0.73363471775262	4.06621198463017e-13
TRINITY_DN75714_c1_g1	13880.7186243727	-6.1193105444369	0.758400832657937	4.18175142769877e-13
TRINITY_DN68300_c1_g1	645.78325601925	2.9118779497561	0.283320797935125	4.29863325845485e-13
TRINITY_DN84916_c0_g1	1597.98099685393	-2.38326856476925	0.20549658133883	4.43023707205851e-13
TRINITY_DN61245_c2_g1	244.19785126549	2.98326860931375	0.294644743352601	4.56168860513677e-13
TRINITY_DN72548_c1_g2	660.893194171837	-3.21571284749766	0.329477118415083	4.69864994685562e-13
TRINITY_DN70176_c1_g1	103.397600523358	-3.03412172340842	0.30249103142087	4.83552610289546e-13
TRINITY_DN70880_c0_g1	228.273119950112	2.35212236127218	0.201165538777822	4.97508730554103e-13
TRINITY_DN65862_c0_g2	624.800224293746	-3.12736954536734	0.316511755068377	5.11433732773408e-13
TRINITY_DN66874_c0_g1	3827.7044788302	3.64566916774797	0.393786526965129	5.25594684612755e-13
TRINITY_DN74205_c4_g2	313.229202177909	-3.17340249366178	0.323503397911354	5.39730714995702e-13
TRINITY_DN60953_c0_g1	133.082737450794	-3.892646864204	0.43063920096274	5.53947453152688e-13
TRINITY_DN78122_c0_g1	381.919822813918	5.05666441620781	0.604055988399757	5.68262464030275e-13
TRINITY_DN64125_c0_g2	257.002663226923	2.91609062882978	0.28557896013633	5.8319215154126e-13
TRINITY_DN81559_c3_g1	4019.99380053523	2.30272230440848	0.194205900781598	5.9824254219751e-13
TRINITY_DN57595_c1_g3	4077.70928391937	3.7143664044315	0.404784307773142	6.1349042327008e-13
TRINITY_DN84328_c0_g2	263.606781972547	3.06472195394228	0.308584459314977	6.3040986360152e-13
TRINITY_DN61023_c2_g1	1458.90404782809	-2.46933334076945	0.21976998947355	6.47917323733038e-13
TRINITY_DN83673_c6_g1	1288.39029377046	2.64915247338842	0.246676435573006	6.65405024868666e-13
TRINITY_DN83400_c2_g1	1428.21929199567	-2.7629841136664	0.263706542087353	6.82847407590095e-13
TRINITY_DN81041_c3_g1	1015.98496898522	-2.04722097504397	0.156686263272193	7.00468670936247e-13
TRINITY_DN78302_c4_g1	86.2597586887442	-3.29959833798475	0.34420767977965	7.18382001852642e-13
TRINITY_DN63530_c1_g1	386.542488246976	4.13761828804464	0.46971864181781	7.36376382177373e-13
TRINITY_DN78061_c3_g1	1614.42071253941	-1.8372571340461	0.125369818847606	7.54507656295116e-13
TRINITY_DN66058_c1_g1	266.974848579496	-3.36457949784893	0.354356702413846	7.73306901496684e-13
TRINITY_DN70672_c3_g1	1242.91459997812	2.03359907089447	0.154911516589182	7.921403304638e-13
TRINITY_DN84906_c1_g1	722.942016300019	2.16095971157124	0.17403100323199	8.1107788759667e-13
TRINITY_DN62863_c1_g1	1307.78784007413	3.62881800001776	0.394417740913855	8.30787036384395e-13
TRINITY_DN54455_c2_g1	3064.36484983895	3.34813826228095	0.352376609641292	8.50626202573496e-13
TRINITY_DN71606_c0_g1	323.852412913201	-2.68375757825671	0.252747421744455	8.70677364482627e-13
TRINITY_DN84254_c2_g1	1062.55315277302	-2.07154750384131	0.16100665297291	8.91633856332804e-13
TRINITY_DN77295_c2_g1	1421.89439091856	2.34808210049274	0.202794637403886	9.13734243142182e-13
TRINITY_DN56245_c1_g2	2143.26824161298	2.42444416754021	0.214414718371853	9.36430301270733e-13
TRINITY_DN74545_c1_g2	375.513013889925	2.81837601227385	0.273715782767343	9.59072468181010e-13
TRINITY_DN67353_c2_g3	679.622068430436	2.89857479952957	0.285865723680794	9.81940837525994e-13
TRINITY_DN74666_c4_g1	7430.07493842079	2.48976177478483	0.224328480796506	1.00482154083824e-12
TRINITY_DN72969_c2_g1	501.361801061964	2.22354425063789	0.184241628869432	1.02763188329115e-12
TRINITY_DN83338_c2_g3	6912.61016651125	2.11254488392464	0.167580168412546	1.05071935786765e-12
TRINITY_DN81711_c0_g1	259.207356650646	3.19799751810247	0.33117772130916	1.07406627985757e-12
TRINITY_DN58938_c2_g1	511.521918388249	-3.22760294445883	0.335701167683214	1.09755107150521e-12
TRINITY_DN68401_c0_g2	124.355708260099	3.46188141623258	0.371741187902122	1.12329444446599e-12
TRINITY_DN69505_c0_g2	462.595404051612	-2.6161820009127	0.244045665586021	1.14897839617348e-12
TRINITY_DN79954_c0_g1	699.820557910421	2.54848605969868	0.233839050762749	1.17466458616228e-12
TRINITY_DN71507_c0_g3	421.343943186038	-2.05408944097659	0.159286316157488	1.20110741104677e-12
TRINITY_DN75917_c2_g1	263.289722968385	-2.33181295064032	0.201513634475275	1.22914309682764e-12
TRINITY_DN59333_c2_g1	133.139561577809	3.80737316002174	0.424792905808994	1.25714107165279e-12
TRINITY_DN56685_c3_g1	288.415750723045	2.80979551011407	0.273846141424528	1.28505278995145e-12
TRINITY_DN68566_c1_g1	551.895508816237	2.69136480967413	0.256049977696722	1.313529578669e-12
TRINITY_DN84936_c5_g2	221.138266222169	3.91827443141678	0.441935140759664	1.3423746837649e-12
TRINITY_DN55846_c3_g1	569.113059777371	-2.3830873518889	0.209475993926556	1.37129700906117e-12
TRINITY_DN69421_c0_g2	3553.83977684012	2.72622499697807	0.261453272673916	1.40016887185375e-12
TRINITY_DN72645_c0_g1	130.381111771259	4.87844511257486	0.587473062088793	1.429059290225e-12
TRINITY_DN84130_c3_g5	288.836023477809	-3.12503822344248	0.322021842022874	1.45846531461338e-12
TRINITY_DN52911_c0_g1	264.282003857327	-2.46394021314106	0.221863079505826	1.48792131057303e-12
TRINITY_DN85591_c1_g1	2894.26038681737	-12.6610713326743	1.76761558962548	1.51757305185526e-12
TRINITY_DN42072_c0_g1	50.4479453257879	4.02215346730376	0.458222066761822	1.54749603934058e-12
TRINITY_DN61190_c1_g1	6399.66178850398	3.31668205094874	0.351913351493444	1.58010438113782e-12
TRINITY_DN64098_c2_g6	348.900822460467	2.56502509128004	0.237766060678168	1.61282543950249e-12
TRINITY_DN63398_c2_g3	126.380552439172	-3.16830093112413	0.329679935244027	1.64669966414198e-12
TRINITY_DN61258_c2_g1	407.884367439486	2.21495378728364	0.184763975732407	1.68078508193554e-12
TRINITY_DN76177_c3_g2	380.17068258522	-4.61459817093056	0.549833351090555	1.71519192061128e-12
TRINITY_DN70237_c3_g2	611.917803923638	3.73644724066868	0.416256440080946	1.74950571434791e-12
TRINITY_DN76116_c1_g1	573.050996305059	2.00892836069752	0.153660201032361	1.78574331438261e-12
TRINITY_DN66519_c2_g1	1090.47781827553	2.51121197973538	0.230417264395191	1.82384244678548e-12
TRINITY_DN83703_c2_g1	4081.05276198104	-2.49463446592346	0.227948637280287	1.86229316327141e-12
TRINITY_DN51615_c0_g1	128.133406177724	3.17612009740712	0.33225214192386	1.90268620603803e-12
TRINITY_DN68931_c2_g2	334.132113700294	-2.51581267964945	0.231589302989132	1.94423014194659e-12
TRINITY_DN53219_c1_g1	144.514789488605	3.18248203876538	0.3335757673239	1.98642006943752e-12
TRINITY_DN71536_c0_g1	1920.09496019984	-2.41477998865588	0.216256733547613	2.02865204635803e-12
TRINITY_DN67904_c2_g1	1184.58473110374	-1.79354378585947	0.121306897383792	2.07091264065452e-12
TRINITY_DN78708_c0_g1	2566.39929131593	-2.91703390594379	0.293071457269514	2.11318044411132e-12
TRINITY_DN52872_c0_g1	31.9154260512488	6.97347750828975	0.914101207610012	2.15729326156057e-12
TRINITY_DN67684_c4_g1	279.915515935277	4.5901548823891	0.5495086624566	2.20172471283337e-12
TRINITY_DN80027_c0_g2	2966.12594778439	-3.00013861369433	0.306217082086244	2.24654333679462e-12
TRINITY_DN80380_c0_g2	466.993186181214	-2.72944396339845	0.264809217683362	2.29150653892565e-12
TRINITY_DN55704_c0_g1	1486.91803478723	2.46141715716324	0.223851331047608	2.33711213323545e-12
TRINITY_DN71769_c0_g1	334.624318375826	-4.06426023755192	0.469878434664766	2.3849655522758e-12
TRINITY_DN76932_c1_g1	122.347877041445	-2.87491700981446	0.287668110060284	2.43397473788346e-12
TRINITY_DN76284_c0_g4	695.753854033857	4.45559335336651	0.530415615668463	2.48381358667864e-12
TRINITY_DN60854_c3_g1	5870.73409423455	-2.19015726500461	0.182686532463626	2.53355170778055e-12
TRINITY_DN55580_c2_g1	487.23504407351	2.73258188669028	0.265991640991371	2.58352916432089e-12
TRINITY_DN81009_c0_g1	215.18521304795	4.55802232529226	0.546629217939805	2.63504519071703e-12
TRINITY_DN83464_c3_g1	328.667390673297	-2.69151905777147	0.260036761817291	2.68793809941099e-12
TRINITY_DN77674_c3_g2	1807.29727451453	-2.79500375712057	0.276028613374395	2.74142029475236e-12
TRINITY_DN46576_c0_g1	150.599010693321	-4.48400184982831	0.536008693646249	2.79592650525718e-12
TRINITY_DN75665_c1_g2	342.694998577914	3.18978472307039	0.337482054888226	2.85482771980326e-12
TRINITY_DN72497_c0_g1	1828.1196351382	-2.21239851319939	0.186935571707244	2.91479942131389e-12
TRINITY_DN56646_c5_g1	176.117608381432	4.11951643899426	0.481768644525149	2.97921851995937e-12
TRINITY_DN83820_c1_g2	98.3706177947055	-3.36157968610768	0.364867757896619	3.04469108464504e-12
TRINITY_DN43888_c0_g1	126.824982730941	7.24377552141848	0.965106862643158	3.11132916828132e-12
TRINITY_DN46589_c0_g1	169.092555482183	4.29319560842371	0.509748543818092	3.18216762973065e-12
TRINITY_DN73036_c1_g2	1334.80939954963	3.41253734872744	0.373744813178944	3.25552980182647e-12
TRINITY_DN79068_c1_g1	214.169197343731	-2.2560085440488	0.194723800919827	3.33120432752824e-12
TRINITY_DN61530_c0_g1	93.3703325508432	-3.67713671418543	0.415519000775621	3.41063634705711e-12
TRINITY_DN54402_c0_g1	302.760430521567	-2.05031469335183	0.163081857870798	3.49121507882586e-12
TRINITY_DN83555_c2_g1	273.112068267076	-2.88297980825598	0.292714471352973	3.57593908157471e-12
TRINITY_DN83867_c1_g1	1811.18278864007	-2.85238913440749	0.28808460020038	3.66208854525727e-12
TRINITY_DN82744_c8_g1	169.12939777443	-2.84140926555349	0.286669899108571	3.75201515725297e-12
TRINITY_DN72218_c4_g1	362.632369530272	2.82483538929605	0.284407765523287	3.84627684203384e-12
TRINITY_DN67743_c0_g3	2812.57897155336	2.1650650676922	0.181599154833821	3.94071364732686e-12
TRINITY_DN79918_c1_g2	2470.55726414325	-2.8735436783027	0.292051905824087	4.03519744964399e-12
TRINITY_DN80178_c0_g1	239.609328183588	2.28397180782602	0.200697608713224	4.14160758011721e-12
TRINITY_DN59828_c5_g2	512.788854363644	-2.72797141149999	0.270300497582997	4.25126292485713e-12
TRINITY_DN68821_c6_g5	530.41839044783	2.21868947625661	0.190746020214813	4.36344158267599e-12
TRINITY_DN70743_c2_g2	900.311281075481	-2.40916685752435	0.220568155061045	4.47550699419645e-12
TRINITY_DN84871_c3_g2	294.500476866296	-2.85173742189074	0.289894159846727	4.5881640870062e-12
TRINITY_DN80219_c0_g3	258.774554208841	-3.19775086946274	0.344569241108885	4.70800858989932e-12
TRINITY_DN54053_c1_g1	57.0170471928544	3.52624653916853	0.396261604871926	4.83005764506282e-12
TRINITY_DN46226_c0_g1	71.4091117422272	8.44454557321054	1.16911843731153	4.95824121075174e-12
TRINITY_DN59100_c4_g1	236.694701774014	-2.33582062210523	0.210088945812393	5.09448134563416e-12
TRINITY_DN84791_c6_g3	1095.87115728435	-3.10330800544289	0.330820928425488	5.2308176659912e-12
TRINITY_DN63331_c0_g1	160.419004797179	2.37555740545497	0.216414356188223	5.36838114898286e-12
TRINITY_DN83816_c4_g1	441.069901124605	-2.83937612499199	0.289390059403264	5.50563855276531e-12
TRINITY_DN72907_c1_g1	531.387548082957	2.07908137586716	0.169792526748462	5.64322059643102e-12
TRINITY_DN54851_c4_g1	288.397015853314	2.39741302538393	0.219950525446859	5.78230656004104e-12
TRINITY_DN71079_c1_g1	379.182157312338	-2.21270179248185	0.190947563828716	5.92325379731189e-12
TRINITY_DN85180_c3_g1	1022.22188114012	-2.57686583416555	0.24828931594515	6.06385405827923e-12
TRINITY_DN84114_c1_g1	75.7128501031171	-3.2416871167559	0.353011831678154	6.20478571632739e-12
TRINITY_DN81538_c1_g5	2938.68970310795	2.1353386302759	0.178939833058127	6.35062170575127e-12
TRINITY_DN75681_c1_g1	8001.78820710191	2.52361751517031	0.24018710795938	6.49740760964854e-12
TRINITY_DN77672_c0_g2	1324.49854246944	-2.85140957913104	0.29211602092245	6.64947154893142e-12
TRINITY_DN62357_c3_g1	19.2627151797249	4.34849205596251	0.528759861582994	6.80663037943142e-12
TRINITY_DN55908_c4_g1	1123.5583977071	-3.3192771151941	0.366532440287383	6.96894901672418e-12
TRINITY_DN72121_c4_g1	151.060496658184	-2.83878738669013	0.291000674060602	7.14084431050072e-12
TRINITY_DN79918_c1_g1	3307.59907270447	-3.49757478630623	0.395539528190295	7.31761090398445e-12
TRINITY_DN78074_c0_g3	275.247986405422	5.67112796997432	0.739928004257662	7.49558617951955e-12
TRINITY_DN67887_c0_g1	1323.00406861681	-2.26806052647467	0.200903215245646	7.67447566341172e-12
TRINITY_DN64070_c2_g1	421.742242999104	2.16532260120467	0.184646489550152	7.85372824648321e-12
TRINITY_DN74867_c1_g1	398.125282539881	-2.73835114412563	0.275451557443972	8.03271896518696e-12
TRINITY_DN79359_c2_g1	162.605965711445	2.44229555559938	0.22875343406829	8.21857042723547e-12
TRINITY_DN65475_c0_g1	5453.54212783736	2.57934922271883	0.25099091301702	8.42051122515795e-12
TRINITY_DN78609_c0_g1	756.558262414866	-2.95282582772185	0.310403945409418	8.62357536915738e-12
TRINITY_DN85514_c5_g1	516.217028102912	3.14824039496368	0.341466905138539	8.82612734157412e-12
TRINITY_DN75309_c0_g1	271.218722383272	-3.19988664003562	0.350089025106827	9.03860039286293e-12
TRINITY_DN81040_c0_g1	570.071467696726	-2.56444151766902	0.249507563975077	9.2710974425589e-12
TRINITY_DN71315_c1_g1	629.078057174013	2.14147184841998	0.18242775776084	9.52422527945875e-12
TRINITY_DN70410_c1_g1	21.5130083010185	5.12867132271042	0.660012382531679	9.77952631919382e-12
TRINITY_DN80702_c2_g1	26.281658407017	5.98209386844295	0.797713994582539	1.00518137274602e-11
TRINITY_DN55357_c5_g2	912.26189099954	1.85263236455734	0.136552565503503	1.03260737930555e-11
TRINITY_DN80815_c0_g1	1773.05884319363	1.85383122388405	0.136787742723431	1.06032407145035e-11
TRINITY_DN79076_c0_g1	701.751404329047	-2.71977409789782	0.275636152826105	1.0884770187206e-11
TRINITY_DN70841_c1_g1	1061.24885593952	-1.81691360285435	0.130998349462273	1.11717047472609e-11
TRINITY_DN84197_c2_g1	289.452167885133	-3.08036655822792	0.33375672035785	1.14634561919385e-11
TRINITY_DN53365_c6_g1	879.885445474937	1.99514510155154	0.159658138005496	1.17548327370892e-11
TRINITY_DN80376_c1_g1	80.5199677888638	-3.45298988740505	0.393615729919701	1.20474580808478e-11
TRINITY_DN81332_c0_g3	231.017582635498	-2.45378147889199	0.233343603630047	1.23427069247228e-11
TRINITY_DN83525_c2_g2	1636.41407318919	2.11835447381603	0.179557687494778	1.26408252785465e-11
TRINITY_DN69695_c1_g1	495.744785074172	-2.35662657912609	0.217834893506926	1.29393758802644e-11
TRINITY_DN80416_c1_g2	365.148647849953	-2.27062430038332	0.204076183580729	1.32402599890177e-11
TRINITY_DN53417_c0_g1	431.116006408165	1.80396589047475	0.129320085393961	1.35598715559627e-11
TRINITY_DN63967_c3_g1	141.009768656157	-3.96113327389185	0.476312941525066	1.38788205747047e-11
TRINITY_DN77014_c2_g3	88.1628983338598	-7.1367447122574	0.988131814209043	1.42107623428624e-11
TRINITY_DN71743_c2_g1	26.397847762788	3.33394437919615	0.376155584404563	1.45547903909055e-11
TRINITY_DN67526_c2_g1	440.638424131207	-2.91789409119424	0.309388216693881	1.49113784748982e-11
TRINITY_DN81280_c1_g2	420.826589422109	2.54996905177897	0.250428361817429	1.52909077539122e-11
TRINITY_DN82490_c1_g1	729.763410810397	-2.44555797908514	0.233880038935155	1.56915199779095e-11
TRINITY_DN77982_c2_g3	275.264246772127	-2.53358083930106	0.248264652944125	1.6100672758801e-11
TRINITY_DN78215_c0_g1	575.73602482914	-5.1516842541415	0.673239710304566	1.65381638887216e-11
TRINITY_DN63336_c1_g1	138.795274923863	2.90265650458065	0.308619892383658	1.69793863063265e-11
TRINITY_DN67379_c1_g2	774.206980416143	3.2331152887946	0.362420260003656	1.74294145100584e-11
TRINITY_DN69558_c1_g1	1278.93920885939	2.65375368599664	0.269027128462173	1.79234841969131e-11
TRINITY_DN76584_c2_g2	19.6401682635199	5.41981150076777	0.719017780957712	1.84167503258249e-11
TRINITY_DN74734_c2_g1	3518.24913957621	2.32057192180985	0.214929444477011	1.89179167084807e-11
TRINITY_DN84166_c3_g1	1636.247250195	-2.00633123990604	0.163896426651421	1.94317230767945e-11
TRINITY_DN44951_c0_g1	73.3920176501266	-3.40154113226789	0.391547446870077	1.99669314310899e-11
TRINITY_DN66645_c0_g4	444.192239047034	3.38269824256449	0.388702685707776	2.05135177457726e-11
TRINITY_DN55266_c6_g4	1173.72709460265	2.51566622164245	0.247483976369901	2.10790586758945e-11
TRINITY_DN69234_c4_g2	116.598555787081	7.75190398080261	1.10255381290051	2.16447052446036e-11
TRINITY_DN83410_c2_g1	790.891369092249	-2.0702176860857	0.174836033857507	2.22186769876376e-11
TRINITY_DN78785_c4_g1	559.624286225612	-2.71707501403034	0.280719341093749	2.28086467632029e-11
TRINITY_DN84596_c1_g2	345.655707590542	-2.34345403283579	0.219649752737294	2.33984474989616e-11
TRINITY_DN53513_c3_g2	652.103219565207	-2.67720729006096	0.274462536173057	2.4008294515535e-11
TRINITY_DN64847_c1_g2	1365.70953183985	3.07531511989665	0.340072168668435	2.46507008018328e-11
TRINITY_DN66034_c1_g2	1910.83173132356	-1.8117877729859	0.133074085703071	2.53012144118947e-11
TRINITY_DN85364_c2_g3	1234.44382786356	-2.09139131207735	0.179046245226579	2.59703188120384e-11
TRINITY_DN80669_c0_g1	2462.27568959587	1.69961887067608	0.114785356567116	2.6640182172751e-11
TRINITY_DN75567_c1_g1	135.334863727724	3.3641901521703	0.388448568650504	2.73479297269383e-11
TRINITY_DN54491_c0_g1	312.296304436478	2.15020158446921	0.189037822924591	2.80619178560977e-11
TRINITY_DN82550_c0_g1	1021.04282325	-2.74218336917254	0.2864004582559	2.87809822592813e-11
TRINITY_DN83111_c2_g1	556.21049837947	-2.26471504758386	0.208181762287933	2.95366811100414e-11
TRINITY_DN75462_c0_g2	1109.41180686668	-2.72450383182963	0.28401003111743	3.03057339076344e-11
TRINITY_DN74851_c1_g1	1182.97106390203	2.28678943046698	0.212068680585476	3.10941048199939e-11
TRINITY_DN61982_c1_g1	5162.35030569141	-1.97039164372345	0.159932574608826	3.18819647886586e-11
TRINITY_DN79556_c0_g1	249.441415784075	2.4073469184265	0.232015780689557	3.26769570099005e-11
TRINITY_DN62037_c0_g1	1086.14030560065	-2.781148739683	0.293894787893912	3.34975760502438e-11
TRINITY_DN66563_c4_g2	2573.37682593575	-1.93148839997817	0.153720221677032	3.43207452280124e-11
TRINITY_DN49572_c0_g1	124.865135910323	4.46921951354602	0.572886156535237	3.51632996781149e-11
TRINITY_DN85699_c1_g1	510.470047556983	1.95866008320798	0.158421635303606	3.60280507985028e-11
TRINITY_DN77193_c2_g1	4355.96686366645	-2.48806729624556	0.245923035406623	3.68927224096367e-11
TRINITY_DN81154_c1_g1	80.2712356379542	-4.15874282998982	0.52233609493289	3.77758045829891e-11
TRINITY_DN63673_c1_g1	181.706306350268	-4.20550092487557	0.530149215327491	3.86620044538124e-11
TRINITY_DN73792_c1_g3	151.264729533854	-2.93505893101712	0.32037566836287	3.95839941455562e-11
TRINITY_DN69847_c1_g1	855.409542407306	2.17257261196658	0.194227640830899	4.05210198273603e-11
TRINITY_DN57898_c0_g1	126.752791376972	3.08627009776628	0.345584837101444	4.14567828936767e-11
TRINITY_DN73513_c1_g1	1512.60710402748	2.75494363011585	0.290823517339394	4.24057738999503e-11
TRINITY_DN60916_c4_g1	6453.75884100731	7.09579744342847	1.01082346234856	4.33766100347177e-11
TRINITY_DN85332_c3_g1	529.268788236544	-3.07644994765226	0.344525595618383	4.43676808716328e-11
TRINITY_DN73972_c0_g2	19.3267508738327	6.99439088980455	0.995582260251149	4.53956800748069e-11
TRINITY_DN64284_c3_g1	1418.99621006296	2.64353228014789	0.273184736359595	4.64536500591082e-11
TRINITY_DN75031_c0_g4	83.9912182205884	3.10115439042253	0.349692696501979	4.75625754572292e-11
TRINITY_DN54929_c0_g1	646.057525532137	2.77300192728876	0.295536113033644	4.87374817333223e-11
TRINITY_DN55668_c2_g4	171.52760767433	2.50579249176585	0.251033572666051	4.99163331727386e-11
TRINITY_DN65417_c0_g3	525.491078397011	-2.58483066102726	0.264263165876654	5.11014559305768e-11
TRINITY_DN61073_c4_g1	215.800827112416	3.42947918926424	0.405804700109929	5.23655050188685e-11
TRINITY_DN82061_c1_g2	401.576706772619	4.2792204048547	0.547974842192249	5.3647483551198e-11
TRINITY_DN63347_c2_g3	113.377218371347	-4.18024507085792	0.531615126293199	5.49430951925665e-11
TRINITY_DN53158_c0_g1	1451.46338280596	3.51796993508864	0.420981010644843	5.62441862383643e-11
TRINITY_DN65386_c1_g1	1622.00751873888	3.54315109770297	0.425225667839725	5.75461568874613e-11
TRINITY_DN71608_c6_g1	258.673439936589	-5.09789490047852	0.685536905896054	5.88709406142922e-11
TRINITY_DN45984_c0_g1	126.64088047914	5.11787034915872	0.6890561625686	6.02056995981201e-11
TRINITY_DN81097_c2_g6	1151.30567637618	-1.89050759473225	0.149066038221311	6.15561776529726e-11
TRINITY_DN67666_c1_g1	3777.09383385473	-2.22788428510768	0.205612251598404	6.29215069116492e-11
TRINITY_DN82061_c1_g4	294.75893753992	4.58447346575437	0.600829581107391	6.43371141460262e-11
TRINITY_DN74448_c2_g1	579.103009550957	2.47634294738543	0.247729389308808	6.58085946370210e-11
TRINITY_DN82530_c1_g2	738.614036720256	1.95613548457306	0.16055578358284	6.73181097123815e-11
TRINITY_DN54471_c1_g1	632.859935059605	-2.03883235320637	0.174573836111152	6.88680697331258e-11
TRINITY_DN75379_c0_g1	362.226640785307	-2.63690615331701	0.275252080133504	7.04519322781951e-11
TRINITY_DN56906_c2_g1	3405.84603646147	2.3643291584808	0.229574531986243	7.20738977122501e-11
TRINITY_DN75105_c2_g1	515.558225871125	2.97474213419501	0.332485606503008	7.37290280838943e-11
TRINITY_DN81463_c4_g2	199.20433211701	5.06326448095078	0.684268905348918	7.53931376209519e-11
TRINITY_DN77889_c1_g2	490.276561407897	3.04584571018109	0.344766416090841	7.70975957671932e-11
TRINITY_DN67150_c0_g1	209.711694614784	-3.63369338559019	0.44413638905585	7.88431192061521e-11
TRINITY_DN75117_c2_g1	77.3355575882455	3.60369802111281	0.439127553222336	8.05918992867778e-11
TRINITY_DN73427_c6_g1	597.403393501906	-2.46944103999386	0.247857836669458	8.23441813168818e-11
TRINITY_DN74870_c0_g2	283.309222090138	2.81268022269384	0.30585779097909	8.41150651874836e-11
TRINITY_DN70634_c2_g1	644.568663926515	-2.64999179995904	0.27842380187967	8.58857448515049e-11
TRINITY_DN64089_c0_g1	1140.48278345623	-2.94412649370074	0.328145243032535	8.76704109512993e-11
TRINITY_DN76626_c0_g1	164.758820325866	-2.95691038438151	0.330587765369647	8.95102355143888e-11
TRINITY_DN81320_c1_g1	195.019813864876	-4.68205596364249	0.62235020836808	9.13827767424128e-11
TRINITY_DN81097_c2_g1	1139.09241090083	-2.03413338701067	0.174815337445025	9.32604204988917e-11
TRINITY_DN69773_c0_g1	84.0179405854438	-4.50218871170898	0.592571821863913	9.52000543345885e-11
TRINITY_DN83185_c2_g3	150.584412195609	2.14418692793774	0.193705951646092	9.71768312391643e-11
TRINITY_DN61732_c1_g1	520.542811807597	-7.9115342564258	1.17014575356359	9.91522389565517e-11
TRINITY_DN82781_c1_g1	430.17948880385	-2.14972871780958	0.194770295543157	1.01168528275361e-10
TRINITY_DN56310_c7_g1	80.6200318455158	-4.64105513937248	0.617345916771901	1.03246692931189e-10
TRINITY_DN69929_c0_g3	205.168796209686	3.54303217071963	0.431987340394268	1.05472499831037e-10
TRINITY_DN78609_c0_g3	1980.33849804256	-2.68458673341646	0.286264404567466	1.07722956595181e-10
TRINITY_DN69235_c0_g1	1016.9683302795	1.89824859876953	0.152658943036791	1.09978133259454e-10
TRINITY_DN75608_c2_g2	335.572496759595	-2.63916438933683	0.278687927398312	1.1226130137037e-10
TRINITY_DN71621_c2_g1	2823.49167437032	-2.49214257273242	0.253910465489944	1.14614053315862e-10
TRINITY_DN84875_c6_g1	1479.44770156719	-1.73783423783259	0.125572053073869	1.16974221971128e-10
TRINITY_DN58285_c0_g1	444.606154305491	3.00098081557913	0.340600101827524	1.19342612029366e-10
TRINITY_DN84327_c1_g3	123.330124545051	-2.63204397953797	0.277955049740412	1.21755105943915e-10
TRINITY_DN62653_c0_g1	292.693539863961	-2.98059178823506	0.337361321747923	1.24173908231414e-10
TRINITY_DN81653_c1_g3	585.517847629573	-2.22426372654813	0.208546756950021	1.2659287996643e-10
TRINITY_DN81751_c3_g1	672.396501537764	2.05879541647067	0.180541862690924	1.29099096432414e-10
TRINITY_DN83886_c1_g1	391.218617542039	4.92551823341572	0.669391815620136	1.31603195876934e-10
TRINITY_DN66880_c1_g1	1571.76886494457	-2.42640508533727	0.243322739714067	1.3413537515263e-10
TRINITY_DN83832_c3_g1	3870.69759613262	-1.9361332713211	0.159752968232404	1.36699263926054e-10
TRINITY_DN79628_c2_g1	439.354599361498	-2.96042184210626	0.334560303577513	1.39260144292952e-10
TRINITY_DN81459_c2_g2	77.1048894476566	-3.62982764630023	0.448915676755681	1.41839996234265e-10
TRINITY_DN83820_c1_g1	229.635328720189	-2.53493838221762	0.262196427490658	1.44480950160229e-10
TRINITY_DN72802_c2_g1	1042.06370081766	3.43920954109929	0.417175078660932	1.47239523771508e-10
TRINITY_DN81581_c0_g3	82.8927430467107	-3.22318531064601	0.380236157890424	1.49993664180391e-10
TRINITY_DN72399_c3_g1	346.663814011656	-2.78849672272344	0.306154042773473	1.52831108472593e-10
TRINITY_DN56468_c0_g1	4257.05220953041	2.76823791182598	0.302698277075796	1.55666170265907e-10
TRINITY_DN78201_c2_g3	33.2417439684308	5.73022446159714	0.810325386245929	1.58570488376209e-10
TRINITY_DN67578_c2_g1	225.69486075564	1.8137774063339	0.13967912248147	1.61685811754616e-10
TRINITY_DN70679_c1_g2	269.680731439865	-7.47929865569312	1.11235499935755	1.64817689229341e-10
TRINITY_DN62194_c1_g1	214.544207790335	-2.28642906528511	0.221056299654281	1.6805089479037e-10
TRINITY_DN74059_c1_g4	1001.16770020697	-4.8637213196077	0.664361025109859	1.713545642316e-10
TRINITY_DN75875_c1_g1	2141.75605547613	-2.88019750709011	0.323326544252034	1.74661663462993e-10
TRINITY_DN85187_c6_g2	513.631790733156	-1.93226889616352	0.160323402801052	1.77966119541706e-10
TRINITY_DN82077_c3_g1	514.681685936093	2.20643697393774	0.207492112841382	1.81274519377645e-10
TRINITY_DN67851_c0_g1	358.908245983485	-2.8600353758048	0.319951809549228	1.84593988168753e-10
TRINITY_DN51975_c0_g1	243.471800666466	3.09494457533671	0.360455337810936	1.87938534343928e-10
TRINITY_DN77959_c0_g1	1303.44319545742	2.24999158518182	0.215474129586827	1.91512418876811e-10
TRINITY_DN83322_c0_g2	1063.94408477734	-2.79783764708572	0.310028713169179	1.95127676712365e-10
TRINITY_DN81730_c1_g2	302.369773850408	2.05435768182699	0.18209365337739	1.98939524202689e-10
TRINITY_DN66769_c0_g2	106.566903745808	4.74196975287884	0.64708070408199	2.0292274458121e-10
TRINITY_DN54948_c1_g2	33.3573542522948	3.79371718566611	0.483438029162781	2.06997959852044e-10
TRINITY_DN67442_c1_g1	323.942290121612	3.84478605701933	0.492383523895763	2.1109646953013e-10
TRINITY_DN65127_c0_g3	392.568116114354	-3.3632824091275	0.409239190795609	2.15257255155626e-10
TRINITY_DN71584_c1_g2	709.480755073846	2.18188957367047	0.20470023226271	2.19436346360825e-10
TRINITY_DN67324_c0_g2	236.396570866557	3.62813396280691	0.455435458110343	2.23689652716809e-10
TRINITY_DN73827_c0_g2	63.2158658150906	-2.84874451312196	0.320537208692264	2.28012750117845e-10
TRINITY_DN52026_c0_g1	99.9981719886998	-3.8509260541753	0.494859514644345	2.32507423330286e-10
TRINITY_DN70617_c7_g1	1201.86085642891	-1.89953626965355	0.156152921960077	2.37005136429956e-10
TRINITY_DN70717_c0_g1	2039.58294348191	-3.12156185979734	0.368452219573901	2.41565699923432e-10
TRINITY_DN80861_c1_g1	64.3330969077243	3.23126287964798	0.387536464574548	2.46129711893683e-10
TRINITY_DN9107_c0_g1	414.350261969944	3.70831767070121	0.4705599406384	2.50741961831266e-10
TRINITY_DN82469_c0_g1	6494.6102435287	-4.01130409526491	0.523724251075229	2.55512317910783e-10
TRINITY_DN80945_c2_g2	108.227250703769	-2.58164020645958	0.275121651062189	2.6029924013669e-10
TRINITY_DN59868_c3_g1	262.955752169063	-2.61453007076483	0.2810944455442	2.65231997860199e-10
TRINITY_DN65604_c5_g1	188.578837725593	-2.44686327895807	0.251951786193782	2.70187934879672e-10
TRINITY_DN63347_c2_g2	97.4753214676334	-4.28535821911036	0.572551230640244	2.75274581628415e-10
TRINITY_DN63079_c1_g2	2509.89437144234	2.23349786979775	0.21503476931234	2.8040831870497e-10
TRINITY_DN82854_c0_g1	367.209739003809	-2.70348833186187	0.297080029532948	2.85600450248746e-10
TRINITY_DN64290_c0_g1	124.792149300852	4.53590898854134	0.61707073387306	2.9091070715716e-10
TRINITY_DN63994_c3_g1	889.477205028894	1.93880929397213	0.163891318939288	2.96272699795229e-10
TRINITY_DN59977_c0_g1	140.815161861765	3.35466173688377	0.4112715305894	3.01721332991551e-10
TRINITY_DN53044_c0_g1	362.289469989462	3.81080006932444	0.491041764486687	3.07197522457503e-10
TRINITY_DN80355_c0_g1	2231.28105217516	1.74330815324793	0.129902911844878	3.12734714902105e-10
TRINITY_DN49858_c0_g1	142.463560115169	-4.16003440931498	0.552309190608455	3.18278013870389e-10
TRINITY_DN72174_c2_g1	259.94736094368	2.00702961101078	0.176099481567747	3.23912684375783e-10
TRINITY_DN75097_c2_g1	268.658408904621	2.8238212701699	0.319084683866168	3.2963188350202e-10
TRINITY_DN85184_c0_g1	82.0785057596109	-4.42090823978155	0.599472412948755	3.35677984946831e-10
TRINITY_DN81465_c0_g1	112.046188050692	7.25325534019778	1.09643041198056	3.41833904215171e-10
TRINITY_DN52946_c0_g2	1649.40914934259	-3.87365349000166	0.504251947582611	3.48148301107164e-10
TRINITY_DN78589_c1_g1	137.318552536226	-2.87115326851595	0.328423773438007	3.54506584664589e-10
TRINITY_DN80473_c1_g1	615.332305931144	2.8554946707558	0.325790533719883	3.6093078639219e-10
TRINITY_DN54549_c0_g1	37.3886330309104	4.39613106404776	0.596689518638037	3.67491612470043e-10
TRINITY_DN84365_c5_g2	1971.86376029955	1.49382470652782	0.0867641888651448	3.74039930484813e-10
TRINITY_DN72846_c3_g2	133.325845021886	-2.35545005667451	0.238153888631566	3.80577239052346e-10
TRINITY_DN76716_c2_g2	9079.12185156908	2.20910570717606	0.212462517717877	3.87123563589268e-10
TRINITY_DN76514_c0_g1	263.378553456693	-2.54367664195275	0.271566550289753	3.93928421530052e-10
TRINITY_DN63771_c3_g5	2258.42117528058	-1.86896937933851	0.152985285517735	4.00900340625779e-10
TRINITY_DN82729_c2_g1	2166.24960276082	3.92147104688852	0.514881071518864	4.08121571873994e-10
TRINITY_DN62639_c3_g1	104.315576887133	-3.32546525351924	0.410360437709603	4.15654763858824e-10
TRINITY_DN72175_c2_g1	1652.85229422233	3.37061645037996	0.418461553850944	4.23255992103265e-10
TRINITY_DN56900_c1_g1	1583.70215053813	-2.79780857302037	0.317449089776913	4.30924471675353e-10
TRINITY_DN81809_c3_g1	2411.230216015	-1.76723329541782	0.135503886674535	4.38634216069419e-10
TRINITY_DN75350_c0_g1	1051.50996141498	2.65362238362788	0.2921655079292	4.46432258359092e-10
TRINITY_DN71780_c1_g2	537.810680777014	-2.77724182153391	0.314161150036132	4.54348262903726e-10
TRINITY_DN61320_c2_g1	3376.23583857949	-2.47565260380868	0.260858096280747	4.62256074552044e-10
TRINITY_DN76621_c2_g1	92.3403742673716	-3.11942517062549	0.374779418903734	4.70234617871866e-10
TRINITY_DN80223_c3_g1	16656.8281161396	-1.9985707502504	0.176603655186816	4.7823648787638e-10
TRINITY_DN69637_c1_g1	3078.92602430811	2.16464502887293	0.206133423937849	4.86438826618382e-10
TRINITY_DN69821_c6_g1	866.19359355762	2.18997390603575	0.210669855548613	4.94696249090104e-10
TRINITY_DN83481_c2_g1	45.0610893920945	3.37077705784816	0.419773019410271	5.02974906105883e-10
TRINITY_DN61958_c0_g1	314.415572585791	2.68319140794539	0.298106219121541	5.11311662385174e-10
TRINITY_DN69946_c1_g1	607.92220176655	1.88381275644533	0.156589067593141	5.1974075081254e-10
TRINITY_DN51074_c1_g1	109.559900638437	3.45936410959115	0.436076644853952	5.28384020391905e-10
TRINITY_DN74438_c1_g2	4139.84912319421	-2.73349538987642	0.307394939650207	5.37032245897597e-10
TRINITY_DN67190_c1_g1	1235.80377042197	-2.26601810272435	0.224519049446758	5.45689109635376e-10
TRINITY_DN55944_c0_g1	166.950952017521	3.16795560210083	0.384673058107744	5.54487268414263e-10
TRINITY_DN72004_c1_g2	785.069042765992	-1.86266626812187	0.153178647272998	5.63490715569548e-10
TRINITY_DN82931_c2_g3	5927.40608401211	3.94327158393737	0.522675129133529	5.72508092272571e-10
TRINITY_DN54784_c4_g3	300.692752585474	-2.02575477116688	0.182179974347774	5.81546359905156e-10
TRINITY_DN61506_c6_g1	159.838509847484	2.76619136017245	0.31376117097204	5.90641152899965e-10
TRINITY_DN74623_c2_g1	244.239042721923	-2.99233688614934	0.353972522724026	5.99749572699925e-10
TRINITY_DN67886_c6_g1	542.070569597131	-4.70667525511151	0.658700035451033	6.08909178571198e-10
TRINITY_DN75273_c1_g1	327.410829723062	-1.96786587194134	0.172087153570613	6.18219767674289e-10
TRINITY_DN81653_c1_g5	551.576789432733	-2.02890641966269	0.182940983803268	6.27511849779159e-10
TRINITY_DN71559_c0_g1	16823.6087821541	2.26827944200461	0.225542636391196	6.36842852767166e-10
TRINITY_DN68348_c1_g1	207.784988927909	-3.06394479611494	0.367172741563548	6.46273477081227e-10
TRINITY_DN68346_c3_g1	2955.51258053002	2.57627905974522	0.280535954794419	6.55823444565672e-10
TRINITY_DN60349_c0_g1	230.336466157129	-3.12975580234412	0.379820620068566	6.6605905273745e-10
TRINITY_DN51857_c3_g1	176.666431979116	3.18663050968869	0.390034639701519	6.76337464979015e-10
TRINITY_DN74734_c2_g4	500.577340972771	2.45778392300417	0.260048839284107	6.86621893127537e-10
TRINITY_DN83729_c2_g5	54.3050054330046	-3.08448550146091	0.372033213484729	6.97067016484083e-10
TRINITY_DN64687_c1_g1	1322.35369029025	2.0462820429323	0.187092179441148	7.08194949568627e-10
TRINITY_DN55496_c0_g1	379.819357812312	2.5542285980942	0.277948175544978	7.19336381074201e-10
TRINITY_DN74629_c2_g6	92.6237711283348	-2.95077079146653	0.348919220786727	7.30515831073769e-10
TRINITY_DN69675_c0_g3	218.067296794107	-3.1589082365963	0.38615034125341	7.41674846279341e-10
TRINITY_DN73273_c1_g3	1986.70013202719	-1.71279340230373	0.127710097690596	7.53480745935878e-10
TRINITY_DN81686_c1_g1	505.495033893298	1.81084142906377	0.145290958807233	7.65300008592548e-10
TRINITY_DN83338_c2_g1	9664.55884983453	1.90033219620744	0.161550572561616	7.77667744061768e-10
TRINITY_DN81339_c4_g4	239.051298087145	-3.77069640769993	0.497274365860823	7.90108154800391e-10
TRINITY_DN50556_c0_g2	81.4264253042953	10.3292275325527	1.67584463415266	8.02898980165224e-10
TRINITY_DN79273_c1_g1	218.095682581357	3.04140716636913	0.366830565598801	8.15811605587734e-10
TRINITY_DN77771_c1_g2	69.3075404592155	-5.0065274535318	0.720025389920521	8.28741459992932e-10
TRINITY_DN65593_c1_g3	44.6097719968999	-5.04854983293797	0.727633622571689	8.41678249798619e-10
TRINITY_DN68892_c0_g2	132.246350564129	-2.93117573950556	0.347100115960239	8.54607936675299e-10
TRINITY_DN77563_c0_g1	236.671522616602	-2.78326587354327	0.320544717007157	8.67550746396019e-10
TRINITY_DN56278_c2_g1	543.854800483678	1.83010251753383	0.149226754556428	8.80509673396193e-10
TRINITY_DN77769_c0_g1	290.318985775515	-2.85380232049886	0.333667203049603	8.93995920612609e-10
TRINITY_DN85747_c12_g2	143.856669227028	-5.52945766504875	0.817504282667969	9.08765240825051e-10
TRINITY_DN77182_c1_g2	891.557544455312	-2.02030306259313	0.184200622330873	9.23639291411476e-10
TRINITY_DN84224_c5_g1	251.930594819021	-2.95753607826767	0.353729935393807	9.38949237707044e-10
TRINITY_DN63171_c0_g1	2289.08605076231	3.38187564735763	0.43041516903731	9.54235003322131e-10
TRINITY_DN55947_c0_g1	2091.10866222658	2.54803702476245	0.279818267633881	9.69638747526184e-10
TRINITY_DN72322_c3_g1	233.856813709568	-3.3308629353346	0.421385618557021	9.85091956830874e-10
TRINITY_DN67761_c4_g2	1236.59335361211	-2.30498913496406	0.235993295083364	1.00066883437585e-09
TRINITY_DN78746_c0_g2	802.997414692695	-1.84399754491071	0.152651073732149	1.01629298881313e-09
TRINITY_DN81687_c0_g2	311.952653452898	-2.80851713878025	0.32716417217882	1.03198710568108e-09
TRINITY_DN66081_c3_g3	80.0239722548964	2.83289469677109	0.331603235558289	1.04769515766499e-09
TRINITY_DN72740_c1_g7	148.169163585417	3.37151413883595	0.429086796649706	1.06341728578296e-09
TRINITY_DN84968_c1_g2	37.0658215341998	3.56354644243692	0.464003362003918	1.07930344080304e-09
TRINITY_DN76523_c3_g3	200.449462506731	-6.94810941756368	1.07665817913262	1.09518022444167e-09
TRINITY_DN84934_c5_g2	876.927035173362	-1.85198784934869	0.154292550701061	1.11128772934545e-09
TRINITY_DN75630_c0_g1	1179.95642336822	-1.87262703562514	0.158117295991124	1.12766259555774e-09
TRINITY_DN62413_c1_g1	1112.31958504119	-1.98935712771821	0.179308466422263	1.14412698965764e-09
TRINITY_DN85097_c4_g1	229.695600109703	-2.40108512338495	0.253936410194983	1.16057386610393e-09
TRINITY_DN61750_c0_g1	462.121870635937	-4.68724494550425	0.668504898203444	1.17716876293993e-09
TRINITY_DN81144_c1_g1	1246.7050692292	-2.18719618737955	0.215293417451927	1.19386576225545e-09
TRINITY_DN78890_c1_g1	2850.90491573469	2.284019588789	0.232856344607879	1.2105391981139e-09
TRINITY_DN73641_c1_g1	132.886196402289	-3.34156134439739	0.424786484975782	1.22737147249059e-09
TRINITY_DN66702_c0_g1	1631.07118265795	-1.86134742083039	0.156269128826412	1.24420811608736e-09
TRINITY_DN64005_c0_g1	112.241495077345	-5.19641911721746	0.761379676294762	1.26104646029173e-09
TRINITY_DN62128_c2_g4	94.7022143828956	-2.87124570380775	0.33966409399101	1.27810843982104e-09
TRINITY_DN82046_c0_g2	272.933809956485	-6.54542860620174	1.00750528144176	1.29566217274777e-09
TRINITY_DN84374_c1_g2	3832.78459097446	-1.86583492486821	0.15742719540057	1.3136357006189e-09
TRINITY_DN76591_c0_g1	253.224653459232	-3.23149548121556	0.405950061825765	1.33189628720425e-09
TRINITY_DN68787_c1_g1	127.612798423687	3.85327087486376	0.519173489669098	1.3502507470163e-09
TRINITY_DN54168_c0_g1	600.581821028484	2.77250336313703	0.322839785766851	1.36918462396065e-09
TRINITY_DN65334_c0_g3	495.945976331734	3.13203735339108	0.388448671039587	1.38828270975901e-09
TRINITY_DN75137_c3_g1	80.4521823550011	3.92511770016298	0.533537286442061	1.40806015660598e-09
TRINITY_DN71295_c4_g1	516.474215219788	3.00776850351568	0.366254752082481	1.42787060539715e-09
TRINITY_DN82969_c1_g2	371.669622472077	-2.71839427679899	0.313623919555682	1.44797155485799e-09
TRINITY_DN62109_c0_g1	58.9672076089232	6.48536971667288	1.00152415493628	1.46829302030872e-09
TRINITY_DN55837_c1_g1	211.600068066397	-2.59964633318686	0.292142792101613	1.48875359934813e-09
TRINITY_DN65490_c0_g3	2456.34167661117	-3.47164550484781	0.451518534049881	1.50935823199807e-09
TRINITY_DN55236_c0_g2	17.8714187102461	6.69905387818705	1.04162444406751	1.53026812771648e-09
TRINITY_DN46168_c0_g1	112.525871816835	-4.95480433607273	0.722892114904052	1.55120001149881e-09
TRINITY_DN63089_c5_g1	400.636009402238	1.94534080720241	0.173311769581064	1.57424093662158e-09
TRINITY_DN81091_c7_g2	4428.50092375396	-1.81556770259355	0.149696666978291	1.59814090551342e-09
TRINITY_DN81139_c0_g3	650.920797931622	3.29285702463503	0.420875450453502	1.62203709238423e-09
TRINITY_DN81052_c2_g1	457.033673457154	-2.54312706088654	0.283385603563015	1.64624610787473e-09
TRINITY_DN83700_c0_g1	614.540031287719	1.90545899705976	0.166287187642368	1.67043208609091e-09
TRINITY_DN50037_c0_g1	121.633235174585	-8.14497932302741	1.31249377009989	1.69476367582597e-09
TRINITY_DN62168_c0_g1	24.4941057524489	8.69297211055346	1.41319401259333	1.71906756951661e-09
TRINITY_DN70056_c2_g1	133.933955931836	4.26348247107463	0.599720624574516	1.74361726462368e-09
TRINITY_DN82386_c2_g1	116.624745813625	-3.42371643164572	0.445626137700028	1.76852929629179e-09
TRINITY_DN68550_c1_g2	120.875553355801	2.31124683930234	0.241238172313883	1.7939066801411e-09
TRINITY_DN55047_c0_g1	303.702711297791	-4.35824126166776	0.617840626930023	1.81923940967154e-09
TRINITY_DN66921_c3_g1	1578.14935282048	-1.76509385542029	0.140865595714011	1.84514775717339e-09
TRINITY_DN75822_c1_g1	7831.56598967347	2.44824437976364	0.266699074105656	1.87117885523585e-09
TRINITY_DN68017_c2_g1	124.024809683917	-2.30657964334479	0.240748251874549	1.89764520497735e-09
TRINITY_DN65604_c3_g1	335.174989828621	2.78011548618155	0.32816329025138	1.92448706658186e-09
TRINITY_DN74534_c0_g2	316.48720509232	-2.39370291085144	0.257012094837017	1.95156116390898e-09
TRINITY_DN63916_c1_g1	2303.60151432148	1.81912296037478	0.151126081365405	1.97900332020541e-09
TRINITY_DN82854_c0_g2	202.314105491247	-2.91008861636751	0.352741707998696	2.00724874303901e-09
TRINITY_DN55478_c3_g1	3338.7902408544	2.76298236147116	0.325823895239885	2.03614333075123e-09
TRINITY_DN70414_c2_g1	2396.14592993028	-2.73014155399968	0.319777987322906	2.0650497557279e-09
TRINITY_DN83555_c3_g2	6354.88067973467	1.83824432059103	0.155047736903057	2.0946113200364e-09
TRINITY_DN76185_c0_g2	345.596681959172	3.60954766583512	0.483048049910667	2.12484679726686e-09
TRINITY_DN72604_c1_g1	89.1517852901453	2.21875089752596	0.225626816917373	2.15513655780268e-09
TRINITY_DN79521_c2_g1	366.40889075012	2.6343894509464	0.302813210981102	2.18614605654285e-09
TRINITY_DN75491_c3_g1	1750.2108529371	1.78400176437023	0.145286618964076	2.21730008388328e-09
TRINITY_DN82903_c2_g1	662.512246510401	-2.19909267332323	0.222288874035729	2.24875509152029e-09
TRINITY_DN52554_c0_g1	703.428621941521	2.1829635390216	0.219507723770312	2.28112224550682e-09
TRINITY_DN70766_c2_g1	238.798376968437	5.58061794050167	0.850070382504187	2.31355129725201e-09
TRINITY_DN82433_c3_g3	423.045487200641	-2.58913735281881	0.295030074849969	2.34633537208738e-09
TRINITY_DN61742_c5_g2	321.090056323003	-1.9501643565238	0.176449539951915	2.37933900348342e-09
TRINITY_DN77622_c3_g1	66.8845245959573	-3.76701755631784	0.51445432532484	2.41354623299899e-09
TRINITY_DN57317_c3_g1	1052.72409829979	-2.93186214402834	0.359466867373007	2.44856964101131e-09
TRINITY_DN81330_c1_g1	592.878438416442	2.63233243379819	0.303885966128285	2.48409121898271e-09
TRINITY_DN73383_c0_g1	1244.28460889297	-1.79203339730467	0.147485243301303	2.51981241558621e-09
TRINITY_DN79113_c1_g1	1654.99155462922	-1.57797564300389	0.107745932617418	2.55675457685512e-09
TRINITY_DN72174_c2_g2	414.19398689992	1.886824280155	0.165414841363995	2.59429147878922e-09
TRINITY_DN72012_c0_g3	3741.03429502306	-1.76111147710527	0.14197310457448	2.63181294288161e-09
TRINITY_DN53436_c1_g1	919.367762738163	4.68568092286286	0.687833863377902	2.66983419901829e-09
TRINITY_DN66681_c0_g2	125.735389902633	-6.56613523917144	1.04051815279813	2.70984989670124e-09
TRINITY_DN84204_c1_g5	128.146451928656	4.32343257681881	0.621694985942778	2.75064952904688e-09
TRINITY_DN74847_c1_g1	514.999446462824	-2.77394800316196	0.331936404025573	2.79173604459099e-09
TRINITY_DN83656_c2_g1	1661.45315368824	-1.81981736604931	0.153492150218685	2.8335066569241e-09
TRINITY_DN60401_c0_g1	138.327355370855	-6.45246748385942	1.02098973769701	2.87537578922541e-09
TRINITY_DN53435_c0_g1	5557.35599134468	2.19573087111038	0.223909259932588	2.91719567872295e-09
TRINITY_DN82024_c2_g3	860.371374236972	-2.12651029140682	0.210979544333621	2.95913684884363e-09
TRINITY_DN60172_c5_g1	200.692867550722	2.87267065338241	0.350764460155059	3.00114631894143e-09
TRINITY_DN85462_c4_g1	544.020971839639	2.04904623590822	0.196521315451517	3.04326050725487e-09
TRINITY_DN81128_c1_g1	1980.83043477831	-1.98465976667944	0.184539034930538	3.08586718739815e-09
TRINITY_DN69529_c1_g1	1813.62789581919	1.75671607934555	0.141925829488605	3.12940809985756e-09
TRINITY_DN73403_c2_g1	336.290642210059	-2.26399204490141	0.237201299322953	3.17363889734923e-09
TRINITY_DN55677_c2_g2	146.997701293104	-2.79436085879135	0.336816200666045	3.21813850407231e-09
TRINITY_DN63823_c4_g3	80.5567248182432	-3.20205223325846	0.413744025352717	3.26392072175288e-09
TRINITY_DN85790_c11_g2	518.466617599482	-2.28596789083716	0.241762043935276	3.31045736049727e-09
TRINITY_DN50572_c0_g1	23.460985216133	5.39645863740786	0.826983257943963	3.35769828250559e-09
TRINITY_DN76576_c0_g3	1614.94734650011	-2.28539047780251	0.241810174726115	3.40500453790482e-09
TRINITY_DN75078_c0_g1	64.1374181503404	2.66235010427554	0.312774157136455	3.45245504174807e-09
TRINITY_DN79491_c3_g2	56.7736612587143	4.90513873974274	0.735201354911992	3.50071260632819e-09
TRINITY_DN54431_c1_g1	1207.68650368062	1.986218463589	0.185726357087708	3.54933182315635e-09
TRINITY_DN77377_c0_g1	286.859173512082	2.1742045286712	0.221234582428384	3.5985907626965e-09
TRINITY_DN60226_c2_g2	358.402512337481	2.25632393898392	0.236789502894966	3.64829301657777e-09
TRINITY_DN84327_c1_g2	262.917396371167	-2.18362319446047	0.223300363934789	3.69939595791236e-09
TRINITY_DN59578_c0_g1	76.4849431627152	3.1068192489861	0.398073717578464	3.75285833074984e-09
TRINITY_DN68343_c1_g2	236.918861136043	3.78184933069139	0.52680224300145	3.81004351308226e-09
TRINITY_DN81437_c1_g1	1884.33890529397	-1.84852440955324	0.160780655623129	3.86815761566975e-09
TRINITY_DN76141_c0_g1	472.637976035594	-2.76403630120596	0.334474475765978	3.92734152146925e-09
TRINITY_DN66468_c3_g1	46.4013323997844	5.76193305555924	0.902990993985208	3.98659996517627e-09
TRINITY_DN61096_c0_g1	207.905208064481	-3.33732855062725	0.443317408486895	4.04614322864192e-09
TRINITY_DN82625_c1_g1	333.810403139969	2.00622431202973	0.191046552720483	4.10748107401487e-09
TRINITY_DN75925_c1_g1	527.331646503865	-2.07351682839472	0.203897646384938	4.16939027353818e-09
TRINITY_DN53185_c0_g1	22.8135590101046	8.56044182838925	1.43602168081022	4.23122881380699e-09
TRINITY_DN67239_c1_g1	376.377326432893	-2.16304938637567	0.22101784091163	4.2938911500072e-09
TRINITY_DN80792_c2_g1	190.287634166189	-2.97467386172872	0.375269141972107	4.35651659883495e-09
TRINITY_DN82557_c1_g1	3722.91180839602	-1.76162553239279	0.144842183775551	4.42038104547752e-09
TRINITY_DN72066_c0_g1	1428.53485919034	3.72848976041415	0.519068235807505	4.48479298004383e-09
TRINITY_DN81648_c1_g3	1032.13504501319	-1.78805933829238	0.150122734940994	4.55176963208883e-09
TRINITY_DN84800_c2_g1	1371.08033429356	-2.55656509921661	0.296533037706408	4.61870661853459e-09
TRINITY_DN69817_c0_g1	2940.02398890056	-1.93819502545313	0.178841332985833	4.6867841995773e-09
TRINITY_DN82519_c4_g1	567.56885025782	-1.89370591224536	0.170379600365524	4.75496380880699e-09
TRINITY_DN65814_c0_g1	6497.93242750219	1.94280234173876	0.1798493255302	4.82428604681039e-09
TRINITY_DN72792_c0_g3	1265.62969318511	1.99927588966678	0.190649874467968	4.89378362419744e-09
TRINITY_DN67190_c1_g3	691.606614201555	-2.19997237251481	0.229002320740464	4.96372250405371e-09
TRINITY_DN76024_c0_g2	1359.17738833123	-2.1618836861956	0.221783305339486	5.03400780643477e-09
TRINITY_DN78187_c0_g1	304.003886163932	3.24863877904843	0.42925428600194	5.1043036309296e-09
TRINITY_DN81044_c0_g1	1634.02936098054	-1.93683019450865	0.178843998290248	5.17456020907134e-09
TRINITY_DN68918_c1_g1	2991.89143163196	2.34093350890005	0.256008442998686	5.24485132406184e-09
TRINITY_DN78683_c1_g3	50.4386261084279	3.12512825595409	0.405766021338937	5.31522599841936e-09
TRINITY_DN77731_c2_g1	2010.25594468261	-2.64481624512066	0.314133268390572	5.38599289203014e-09
TRINITY_DN75797_c1_g2	419.988975782627	-1.93143653258337	0.1779368602096	5.45720445114117e-09
TRINITY_DN84052_c3_g1	1221.16555958483	-2.57036533649983	0.300141036281636	5.52934460841594e-09
TRINITY_DN71747_c2_g1	260.547724670916	7.46373681503298	1.23562335926759	5.60174380982434e-09
TRINITY_DN82458_c1_g1	4054.07132099772	-1.89138326894111	0.170464329085882	5.67485464240136e-09
TRINITY_DN64422_c2_g1	429.367189003615	-2.70931018276512	0.327026822817632	5.74882202910063e-09
TRINITY_DN80897_c1_g2	542.515701899791	-1.98206823196049	0.188094228086861	5.82511447022201e-09
TRINITY_DN76457_c0_g1	499.308211187537	-2.0961734571454	0.209969910492869	5.90150003875999e-09
TRINITY_DN72219_c1_g1	335.831682050102	-2.81925087817483	0.348640631409485	5.97885311612723e-09
TRINITY_DN64461_c3_g1	4205.06601223217	-1.91388154497229	0.175142123929636	6.05614672473218e-09
TRINITY_DN76957_c2_g1	501.873566778075	-1.92875822588441	0.177999211987418	6.13337789893379e-09
TRINITY_DN73852_c0_g3	241.509197871912	2.77263033979566	0.339747297993219	6.21058835059112e-09
TRINITY_DN67871_c1_g1	472.49367379735	-1.8523003867247	0.163388082641405	6.28814126675197e-09
TRINITY_DN78471_c0_g1	227.07021865096	3.29611895791227	0.440499664940143	6.36731324589419e-09
TRINITY_DN67299_c1_g2	228.151473348673	2.86429344049465	0.357707245827129	6.44668350733478e-09
TRINITY_DN62816_c2_g4	1310.33450990848	-1.98238646141463	0.188598966119166	6.52725967657957e-09
TRINITY_DN78994_c2_g3	955.576497273999	-1.86629196208736	0.16647938352008	6.61017375526383e-09
TRINITY_DN80989_c1_g1	277.942156160526	2.34584510387835	0.258666493543964	6.69321776091347e-09
TRINITY_DN72602_c0_g3	134.807051132315	-2.56016120925349	0.29990848264633	6.77653759903376e-09
TRINITY_DN71251_c0_g1	197.727363169056	3.89481358618549	0.556472614814833	6.85972893578841e-09
TRINITY_DN65105_c2_g1	641.126709373716	1.91203333331392	0.175339021680651	6.94302696420204e-09
TRINITY_DN65425_c1_g1	1126.91019301896	-2.01309461846771	0.194830197466519	7.02697530315127e-09
TRINITY_DN77097_c2_g1	1095.89153741701	-1.66847674428003	0.128607985721365	7.11179561218434e-09
TRINITY_DN83686_c1_g1	49.0924890106846	4.7908447776201	0.729451600022239	7.19692606207599e-09
TRINITY_DN66136_c5_g4	276.356921546904	2.40995117847945	0.271582808720419	7.28451315404318e-09
TRINITY_DN81961_c0_g1	457.448440590375	-2.63831223862449	0.31557141166287	7.37195904972831e-09
TRINITY_DN82469_c0_g3	2448.358887454	-3.61999638340207	0.504764634820558	7.45977504663909e-09
TRINITY_DN56424_c0_g1	259.190536272151	1.94265619278132	0.181707321971595	7.54884127895864e-09
TRINITY_DN71769_c1_g2	212.490425754543	-3.63058096842622	0.507180897974427	7.63831412200781e-09
TRINITY_DN53098_c6_g1	32.9651269227466	3.86256204899135	0.552114165132644	7.72863448988599e-09
TRINITY_DN77368_c2_g1	262.238573253027	-2.76186120170774	0.339928148674972	7.81967618413552e-09
TRINITY_DN62141_c5_g1	60.0832312703244	-3.90193159694788	0.561375900225303	7.9180206282835e-09
TRINITY_DN75329_c0_g1	4035.19528717518	-1.82158815159982	0.158960740495449	8.01665311352703e-09
TRINITY_DN68431_c0_g1	41.3600519374923	5.79494245487963	0.928512517151458	8.11761549562525e-09
TRINITY_DN82127_c3_g1	65.0553823040195	-3.83699699496015	0.549814594752427	8.2208470463189e-09
TRINITY_DN82841_c5_g2	15.342074539749	5.24603076634884	0.823359439478694	8.32565098334277e-09
TRINITY_DN75810_c3_g1	273.011336104128	-2.65631357941767	0.321299925542603	8.43142202325228e-09
TRINITY_DN78590_c0_g2	407.106358001062	-1.78374209869914	0.152055252531869	8.53743634613869e-09
TRINITY_DN73316_c2_g2	117.115280352582	-2.55196962353624	0.301299836428127	8.6453440163321e-09
TRINITY_DN72572_c0_g1	232.701834811749	2.48989715928047	0.289345892776938	8.75412505185415e-09
TRINITY_DN62352_c1_g2	667.770486461973	-1.91923690886209	0.17853053417617	8.86288934058783e-09
TRINITY_DN85790_c11_g4	395.149446033133	-2.53754787911586	0.298842951487858	8.97390746078954e-09
TRINITY_DN58334_c0_g4	1191.90776326935	5.43112198746331	0.861923790974135	9.08730882540586e-09
TRINITY_DN67903_c3_g1	572.212225804508	-1.81287247098829	0.158157291200296	9.20136476900912e-09
TRINITY_DN51658_c0_g1	202.64551895691	-2.99375287566751	0.387974512320734	9.31571942350877e-09
TRINITY_DN61411_c4_g1	226.940268786934	-2.33841296946607	0.260473570169331	9.43019293054793e-09
TRINITY_DN61093_c0_g1	37.2823234619644	4.22983592828783	0.628775305093764	9.54556045972361e-09
TRINITY_DN74813_c1_g2	271.314097161604	-2.43134847296308	0.278681850184622	9.66110001210057e-09
TRINITY_DN75515_c1_g1	739.909791614568	-2.49733420727479	0.291571000209577	9.77692148937908e-09
TRINITY_DN65839_c1_g1	429.488200870639	2.71449781449251	0.33397778959323	9.89375549397603e-09
TRINITY_DN65094_c1_g4	1082.67132966666	-2.11981725894246	0.218244464711993	1.00120910081922e-08
TRINITY_DN81581_c0_g2	246.695524509652	-2.32215425923864	0.25773419160364	1.01309677790111e-08
TRINITY_DN58171_c3_g2	1557.90334236536	-1.94716350688901	0.184683266998739	1.02505403516653e-08
TRINITY_DN79069_c3_g1	2603.45338194972	2.03619171675486	0.202043856717559	1.03699262842929e-08
TRINITY_DN61184_c4_g1	166.606430791288	5.10628881670893	0.801426468550063	1.04924297877578e-08
TRINITY_DN72162_c0_g1	352.686756828051	-2.42002365566582	0.27731470224882	1.06169009486004e-08
TRINITY_DN80096_c2_g3	82.2661324408961	2.28975204537558	0.251909459302796	1.07416635509191e-08
TRINITY_DN77021_c1_g2	403.27788798275	-2.21796965699012	0.238037437120034	1.08684908934969e-08
TRINITY_DN83596_c1_g1	2002.52114565039	-2.34722138771032	0.26333053703084	1.09955511779472e-08
TRINITY_DN81835_c0_g1	251.645742257708	-2.43534587347238	0.280597962358876	1.11229497610877e-08
TRINITY_DN85630_c4_g1	522.829231926191	-2.16686921294518	0.228170824619872	1.12510681971307e-08
TRINITY_DN66585_c4_g1	6213.64209498525	3.00566924762784	0.392207613969041	1.1379124205166e-08
TRINITY_DN84596_c0_g1	387.357512065902	-2.01943761839407	0.199588127583341	1.15114688955346e-08
TRINITY_DN67734_c2_g1	27.0981765120239	5.86744583889404	0.953524209051914	1.16458689184111e-08
TRINITY_DN85782_c4_g1	581.930513223157	-2.76571749102128	0.346013028749983	1.1781301343283e-08
TRINITY_DN69429_c1_g1	221.653395270297	-2.91788687130524	0.376269645861121	1.19211271562671e-08
TRINITY_DN85060_c0_g1	194.37806793282	2.48359583858493	0.29134172933437	1.20645736393759e-08
TRINITY_DN76597_c2_g1	407.967870121726	-2.49490744904179	0.293650825115231	1.22090097630518e-08
TRINITY_DN69999_c1_g1	2544.15178938337	3.39584136354217	0.471063751002457	1.23571132866061e-08
TRINITY_DN72353_c1_g1	201.012514366029	-2.06465520197535	0.209375632398944	1.25058972753409e-08
TRINITY_DN78348_c1_g1	1938.9715901335	-2.39270471833444	0.274036813951331	1.26567263914721e-08
TRINITY_DN65159_c0_g1	35.9250684892867	-5.02572963565406	0.792743590696983	1.28106942020251e-08
TRINITY_DN66216_c1_g4	238.752438115158	2.46059420394742	0.287683654066486	1.29653867534854e-08
TRINITY_DN85790_c11_g3	2844.08494827538	-2.18084266642896	0.232644817127856	1.31209947656133e-08
TRINITY_DN59095_c0_g3	32.8015110208439	5.9453726955283	0.975510599269897	1.32818641566199e-08
TRINITY_DN71492_c2_g2	1200.4663812289	-2.3010854417003	0.256905431226176	1.34470976659861e-08
TRINITY_DN83950_c0_g1	1833.10437770647	1.74366840289669	0.146861753334415	1.36127164681857e-08
TRINITY_DN66036_c1_g1	169.520395572549	2.6129625199408	0.318716284709244	1.37807844827431e-08
TRINITY_DN73018_c0_g1	238.883982607866	4.24045070071716	0.640365541279664	1.39490310719402e-08
TRINITY_DN78393_c3_g2	3031.29007706719	-2.37675047155338	0.272337790234396	1.41217767399753e-08
TRINITY_DN79375_c2_g3	1222.75825540015	2.10950544469644	0.219636405474526	1.42978864922117e-08
TRINITY_DN70507_c0_g1	103.71849061607	-4.53757697236586	0.701241010944344	1.44805251788794e-08
TRINITY_DN82721_c0_g1	147.845276684417	-2.5770505428368	0.312658609766745	1.46636016450448e-08
TRINITY_DN82394_c3_g2	282.103833646645	-1.94102313118144	0.18660886607669	1.48476398082353e-08
TRINITY_DN79904_c2_g2	535.447032279609	4.09200605936631	0.613272139080052	1.50323299853185e-08
TRINITY_DN76541_c0_g1	1262.10289585893	-1.66952658417625	0.132900174442893	1.52208714163897e-08
TRINITY_DN65352_c1_g2	1294.48589100375	1.86338980923223	0.171416244694784	1.54101579325422e-08
TRINITY_DN55271_c2_g1	94.6660811781769	-3.94501230869525	0.584768880458182	1.55997596281114e-08
TRINITY_DN83897_c3_g2	46.9282808699135	7.36812626074567	1.265305235184	1.57925805975936e-08
TRINITY_DN74740_c0_g1	881.632567744645	-2.52765848606079	0.303536716451254	1.59850891867344e-08
TRINITY_DN73907_c1_g3	102.892939505238	2.32892431263365	0.26413622823683	1.61790537319233e-08
TRINITY_DN71585_c0_g1	74.4673219514855	3.60927253406126	0.518725690308876	1.63738264840413e-08
TRINITY_DN67838_c4_g1	3577.65322304744	-4.00958345035173	0.598411771509936	1.65692193748064e-08
TRINITY_DN78569_c1_g3	108.201416834482	-3.59802974833912	0.51691824842916	1.67678958216286e-08
TRINITY_DN73008_c3_g1	43.9590217994071	-3.78513332606147	0.554757246766733	1.69724623487355e-08
TRINITY_DN63571_c3_g1	126.69778116093	-3.28740665333656	0.455822757842708	1.71792699074473e-08
TRINITY_DN83693_c0_g4	578.702687883206	-2.51936467302742	0.302868043453077	1.73875788166364e-08
TRINITY_DN81538_c1_g1	890.039476367171	1.92437773365208	0.184356337392997	1.75984587180506e-08
TRINITY_DN82894_c3_g1	2765.16406529458	-1.61658736877876	0.123013152126078	1.78109974325176e-08
TRINITY_DN71267_c5_g2	63.1595273563159	-2.8486777599205	0.369216926207044	1.80295774506209e-08
TRINITY_DN67403_c0_g1	789.855421337764	-1.83965143964555	0.167864007342235	1.82539873342605e-08
TRINITY_DN56462_c3_g1	220.089310379041	5.72314450193427	0.944337293471239	1.84785535478138e-08
TRINITY_DN61863_c4_g3	958.680981819752	-2.73110636737948	0.346352642845388	1.87070577159263e-08
TRINITY_DN84609_c3_g1	1535.53470150923	2.43766933098323	0.287917223030346	1.89412689396656e-08
TRINITY_DN66612_c0_g1	244.562404061805	2.39678262919314	0.279774850945564	1.91761472367186e-08
TRINITY_DN79079_c1_g1	42.3251131749007	-3.32987238911642	0.466821600469015	1.94127118731062e-08
TRINITY_DN82652_c2_g3	44.7763067817834	5.22313431488468	0.84743741075287	1.96588818517228e-08
TRINITY_DN56327_c3_g3	1971.61912038573	-2.71599482209965	0.344580976778066	1.99093859805015e-08
TRINITY_DN70975_c0_g1	36.9403698320897	-4.43057347606713	0.688929547490563	2.0159988127704e-08
TRINITY_DN65780_c4_g1	121.754211630913	-5.32619593626872	0.868906506916789	2.04111016561068e-08
TRINITY_DN54838_c0_g1	220.800570621176	3.08034925852184	0.417901742126626	2.06629238374166e-08
TRINITY_DN59822_c3_g1	1543.55387993218	2.00903241121376	0.202743302679385	2.09159752982706e-08
TRINITY_DN49044_c0_g1	41.8855733202394	5.131055829194	0.830781464964365	2.11748123841116e-08
TRINITY_DN63436_c4_g3	3307.48564277887	-2.35766824834849	0.273327504603929	2.14408811216239e-08
TRINITY_DN83810_c1_g1	1675.84344979508	-1.96144233120949	0.194118771999788	2.17282096087761e-08
TRINITY_DN65818_c0_g1	1547.24539176061	2.08885865326843	0.220129164185697	2.20252578433426e-08
TRINITY_DN57801_c0_g1	585.353979092767	4.41266597044704	0.690097513373238	2.23238540256574e-08
TRINITY_DN57668_c0_g1	154.883323529017	-4.83913815529921	0.776473704741856	2.26233688908436e-08
TRINITY_DN66036_c3_g1	2190.41038648492	-2.62216367976965	0.328190158298671	2.29249555063496e-08
TRINITY_DN77351_c2_g2	3245.81187749713	-2.95071512285354	0.39471158632461	2.3227073220298e-08
TRINITY_DN77767_c3_g2	231.678554549995	-2.76986017650824	0.358135319926228	2.35291047494131e-08
TRINITY_DN79001_c0_g2	1961.15828313387	-1.74734216918923	0.151325951404315	2.38360317462083e-08
TRINITY_DN61537_c1_g1	921.811864738082	2.03451528880009	0.209692163778422	2.41511387575191e-08
TRINITY_DN71783_c1_g1	1381.74424923483	-1.74777864562889	0.151840383036183	2.44810074899573e-08
TRINITY_DN73589_c1_g2	498.498660410788	-4.17486483814755	0.644760673267299	2.48115293952937e-08
TRINITY_DN66827_c2_g2	1458.00234830631	1.70587560917485	0.143412590527538	2.5145298849565e-08
TRINITY_DN76323_c0_g2	1402.24390186449	1.99060506368619	0.201700851603312	2.5498458097693e-08
TRINITY_DN48733_c0_g1	183.49808851238	-4.46127091468908	0.704762663571535	2.5851036400995e-08
TRINITY_DN82656_c1_g1	2053.40298066589	-2.58545050990018	0.322926719213006	2.62061456087286e-08
TRINITY_DN79490_c2_g1	499.400994341978	1.8835986921193	0.179999638576066	2.65620871267209e-08
TRINITY_DN85468_c4_g4	2091.92600995855	-1.68043058775984	0.138655998345211	2.6920459118114e-08
TRINITY_DN50914_c0_g1	443.46305864508	1.82801571347519	0.168909214034126	2.7288429150837e-08
TRINITY_DN77828_c3_g1	1584.45667203235	3.08487860624762	0.425551618902251	2.76615846867443e-08
TRINITY_DN82379_c0_g1	147.556626982512	-2.00896050950212	0.205994332824796	2.80366219866018e-08
TRINITY_DN76436_c2_g1	6575.75315063397	-2.80516975437809	0.368867574070868	2.84195955876491e-08
TRINITY_DN58007_c4_g10	407.636064602375	-1.81392134234177	0.166476187006563	2.88117449949175e-08
TRINITY_DN63034_c1_g1	104.710851674576	2.32629213832749	0.271420152250966	2.92088214491838e-08
TRINITY_DN75415_c0_g1	46.9135245478063	-3.77754932999813	0.568486654656725	2.9606584427368e-08
TRINITY_DN79096_c4_g2	544.890451511637	1.83714883751945	0.171399211372327	3.00072629019086e-08
TRINITY_DN69501_c1_g1	44.0362009443036	4.1636762847008	0.64781843395124	3.040862366316e-08
TRINITY_DN67774_c4_g2	2028.89206165996	-1.4765101225227	0.0975762005695733	3.08095838566391e-08
TRINITY_DN85831_c15_g3	52.0114195601735	6.35514498150932	1.09705397141009	3.1214401692517e-08
TRINITY_DN63518_c0_g1	584.806599947227	-2.30993405130905	0.268648180817209	3.16304068088912e-08
TRINITY_DN60349_c0_g2	85.6186600811407	-3.18266847483338	0.447637421414281	3.20458376633607e-08
TRINITY_DN70723_c5_g1	77.745045172895	-3.01921221128031	0.414679108816287	3.24756597139038e-08
TRINITY_DN60949_c7_g3	272.7651281656	1.59542012786089	0.122475226983576	3.29230629459522e-08
TRINITY_DN59122_c0_g1	265.186103500519	2.80878876793874	0.372289195075776	3.33769611791433e-08
TRINITY_DN85005_c1_g1	258.728672338057	-2.15725974062774	0.238269871359027	3.38340903314509e-08
TRINITY_DN78152_c3_g1	336.780801489564	-2.28804003559375	0.265291500954348	3.42947475529445e-08
TRINITY_DN66106_c0_g1	112.812337171627	4.51325617483343	0.724063854631176	3.47622251278007e-08
TRINITY_DN63527_c2_g1	345.261189541066	-2.45424869259205	0.299813272241952	3.52330073171663e-08
TRINITY_DN84254_c2_g4	436.034446742208	-1.89655356542933	0.185051982985047	3.5717401521963e-08
TRINITY_DN56478_c2_g2	1804.61959551649	-5.45292703776553	0.919415226713797	3.62053078535015e-08
TRINITY_DN38874_c0_g1	25.6327553779312	4.9543077892096	0.817993165116467	3.67165028334111e-08
TRINITY_DN44510_c0_g1	38.4222928358977	5.36828097000146	0.903826966665879	3.72297652053427e-08
TRINITY_DN85332_c3_g2	2263.0538612255	-2.09622835183614	0.226861419121339	3.77447798797425e-08
TRINITY_DN71895_c5_g1	413.91600774064	2.11179639228718	0.230091827681794	3.82594609391593e-08
TRINITY_DN77021_c1_g1	140.387494793942	-2.23661799243024	0.256012406446673	3.87778824247672e-08
TRINITY_DN68521_c3_g1	5566.311159741	-2.25545563480996	0.260001079854265	3.93000338806138e-08
TRINITY_DN79147_c2_g1	224.387869497942	1.99312801556448	0.205804376178745	3.9829912334934e-08
TRINITY_DN68368_c5_g3	85.4514791020869	-3.22829663959623	0.462054990313749	4.03674845750773e-08
TRINITY_DN64496_c1_g1	595.235662189422	-2.2646568702034	0.262282227770834	4.09065907031358e-08
TRINITY_DN66303_c3_g2	362.691954278589	1.93320219699645	0.19354094338015	4.14448615325168e-08
TRINITY_DN75823_c1_g3	49.2191323259397	5.06940811789217	0.844362925662843	4.19886812136885e-08
TRINITY_DN49161_c2_g1	7504.7342245065	2.6390833879131	0.340127377326265	4.25329981320516e-08
TRINITY_DN80128_c0_g1	57.0984711729639	3.26376701533306	0.469811664833115	4.30781003884722e-08
TRINITY_DN71128_c5_g1	1017.73285319505	-2.46399190259127	0.303946414444529	4.3627703224273e-08
TRINITY_DN71713_c0_g1	521.965403492318	-1.77875387142053	0.161750386426702	4.41825115833137e-08
TRINITY_DN76559_c0_g2	561.981057083026	-1.75233538902578	0.156340810437619	4.47435296074691e-08
TRINITY_DN74973_c2_g1	409.485249905484	-1.72283867573947	0.150220632990226	4.53045561224597e-08
TRINITY_DN77012_c3_g1	7854.98283412359	-1.52116383543477	0.10838517074081	4.58749310743061e-08
TRINITY_DN79725_c1_g3	3477.42559581114	2.57726951736178	0.32808828964586	4.64473981077038e-08
TRINITY_DN65155_c1_g1	3312.49283525261	1.91616382285286	0.190697832936645	4.70287192387238e-08
TRINITY_DN73945_c1_g1	945.210732339151	1.82881084144027	0.172543622997496	4.7611540301214e-08
TRINITY_DN85804_c4_g1	505.329069699063	-1.88867473400837	0.185065787558015	4.81982405663096e-08
TRINITY_DN83932_c2_g1	1270.52625331824	-2.32940082061573	0.27688723376538	4.87862073249449e-08
TRINITY_DN59656_c0_g2	228.549708552167	2.56158321606748	0.325264504418638	4.93740895398964e-08
TRINITY_DN71119_c0_g2	389.919737660479	-1.97520585668756	0.203141349975059	4.99620942363316e-08
TRINITY_DN77151_c1_g1	302.679991775995	-2.36972947917916	0.285443756830045	5.0555551903917e-08
TRINITY_DN75900_c6_g1	477.444963727391	1.89850643118866	0.187329470428108	5.11550538490507e-08
TRINITY_DN57151_c4_g1	940.205726523778	-1.62358317624409	0.130118449219692	5.17663856557022e-08
TRINITY_DN71365_c0_g1	2609.8604503658	2.53069010760009	0.319414026600275	5.23775475782239e-08
TRINITY_DN61619_c6_g1	4780.63771494418	-1.75050093920869	0.1566288070161	5.29896712396622e-08
TRINITY_DN65797_c1_g1	9475.71617653747	-1.81052024149805	0.169232092488641	5.36079921409124e-08
TRINITY_DN66851_c0_g3	46.2125424803442	2.23099202592908	0.257301882267053	5.42425359948471e-08
TRINITY_DN80345_c1_g2	168.238867179519	-3.00939424067879	0.420084670973675	5.48792000914068e-08
TRINITY_DN75992_c2_g1	304.248669853287	1.74103200670163	0.154925562154362	5.55153988857807e-08
TRINITY_DN70326_c1_g2	1683.46846586242	-2.37870295868155	0.28830743738294	5.61542907158172e-08
TRINITY_DN45287_c0_g1	34.5065512262929	5.53650521777102	0.948916768750955	5.6796734827612e-08
TRINITY_DN50843_c0_g3	72.6341772751166	-5.87960275750883	1.02164710967478	5.74537226491278e-08
TRINITY_DN74841_c1_g1	203.572171643564	1.94774207935383	0.198452348984005	5.81115836177634e-08
TRINITY_DN56003_c0_g1	11.8629227986203	4.82257432967882	0.800868285337523	5.87776451916356e-08
TRINITY_DN85518_c3_g2	139.571554417388	2.39121707953836	0.291474535538559	5.94426845753986e-08
TRINITY_DN49541_c0_g1	46.0955426330196	-6.05075004583865	1.06049304105584	6.01442699674424e-08
TRINITY_DN67174_c0_g1	29.8131448601494	-3.93771609599011	0.616891663583777	6.08466750653926e-08
TRINITY_DN80774_c2_g4	111.898342765649	-2.09871669558607	0.230747761253095	6.15501293966388e-08
TRINITY_DN77058_c1_g1	728.373047179577	1.75973979477665	0.159587758374225	6.22558731962277e-08
TRINITY_DN85521_c3_g3	1899.07085436888	1.71578572606982	0.150402680818428	6.29661744860116e-08
TRINITY_DN62950_c0_g2	102.495599189757	-2.15736242759709	0.243662258410766	6.37109518991888e-08
TRINITY_DN66568_c0_g1	217.015416068335	2.49456421763745	0.3146588023891	6.4454843762091e-08
TRINITY_DN52796_c0_g1	24.4967533933793	5.87680816609351	1.02685077202107	6.51995670685369e-08
TRINITY_DN81410_c2_g1	2181.65712698774	-1.61804511409682	0.130151116837467	6.59455422780346e-08
TRINITY_DN81148_c0_g1	428.592373887128	-2.45173164283838	0.305725130219806	6.66910924043132e-08
TRINITY_DN53980_c6_g1	43.3703709176701	-2.90089268752164	0.400356573508224	6.74374041313299e-08
TRINITY_DN82948_c1_g1	1920.48353568917	2.16874939409875	0.246162304087088	6.81830219704443e-08
TRINITY_DN63211_c2_g1	35.733950604101	3.73097426838202	0.575221823408239	6.89282414573795e-08
TRINITY_DN75346_c2_g1	336.701189305945	-2.17347334502985	0.24741443623628	6.96912129229653e-08
TRINITY_DN63614_c0_g1	7217.41056689273	-2.8531707885699	0.391103669041225	7.04718819020262e-08
TRINITY_DN70585_c0_g1	46.965659667151	4.7724114462635	0.796520905659641	7.12604418462139e-08
TRINITY_DN61507_c3_g2	25.3932448844087	4.70476440650422	0.78240258294029	7.20519396050891e-08
TRINITY_DN77515_c2_g2	918.048909244983	-2.0944914809967	0.23115918344181	7.28435377522691e-08
TRINITY_DN66081_c3_g1	131.132086087935	2.33508721810988	0.282023674983403	7.36374315899575e-08
TRINITY_DN62992_c0_g1	1812.23526139348	-2.2498417105995	0.264035528916207	7.44315358899411e-08
TRINITY_DN81512_c1_g2	7756.52052688995	-1.61701763404887	0.130385980576602	7.52301878881044e-08
TRINITY_DN71308_c2_g1	327.068724809776	2.82729413336804	0.386236764702541	7.60327598742657e-08
TRINITY_DN56809_c1_g1	5071.49840693082	1.46394308778388	0.0980754163640688	7.68364204047372e-08
TRINITY_DN66599_c1_g1	1538.88336607309	-1.86637200115499	0.183189238718154	7.76434832198104e-08
TRINITY_DN65367_c4_g1	361.913170187449	-2.3353700870032	0.282400277380459	7.84524637761784e-08
TRINITY_DN58263_c2_g1	91.0410074256328	-3.52307998100531	0.53369493541933	7.92648010880131e-08
TRINITY_DN51936_c0_g1	76.7959560087588	2.90041897293929	0.402055204045298	8.0079368352466e-08
TRINITY_DN75363_c1_g1	956.019218686757	-2.33741942646023	0.283218361211109	8.09124519152392e-08
TRINITY_DN65585_c3_g2	196.709867138593	-2.57300075976987	0.333203737955281	8.17503555127804e-08
TRINITY_DN84571_c5_g2	70.7286090234029	-2.88081038767665	0.398452713966758	8.2589422513257e-08
TRINITY_DN81364_c0_g3	973.915888411394	1.80326408095358	0.170218963971871	8.34328943168379e-08
TRINITY_DN58437_c5_g13	328.314621757455	2.24359480584397	0.263634793177202	8.42835427101951e-08
TRINITY_DN65861_c1_g3	1110.09067953373	-1.76669314721434	0.162655547105506	8.51487901601428e-08
TRINITY_DN63677_c1_g1	37.3796399310341	3.3264301377395	0.493561596211511	8.60129170032886e-08
TRINITY_DN58077_c2_g6	772.69729611336	-1.89879553461169	0.190848897955931	8.68945705332891e-08
TRINITY_DN84571_c5_g1	54.7205755107201	-3.36436396909686	0.502161427701617	8.77799414831204e-08
TRINITY_DN83608_c3_g1	69.1892259215578	-2.28458181494302	0.272870064120541	8.86672610186029e-08
TRINITY_DN69623_c2_g1	896.032494433977	-2.07970746700007	0.229465167910073	8.95642637402917e-08
TRINITY_DN77295_c2_g2	2081.30988257448	2.16098647434464	0.24682219388486	9.04674214570132e-08
TRINITY_DN80657_c2_g1	302.512996836378	1.67663156996201	0.14385065280883	9.13693370284964e-08
TRINITY_DN53817_c2_g1	1995.2652593457	-2.03416561280047	0.21989083806933	9.2272845112134e-08
TRINITY_DN80030_c0_g5	471.643712872991	-4.47289097478115	0.739150048896511	9.31971023933034e-08
TRINITY_DN66124_c2_g1	269.666873476497	-2.55663689429734	0.33134230436369	9.41224925407452e-08
TRINITY_DN78967_c1_g2	1469.25024632883	1.79549714815536	0.169590582763985	9.50825622915004e-08
TRINITY_DN51423_c2_g1	357.168957954399	3.65647148514185	0.566371032916387	9.60429627952349e-08
TRINITY_DN61234_c1_g2	3474.2535315675	-2.64658904782476	0.351075923531769	9.70029971907261e-08
TRINITY_DN73732_c1_g1	456.366394215109	-2.01622861292563	0.21687962214725	9.79842167013406e-08
TRINITY_DN66121_c1_g1	389.075329558782	-2.65801544716002	0.353861640778048	9.89649306737213e-08
TRINITY_DN82886_c1_g3	622.717416775519	2.11897114873697	0.238974210835276	9.99602225638367e-08
TRINITY_DN75692_c1_g1	108.881836561933	3.76917470986624	0.591403285048737	1.00954082379922e-07
TRINITY_DN73470_c1_g1	332.676058950883	1.99743531481334	0.213192288027926	1.01966478525975e-07
TRINITY_DN75463_c0_g1	551.487450880804	-2.30116805304736	0.278225480524001	1.02987492089548e-07
TRINITY_DN72846_c2_g1	940.59493114948	-6.1307766129596	1.09831852485438	1.04035027686732e-07
TRINITY_DN84406_c5_g1	167.050422842865	2.76516818168143	0.377961741883923	1.05087869820522e-07
TRINITY_DN63529_c6_g2	464.068318836925	-2.71081573837625	0.366409227746071	1.06145144873009e-07
TRINITY_DN67976_c2_g1	719.680817679135	2.01409308229073	0.21726291065694	1.072094534113e-07
TRINITY_DN63860_c0_g1	2345.02459357293	1.79400498334954	0.170296343890597	1.08300843258619e-07
TRINITY_DN81097_c2_g2	197.458093297467	-2.44963058556593	0.311079827207729	1.09404876896186e-07
TRINITY_DN85170_c4_g2	573.239462804091	-1.98020512627274	0.210348506188155	1.10507747911619e-07
TRINITY_DN82839_c1_g2	91.5927046114273	-4.29141670803938	0.707369168258658	1.11649124976367e-07
TRINITY_DN80660_c1_g2	1308.27058538717	3.66899818655948	0.573714543215635	1.12794166752574e-07
TRINITY_DN65899_c0_g2	90.3952150175822	3.37220144651459	0.510300291289207	1.13958497168814e-07
TRINITY_DN71267_c5_g1	39.002592970475	-3.36845683510678	0.510098292382531	1.15154781902956e-07
TRINITY_DN85005_c1_g2	265.900040742556	-2.00453226439722	0.216366323860882	1.16351761085085e-07
TRINITY_DN84044_c5_g1	13382.5857210456	-1.69132841990401	0.14894695478269	1.17555036238995e-07
TRINITY_DN77351_c2_g1	12860.7047542799	-2.6232453889132	0.350130618567394	1.1879016877285e-07
TRINITY_DN66320_c2_g1	9399.95059839923	-1.87610913235717	0.189102345712649	1.2004357625774e-07
TRINITY_DN80502_c0_g4	822.114036678378	-2.4370224816176	0.310309465810892	1.21308502507661e-07
TRINITY_DN76164_c5_g1	615.400169953956	3.5211448166384	0.544425236595739	1.2257217489148e-07
TRINITY_DN68247_c1_g2	397.654771507252	3.60861417002839	0.563530889926387	1.23845681218425e-07
TRINITY_DN52632_c1_g1	95.1535705850362	2.98276457100427	0.428433616686543	1.25124649007944e-07
TRINITY_DN53216_c0_g2	311.338001331269	2.38808019654281	0.30002819538646	1.26411271521806e-07
TRINITY_DN62950_c1_g1	145.507338266503	-2.52757514401814	0.330273672534222	1.27704789664199e-07
TRINITY_DN54453_c4_g1	362.602644895008	-2.27865339952075	0.276514652642805	1.29003097283366e-07
TRINITY_DN64735_c1_g1	248.658511812008	2.91761012411264	0.414734410162643	1.30302663461687e-07
TRINITY_DN66847_c2_g1	156.575166937587	2.03797505878974	0.224529818603524	1.31605854466924e-07
TRINITY_DN72647_c0_g1	8.72330756533984	5.66573754154361	1.00935761542193	1.32909824575582e-07
TRINITY_DN61318_c0_g1	236.669157929819	10.0072478363443	1.95004625144547	1.34235625708994e-07
TRINITY_DN76321_c1_g1	258.325254262448	2.12761766720558	0.24414950221566	1.3556247531721e-07
TRINITY_DN84247_c1_g2	893.293328655059	-1.62419851883377	0.135178034195635	1.36893910440077e-07
TRINITY_DN81256_c2_g2	200.506915852563	-2.47922018947503	0.320362519487128	1.38225251280556e-07
TRINITY_DN61242_c4_g2	6047.92578631598	1.89309409733962	0.193539559854154	1.39574076362316e-07
TRINITY_DN58831_c2_g3	36.3831289508762	5.18181311270934	0.906763557777884	1.40940081491427e-07
TRINITY_DN83176_c0_g2	1651.34972652684	-1.64483244984171	0.139851221737455	1.42310836961998e-07
TRINITY_DN65975_c1_g1	260.201555440976	-2.21323644399355	0.26313799761021	1.43680988764886e-07
TRINITY_DN59561_c2_g1	421.339007808533	1.92866852296514	0.201454090744167	1.45054952910261e-07
TRINITY_DN71341_c3_g1	644.983406437215	-2.29576264597476	0.281112075522529	1.46429823164366e-07
TRINITY_DN60336_c1_g3	12.0233896408759	6.66041131088808	1.22843061607795	1.47813944330331e-07
TRINITY_DN61863_c3_g1	66.5430696073854	5.16871018488252	0.905513885478593	1.49226019216017e-07
TRINITY_DN62177_c3_g3	4411.93367711075	-2.01963734100364	0.221503832801393	1.50639287229284e-07
TRINITY_DN76318_c2_g1	485.463962894641	2.26857726093422	0.275604530088419	1.52053116815394e-07
TRINITY_DN59678_c0_g2	577.20646518216	1.49311544248295	0.107193494235093	1.53484405486326e-07
TRINITY_DN63550_c1_g4	783.343095399775	3.2828356484047	0.496395434807359	1.54924083969625e-07
TRINITY_DN67072_c1_g1	915.477114566512	1.69552972659339	0.151259097379505	1.56365816977498e-07
TRINITY_DN83191_c0_g3	57.1695122981076	4.13515829696229	0.681907183910698	1.57810188644955e-07
TRINITY_DN61249_c1_g1	107.448587241258	-2.89747783665922	0.412812797473585	1.59261230047671e-07
TRINITY_DN71313_c0_g1	35.2101915376387	4.0871476991889	0.672337689696147	1.60746579642358e-07
TRINITY_DN62085_c0_g2	119.238372834656	-7.06201979909775	1.32030644044101	1.62231985440449e-07
TRINITY_DN79403_c5_g4	19.2954360712193	3.46795041552993	0.538380112780028	1.63772542020096e-07
TRINITY_DN73629_c0_g1	217.780212051589	-1.9393645518265	0.20506122218684	1.6533587419784e-07
TRINITY_DN60013_c0_g1	1164.28237348184	2.26098346553456	0.275381288563299	1.66911891958122e-07
TRINITY_DN77450_c3_g1	223.600861298019	-2.64383529017047	0.359065236558977	1.68493328576464e-07
TRINITY_DN80422_c0_g1	1097.32276499667	1.810013808336	0.176975503416772	1.70081551581793e-07
TRINITY_DN69373_c1_g1	4285.47107884712	-2.1226667799089	0.245495605311058	1.7169977645951e-07
TRINITY_DN53052_c0_g1	192.507901156171	-2.38983798882395	0.304106063737833	1.73339254354689e-07
TRINITY_DN63745_c3_g4	1024.94668789735	-2.71798355243909	0.375914783404615	1.74977200811992e-07
TRINITY_DN85398_c3_g1	525.974724087556	1.70374004950793	0.154097253937887	1.76640603532891e-07
TRINITY_DN52661_c5_g2	116.287939072753	-2.36033202309999	0.29824038406304	1.78350536051085e-07
TRINITY_DN59427_c0_g2	3462.439909507	1.64115598530241	0.140593598526416	1.80065390742489e-07
TRINITY_DN71066_c4_g3	71.7124449987577	-2.87616101591278	0.411429193860992	1.81779904893688e-07
TRINITY_DN64775_c0_g1	77.1433484110278	2.68691073593337	0.369962800477813	1.83495725062547e-07
TRINITY_DN46076_c1_g1	38.8315816496142	4.37832111968277	0.741103020249322	1.85219405058904e-07
TRINITY_DN79415_c1_g3	167.179609617837	-2.50940748495559	0.331131506262766	1.86942118898318e-07
TRINITY_DN71512_c2_g2	482.415131000927	1.62532543607185	0.137190948286579	1.88664705332912e-07
TRINITY_DN59235_c0_g1	362.60319541445	1.89083884553176	0.195526354717965	1.90402206837135e-07
TRINITY_DN61072_c2_g1	167.403680331264	4.4039489540164	0.747239983249419	1.92143847828282e-07
TRINITY_DN83314_c3_g1	284.826117599122	2.74472566771618	0.3830295264834	1.93885616462828e-07
TRINITY_DN81783_c0_g2	1564.87577725082	-1.90862627512356	0.199526673476763	1.95635274946912e-07
TRINITY_DN59725_c0_g2	716.51849076753	1.65374622325472	0.143562679888866	1.97383996841408e-07
TRINITY_DN50870_c0_g1	797.890403091302	1.83778608212832	0.184064351927741	1.99149522732651e-07
TRINITY_DN84418_c2_g3	34.6228878849358	-3.69275212085252	0.591801015713716	2.00926121158192e-07
TRINITY_DN76524_c0_g3	408.196142318007	-2.32615373864769	0.291616341076398	2.02723090626129e-07
TRINITY_DN79160_c1_g1	864.693176132626	2.2711110697915	0.279603069133533	2.04531082182766e-07
TRINITY_DN64508_c0_g1	318.973773942928	2.25868416502598	0.27700060123032	2.06356519594673e-07
TRINITY_DN71481_c0_g1	2411.56143057058	-1.5078752599296	0.111770762052542	2.08180056778763e-07
TRINITY_DN83960_c6_g1	1074.31764840096	-3.06425202504127	0.45437666531728	2.10009041864569e-07
TRINITY_DN81993_c2_g1	259.736919444817	1.72281821641998	0.159194899524883	2.11859762029327e-07
TRINITY_DN69612_c4_g1	335.250582710416	2.38814426002072	0.305910443944856	2.13733735216466e-07
TRINITY_DN66572_c0_g1	1178.53136069213	1.82666078436226	0.182232906608929	2.15619092965285e-07
TRINITY_DN83285_c2_g1	409.836190879424	1.88888203538684	0.196012674123176	2.1751598030893e-07
TRINITY_DN68572_c1_g1	43.162923059231	4.10816448223376	0.685556259450095	2.19420236335708e-07
TRINITY_DN81321_c0_g2	221.93959410808	-1.83092101237394	0.183372501762352	2.21345859659051e-07
TRINITY_DN60136_c0_g1	11531.1073027199	2.66953316528032	0.368565476891804	2.23283710493639e-07
TRINITY_DN81081_c0_g2	1532.25396723553	1.9354629696167	0.206772707075037	2.25276044256332e-07
TRINITY_DN59752_c4_g1	446.194881359916	1.83576957872876	0.184752650933284	2.27269527046776e-07
TRINITY_DN75400_c1_g1	122.315854910197	-2.11718861051436	0.247019294962754	2.29270831849828e-07
TRINITY_DN79404_c0_g1	1337.67144270593	-1.53366406745338	0.118040849850609	2.31286378882573e-07
TRINITY_DN69264_c2_g1	615.991761137842	-2.00538649859398	0.222447383555634	2.33313017901796e-07
TRINITY_DN72049_c1_g1	460.668268745705	4.57676106158723	0.791745519064064	2.35358560682281e-07
TRINITY_DN78668_c4_g1	378.387701704184	-1.73679254466773	0.163153143049773	2.37418036144124e-07
TRINITY_DN55931_c3_g1	88.1338348494922	-3.86915734139506	0.635394883391661	2.39478879261687e-07
TRINITY_DN57137_c0_g1	361.097263538496	1.86758287512583	0.192212605605901	2.41556733227228e-07
TRINITY_DN71017_c2_g5	44.1917083995402	-2.70505365133078	0.377759550360458	2.43632375152145e-07
TRINITY_DN62684_c0_g4	271.03069290396	2.52655384604317	0.338838789778725	2.45795116050595e-07
TRINITY_DN69693_c1_g3	955.637086614801	2.56057370387485	0.347160606140326	2.48067190813073e-07
TRINITY_DN55318_c0_g2	134.935111514645	3.37961500754356	0.529467023031937	2.5034631874462e-07
TRINITY_DN81466_c1_g1	350.624720493764	-2.18423998371499	0.263521923059012	2.52627591755545e-07
TRINITY_DN78182_c0_g1	881.326631678519	-1.65065537009372	0.144809029841403	2.54913742180709e-07
TRINITY_DN82980_c2_g1	229.373349159388	2.2331323036774	0.274519889270428	2.57211022020815e-07
TRINITY_DN67158_c1_g1	735.487523039383	1.89007532541369	0.198152301202671	2.59506067911027e-07
TRINITY_DN74922_c1_g1	2562.95274972329	3.41771075606992	0.538303587666955	2.61803980894603e-07
TRINITY_DN84114_c1_g3	96.0122219394098	-2.79831419137468	0.400422291263251	2.64102257308431e-07
TRINITY_DN77325_c1_g3	441.587618625598	-2.51137345923681	0.336645275663017	2.66415204424342e-07
TRINITY_DN82859_c2_g1	1895.19482896144	1.81001348674206	0.180452229708059	2.68733319692767e-07
TRINITY_DN51570_c1_g3	144.237163058659	2.52751760120678	0.340808265419099	2.71128737913773e-07
TRINITY_DN79359_c2_g3	226.201891830829	2.04749430272882	0.233899095089671	2.73565229324552e-07
TRINITY_DN56723_c1_g1	99.514653714517	3.22289076652131	0.49647813853982	2.76011674810265e-07
TRINITY_DN74701_c2_g1	164.913789197927	-2.53410254924362	0.342718309648298	2.78467574805206e-07
TRINITY_DN81946_c6_g1	303.835920730041	-1.79995639250679	0.178738884029054	2.80928980879037e-07
TRINITY_DN77586_c2_g1	1506.34825638516	3.84603396764198	0.635980886623344	2.83393527136842e-07
TRINITY_DN82652_c2_g2	797.20870651099	3.71964453723792	0.607776655927173	2.85858220496062e-07
TRINITY_DN83793_c1_g3	7560.05447807664	1.87079049759424	0.194640380678319	2.8833071733757e-07
TRINITY_DN59123_c1_g2	15.4840428499576	5.27503592323889	0.955603013109501	2.90802156320329e-07
TRINITY_DN63512_c0_g1	22.2593824884513	4.27348909622638	0.732126213987342	2.93300861428142e-07
TRINITY_DN74509_c4_g2	237.495771029598	1.95415926457835	0.213593093522269	2.95847378049414e-07
TRINITY_DN82436_c0_g2	1197.13875890231	-2.7247759668943	0.386158201099528	2.98399124469367e-07
TRINITY_DN79841_c1_g2	28.5420314334731	6.23424383350906	1.17314815213709	3.01009699763326e-07
TRINITY_DN84306_c2_g1	1409.78504813425	-2.47958021347316	0.331812277722804	3.03651280533287e-07
TRINITY_DN83852_c1_g1	181.507881604911	-2.00561345167972	0.225524121375058	3.06290295080453e-07
TRINITY_DN79560_c1_g1	786.040828704865	1.87936186082529	0.197310476619389	3.0895588636635e-07
TRINITY_DN76146_c0_g1	987.838842651146	1.50350141606643	0.112989205336729	3.11625195629287e-07
TRINITY_DN80676_c0_g2	78.1125689124327	3.69436677362607	0.605010693422949	3.14328257395918e-07
TRINITY_DN78152_c2_g1	566.780885700626	-2.6171621590026	0.363690455689771	3.17122601486307e-07
TRINITY_DN55227_c0_g3	201.007165836167	2.36714482340929	0.307482136657646	3.19916969105427e-07
TRINITY_DN70475_c1_g2	1113.24034520646	-2.38591634224469	0.31174185392771	3.22715056502655e-07
TRINITY_DN67871_c1_g3	2065.63525379448	-2.12466404126084	0.253280502899266	3.25584959247902e-07
TRINITY_DN80677_c0_g1	70.7574590948484	-2.87281965921133	0.421993959469067	3.28485043898091e-07
TRINITY_DN77627_c3_g1	687.521894568021	-1.68011571673718	0.153447289779073	3.31466062226227e-07
TRINITY_DN77586_c2_g4	3306.38039589142	5.45805469942012	1.00590181107708	3.34448113063845e-07
TRINITY_DN80502_c0_g3	290.143247816302	-2.35275763989315	0.305369830164841	3.37455945366611e-07
TRINITY_DN84960_c2_g1	302.653181112487	1.71637432930651	0.161743255890951	3.40471917082194e-07
TRINITY_DN84950_c2_g1	247.305209258384	-1.99286554198987	0.224263492417606	3.43511784179164e-07
TRINITY_DN71967_c5_g1	227.669896736794	2.04287795734423	0.235570857285922	3.46550565786092e-07
TRINITY_DN56072_c1_g1	531.185948528504	-1.76223216597366	0.172219816161528	3.49601881566815e-07
TRINITY_DN68495_c2_g2	839.820044206564	-2.42840831375235	0.322742078861937	3.52650164677488e-07
TRINITY_DN84992_c1_g2	130.834557369129	-2.13061852720977	0.255461820986068	3.55695314552984e-07
TRINITY_DN56005_c5_g2	232.896530754871	6.77848031042583	1.30634924721672	3.587730418605e-07
TRINITY_DN84374_c1_g4	1314.33859712331	-1.84788254551991	0.191691943761644	3.61850088754555e-07
TRINITY_DN79797_c3_g2	1183.65029362859	-2.3838444639944	0.313135572492072	3.64982431083055e-07
TRINITY_DN83686_c3_g2	89.3323460200314	3.90156110088948	0.657308339273524	3.68189600645778e-07
TRINITY_DN67492_c2_g2	455.959707676652	2.76478182346199	0.399962747606402	3.71423531370953e-07
TRINITY_DN78494_c3_g1	877.296284642006	-1.6106633725211	0.138421241322438	3.74664900903788e-07
TRINITY_DN66614_c3_g1	2606.45839455838	-2.28274540865125	0.290770550220824	3.77903345846737e-07
TRINITY_DN75955_c1_g1	248.207613635075	-2.60635293320363	0.364251760596961	3.81162157227568e-07
TRINITY_DN64541_c1_g1	2032.29908142961	-6.21391522294753	1.18328913607043	3.84477346192406e-07
TRINITY_DN55343_c2_g2	213.699186900906	2.28805074647583	0.292349040411125	3.87795024731489e-07
TRINITY_DN81147_c1_g2	232.599918900738	2.14423883814165	0.259725546036248	3.91113103978484e-07
TRINITY_DN66837_c1_g2	9315.61444278897	4.45947459892742	0.785364221075506	3.94437244684202e-07
TRINITY_DN78956_c0_g1	1059.40243295452	-2.38153634769098	0.313648121823355	3.97760136997572e-07
TRINITY_DN83264_c3_g1	992.134652901343	-2.22003214892692	0.277026114912848	4.01090136038724e-07
TRINITY_DN53070_c0_g2	79.5923875284935	-2.85367944556379	0.421374534783305	4.04497928114903e-07
TRINITY_DN66361_c1_g1	390.374075854909	3.23351418291775	0.507808076048182	4.07914384404644e-07
TRINITY_DN73366_c1_g1	433.128788823606	4.67928868630534	0.836822224379124	4.11353572958948e-07
TRINITY_DN80332_c1_g1	663.87661148559	-1.92342204367185	0.210157250910086	4.14835953954994e-07
TRINITY_DN59079_c1_g1	854.228004895505	2.91660481150943	0.436230320395651	4.1832048544498e-07
TRINITY_DN85656_c8_g1	459.652249152963	-2.0686224505524	0.243376871220603	4.21848183242995e-07
TRINITY_DN62057_c1_g1	1155.50420153448	-1.79516326660163	0.181271995548554	4.25446036410127e-07
TRINITY_DN72891_c4_g1	108.868417678546	-2.041141240297	0.23744684265797	4.2907200273239e-07
TRINITY_DN66002_c5_g1	712.046511577415	2.54453267392599	0.352611932617179	4.32774198685831e-07
TRINITY_DN68716_c1_g1	40.9549298525103	4.05852258223545	0.698890801789872	4.36545453312452e-07
TRINITY_DN67248_c0_g1	104.667189265458	2.73511613543565	0.396504490071327	4.40315750927035e-07
TRINITY_DN63444_c2_g1	126.765565679446	3.57071172111172	0.587933583662004	4.4414814967883e-07
TRINITY_DN69808_c0_g1	177.461430560684	-2.31374640466719	0.300502818586461	4.47987237921438e-07
TRINITY_DN74004_c1_g1	178.470805742563	-1.8839754834461	0.202229041655465	4.51833831183656e-07
TRINITY_DN68629_c1_g1	68.0590366058091	-4.56672368388705	0.815996566126587	4.55678239180496e-07
TRINITY_DN82755_c1_g2	79.0029957379992	3.27017302113736	0.519766908333911	4.59581138140295e-07
TRINITY_DN80687_c2_g2	30.0771086200112	3.246673026882	0.514569511863978	4.63508817464976e-07
TRINITY_DN51630_c0_g1	2101.53815547286	1.73479088141827	0.168359884928164	4.67464590750214e-07
TRINITY_DN85595_c4_g6	54.5585852428657	3.21452887641418	0.507464626066524	4.71424794987584e-07
TRINITY_DN67787_c1_g2	432.270213353689	2.38804633120629	0.318096496257104	4.75385693201875e-07
TRINITY_DN53847_c0_g1	819.895310188893	3.05293867882028	0.470975516923959	4.79433978876596e-07
TRINITY_DN84912_c0_g1	48.5867261221048	7.16788754259091	1.41532088982225	4.83496127691157e-07
TRINITY_DN69395_c0_g1	585.330205385434	3.24985852223444	0.516318669785643	4.8756172711693e-07
TRINITY_DN69452_c3_g1	27.4543809537268	6.00580792845492	1.14892605500925	4.91633027182874e-07
TRINITY_DN80281_c2_g1	812.063644183749	-2.1256235618149	0.258473675456732	4.95740393040102e-07
TRINITY_DN81208_c0_g1	534.986593902384	2.03798645863193	0.238372376290805	4.99850633886333e-07
TRINITY_DN72544_c0_g1	734.065563454568	-1.85939988678976	0.197386960735922	5.03967387664818e-07
TRINITY_DN70139_c1_g1	151.004218205346	2.72557650089603	0.39637630186827	5.08088910053126e-07
TRINITY_DN73923_c1_g4	565.230441539664	-1.7727176078306	0.177701440968605	5.12307189605587e-07
TRINITY_DN71247_c0_g1	582.703824857468	3.54819146577228	0.586783982837052	5.1664101147301e-07
TRINITY_DN66115_c1_g1	170.635943048782	2.50254544541872	0.346221895417835	5.21029125963697e-07
TRINITY_DN60999_c1_g1	252.872801696443	-2.3843928715691	0.319390706578869	5.25527931828592e-07
TRINITY_DN65775_c2_g1	1901.15217492146	-2.30839474462711	0.301870601422284	5.30024973235996e-07
TRINITY_DN79465_c0_g1	2411.12561810185	3.39627742276351	0.553247923659736	5.34582506869254e-07
TRINITY_DN74445_c3_g1	145.75238826207	-2.34293892491368	0.310155948356925	5.39165466157044e-07
TRINITY_DN58738_c0_g1	518.106378210251	-2.17583805127309	0.271573458269707	5.43745929188402e-07
TRINITY_DN55941_c0_g1	211.963657553154	-3.00132755979421	0.462380351584019	5.4835200718343e-07
TRINITY_DN61108_c2_g1	1116.91332758594	2.06866440064152	0.246948286192271	5.52970773569039e-07
TRINITY_DN48405_c1_g1	152.537724496263	2.31772283517971	0.304523079115148	5.57590530734383e-07
TRINITY_DN76532_c1_g1	202.15765641616	4.91731770282502	0.905404157622489	5.62217171813543e-07
TRINITY_DN69559_c1_g1	1964.29288492875	2.45456322891231	0.336280899820481	5.66863928235465e-07
TRINITY_DN76065_c0_g1	78.6393765971966	-2.54469635963693	0.357131069886915	5.71507942699406e-07
TRINITY_DN70221_c3_g1	1557.7581156853	-1.75560291564512	0.17472741385438	5.76164657900434e-07
TRINITY_DN77404_c3_g1	1432.91276337834	2.19373136141473	0.276074092631973	5.80826985775216e-07
TRINITY_DN74934_c2_g1	1563.80456037417	-2.59794026715557	0.370066724628636	5.85621463732139e-07
TRINITY_DN82169_c1_g2	89.4360509322014	-2.41737876556784	0.328437979861862	5.90467698510291e-07
TRINITY_DN76343_c2_g2	279.96648062179	-2.59216021396392	0.369021074723344	5.95330414291511e-07
TRINITY_DN82210_c2_g1	2121.44120092196	-1.65910817929594	0.152849696933769	6.00244479819953e-07
TRINITY_DN59150_c0_g2	936.488625643589	-3.0521818752231	0.47606814567898	6.05186825042411e-07
TRINITY_DN85440_c4_g1	6433.69378936631	-1.51704356383884	0.119997051961279	6.10168389003406e-07
TRINITY_DN64069_c1_g1	121.452225357542	2.46881735320373	0.341002680389211	6.15178863302904e-07
TRINITY_DN81831_c1_g1	133.347186848123	-2.50215812066693	0.34885464805605	6.20216526783419e-07
TRINITY_DN80505_c1_g1	1513.21255140466	2.36071992518818	0.316052364315025	6.25262581593192e-07
TRINITY_DN67384_c1_g1	818.44300679871	2.32684627677188	0.30819214590959	6.30304641108685e-07
TRINITY_DN49922_c0_g1	926.880765505458	1.70090624378717	0.162864616584261	6.3538070780176e-07
TRINITY_DN56491_c0_g1	87.2384714734879	2.42286462951374	0.330720352243772	6.40482265033932e-07
TRINITY_DN56479_c5_g1	317.191987726986	-2.25028333594493	0.2907144268292	6.45616941037421e-07
TRINITY_DN59273_c0_g2	1026.53537051246	5.06745520130457	0.945788243711477	6.50748145142412e-07
TRINITY_DN55363_c2_g1	25.2309830669835	7.36033424093098	1.4790946975482	6.5588380906e-07
TRINITY_DN73894_c0_g1	66.1252350175895	-2.78425625214517	0.414977953877859	6.61025647548178e-07
TRINITY_DN80007_c1_g2	2024.07635470776	-2.51228211145937	0.351782175197336	6.66179023976584e-07
TRINITY_DN50825_c0_g1	1035.483238795	2.6413227081392	0.382006253867552	6.71384652843926e-07
TRINITY_DN67891_c1_g1	415.355128716248	-2.80465572661176	0.42012702198275	6.76611168447401e-07
TRINITY_DN59221_c0_g1	1360.73228572539	-1.57583275668343	0.134068526124479	6.81842063441673e-07
TRINITY_DN80138_c1_g3	620.090573353657	3.41299400505073	0.561852666516927	6.8707520301394e-07
TRINITY_DN60269_c3_g1	763.17290080412	1.99340167153132	0.231314106644195	6.92304344017173e-07
TRINITY_DN80561_c1_g1	874.157774316596	1.77839901136969	0.181301599600866	6.97557651854526e-07
TRINITY_DN61869_c7_g2	26.3098950106558	-5.03317631977424	0.939643166306696	7.0283376834635e-07
TRINITY_DN75831_c3_g1	333.374840967955	-1.71150117581838	0.165851687204021	7.08161563577773e-07
TRINITY_DN63388_c1_g1	111.783494728674	2.37925716385242	0.321682019760073	7.13543744319003e-07
TRINITY_DN62268_c4_g1	62.0359196649592	3.32009756689789	0.541232546365846	7.18943940635426e-07
TRINITY_DN74446_c1_g4	1435.72219652553	-1.61729745105142	0.144109821265469	7.244213249202e-07
TRINITY_DN74585_c0_g1	312.76997585201	-2.03407020243897	0.241455681857864	7.29914934762612e-07
TRINITY_DN66361_c1_g2	562.436379189226	3.41640795072295	0.564286143891319	7.35412485216253e-07
TRINITY_DN54096_c0_g1	97.9776862808282	-2.23418007872595	0.288210229135155	7.40903403607206e-07
TRINITY_DN70502_c1_g1	3579.49827728615	-5.44825850047428	1.03894470139241	7.46406180502381e-07
TRINITY_DN66687_c1_g1	159.807040206818	2.54554880231881	0.361101349563246	7.51940106852631e-07
TRINITY_DN43579_c0_g1	12.2041556736527	5.09972747438505	0.958140830859175	7.57501060008239e-07
TRINITY_DN84928_c1_g1	4146.50180590597	1.74073499900514	0.173163939536996	7.63087083261176e-07
TRINITY_DN66001_c1_g1	314.84762271659	1.73848000880408	0.172737512859148	7.6873428122014e-07
TRINITY_DN66770_c6_g1	108.619856473119	-2.41121589311055	0.330162305989478	7.74397602840346e-07
TRINITY_DN46042_c0_g1	49.283437333735	2.58144098525746	0.370079764985968	7.80083156104506e-07
TRINITY_DN80740_c1_g3	71.6576478505175	-2.4621003833633	0.342168561838078	7.8576702698532e-07
TRINITY_DN76603_c1_g2	34.7874504513685	-4.23047137067121	0.756387505625395	7.91502665438476e-07
TRINITY_DN72439_c0_g2	148.286407461094	2.49570470664844	0.350414730719916	7.97302278681499e-07
TRINITY_DN78854_c2_g2	52.4101977485932	4.46708079854575	0.812410257082223	8.03115303429067e-07
TRINITY_DN78883_c3_g1	603.327785116886	2.3508806901792	0.316542058073842	8.0892172276911e-07
TRINITY_DN70190_c2_g1	921.546007590512	-2.04049262274978	0.243840416719761	8.14735267385513e-07
TRINITY_DN63129_c1_g1	50.2095064856082	2.89913546866181	0.445147814557025	8.2056415218173e-07
TRINITY_DN60730_c7_g4	1995.8805673865	-2.44906373846096	0.339682566609024	8.26396064138136e-07
TRINITY_DN79415_c1_g4	86.8321582458868	-2.44657888607209	0.339171262095127	8.32246056807528e-07
TRINITY_DN62850_c0_g1	2679.04417757158	2.05803439940939	0.248123668976952	8.38114279230593e-07
TRINITY_DN77062_c0_g1	1314.11735907746	-2.42876679098089	0.335212847019477	8.44028900009556e-07
TRINITY_DN76098_c3_g1	324.392093664246	1.88923051083411	0.208718541082364	8.49989230483107e-07
TRINITY_DN78238_c1_g1	2757.81855496418	-2.39741724875009	0.328120959909482	8.55988067925926e-07
TRINITY_DN70441_c0_g1	28.199284717482	4.14712462514281	0.739546504626316	8.62078467925921e-07
TRINITY_DN77161_c1_g1	216.826822132712	4.06383748937232	0.720018332766487	8.68168760294138e-07
TRINITY_DN50291_c0_g1	22.6269991953723	3.16363256253168	0.508519100651519	8.74264670590637e-07
TRINITY_DN83500_c2_g5	427.242324399313	1.89189678223264	0.209637734616322	8.80361891287771e-07
TRINITY_DN69436_c0_g1	576.097091460912	-2.27401827495555	0.299701746640878	8.86556524905232e-07
TRINITY_DN58512_c0_g1	8.15829068021393	6.11198317028651	1.20310429005874	8.92802603906304e-07
TRINITY_DN75276_c2_g3	355.891656505006	-1.95621975962904	0.225118096281457	8.99082129995917e-07
TRINITY_DN69378_c2_g1	157.092730918912	-3.58811892646781	0.60980459809414	9.05460060510071e-07
TRINITY_DN83172_c5_g1	9992.86110208759	-4.44254010269253	0.811602169414355	9.11908284056804e-07
TRINITY_DN76776_c0_g1	168.442105756665	2.24981469371578	0.294682884044867	9.18362134971479e-07
TRINITY_DN77447_c3_g2	1019.52594627322	2.19923605794191	0.282852814717232	9.24852761655672e-07
TRINITY_DN74677_c1_g2	870.006728429474	1.81244458066025	0.191881981994248	9.31516921585979e-07
TRINITY_DN58917_c1_g4	120.80906236271	-2.17793503103788	0.278277104974653	9.38209100698831e-07
TRINITY_DN48094_c0_g2	101.375565717284	2.90044455325867	0.449132264918339	9.44944387513784e-07
TRINITY_DN80259_c2_g1	1642.44587026809	1.8317582250795	0.196833424076211	9.51858146491017e-07
TRINITY_DN85250_c0_g1	586.187163240537	-2.16262150582503	0.275240527463558	9.58819253165321e-07
TRINITY_DN59099_c1_g1	80.8931440444909	2.63397239847685	0.386889473547966	9.65793863808093e-07
TRINITY_DN52669_c3_g1	24.2304270276458	-3.82708542799436	0.66945637395922	9.72773160287117e-07
TRINITY_DN67338_c5_g5	1642.98498821059	-1.76650629263566	0.181561647674663	9.79784697021533e-07
TRINITY_DN77940_c4_g1	1665.8287235233	-1.9988380772264	0.236718294520181	9.86862793232652e-07
TRINITY_DN71119_c0_g3	251.059130362697	-2.21284272601708	0.287532201546352	9.93980266451788e-07
TRINITY_DN69083_c0_g1	137.899826384381	-2.5036470715325	0.356505509143686	1.00110157740165e-06
TRINITY_DN82097_c1_g3	51.0012064488199	3.05229980085895	0.486883819938561	1.00830246031189e-06
TRINITY_DN82219_c1_g1	170.425668095206	-5.41393384319601	1.0480968423612	1.0156268984624e-06
TRINITY_DN56600_c1_g1	617.399135265952	3.46098881713127	0.584414399039636	1.02295434551775e-06
TRINITY_DN51512_c0_g1	37.0140737735856	-2.84302190501663	0.437863582726817	1.03034019809728e-06
TRINITY_DN77561_c1_g2	8573.63529637691	1.9638513130924	0.229075632921563	1.03777220322604e-06
TRINITY_DN80875_c2_g1	127.849398187389	-2.27664847289734	0.303474869705613	1.04522351675752e-06
TRINITY_DN61903_c0_g1	765.052290051235	1.72488132640485	0.172341851261411	1.05269067514165e-06
TRINITY_DN58444_c4_g1	68.0312883225846	4.15301823944579	0.750448493950345	1.06031355314176e-06
TRINITY_DN71141_c2_g2	258.926149860739	2.10820744692077	0.263787298111139	1.0679405093159e-06
TRINITY_DN56238_c0_g5	116.5502542778	-2.31523738291574	0.313082480089855	1.07556567208447e-06
TRINITY_DN60943_c1_g5	57.037616972444	-3.32353930192839	0.553122739442183	1.08318730203181e-06
TRINITY_DN80850_c0_g2	51.0357869627475	3.286708738378	0.544520781613083	1.09084633373792e-06
TRINITY_DN62510_c2_g1	3485.08490498439	-2.56975051590363	0.374192277970068	1.09866108820708e-06
TRINITY_DN67523_c1_g1	53.0834406620663	3.02608186104739	0.483063310899172	1.10649614617793e-06
TRINITY_DN84061_c3_g1	22.8804245219166	2.98970201092445	0.474853305777846	1.11447661895101e-06
TRINITY_DN75795_c3_g2	148.941918505258	-1.88578020096771	0.211409576644963	1.12245721926857e-06
TRINITY_DN75155_c2_g1	500.355135086112	4.17675413968433	0.758396916767959	1.13047010750055e-06
TRINITY_DN83659_c3_g1	162.844139377089	-2.33603463452705	0.319052276172066	1.13852169191686e-06
TRINITY_DN58985_c0_g1	51.3625972920361	3.38166382828749	0.568777342334797	1.14656986354523e-06
TRINITY_DN78218_c0_g1	2458.78875105238	2.04331608366028	0.249455751891157	1.15480158834737e-06
TRINITY_DN74363_c2_g7	293.219769548226	1.78881168371899	0.188644766880966	1.16305869806334e-06
TRINITY_DN85631_c2_g2	641.709607196624	-2.04085445559299	0.248979996451273	1.17134478544356e-06
TRINITY_DN64364_c0_g3	38.7845425620624	8.88132697562532	1.88537848213223	1.1796300527354e-06
TRINITY_DN62356_c3_g1	787.021412380566	2.04512946677256	0.250020594471714	1.18790754647494e-06
TRINITY_DN69906_c0_g3	18610.451414909	-2.97689503945904	0.473123491843364	1.19624562477277e-06
TRINITY_DN85721_c2_g3	1767.38994858738	2.1741325718024	0.28133399388362	1.20477250218506e-06
TRINITY_DN81511_c2_g3	600.27993603747	-2.2802661548667	0.306787260781307	1.21330135721936e-06
TRINITY_DN55652_c2_g1	93.8943514600421	-2.95236519749713	0.467894206737788	1.22183908235528e-06
TRINITY_DN55370_c4_g1	73.979416018518	-6.30012625488399	1.27037024552783	1.23038880983683e-06
TRINITY_DN71093_c2_g1	261.573334862104	-2.32975523088119	0.318819521826701	1.23897874437396e-06
TRINITY_DN80822_c2_g1	14.8461339301632	5.40431370276609	1.05616018053718	1.24758899586211e-06
TRINITY_DN56884_c3_g1	1034.32788216083	1.46096738390474	0.110585088461213	1.25625788023377e-06
TRINITY_DN82287_c0_g2	544.698468259777	-1.64540328953892	0.154839766764637	1.26492601764535e-06
TRINITY_DN48925_c0_g1	112.489516400501	-6.47068752509216	1.31315987818519	1.27367299050779e-06
TRINITY_DN69345_c0_g1	274.721060343665	2.04859805028366	0.251747117034624	1.28244119623018e-06
TRINITY_DN59985_c5_g2	80.2682259551201	7.26363984476463	1.50382154358917	1.29120428180794e-06
TRINITY_DN84742_c0_g1	402.996605357649	1.61238264512141	0.147112132671555	1.30005986516063e-06
TRINITY_DN52895_c0_g3	59.5040851395788	5.44321480120878	1.06878158918343	1.30913621496236e-06
TRINITY_DN71118_c2_g1	161.762606965916	2.08807105251507	0.261960979784149	1.3183628507135e-06
TRINITY_DN79822_c2_g2	392.501038385421	1.87142748363937	0.209853587929758	1.32762261354242e-06
TRINITY_DN61933_c2_g1	1133.42377132652	-1.39154038648857	0.0942983285280038	1.33688883712487e-06
TRINITY_DN83082_c1_g1	4126.79030739364	-1.79399087125419	0.191234657394763	1.34615369050895e-06
TRINITY_DN69213_c2_g1	361.716499118927	2.06134496613171	0.255710544001209	1.35546673065769e-06
TRINITY_DN81291_c1_g2	156.061434568342	-2.00161780924119	0.241366242927046	1.3648033099674e-06
TRINITY_DN57731_c1_g1	1231.66317098965	1.67612687484772	0.162958822978903	1.37416041692953e-06
TRINITY_DN84485_c0_g4	4411.86561555743	-1.57536347579082	0.138719210131424	1.38356773922101e-06
TRINITY_DN59071_c0_g1	166.941310480828	1.79865141531627	0.19257696168583	1.39298613500716e-06
TRINITY_DN85208_c4_g2	2031.02559429668	-1.4969240520295	0.119829138312237	1.40240389810371e-06
TRINITY_DN58651_c2_g1	2772.32771154917	-1.58937544048257	0.142136280106927	1.41182752320837e-06
TRINITY_DN76944_c3_g7	227.359192415431	-2.6136436876955	0.389205493718188	1.42126471009256e-06
TRINITY_DN65140_c2_g1	1455.23213640572	-2.23567157685412	0.298062738842423	1.43070470928484e-06
TRINITY_DN80966_c2_g1	2048.63010055439	-1.73804197360116	0.178074383872835	1.44018300663303e-06
TRINITY_DN76829_c2_g1	9.74524894467203	4.58853579863982	0.866264782651218	1.44974187699684e-06
TRINITY_DN78428_c1_g1	2314.45378031207	-1.67107918104295	0.162162240861844	1.45948273766824e-06
TRINITY_DN59286_c6_g1	429.060755170254	-2.30272518263089	0.314829334200838	1.4692322504934e-06
TRINITY_DN52880_c5_g1	19.0343085560847	5.05875491962038	0.982198208559826	1.47923040455326e-06
TRINITY_DN80262_c1_g1	2292.13116327973	2.59222537579658	0.385479225081083	1.48930241816168e-06
TRINITY_DN53967_c0_g1	18.2156105402278	4.54029605253081	0.857150720467288	1.49937183917632e-06
TRINITY_DN76244_c0_g1	1287.79751066361	-1.92465315578229	0.223910333800807	1.50946435141002e-06
TRINITY_DN66187_c2_g2	567.164675603069	1.83737810204855	0.202790861183298	1.51955898155855e-06
TRINITY_DN80637_c1_g1	1286.67992973052	-1.55327722007369	0.134075999767775	1.5297701159419e-06
TRINITY_DN70288_c1_g1	96.9444107987896	2.37457112193768	0.333159612955342	1.54000427684993e-06
TRINITY_DN73540_c2_g3	43.801834169149	-3.15910686400779	0.523479813157846	1.55029100951061e-06
TRINITY_DN67305_c0_g1	387.775367442319	2.90028060831495	0.461107686754147	1.56073239074119e-06
TRINITY_DN59725_c0_g1	213.088711019973	-2.10885012239655	0.269100089350587	1.57118760621445e-06
TRINITY_DN81831_c2_g1	151.963040085066	-2.59409646292894	0.387255409741924	1.58183919711437e-06
TRINITY_DN73743_c2_g1	19.829677061651	3.52759426455604	0.614602335044537	1.5926718586727e-06
TRINITY_DN84128_c0_g4	153.266033505841	3.34714677005558	0.570773613721467	1.60350927180907e-06
TRINITY_DN57907_c0_g1	446.977964930037	-2.32790390008928	0.32306097031836	1.61442790685157e-06
TRINITY_DN73188_c2_g1	42.7061224809908	-3.1909243349258	0.533047564783416	1.62534350986605e-06
TRINITY_DN85671_c5_g1	502.806165441093	2.09861991954835	0.267355434257093	1.63629621896549e-06
TRINITY_DN84843_c3_g2	136.786002795506	3.9366726038929	0.715155673569082	1.64738484142129e-06
TRINITY_DN77950_c1_g1	580.612215686318	1.76866425544109	0.187190918129527	1.65846164876402e-06
TRINITY_DN77983_c4_g1	155.038430091244	2.51311489887171	0.368518261813945	1.66954442959645e-06
TRINITY_DN82077_c3_g4	365.959082488193	1.87801354277368	0.213859576528393	1.68063387477315e-06
TRINITY_DN80420_c1_g1	416.13245963601	-1.88621088244251	0.215860542970549	1.69171433056723e-06
TRINITY_DN55744_c0_g1	852.154331421184	2.14946380170669	0.28008996674835	1.70286380963097e-06
TRINITY_DN63648_c2_g1	508.344827496863	-2.39851330133092	0.340883168408274	1.714068021161e-06
TRINITY_DN79646_c1_g1	303.933906193326	-3.09864019771273	0.512542533678623	1.72569108095236e-06
TRINITY_DN68800_c0_g1	538.592155043647	-2.13205469530104	0.276722529041643	1.73749975578888e-06
TRINITY_DN52747_c0_g1	168.389648044398	3.09198329516175	0.511383139625352	1.74930010180274e-06
TRINITY_DN72072_c1_g1	125.48448124077	2.32121795897044	0.323142560796804	1.76120751700687e-06
TRINITY_DN79148_c1_g1	113.919395756156	4.2593988600906	0.79747763881859	1.77318569856454e-06
TRINITY_DN75937_c1_g1	77.3097004220992	-4.25706093441113	0.796940520520383	1.78515964125948e-06
TRINITY_DN65443_c0_g1	4027.74780469387	3.95370296861179	0.722738798270136	1.79712698385823e-06
TRINITY_DN54196_c3_g1	14.0766279728999	3.41967132148345	0.59220452199041	1.80913338817923e-06
TRINITY_DN79611_c1_g1	483.3108939252	2.35400020759966	0.331437513391734	1.8211613398943e-06
TRINITY_DN85514_c4_g1	98.7338624225251	2.90121561018716	0.465466986567739	1.83321460787256e-06
TRINITY_DN81139_c0_g2	563.376972061474	2.73085658706826	0.423889593501298	1.84532505110946e-06
TRINITY_DN75626_c1_g1	2581.09503133012	-1.46639002514508	0.114287271345714	1.85755894346771e-06
TRINITY_DN85759_c10_g1	30.8904771996508	2.99266492850146	0.488322903235624	1.86979135039639e-06
TRINITY_DN66723_c1_g1	25.1170065429122	3.03798054452653	0.499672755260935	1.88212434334368e-06
TRINITY_DN70407_c2_g1	203.738902864154	-3.69094403727339	0.660334958651157	1.89464700769276e-06
TRINITY_DN67553_c1_g2	180.940036938106	-2.19575154798365	0.293546969426175	1.90725243523044e-06
TRINITY_DN51822_c0_g2	61.8426504607608	-2.75372742904949	0.43053695634912	1.91984939247163e-06
TRINITY_DN83743_c2_g1	50.4233150931352	2.9335152359684	0.474797624386263	1.93249379345129e-06
TRINITY_DN72387_c3_g1	577.415513033659	3.67015303782028	0.656045948992901	1.94525533038785e-06
TRINITY_DN64050_c4_g1	320.527405126048	2.46376807907819	0.359809337645455	1.95811513801289e-06
TRINITY_DN75659_c3_g2	111.365528479047	-2.29178428236123	0.317651951367418	1.97105082274229e-06
TRINITY_DN63590_c0_g1	533.709036191872	-1.79114736482784	0.194607209218933	1.98405062500578e-06
TRINITY_DN81687_c0_g1	1326.10243655402	-2.28620580620859	0.316668599956939	1.99725995195799e-06
TRINITY_DN71716_c5_g2	224.623947034796	2.36540998395843	0.336214813753846	2.01048784082604e-06
TRINITY_DN66367_c1_g1	78.8687034278568	-1.96537817412437	0.237718934968005	2.02370735889858e-06
TRINITY_DN75587_c1_g2	13.9423599116099	4.88491118839743	0.957154928648899	2.0370472958816e-06
TRINITY_DN81648_c1_g1	1523.41904615913	-1.42517596991454	0.104790278331875	2.05045959623274e-06
TRINITY_DN81124_c1_g1	1366.28544696637	3.38687509936507	0.588373901899855	2.06389787135912e-06
TRINITY_DN73697_c1_g1	661.952347137847	2.34126871201291	0.331157671890867	2.07773225271657e-06
TRINITY_DN74319_c0_g1	395.949254834507	-1.97672818949979	0.241365201623413	2.09178084113292e-06
TRINITY_DN56717_c0_g2	80.1889523453706	-3.0752805970087	0.513129577129189	2.10596496209084e-06
TRINITY_DN73163_c2_g1	605.856351836575	-2.1235116460693	0.277859846728031	2.12019252231357e-06
TRINITY_DN84547_c0_g1	143.113549369809	-5.7491306461973	1.17479606026999	2.13446498505171e-06
TRINITY_DN77860_c3_g1	2820.25621372966	-2.71694499091465	0.425133790545713	2.1489818238238e-06
TRINITY_DN75183_c4_g1	3398.77647484797	2.08859260720613	0.269571603611449	2.16350634631637e-06
TRINITY_DN77149_c0_g2	164.05948077122	-3.12665000180097	0.527280976254429	2.17835296350976e-06
TRINITY_DN63122_c2_g1	59.0890724836162	-3.15865626933903	0.535391344754531	2.19327269057516e-06
TRINITY_DN72843_c0_g1	593.563979473115	4.75670581000491	0.932266335313674	2.20833229545341e-06
TRINITY_DN67657_c0_g1	258.544936844181	2.89285338253897	0.469842944648645	2.22344075653614e-06
TRINITY_DN83845_c2_g1	506.656586030679	2.53168771779593	0.380591171713511	2.23882665328215e-06
TRINITY_DN74925_c1_g2	69.2295082315701	3.49657457335776	0.620463701160308	2.25424938623059e-06
TRINITY_DN56138_c0_g5	74.3014056281369	-6.76094824854941	1.43281353897763	2.26986846719045e-06
TRINITY_DN74543_c0_g1	914.058722438123	-3.41671336214331	0.601111784323105	2.2854922176858e-06
TRINITY_DN73007_c2_g3	108.610638172551	-2.67821738017577	0.417565859468486	2.3011956271709e-06
TRINITY_DN73079_c1_g2	156.661978918499	1.9070102437808	0.225710240324067	2.31692243892015e-06
TRINITY_DN55551_c0_g1	23.770887078995	2.7062781393171	0.424782864126184	2.33275057513234e-06
TRINITY_DN72335_c0_g4	637.131861328615	-2.13139585052504	0.281886149673439	2.34879199716105e-06
TRINITY_DN55890_c0_g2	91.631657503213	-2.27212341403486	0.317154045340741	2.36500769153552e-06
TRINITY_DN62368_c3_g1	598.972414955096	1.7455775216586	0.185958705302447	2.38133053242228e-06
TRINITY_DN53098_c5_g1	1159.24709402628	2.14596120720618	0.285867524251643	2.39768369457902e-06
TRINITY_DN83454_c1_g1	428.458499644218	2.3830603847754	0.345044136734734	2.41404462623289e-06
TRINITY_DN66948_c0_g1	1669.04002343687	1.80861422958787	0.201732542393443	2.43038731012202e-06
TRINITY_DN68011_c3_g1	22437.8577091921	1.857112939612	0.213940656282246	2.44686454130434e-06
TRINITY_DN76455_c6_g1	89.1871716751788	2.33387994801606	0.332958112864415	2.46333494384325e-06
TRINITY_DN80249_c2_g1	254.969946058916	-2.34563115879137	0.33589583815381	2.47979026078279e-06
TRINITY_DN85200_c4_g1	302.926081734179	2.23215271221074	0.307824968756398	2.49647973317461e-06
TRINITY_DN81848_c2_g3	5928.92319607363	-1.62370243757869	0.155872326358695	2.51325766651696e-06
TRINITY_DN69633_c1_g1	2918.85432635716	-2.18567775538844	0.296390133026557	2.53009115160383e-06
TRINITY_DN63883_c4_g1	177.707273643169	-2.01954461642146	0.254941656053777	2.54700323001487e-06
TRINITY_DN74841_c1_g5	269.381202273598	1.81701713496242	0.204361326440297	2.56399099033289e-06
TRINITY_DN76775_c2_g6	17.4109505724226	4.063178696886	0.766207071864477	2.58096363582815e-06
TRINITY_DN57965_c3_g2	49.3342717332904	-4.61967462655323	0.905485127652567	2.59794393358472e-06
TRINITY_DN67921_c0_g3	379.140045026838	-1.82370132871755	0.20611639893241	2.61499885245618e-06
TRINITY_DN73426_c1_g1	43.813052373416	4.46921194684268	0.868387651963398	2.63213522845827e-06
TRINITY_DN66797_c2_g1	648.749696173022	-2.8002318461179	0.450965427105276	2.64949342850726e-06
TRINITY_DN66723_c1_g3	162.37687291703	4.10856170963952	0.778862141611002	2.66689484610055e-06
TRINITY_DN72971_c0_g5	79.701723511464	-2.15932249610915	0.290476615388941	2.68428049955686e-06
TRINITY_DN65310_c7_g2	36.0485491532203	-5.49683664451585	1.12692111749245	2.70170449243447e-06
TRINITY_DN53676_c0_g1	40.7144611998182	2.4882326613988	0.372984969118357	2.71913351061984e-06
TRINITY_DN66326_c2_g4	37.6441557418574	4.17240733892349	0.796547961060842	2.73714040242696e-06
TRINITY_DN85642_c7_g1	207.925184091173	3.42110942436138	0.607932069028884	2.75513994925163e-06
TRINITY_DN78699_c2_g1	28.0613397423907	-5.11377826180255	1.03309570690392	2.77316346093694e-06
TRINITY_DN76787_c3_g1	2081.23021238305	-1.63579167548725	0.159700056171399	2.79123487062496e-06
TRINITY_DN84670_c2_g1	183.17838390469	-2.1659239481309	0.292870396142011	2.80929695544369e-06
TRINITY_DN56482_c2_g1	15.8497763258334	7.71126091956762	1.68621982994453	2.82741793301713e-06
TRINITY_DN76320_c4_g2	32.4238744675968	-2.97206693819418	0.49574840277853	2.8456933904338e-06
TRINITY_DN66205_c0_g2	1239.14086315451	-2.19340604206836	0.300152283300056	2.86411220768396e-06
TRINITY_DN77182_c1_g1	4112.66755995776	-1.63346232711918	0.15944802256306	2.8827774310747e-06
TRINITY_DN59965_c1_g1	429.610859748667	2.19697387235056	0.301454280501809	2.9016079545235e-06
TRINITY_DN82065_c3_g4	110.776619424669	-2.35402748664	0.341038801907041	2.92044803877457e-06
TRINITY_DN84416_c5_g1	78.9853393275661	-2.59610858527097	0.402149400275303	2.93938378218028e-06
TRINITY_DN54712_c2_g5	20.4729510677961	4.14973417523602	0.794002967049026	2.95847485285779e-06
TRINITY_DN62816_c2_g2	943.279223882272	-1.67976225427262	0.171498683328607	2.97782855755399e-06
TRINITY_DN84224_c5_g3	551.177863846297	-2.29617599001313	0.327286167549279	2.99745148252171e-06
TRINITY_DN67665_c0_g1	57.5088323422164	-4.3129024755557	0.836919859852263	3.01722481293884e-06
TRINITY_DN77528_c1_g1	274.930617731367	-1.9931604577846	0.250899793625445	3.03698027332773e-06
TRINITY_DN68370_c1_g1	110.952620158212	3.74679355535696	0.694461067739202	3.05699407748608e-06
TRINITY_DN82522_c0_g2	90.1891258210937	-2.33606124483201	0.33782928262678	3.07702575456462e-06
TRINITY_DN47152_c0_g1	102.25085926038	-2.47486889728186	0.372958754463984	3.09706490454004e-06
TRINITY_DN73921_c2_g2	5905.83853263223	-1.70803159927707	0.179047646950523	3.1170884187126e-06
TRINITY_DN69167_c0_g1	1894.36111971713	-2.47319070948929	0.37293275245886	3.13746979430205e-06
TRINITY_DN85591_c1_g2	1673.18290445754	-5.12815946639657	1.04540969579953	3.15796176015101e-06
TRINITY_DN76863_c3_g1	831.625936792233	-2.10064739973001	0.278818334181761	3.17855171860481e-06
TRINITY_DN66283_c1_g1	110.058145985074	3.53565003982849	0.642355555758237	3.19912943084934e-06
TRINITY_DN53997_c0_g1	46.9167677239614	-6.29840364943024	1.34268787271145	3.21980624332316e-06
TRINITY_DN83810_c1_g4	197.37973742653	-1.97289507163169	0.246639375674603	3.24060188553919e-06
TRINITY_DN79605_c1_g1	1050.49070344618	-1.98277859553787	0.24915421135043	3.26138782993768e-06
TRINITY_DN75728_c1_g1	138.223046210282	-6.98773540246558	1.51824102729394	3.28220651976977e-06
TRINITY_DN71082_c0_g3	91.8113100045771	2.48168939502245	0.375815021234049	3.30312110582064e-06
TRINITY_DN54699_c1_g1	589.843200033601	2.17402274522163	0.29778371667581	3.32401851272789e-06
TRINITY_DN61951_c4_g1	11.3379473346317	6.58469268830903	1.41679585564373	3.34496441282944e-06
TRINITY_DN58597_c0_g2	211.387620112802	2.19405925493706	0.303071848758638	3.36607011317774e-06
TRINITY_DN64636_c0_g1	169.837036807078	-1.87499998467584	0.222151030736247	3.38725699769494e-06
TRINITY_DN85454_c6_g5	87.8461075389581	-1.87914019761512	0.223210497656569	3.40843413097521e-06
TRINITY_DN83258_c2_g1	1504.4299610218	-1.54209781687604	0.137655289322864	3.42963870858543e-06
TRINITY_DN68833_c0_g3	78.9269824996176	2.5724503594871	0.399336111306734	3.45085996269189e-06
TRINITY_DN83693_c0_g2	43.0175311065486	-2.89872008128896	0.482928407639401	3.47264075424431e-06
TRINITY_DN66920_c0_g1	2440.14144533434	2.03165828323636	0.262459537034462	3.49449069913369e-06
TRINITY_DN83353_c0_g1	946.306187951151	-1.71087100505098	0.180860553846475	3.51633989719854e-06
TRINITY_DN74154_c0_g1	86.5125206895408	-2.95374318869185	0.497099863502453	3.53818527219451e-06
TRINITY_DN54928_c1_g1	239.401090416533	-1.79263958019835	0.201696925405092	3.56004859722745e-06
TRINITY_DN63367_c2_g1	92.9056825528705	-4.20751049090199	0.816260975704055	3.58192098865177e-06
TRINITY_DN67823_c1_g1	1147.57955808204	-1.8567245044469	0.218091177542085	3.60389117214945e-06
TRINITY_DN55018_c1_g3	223.126817191901	-2.52296737686804	0.388835206813954	3.62701323054811e-06
TRINITY_DN59325_c1_g3	15.5850040232281	6.80280343811011	1.48222117883145	3.65029810223341e-06
TRINITY_DN81137_c1_g1	503.536727603284	1.95095394444368	0.243107644995989	3.67390305241222e-06
TRINITY_DN65546_c0_g1	39.8387225342308	3.67862342183341	0.68480385006292	3.69749632684401e-06
TRINITY_DN48788_c0_g1	82.8769473276313	-3.77977212182998	0.710725331813043	3.72109964614298e-06
TRINITY_DN84745_c3_g1	159.666017010544	1.99701239048181	0.254932030979133	3.7447065083367e-06
TRINITY_DN79393_c1_g1	302.833131582393	-2.33304139593099	0.340871307069654	3.76830899478278e-06
TRINITY_DN83825_c0_g1	585.435022632659	2.48492471876328	0.379856826312496	3.79204709461007e-06
TRINITY_DN63161_c0_g1	208.159194026417	-1.89819477541347	0.230095576023628	3.81636361008967e-06
TRINITY_DN60377_c0_g2	17.838205015091	4.88969383792464	0.996925377390392	3.84085934279204e-06
TRINITY_DN65083_c2_g1	1273.01758609922	-1.40480860220736	0.103753802300689	3.8653347526585e-06
TRINITY_DN72541_c1_g1	83.2866309682651	2.8852187562857	0.483279676235515	3.88986447015241e-06
TRINITY_DN81904_c1_g1	1203.40063014838	-2.36686600519193	0.350426331088762	3.91440055912547e-06
TRINITY_DN76861_c1_g1	816.50696554007	-1.58953710550786	0.151184262534394	3.93903302350423e-06
TRINITY_DN83377_c5_g1	2001.08378590085	1.47825747385787	0.122679380006118	3.96375194770959e-06
TRINITY_DN71586_c0_g1	36.1615845759168	2.83398127095322	0.47072696466538	3.9887080620066e-06
TRINITY_DN71974_c3_g1	122.372850681359	-2.20529737800742	0.309587699621441	4.01395492821319e-06
TRINITY_DN83877_c2_g2	70.4051009531552	-2.09684473931722	0.281829869846682	4.03932877039817e-06
TRINITY_DN77192_c1_g1	11.3986235290247	4.42381990816413	0.880423769185554	4.06502185310629e-06
TRINITY_DN64283_c0_g1	163.687660988737	-3.83114058517682	0.728061154400665	4.0907128049483e-06
TRINITY_DN76909_c3_g1	706.119069298915	-1.63211138170687	0.162559202609463	4.11638716595048e-06
TRINITY_DN62417_c8_g3	100.107099702664	-1.98091259631405	0.252430125991475	4.142336240876e-06
TRINITY_DN81480_c0_g1	1138.57406117302	1.87501614549824	0.225375918936643	4.16865455921434e-06
TRINITY_DN76606_c0_g1	135.365480931989	1.9101144550877	0.234457412522697	4.19502432265837e-06
TRINITY_DN78221_c1_g2	731.453844564651	1.75504690887306	0.194519963073681	4.22138842450467e-06
TRINITY_DN69110_c6_g3	302.215024744509	2.6583860585076	0.427409579030186	4.24790130452041e-06
TRINITY_DN78747_c0_g1	61.9700511024762	4.69540779729732	0.952531830562281	4.27444692703251e-06
TRINITY_DN70407_c3_g1	2587.19320825554	-4.19515022477092	0.823590906880305	4.3009665737337e-06
TRINITY_DN79421_c0_g2	44.9504973100116	2.53698023845586	0.396200008926329	4.32748446713293e-06
TRINITY_DN53348_c0_g3	89.0330144532232	2.64553255001856	0.424492640847772	4.35431146553258e-06
TRINITY_DN78267_c0_g1	2177.99548472718	1.75193940647592	0.193994009450884	4.38115366682786e-06
TRINITY_DN79574_c1_g1	714.047338999635	-1.61657535699941	0.159172745621513	4.40826449563965e-06
TRINITY_DN77066_c0_g2	44.8643147146682	-2.66268876647196	0.429299197908103	4.4354174854001e-06
TRINITY_DN71061_c1_g1	73.4792667650858	2.51178181405746	0.390445488115069	4.4626730812565e-06
TRINITY_DN74526_c2_g2	555.902992607375	1.83021200513325	0.214418751559114	4.48990138289447e-06
TRINITY_DN75612_c3_g1	201.684131966811	1.83127787080209	0.214750742796104	4.51722448251242e-06
TRINITY_DN84125_c4_g1	689.16415945966	1.61418948171873	0.158685807843433	4.54456906366284e-06
TRINITY_DN72658_c1_g1	632.209817107201	3.02301713354152	0.523226940787218	4.5723829440706e-06
TRINITY_DN79974_c3_g1	295.653326603421	2.19795733964383	0.310057802464435	4.60051151619266e-06
TRINITY_DN72805_c0_g1	130.413031203867	2.11714191775248	0.289316606822101	4.62890471296014e-06
TRINITY_DN81966_c3_g1	214.999401390781	-2.33997783336632	0.347084061030889	4.65734790323919e-06
TRINITY_DN55651_c1_g1	758.620181151027	-7.01009358760048	1.55694747232707	4.68582271121152e-06
TRINITY_DN68782_c0_g1	435.016675129267	2.54389463885076	0.400015083559568	4.71434085187568e-06
TRINITY_DN69527_c1_g2	652.393036067455	1.79293885471732	0.205551574544079	4.74307993573548e-06
TRINITY_DN56864_c1_g1	113.015748635683	-2.40931572522726	0.365361487712767	4.7718255499595e-06
TRINITY_DN83003_c1_g4	117.69609000179	-2.39257283372065	0.361154566649576	4.80072308069404e-06
TRINITY_DN73951_c0_g2	1046.53687263416	-2.88175184233434	0.488406730045097	4.82998451124507e-06
TRINITY_DN42284_c0_g1	32.0828058728336	-5.06370908254325	1.05489406955075	4.85929140619999e-06
TRINITY_DN84108_c5_g1	755.604352668845	-2.03909643262674	0.269811516470342	4.8887035342391e-06
TRINITY_DN64182_c2_g2	380.123354828835	-1.87628713232907	0.227628662289574	4.91828827963867e-06
TRINITY_DN73526_c0_g5	26.9706437700669	3.84657506109077	0.739462388876808	4.94785587382186e-06
TRINITY_DN82379_c1_g1	104.811935445214	-1.87039106754156	0.226108196143173	4.97740109291821e-06
TRINITY_DN83835_c2_g1	1660.54631624978	-1.483338491642	0.125695651583711	5.00746269293444e-06
TRINITY_DN52200_c0_g1	132.559996699368	2.45614323510398	0.378697964972485	5.03751524775243e-06
TRINITY_DN83460_c4_g1	6121.60054371882	1.82500274751299	0.214836345054092	5.06820762391505e-06
TRINITY_DN60231_c3_g1	125.143226843514	-2.70401750092901	0.443743031051057	5.0988728185298e-06
TRINITY_DN76001_c1_g4	29.1929641954491	3.74467771261655	0.714823213579631	5.12956465488889e-06
TRINITY_DN74382_c3_g2	269.76359820713	-1.68159958070878	0.177570440874737	5.16038496439912e-06
TRINITY_DN64411_c0_g1	67.7685753641155	4.94465816154162	1.02770868707768	5.19119515850419e-06
TRINITY_DN77486_c0_g2	231.900047288239	5.17561231183073	1.08946465582342	5.22274399202952e-06
TRINITY_DN76356_c2_g1	15.8865912089557	3.33886998020857	0.610581040828618	5.25456084645007e-06
TRINITY_DN56801_c1_g1	1228.58856739069	-1.83536226575098	0.218166738355851	5.28656288151099e-06
TRINITY_DN77604_c2_g2	2033.95984539978	-1.6926587952344	0.180933587468369	5.31863789955699e-06
TRINITY_DN72011_c1_g1	462.396280735421	-4.28201975311385	0.857936319515718	5.35107277924946e-06
TRINITY_DN81498_c1_g1	496.683863487355	2.50436359585244	0.393332226685706	5.38358993010489e-06
TRINITY_DN84155_c2_g2	140.586206241726	-1.80650629258405	0.210992947210456	5.41639384709306e-06
TRINITY_DN74040_c2_g1	407.471407549368	-2.18522749642733	0.310172376116735	5.44934269684766e-06
TRINITY_DN81783_c0_g1	2535.56717540055	-1.63384569143185	0.165880962465243	5.48227081520191e-06
TRINITY_DN52129_c0_g1	2575.4223515052	-2.21768779624351	0.318932359440103	5.5156130883988e-06
TRINITY_DN79913_c1_g1	51.2156899892391	-4.74833103367855	0.982361851963411	5.54927105783311e-06
TRINITY_DN61866_c0_g1	408.95958992787	-2.22068242994285	0.320024203547799	5.58308414817519e-06
TRINITY_DN58610_c0_g1	68.622689788302	3.26805787233132	0.595176583693384	5.61740265325548e-06
TRINITY_DN62199_c6_g3	91.2097141047291	-2.9780413026507	0.519722248025502	5.65241107241992e-06
TRINITY_DN67394_c1_g1	225.434534750337	2.47168133459319	0.386686296398097	5.68739398833221e-06
TRINITY_DN66065_c8_g2	137.359041812484	2.52520225921244	0.400854349826786	5.72249317992568e-06
TRINITY_DN56701_c3_g3	748.123459752066	1.82454903168147	0.216894747454189	5.75806158377551e-06
TRINITY_DN53705_c0_g1	728.774152633564	3.17871246785154	0.573213882986261	5.79370687768538e-06
TRINITY_DN46929_c0_g1	16.0368520627841	3.45578018131035	0.646118054491346	5.82932155092281e-06
TRINITY_DN67029_c3_g2	525.766425808685	-1.74321804120536	0.195553940735965	5.86493620914595e-06
TRINITY_DN69444_c1_g1	6025.84117540605	-1.76235413555036	0.200609783926985	5.90057426904256e-06
TRINITY_DN55534_c1_g5	116.120698569263	-2.43964859310606	0.378933585178964	5.93632665594769e-06
TRINITY_DN82601_c2_g1	578.466002089812	1.68479341593255	0.180373804478271	5.97246457437231e-06
TRINITY_DN62300_c1_g2	46.0560029244815	3.81087344678604	0.740400724480497	6.00857992398806e-06
TRINITY_DN63865_c0_g1	180.064537592184	-1.80103463995868	0.211157838816595	6.04511647645675e-06
TRINITY_DN78860_c3_g1	280.067761342054	1.99513322680864	0.262434929476576	6.08187266082851e-06
TRINITY_DN63455_c1_g5	127.909052432111	-2.17175217452772	0.309035369428992	6.11863454640452e-06
TRINITY_DN69173_c1_g1	132.630787012586	3.03124894137817	0.5357278308869	6.1553692822451e-06
TRINITY_DN67480_c0_g1	494.904865291481	1.61241467878836	0.1615514316972	6.19218324366402e-06
TRINITY_DN77904_c3_g1	164.145546269503	2.81738172673934	0.479504351813436	6.22907239290871e-06
TRINITY_DN78337_c2_g2	480.065807239035	1.52140129942546	0.137593428967792	6.26603408317446e-06
TRINITY_DN55872_c0_g1	780.728514441262	10.0827245466332	2.3973220936755	6.3030762277561e-06
TRINITY_DN53998_c0_g1	132.518983850484	-4.24521770428551	0.85667515671231	6.34016695667927e-06
TRINITY_DN59654_c4_g1	8.93929292057846	4.38098670199975	0.892752335920497	6.37738192513762e-06
TRINITY_DN67983_c3_g1	1114.45575274196	1.97882186798584	0.25850634013972	6.41467127242301e-06
TRINITY_DN83910_c1_g2	779.351504821091	-1.72505045246125	0.191563262633722	6.45217326029568e-06
TRINITY_DN63967_c9_g1	913.718398480725	1.86439771159215	0.228537389072143	6.49006675717268e-06
TRINITY_DN80577_c0_g2	558.983858290532	-2.54657283948676	0.408909482618188	6.52793897570491e-06
TRINITY_DN76110_c0_g1	54.218873351975	4.09916050767918	0.819877854638295	6.56613116839895e-06
TRINITY_DN69188_c0_g1	384.267456476672	-1.78041277002517	0.206462796020762	6.60430077644585e-06
TRINITY_DN71372_c1_g1	374.921515565679	-3.44794889176904	0.647812950303713	6.64261920840858e-06
TRINITY_DN81178_c1_g1	71.0701261507001	-3.73564509512782	0.723962042383539	6.68090978346027e-06
TRINITY_DN64903_c0_g2	164.44308411886	1.86202203529371	0.228182634965523	6.71931795915005e-06
TRINITY_DN84549_c3_g4	458.589834920511	4.02397009960086	0.800490433195658	6.75770655766723e-06
TRINITY_DN69096_c3_g1	83.3419967028349	1.91972409396403	0.243468094614637	6.79606304014997e-06
TRINITY_DN60856_c0_g1	257.592674760895	2.05947727912868	0.280485756633957	6.83442967804627e-06
TRINITY_DN55021_c0_g1	1271.27922407168	-8.58709650455181	2.00937922114911	6.87300105851454e-06
TRINITY_DN71328_c0_g5	44.0276515267008	-4.76133674496823	0.99673979490499	6.91190564225953e-06
TRINITY_DN81665_c1_g2	24.4573295823479	-3.3101375140362	0.612241947187877	6.95083680604986e-06
TRINITY_DN57734_c2_g5	43.3170781432241	-3.35670806163881	0.6249961775801	6.99015326137854e-06
TRINITY_DN70793_c1_g2	490.776124973755	-2.09822308777282	0.291260858042537	7.02945808103398e-06
TRINITY_DN58493_c1_g1	198.244543645589	3.06069784504114	0.546543475600735	7.06874959780731e-06
TRINITY_DN60739_c2_g1	40.1147089987981	3.97473445511255	0.789353557925437	7.10831913387683e-06
TRINITY_DN76756_c4_g2	600.15257377583	-2.39673544623619	0.370883549930892	7.14830032637246e-06
TRINITY_DN61994_c5_g1	219.688160735588	1.91466392606618	0.242934761942943	7.18839847501585e-06
TRINITY_DN63588_c3_g1	338.635934159968	-1.73839685705452	0.196303155045961	7.22908090997998e-06
TRINITY_DN85631_c1_g1	1292.55999557106	-1.69742507732894	0.185439044914624	7.26982249772767e-06
TRINITY_DN74982_c1_g1	743.696662263101	1.66178652440453	0.176122520072788	7.31113122005414e-06
TRINITY_DN84360_c2_g5	6265.39186496528	-1.70649620197483	0.188161117290306	7.35290271651697e-06
TRINITY_DN55615_c2_g4	259.806621426303	-3.74942829826875	0.732550933109843	7.39490702352487e-06
TRINITY_DN75490_c0_g1	1161.9900844914	3.20036648328086	0.586469593960263	7.43711294414706e-06
TRINITY_DN85243_c4_g1	157.90868430674	2.11569836242878	0.297655345367177	7.47993986113365e-06
TRINITY_DN80030_c0_g4	361.906214694803	-3.82360790219622	0.753702412992401	7.52309048284994e-06
TRINITY_DN80398_c4_g1	70.6263458100128	-3.69182324823328	0.718993581461055	7.56665537218198e-06
TRINITY_DN71629_c1_g1	178.193270289964	2.24661024012282	0.332974838381514	7.61017826863766e-06
TRINITY_DN61135_c3_g1	191.090316166097	-1.81540915399239	0.218004240657612	7.65432544451924e-06
TRINITY_DN68571_c1_g1	219.025917073633	3.70649091885669	0.723700979010206	7.69853072093214e-06
TRINITY_DN70629_c1_g1	178.383019127808	-2.37664568064057	0.368114683821465	7.74270356689709e-06
TRINITY_DN82166_c1_g1	802.282974315545	-1.50475595362229	0.135042041030286	7.78720539842993e-06
TRINITY_DN78025_c1_g1	2264.56336022584	-1.63092166771308	0.168813386453529	7.83173364835493e-06
TRINITY_DN80850_c0_g3	139.355785213161	2.85868935824144	0.497639944993114	7.87667760840378e-06
[truncated: 7,387 more rows]
