# Supplementary material for: Genomic dissection of an extended phenotype: Oak galling by a cynipid gall wasp
Source: PLoS Genet. 2019 Nov 4;15(11):e1008398. doi: 10.1371/journal.pgen.1008398 (PMC6855507; doi:10.1371/journal.pgen.1008398)
Supplement: S11 File — Column headers indicate which cell value the gene list corresponds to in S4 Table reproduced here. Annotations for these genes are provided in S2–S4 Files. (XLSX) [file pgen.1008398.s011.xlsx]

## Sheet: Sheet1
S9 File. Gene names for all differentially expressed genes overlapping in supplementary Table S4. Column headers indicate which cell value the gene list corresponds to in table S4 reproduced here.
Gall stages compared	Total number of DE genes for this gall stage comparison	DE in Early vs later gall stage	DE in Early vs later bud or leaf stage	S0-S1	S1-S3	S3-S4	S4-Leaf	Bud-Leaf
E vs G	546	Higher	Higher	0	1	0	311	274
E vs M	1045	Higher	Higher	0	0	0	492	447
E vs G	747	Lower	Lower	0	3	0	217	191
E vs M	845	Lower	Lower	0	0	0	206	190
E vs G	546	Higher	Lower	1	0	0	20	23
E vs M	1045	Higher	Lower	0	0	0	83	104
E vs G	747	Lower	Higher	0	0	0	13	3
E vs M	845	Lower	Higher	0	0	0	10	4
Gene Lists
E vs G	Higher	Higher	S1-S3
TRINITY_DN48733_c0_g1
E vs G	Higher	Higher	S4-Leaf
TRINITY_DN51762_c0_g1
TRINITY_DN55748_c0_g2
TRINITY_DN57677_c2_g1
TRINITY_DN59465_c4_g3
TRINITY_DN60430_c0_g1
TRINITY_DN60708_c0_g1
TRINITY_DN61236_c0_g1
TRINITY_DN61249_c1_g2
TRINITY_DN66279_c0_g2
TRINITY_DN69576_c0_g2
TRINITY_DN70929_c2_g1
TRINITY_DN72066_c2_g2
TRINITY_DN72422_c2_g1
TRINITY_DN73677_c1_g1
TRINITY_DN74475_c2_g1
TRINITY_DN76047_c3_g1
TRINITY_DN76509_c2_g1
TRINITY_DN79147_c4_g1
TRINITY_DN79318_c2_g1
TRINITY_DN79330_c0_g1
TRINITY_DN80365_c1_g1
TRINITY_DN80568_c6_g1
TRINITY_DN80760_c0_g1
TRINITY_DN82389_c0_g1
TRINITY_DN82963_c0_g2
TRINITY_DN83423_c1_g1
TRINITY_DN83840_c0_g1
TRINITY_DN84429_c3_g1
TRINITY_DN84455_c2_g3
TRINITY_DN84477_c1_g1
TRINITY_DN81539_c1_g1
TRINITY_DN83976_c2_g1
TRINITY_DN74445_c3_g2
TRINITY_DN75883_c4_g2
TRINITY_DN84507_c2_g1
TRINITY_DN72550_c0_g2
TRINITY_DN75499_c0_g1
TRINITY_DN68695_c0_g1
TRINITY_DN85790_c11_g1
TRINITY_DN71655_c2_g1
TRINITY_DN57798_c1_g1
TRINITY_DN67269_c6_g2
TRINITY_DN82093_c0_g1
TRINITY_DN69385_c0_g1
TRINITY_DN81248_c0_g2
TRINITY_DN66002_c4_g1
TRINITY_DN81248_c0_g1
TRINITY_DN73004_c1_g1
TRINITY_DN57928_c0_g1
TRINITY_DN67442_c3_g1
TRINITY_DN69382_c5_g1
TRINITY_DN68326_c0_g2
TRINITY_DN80568_c4_g1
TRINITY_DN61402_c0_g1
TRINITY_DN71220_c3_g1
TRINITY_DN83100_c1_g1
TRINITY_DN62142_c2_g1
TRINITY_DN75687_c0_g1
TRINITY_DN65866_c1_g1
TRINITY_DN76269_c0_g1
TRINITY_DN85808_c4_g1
TRINITY_DN76269_c0_g2
TRINITY_DN53689_c5_g1
TRINITY_DN61818_c1_g1
TRINITY_DN83821_c0_g2
TRINITY_DN75767_c1_g1
TRINITY_DN69004_c2_g1
TRINITY_DN83840_c1_g1
TRINITY_DN76018_c2_g1
TRINITY_DN84916_c0_g1
TRINITY_DN72548_c1_g2
TRINITY_DN71606_c0_g1
TRINITY_DN76177_c3_g2
TRINITY_DN68931_c2_g2
TRINITY_DN80027_c0_g2
TRINITY_DN71769_c0_g1
TRINITY_DN83464_c3_g1
TRINITY_DN72497_c0_g1
TRINITY_DN83867_c1_g1
TRINITY_DN80219_c0_g3
TRINITY_DN74867_c1_g1
TRINITY_DN78609_c0_g1
TRINITY_DN75309_c0_g1
TRINITY_DN79076_c0_g1
TRINITY_DN80416_c1_g2
TRINITY_DN67526_c2_g1
TRINITY_DN77982_c2_g3
TRINITY_DN82550_c0_g1
TRINITY_DN75462_c0_g2
TRINITY_DN62037_c0_g1
TRINITY_DN85332_c3_g1
TRINITY_DN64089_c0_g1
TRINITY_DN78609_c0_g3
TRINITY_DN62653_c0_g1
TRINITY_DN66880_c1_g1
TRINITY_DN72399_c3_g1
TRINITY_DN74059_c1_g4
TRINITY_DN75875_c1_g1
TRINITY_DN85187_c6_g2
TRINITY_DN67851_c0_g1
TRINITY_DN83322_c0_g2
TRINITY_DN82854_c0_g1
TRINITY_DN76514_c0_g1
TRINITY_DN61320_c2_g1
TRINITY_DN83729_c2_g5
TRINITY_DN65593_c1_g3
TRINITY_DN68892_c0_g2
TRINITY_DN77563_c0_g1
TRINITY_DN72322_c3_g1
TRINITY_DN67761_c4_g2
TRINITY_DN81687_c0_g2
TRINITY_DN61750_c0_g1
TRINITY_DN46168_c0_g1
TRINITY_DN82854_c0_g2
TRINITY_DN70414_c2_g1
TRINITY_DN57317_c3_g1
TRINITY_DN80792_c2_g1
TRINITY_DN84800_c2_g1
TRINITY_DN84052_c3_g1
TRINITY_DN64422_c2_g1
TRINITY_DN76457_c0_g1
TRINITY_DN72219_c1_g1
TRINITY_DN81961_c0_g1
TRINITY_DN51658_c0_g1
TRINITY_DN74813_c1_g2
TRINITY_DN75515_c1_g1
TRINITY_DN83596_c1_g1
TRINITY_DN85782_c4_g1
TRINITY_DN78348_c1_g1
TRINITY_DN85790_c11_g3
TRINITY_DN78393_c3_g2
TRINITY_DN74740_c0_g1
TRINITY_DN83693_c0_g4
TRINITY_DN66036_c3_g1
TRINITY_DN77351_c2_g2
TRINITY_DN48733_c0_g1
TRINITY_DN82656_c1_g1
TRINITY_DN76436_c2_g1
TRINITY_DN63518_c0_g1
TRINITY_DN63527_c2_g1
TRINITY_DN85332_c3_g2
TRINITY_DN68368_c5_g3
TRINITY_DN71128_c5_g1
TRINITY_DN62950_c0_g2
TRINITY_DN62992_c0_g1
TRINITY_DN65367_c4_g1
TRINITY_DN75363_c1_g1
TRINITY_DN61234_c1_g2
TRINITY_DN66121_c1_g1
TRINITY_DN75463_c0_g1
TRINITY_DN85170_c4_g2
TRINITY_DN77351_c2_g1
TRINITY_DN80502_c0_g4
TRINITY_DN54453_c4_g1
TRINITY_DN71341_c3_g1
TRINITY_DN62085_c0_g2
TRINITY_DN79415_c1_g3
TRINITY_DN76524_c0_g3
TRINITY_DN83960_c6_g1
TRINITY_DN77325_c1_g3
TRINITY_DN74701_c2_g1
TRINITY_DN84306_c2_g1
TRINITY_DN78152_c2_g1
TRINITY_DN67871_c1_g3
TRINITY_DN80502_c0_g3
TRINITY_DN68495_c2_g2
TRINITY_DN79797_c3_g2
TRINITY_DN66614_c3_g1
TRINITY_DN78956_c0_g1
TRINITY_DN80281_c2_g1
TRINITY_DN65775_c2_g1
TRINITY_DN74445_c3_g1
TRINITY_DN58738_c0_g1
TRINITY_DN74934_c2_g1
TRINITY_DN81831_c1_g1
TRINITY_DN74585_c0_g1
TRINITY_DN79415_c1_g4
TRINITY_DN77062_c0_g1
TRINITY_DN78238_c1_g1
TRINITY_DN69436_c0_g1
TRINITY_DN85250_c0_g1
TRINITY_DN52669_c3_g1
TRINITY_DN62510_c2_g1
TRINITY_DN81511_c2_g3
TRINITY_DN55370_c4_g1
TRINITY_DN76944_c3_g7
TRINITY_DN80966_c2_g1
TRINITY_DN76244_c0_g1
TRINITY_DN81831_c2_g1
TRINITY_DN57907_c0_g1
TRINITY_DN81687_c0_g1
TRINITY_DN74319_c0_g1
TRINITY_DN73163_c2_g1
TRINITY_DN74543_c0_g1
TRINITY_DN69633_c1_g1
TRINITY_DN72971_c0_g5
TRINITY_DN84416_c5_g1
TRINITY_DN82522_c0_g2
TRINITY_DN76863_c3_g1
TRINITY_DN53997_c0_g1
TRINITY_DN83693_c0_g2
TRINITY_DN55018_c1_g3
TRINITY_DN81904_c1_g1
TRINITY_DN62417_c8_g3
TRINITY_DN79574_c1_g1
TRINITY_DN56864_c1_g1
TRINITY_DN84108_c5_g1
TRINITY_DN52129_c0_g1
TRINITY_DN61866_c0_g1
TRINITY_DN80577_c0_g2
TRINITY_DN70793_c1_g2
TRINITY_DN63588_c3_g1
TRINITY_DN70629_c1_g1
TRINITY_DN67029_c2_g3
TRINITY_DN68588_c0_g1
TRINITY_DN85307_c1_g1
TRINITY_DN58842_c0_g1
TRINITY_DN58832_c0_g1
TRINITY_DN66185_c4_g1
TRINITY_DN77201_c3_g1
TRINITY_DN82950_c2_g2
TRINITY_DN82418_c4_g1
TRINITY_DN66756_c1_g1
TRINITY_DN52048_c1_g1
TRINITY_DN77563_c0_g2
TRINITY_DN78473_c3_g1
TRINITY_DN81543_c1_g1
TRINITY_DN55850_c2_g1
TRINITY_DN76830_c2_g1
TRINITY_DN84933_c2_g1
TRINITY_DN79415_c1_g1
TRINITY_DN66687_c0_g1
TRINITY_DN68125_c0_g1
TRINITY_DN81744_c1_g1
TRINITY_DN75804_c2_g1
TRINITY_DN57999_c2_g1
TRINITY_DN82132_c1_g1
TRINITY_DN81029_c1_g2
TRINITY_DN55089_c3_g1
TRINITY_DN78049_c0_g1
TRINITY_DN77780_c4_g1
TRINITY_DN69469_c1_g1
TRINITY_DN85734_c5_g1
TRINITY_DN65543_c0_g1
TRINITY_DN72772_c4_g1
TRINITY_DN81210_c2_g1
TRINITY_DN69288_c0_g1
TRINITY_DN52373_c0_g1
TRINITY_DN77450_c3_g3
TRINITY_DN80935_c3_g1
TRINITY_DN77219_c3_g2
TRINITY_DN60734_c3_g2
TRINITY_DN63088_c2_g1
TRINITY_DN61810_c0_g1
TRINITY_DN75264_c0_g1
TRINITY_DN69913_c2_g4
TRINITY_DN79656_c0_g1
TRINITY_DN85371_c4_g2
TRINITY_DN79431_c0_g1
TRINITY_DN68120_c1_g1
TRINITY_DN78779_c0_g1
TRINITY_DN69265_c1_g1
TRINITY_DN58799_c0_g1
TRINITY_DN82942_c1_g1
TRINITY_DN58564_c3_g1
TRINITY_DN83836_c2_g1
TRINITY_DN57696_c1_g1
TRINITY_DN77032_c2_g1
TRINITY_DN78948_c1_g1
TRINITY_DN77982_c1_g1
TRINITY_DN65438_c1_g2
TRINITY_DN83959_c1_g1
TRINITY_DN81029_c1_g4
TRINITY_DN62398_c3_g2
TRINITY_DN83967_c5_g3
TRINITY_DN78639_c2_g1
TRINITY_DN80466_c2_g1
TRINITY_DN64932_c5_g1
TRINITY_DN61951_c1_g1
TRINITY_DN80746_c0_g3
TRINITY_DN77982_c2_g1
TRINITY_DN82857_c1_g1
TRINITY_DN57847_c2_g1
TRINITY_DN79963_c1_g2
TRINITY_DN75523_c4_g1
TRINITY_DN84975_c6_g1
TRINITY_DN63879_c1_g1
TRINITY_DN59436_c6_g1
TRINITY_DN79611_c0_g1
TRINITY_DN76889_c4_g1
TRINITY_DN78528_c3_g1
TRINITY_DN84350_c1_g2
TRINITY_DN80875_c1_g1
TRINITY_DN65173_c2_g2
TRINITY_DN71342_c4_g2
TRINITY_DN64285_c1_g2
TRINITY_DN74373_c1_g1
TRINITY_DN74253_c0_g5
TRINITY_DN78038_c2_g2
TRINITY_DN81586_c3_g1
TRINITY_DN76588_c2_g2
TRINITY_DN83539_c4_g1
TRINITY_DN75571_c0_g1
TRINITY_DN82854_c0_g3
TRINITY_DN61745_c4_g1
TRINITY_DN85779_c4_g2
TRINITY_DN85371_c2_g1
TRINITY_DN68714_c1_g1
TRINITY_DN62085_c0_g3
TRINITY_DN59843_c1_g2
TRINITY_DN78194_c0_g1
E vs G	Higher	Higher	Bud-Leaf
TRINITY_DN51762_c0_g1
TRINITY_DN55748_c0_g2
TRINITY_DN57677_c2_g1
TRINITY_DN57798_c1_g1
TRINITY_DN57928_c0_g1
TRINITY_DN61236_c0_g1
TRINITY_DN61249_c1_g2
TRINITY_DN61402_c0_g1
TRINITY_DN61818_c1_g1
TRINITY_DN62142_c2_g1
TRINITY_DN65866_c1_g1
TRINITY_DN66002_c4_g1
TRINITY_DN66279_c0_g2
TRINITY_DN66880_c1_g1
TRINITY_DN67269_c6_g2
TRINITY_DN67526_c2_g1
TRINITY_DN68326_c0_g2
TRINITY_DN68695_c0_g1
TRINITY_DN69004_c2_g1
TRINITY_DN69576_c0_g2
TRINITY_DN71220_c3_g1
TRINITY_DN72066_c2_g2
TRINITY_DN72422_c2_g1
TRINITY_DN72548_c1_g2
TRINITY_DN73677_c1_g1
TRINITY_DN74445_c3_g2
TRINITY_DN74475_c2_g1
TRINITY_DN74867_c1_g1
TRINITY_DN75499_c0_g1
TRINITY_DN75687_c0_g1
TRINITY_DN75883_c4_g2
TRINITY_DN76047_c3_g1
TRINITY_DN76269_c0_g1
TRINITY_DN76269_c0_g2
TRINITY_DN76509_c2_g1
TRINITY_DN79147_c4_g1
TRINITY_DN79330_c0_g1
TRINITY_DN80027_c0_g2
TRINITY_DN80365_c1_g1
TRINITY_DN80568_c6_g1
TRINITY_DN80760_c0_g1
TRINITY_DN81248_c0_g1
TRINITY_DN81248_c0_g2
TRINITY_DN81539_c1_g1
TRINITY_DN82093_c0_g1
TRINITY_DN82389_c0_g1
TRINITY_DN82963_c0_g2
TRINITY_DN83100_c1_g1
TRINITY_DN83423_c1_g1
TRINITY_DN83464_c3_g1
TRINITY_DN83840_c0_g1
TRINITY_DN83867_c1_g1
TRINITY_DN83976_c2_g1
TRINITY_DN84429_c3_g1
TRINITY_DN84455_c2_g3
TRINITY_DN84477_c1_g1
TRINITY_DN85790_c11_g1
TRINITY_DN53689_c5_g1
TRINITY_DN71606_c0_g1
TRINITY_DN71769_c0_g1
TRINITY_DN75767_c1_g1
TRINITY_DN83821_c0_g2
TRINITY_DN80219_c0_g3
TRINITY_DN82550_c0_g1
TRINITY_DN69382_c5_g1
TRINITY_DN72550_c0_g2
TRINITY_DN61750_c0_g1
TRINITY_DN78609_c0_g1
TRINITY_DN76018_c2_g1
TRINITY_DN78609_c0_g3
TRINITY_DN72497_c0_g1
TRINITY_DN72322_c3_g1
TRINITY_DN83840_c1_g1
TRINITY_DN85332_c3_g1
TRINITY_DN62037_c0_g1
TRINITY_DN68931_c2_g2
TRINITY_DN79076_c0_g1
TRINITY_DN73004_c1_g1
TRINITY_DN77982_c2_g3
TRINITY_DN76514_c0_g1
TRINITY_DN61320_c2_g1
TRINITY_DN67851_c0_g1
TRINITY_DN67442_c3_g1
TRINITY_DN75462_c0_g2
TRINITY_DN75875_c1_g1
TRINITY_DN84052_c3_g1
TRINITY_DN77563_c0_g1
TRINITY_DN70414_c2_g1
TRINITY_DN71341_c3_g1
TRINITY_DN83960_c6_g1
TRINITY_DN82854_c0_g1
TRINITY_DN64422_c2_g1
TRINITY_DN72219_c1_g1
TRINITY_DN80568_c4_g1
TRINITY_DN78393_c3_g2
TRINITY_DN75463_c0_g1
TRINITY_DN81961_c0_g1
TRINITY_DN62992_c0_g1
TRINITY_DN85187_c6_g2
TRINITY_DN81687_c0_g2
TRINITY_DN72399_c3_g1
TRINITY_DN83596_c1_g1
TRINITY_DN83693_c0_g4
TRINITY_DN71128_c5_g1
TRINITY_DN82854_c0_g2
TRINITY_DN76436_c2_g1
TRINITY_DN61234_c1_g2
TRINITY_DN80502_c0_g3
TRINITY_DN57317_c3_g1
TRINITY_DN74740_c0_g1
TRINITY_DN66614_c3_g1
TRINITY_DN73163_c2_g1
TRINITY_DN79415_c1_g3
TRINITY_DN62510_c2_g1
TRINITY_DN83729_c2_g5
TRINITY_DN65367_c4_g1
TRINITY_DN80502_c0_g4
TRINITY_DN82656_c1_g1
TRINITY_DN85332_c3_g2
TRINITY_DN63518_c0_g1
TRINITY_DN74813_c1_g2
TRINITY_DN63527_c2_g1
TRINITY_DN78956_c0_g1
TRINITY_DN74701_c2_g1
TRINITY_DN76944_c3_g7
TRINITY_DN66036_c3_g1
TRINITY_DN77325_c1_g3
TRINITY_DN65593_c1_g3
TRINITY_DN78152_c2_g1
TRINITY_DN80416_c1_g2
TRINITY_DN74934_c2_g1
TRINITY_DN65775_c2_g1
TRINITY_DN68368_c5_g3
TRINITY_DN80281_c2_g1
TRINITY_DN54453_c4_g1
TRINITY_DN79797_c3_g2
TRINITY_DN81831_c1_g1
TRINITY_DN68892_c0_g2
TRINITY_DN75515_c1_g1
TRINITY_DN85790_c11_g3
TRINITY_DN69436_c0_g1
TRINITY_DN66121_c1_g1
TRINITY_DN79415_c1_g4
TRINITY_DN58738_c0_g1
TRINITY_DN56864_c1_g1
TRINITY_DN77062_c0_g1
TRINITY_DN78238_c1_g1
TRINITY_DN62950_c0_g2
TRINITY_DN85170_c4_g2
TRINITY_DN81511_c2_g3
TRINITY_DN70629_c1_g1
TRINITY_DN52129_c0_g1
TRINITY_DN78348_c1_g1
TRINITY_DN58842_c0_g1
TRINITY_DN80577_c0_g2
TRINITY_DN68495_c2_g2
TRINITY_DN81687_c0_g1
TRINITY_DN66756_c1_g1
TRINITY_DN76244_c0_g1
TRINITY_DN55018_c1_g3
TRINITY_DN66185_c4_g1
TRINITY_DN74445_c3_g1
TRINITY_DN85307_c1_g1
TRINITY_DN67029_c2_g3
TRINITY_DN77201_c3_g1
TRINITY_DN84108_c5_g1
TRINITY_DN51658_c0_g1
TRINITY_DN68120_c1_g1
TRINITY_DN79574_c1_g1
TRINITY_DN61866_c0_g1
TRINITY_DN79415_c1_g1
TRINITY_DN81210_c2_g1
TRINITY_DN55370_c4_g1
TRINITY_DN66687_c0_g1
TRINITY_DN76524_c0_g3
TRINITY_DN82522_c0_g2
TRINITY_DN82418_c4_g1
TRINITY_DN58832_c0_g1
TRINITY_DN72971_c0_g5
TRINITY_DN70793_c1_g2
TRINITY_DN83693_c0_g2
TRINITY_DN76457_c0_g1
TRINITY_DN85734_c5_g1
TRINITY_DN76863_c3_g1
TRINITY_DN57907_c0_g1
TRINITY_DN78473_c3_g1
TRINITY_DN77563_c0_g2
TRINITY_DN69288_c0_g1
TRINITY_DN81831_c2_g1
TRINITY_DN68125_c0_g1
TRINITY_DN82950_c2_g2
TRINITY_DN81029_c1_g2
TRINITY_DN65543_c0_g1
TRINITY_DN67871_c1_g3
TRINITY_DN75804_c2_g1
TRINITY_DN74585_c0_g1
TRINITY_DN82132_c1_g1
TRINITY_DN81744_c1_g1
TRINITY_DN78049_c0_g1
TRINITY_DN84933_c2_g1
TRINITY_DN77032_c2_g1
TRINITY_DN62417_c8_g3
TRINITY_DN81029_c1_g4
TRINITY_DN82942_c1_g1
TRINITY_DN81543_c1_g1
TRINITY_DN76830_c2_g1
TRINITY_DN84350_c1_g2
TRINITY_DN63588_c3_g1
TRINITY_DN84416_c5_g1
TRINITY_DN55850_c2_g1
TRINITY_DN62398_c3_g2
TRINITY_DN59436_c6_g1
TRINITY_DN72772_c4_g1
TRINITY_DN69469_c1_g1
TRINITY_DN61810_c0_g1
TRINITY_DN69265_c1_g1
TRINITY_DN77219_c3_g2
TRINITY_DN69913_c2_g4
TRINITY_DN80746_c0_g3
TRINITY_DN72637_c0_g1
TRINITY_DN85371_c4_g2
TRINITY_DN80966_c2_g1
TRINITY_DN78779_c0_g1
TRINITY_DN83836_c2_g1
TRINITY_DN79963_c1_g2
TRINITY_DN58799_c0_g1
TRINITY_DN80466_c2_g1
TRINITY_DN75523_c4_g1
TRINITY_DN85779_c4_g2
TRINITY_DN55089_c3_g1
TRINITY_DN68349_c2_g4
TRINITY_DN60734_c3_g2
TRINITY_DN78948_c1_g1
TRINITY_DN63088_c2_g1
TRINITY_DN64932_c5_g1
TRINITY_DN61951_c1_g1
TRINITY_DN77780_c4_g1
TRINITY_DN78639_c2_g1
TRINITY_DN77450_c3_g3
TRINITY_DN52373_c0_g1
TRINITY_DN82857_c1_g1
TRINITY_DN83967_c5_g3
TRINITY_DN63879_c1_g1
TRINITY_DN79656_c0_g1
TRINITY_DN80875_c1_g1
TRINITY_DN84975_c6_g1
TRINITY_DN74373_c1_g1
TRINITY_DN80401_c0_g5
TRINITY_DN65438_c1_g2
TRINITY_DN77982_c2_g1
TRINITY_DN78194_c0_g1
TRINITY_DN83959_c1_g1
TRINITY_DN85371_c2_g1
TRINITY_DN62085_c0_g3
TRINITY_DN78038_c2_g2
TRINITY_DN79611_c0_g1
TRINITY_DN78859_c0_g1
TRINITY_DN74253_c0_g5
TRINITY_DN81586_c3_g1
TRINITY_DN59843_c1_g2
TRINITY_DN82854_c0_g3
TRINITY_DN79963_c1_g1
TRINITY_DN61745_c4_g1
TRINITY_DN83539_c4_g1
TRINITY_DN79937_c3_g1
TRINITY_DN60608_c0_g1
TRINITY_DN70962_c0_g2
TRINITY_DN70849_c1_g1
TRINITY_DN75571_c0_g1
TRINITY_DN67396_c1_g1
TRINITY_DN76588_c2_g2
TRINITY_DN63823_c2_g2
TRINITY_DN68276_c1_g1
TRINITY_DN59742_c3_g2
E vs M	Higher	Higher	S4-Leaf
TRINITY_DN55748_c0_g2
TRINITY_DN57093_c2_g1
TRINITY_DN57677_c2_g1
TRINITY_DN58125_c0_g1
TRINITY_DN58196_c1_g1
TRINITY_DN58842_c1_g1
TRINITY_DN58842_c1_g2
TRINITY_DN59894_c0_g5
TRINITY_DN60145_c4_g1
TRINITY_DN60430_c0_g1
TRINITY_DN60708_c0_g1
TRINITY_DN61107_c1_g1
TRINITY_DN62181_c5_g1
TRINITY_DN63988_c0_g1
TRINITY_DN64489_c0_g1
TRINITY_DN64587_c1_g1
TRINITY_DN64763_c1_g1
TRINITY_DN65249_c3_g2
TRINITY_DN65879_c0_g1
TRINITY_DN66279_c0_g2
TRINITY_DN66704_c1_g1
TRINITY_DN67163_c1_g3
TRINITY_DN67362_c0_g1
TRINITY_DN68246_c1_g1
TRINITY_DN68935_c2_g3
TRINITY_DN69421_c0_g4
TRINITY_DN69576_c0_g2
TRINITY_DN70330_c0_g1
TRINITY_DN70929_c2_g1
TRINITY_DN70938_c3_g1
TRINITY_DN71514_c1_g1
TRINITY_DN71751_c1_g1
TRINITY_DN71920_c0_g1
TRINITY_DN72158_c1_g2
TRINITY_DN72331_c3_g1
TRINITY_DN72422_c2_g1
TRINITY_DN73504_c2_g1
TRINITY_DN73677_c1_g1
TRINITY_DN74095_c2_g2
TRINITY_DN74872_c0_g2
TRINITY_DN75316_c0_g1
TRINITY_DN75493_c1_g1
TRINITY_DN75741_c4_g1
TRINITY_DN75757_c0_g1
TRINITY_DN76047_c3_g1
TRINITY_DN76356_c3_g1
TRINITY_DN76509_c2_g1
TRINITY_DN77159_c2_g2
TRINITY_DN77271_c2_g2
TRINITY_DN77672_c0_g1
TRINITY_DN77672_c0_g3
TRINITY_DN78034_c0_g1
TRINITY_DN78885_c0_g1
TRINITY_DN78933_c0_g1
TRINITY_DN79084_c0_g2
TRINITY_DN79147_c4_g1
TRINITY_DN79318_c2_g1
TRINITY_DN79330_c0_g1
TRINITY_DN80365_c1_g1
TRINITY_DN80568_c6_g1
TRINITY_DN80760_c0_g1
TRINITY_DN80876_c1_g1
TRINITY_DN80882_c1_g2
TRINITY_DN81076_c0_g2
TRINITY_DN81887_c1_g1
TRINITY_DN82282_c0_g1
TRINITY_DN82389_c0_g1
TRINITY_DN82928_c2_g2
TRINITY_DN82963_c0_g2
TRINITY_DN83170_c3_g1
TRINITY_DN83170_c3_g3
TRINITY_DN83423_c1_g1
TRINITY_DN83840_c0_g1
TRINITY_DN84263_c4_g2
TRINITY_DN84455_c2_g3
TRINITY_DN84477_c1_g1
TRINITY_DN84702_c1_g1
TRINITY_DN84704_c1_g1
TRINITY_DN84808_c3_g1
TRINITY_DN85373_c2_g1
TRINITY_DN85721_c2_g2
TRINITY_DN47831_c0_g1
TRINITY_DN77253_c0_g2
TRINITY_DN78015_c1_g1
TRINITY_DN81148_c0_g2
TRINITY_DN83976_c2_g1
TRINITY_DN84941_c3_g1
TRINITY_DN74445_c3_g2
TRINITY_DN75791_c3_g1
TRINITY_DN80376_c1_g2
TRINITY_DN84507_c2_g1
TRINITY_DN70314_c0_g1
TRINITY_DN75499_c0_g1
TRINITY_DN68695_c0_g1
TRINITY_DN84871_c3_g1
TRINITY_DN64839_c2_g3
TRINITY_DN85240_c6_g2
TRINITY_DN84941_c3_g2
TRINITY_DN85790_c11_g1
TRINITY_DN71655_c2_g1
TRINITY_DN67269_c6_g2
TRINITY_DN82093_c0_g1
TRINITY_DN81248_c0_g2
TRINITY_DN66002_c4_g1
TRINITY_DN81248_c0_g1
TRINITY_DN73004_c1_g1
TRINITY_DN77129_c0_g2
TRINITY_DN57928_c0_g1
TRINITY_DN78369_c0_g1
TRINITY_DN67442_c3_g1
TRINITY_DN69382_c5_g1
TRINITY_DN68326_c0_g2
TRINITY_DN69770_c0_g2
TRINITY_DN85116_c6_g1
TRINITY_DN81221_c0_g1
TRINITY_DN80568_c4_g1
TRINITY_DN80555_c3_g1
TRINITY_DN61402_c0_g1
TRINITY_DN71220_c3_g1
TRINITY_DN84130_c3_g3
TRINITY_DN61139_c1_g1
TRINITY_DN80787_c0_g1
TRINITY_DN68531_c0_g1
TRINITY_DN76177_c3_g1
TRINITY_DN83100_c1_g1
TRINITY_DN81459_c2_g1
TRINITY_DN62142_c2_g1
TRINITY_DN65866_c1_g1
TRINITY_DN69706_c0_g1
TRINITY_DN74259_c1_g1
TRINITY_DN76269_c0_g1
TRINITY_DN80988_c2_g1
TRINITY_DN67849_c1_g1
TRINITY_DN85808_c4_g1
TRINITY_DN76269_c0_g2
TRINITY_DN60609_c2_g1
TRINITY_DN53689_c5_g1
TRINITY_DN61818_c1_g1
TRINITY_DN83821_c0_g2
TRINITY_DN79789_c4_g2
TRINITY_DN69640_c3_g1
TRINITY_DN75767_c1_g1
TRINITY_DN69004_c2_g1
TRINITY_DN70923_c0_g1
TRINITY_DN71242_c3_g1
TRINITY_DN84186_c3_g1
TRINITY_DN83840_c1_g1
TRINITY_DN76018_c2_g1
TRINITY_DN84916_c0_g1
TRINITY_DN72548_c1_g2
TRINITY_DN65862_c0_g2
TRINITY_DN83400_c2_g1
TRINITY_DN71606_c0_g1
TRINITY_DN71507_c0_g3
TRINITY_DN84130_c3_g5
TRINITY_DN83703_c2_g1
TRINITY_DN78708_c0_g1
TRINITY_DN80027_c0_g2
TRINITY_DN80380_c0_g2
TRINITY_DN71769_c0_g1
TRINITY_DN76932_c1_g1
TRINITY_DN83464_c3_g1
TRINITY_DN72497_c0_g1
TRINITY_DN83555_c2_g1
TRINITY_DN83867_c1_g1
TRINITY_DN59828_c5_g2
TRINITY_DN84871_c3_g2
TRINITY_DN80219_c0_g3
TRINITY_DN84791_c6_g3
TRINITY_DN83816_c4_g1
TRINITY_DN77672_c0_g2
TRINITY_DN74867_c1_g1
TRINITY_DN78609_c0_g1
TRINITY_DN75309_c0_g1
TRINITY_DN81040_c0_g1
TRINITY_DN79076_c0_g1
TRINITY_DN84197_c2_g1
TRINITY_DN80376_c1_g1
TRINITY_DN67526_c2_g1
TRINITY_DN82490_c1_g1
TRINITY_DN77982_c2_g3
TRINITY_DN44951_c0_g1
TRINITY_DN78785_c4_g1
TRINITY_DN82550_c0_g1
TRINITY_DN75462_c0_g2
TRINITY_DN62037_c0_g1
TRINITY_DN85332_c3_g1
TRINITY_DN65417_c0_g3
TRINITY_DN67666_c1_g1
TRINITY_DN64089_c0_g1
TRINITY_DN78609_c0_g3
TRINITY_DN75608_c2_g2
TRINITY_DN62653_c0_g1
TRINITY_DN66880_c1_g1
TRINITY_DN79628_c2_g1
TRINITY_DN81459_c2_g2
TRINITY_DN83820_c1_g1
TRINITY_DN72399_c3_g1
TRINITY_DN74059_c1_g4
TRINITY_DN75875_c1_g1
TRINITY_DN85187_c6_g2
TRINITY_DN67851_c0_g1
TRINITY_DN83322_c0_g2
TRINITY_DN65127_c0_g3
TRINITY_DN52026_c0_g1
TRINITY_DN80945_c2_g2
TRINITY_DN82854_c0_g1
TRINITY_DN76514_c0_g1
TRINITY_DN56900_c1_g1
TRINITY_DN61320_c2_g1
TRINITY_DN74438_c1_g2
TRINITY_DN72004_c1_g2
TRINITY_DN74623_c2_g1
TRINITY_DN67886_c6_g1
TRINITY_DN60349_c0_g1
TRINITY_DN77563_c0_g1
TRINITY_DN77769_c0_g1
TRINITY_DN77182_c1_g2
TRINITY_DN72322_c3_g1
TRINITY_DN81687_c0_g2
TRINITY_DN85097_c4_g1
TRINITY_DN61750_c0_g1
TRINITY_DN82969_c1_g2
TRINITY_DN65490_c0_g3
TRINITY_DN46168_c0_g1
TRINITY_DN81052_c2_g1
TRINITY_DN74534_c0_g2
TRINITY_DN82854_c0_g2
TRINITY_DN70414_c2_g1
TRINITY_DN57317_c3_g1
TRINITY_DN74847_c1_g1
TRINITY_DN85790_c11_g2
TRINITY_DN80792_c2_g1
TRINITY_DN84800_c2_g1
TRINITY_DN67190_c1_g3
TRINITY_DN84052_c3_g1
TRINITY_DN64422_c2_g1
TRINITY_DN80897_c1_g2
TRINITY_DN72219_c1_g1
TRINITY_DN76957_c2_g1
TRINITY_DN67871_c1_g1
TRINITY_DN72602_c0_g3
TRINITY_DN77097_c2_g1
TRINITY_DN81961_c0_g1
TRINITY_DN62141_c5_g1
TRINITY_DN51658_c0_g1
TRINITY_DN74813_c1_g2
TRINITY_DN75515_c1_g1
TRINITY_DN81581_c0_g2
TRINITY_DN77021_c1_g2
TRINITY_DN83596_c1_g1
TRINITY_DN81835_c0_g1
TRINITY_DN84596_c0_g1
TRINITY_DN85782_c4_g1
TRINITY_DN78348_c1_g1
TRINITY_DN71492_c2_g2
TRINITY_DN78393_c3_g2
TRINITY_DN55271_c2_g1
TRINITY_DN74740_c0_g1
TRINITY_DN83693_c0_g4
TRINITY_DN56327_c3_g3
TRINITY_DN66036_c3_g1
TRINITY_DN77351_c2_g2
TRINITY_DN82656_c1_g1
TRINITY_DN76436_c2_g1
TRINITY_DN63518_c0_g1
TRINITY_DN60349_c0_g2
TRINITY_DN63527_c2_g1
TRINITY_DN85332_c3_g2
TRINITY_DN68521_c3_g1
TRINITY_DN64496_c1_g1
TRINITY_DN71128_c5_g1
TRINITY_DN77151_c1_g1
TRINITY_DN80345_c1_g2
TRINITY_DN70326_c1_g2
TRINITY_DN75346_c2_g1
TRINITY_DN63614_c0_g1
TRINITY_DN75363_c1_g1
TRINITY_DN66124_c2_g1
TRINITY_DN61234_c1_g2
TRINITY_DN66121_c1_g1
TRINITY_DN75463_c0_g1
TRINITY_DN85170_c4_g2
TRINITY_DN77351_c2_g1
TRINITY_DN66320_c2_g1
TRINITY_DN80502_c0_g4
TRINITY_DN54453_c4_g1
TRINITY_DN71341_c3_g1
TRINITY_DN62085_c0_g2
TRINITY_DN77450_c3_g1
TRINITY_DN69373_c1_g1
TRINITY_DN63745_c3_g4
TRINITY_DN71066_c4_g3
TRINITY_DN79415_c1_g3
TRINITY_DN83960_c6_g1
TRINITY_DN69264_c2_g1
TRINITY_DN81466_c1_g1
TRINITY_DN77325_c1_g3
TRINITY_DN74701_c2_g1
TRINITY_DN82436_c0_g2
TRINITY_DN84306_c2_g1
TRINITY_DN78152_c2_g1
TRINITY_DN67871_c1_g3
TRINITY_DN80677_c0_g1
TRINITY_DN80502_c0_g3
TRINITY_DN68495_c2_g2
TRINITY_DN79797_c3_g2
TRINITY_DN66614_c3_g1
TRINITY_DN78956_c0_g1
TRINITY_DN80281_c2_g1
TRINITY_DN65775_c2_g1
TRINITY_DN74445_c3_g1
TRINITY_DN58738_c0_g1
TRINITY_DN74934_c2_g1
TRINITY_DN81831_c1_g1
TRINITY_DN80007_c1_g2
TRINITY_DN70190_c2_g1
TRINITY_DN60730_c7_g4
TRINITY_DN79415_c1_g4
TRINITY_DN77062_c0_g1
TRINITY_DN78238_c1_g1
TRINITY_DN69436_c0_g1
TRINITY_DN52669_c3_g1
TRINITY_DN77940_c4_g1
TRINITY_DN56238_c0_g5
TRINITY_DN62510_c2_g1
TRINITY_DN83659_c3_g1
TRINITY_DN85631_c2_g2
TRINITY_DN81511_c2_g3
TRINITY_DN76944_c3_g7
TRINITY_DN80966_c2_g1
TRINITY_DN78428_c1_g1
TRINITY_DN76244_c0_g1
TRINITY_DN81831_c2_g1
TRINITY_DN57907_c0_g1
TRINITY_DN63648_c2_g1
TRINITY_DN68800_c0_g1
TRINITY_DN81687_c0_g1
TRINITY_DN74319_c0_g1
TRINITY_DN74543_c0_g1
TRINITY_DN73007_c2_g3
TRINITY_DN69633_c1_g1
TRINITY_DN67921_c0_g3
TRINITY_DN66205_c0_g2
TRINITY_DN84224_c5_g3
TRINITY_DN76863_c3_g1
TRINITY_DN53997_c0_g1
TRINITY_DN67823_c1_g1
TRINITY_DN55018_c1_g3
TRINITY_DN81904_c1_g1
TRINITY_DN62417_c8_g3
TRINITY_DN81966_c3_g1
TRINITY_DN56864_c1_g1
TRINITY_DN74040_c2_g1
TRINITY_DN52129_c0_g1
TRINITY_DN61866_c0_g1
TRINITY_DN62199_c6_g3
TRINITY_DN63865_c0_g1
TRINITY_DN63455_c1_g5
TRINITY_DN80577_c0_g2
TRINITY_DN70793_c1_g2
TRINITY_DN76756_c4_g2
TRINITY_DN63588_c3_g1
TRINITY_DN68338_c3_g2
TRINITY_DN67029_c2_g3
TRINITY_DN77849_c0_g2
TRINITY_DN68588_c0_g1
TRINITY_DN85307_c1_g1
TRINITY_DN76756_c4_g1
TRINITY_DN56856_c9_g1
TRINITY_DN58842_c0_g1
TRINITY_DN77858_c3_g2
TRINITY_DN60890_c3_g2
TRINITY_DN75881_c1_g1
TRINITY_DN58832_c0_g1
TRINITY_DN66185_c4_g1
TRINITY_DN62430_c0_g2
TRINITY_DN77201_c3_g1
TRINITY_DN82950_c2_g2
TRINITY_DN82418_c4_g1
TRINITY_DN74215_c0_g1
TRINITY_DN66756_c1_g1
TRINITY_DN52048_c1_g1
TRINITY_DN65557_c2_g2
TRINITY_DN62512_c4_g1
TRINITY_DN61471_c0_g1
TRINITY_DN77563_c0_g2
TRINITY_DN78473_c3_g1
TRINITY_DN81543_c1_g1
TRINITY_DN55850_c2_g1
TRINITY_DN76798_c0_g1
TRINITY_DN85705_c3_g1
TRINITY_DN58310_c4_g1
TRINITY_DN75907_c0_g1
TRINITY_DN79415_c1_g1
TRINITY_DN66687_c0_g1
TRINITY_DN68125_c0_g1
TRINITY_DN81744_c1_g1
TRINITY_DN75804_c2_g1
TRINITY_DN67682_c7_g1
TRINITY_DN58125_c0_g2
TRINITY_DN57999_c2_g1
TRINITY_DN82132_c1_g1
TRINITY_DN56815_c1_g1
TRINITY_DN63531_c1_g5
TRINITY_DN78049_c0_g1
TRINITY_DN77780_c4_g1
TRINITY_DN69469_c1_g1
TRINITY_DN85734_c5_g1
TRINITY_DN74874_c1_g1
TRINITY_DN65543_c0_g1
TRINITY_DN69288_c0_g1
TRINITY_DN85093_c2_g4
TRINITY_DN52373_c0_g1
TRINITY_DN63172_c1_g1
TRINITY_DN77219_c3_g2
TRINITY_DN63579_c3_g1
TRINITY_DN61810_c0_g1
TRINITY_DN60801_c3_g1
TRINITY_DN75264_c0_g1
TRINITY_DN63054_c4_g2
TRINITY_DN82546_c4_g1
TRINITY_DN69913_c2_g4
TRINITY_DN79656_c0_g1
TRINITY_DN79431_c0_g1
TRINITY_DN60480_c1_g1
TRINITY_DN82834_c1_g2
TRINITY_DN78393_c3_g1
TRINITY_DN78779_c0_g1
TRINITY_DN69265_c1_g1
TRINITY_DN58799_c0_g1
TRINITY_DN55286_c2_g1
TRINITY_DN58564_c3_g1
TRINITY_DN73061_c1_g1
TRINITY_DN61587_c2_g1
TRINITY_DN83836_c2_g1
TRINITY_DN77032_c2_g1
TRINITY_DN76738_c0_g1
TRINITY_DN69265_c1_g6
TRINITY_DN74675_c2_g1
TRINITY_DN78948_c1_g1
TRINITY_DN62437_c1_g1
TRINITY_DN65002_c3_g1
TRINITY_DN76285_c2_g1
TRINITY_DN80445_c0_g2
TRINITY_DN68080_c3_g1
TRINITY_DN50047_c0_g1
TRINITY_DN65438_c1_g2
TRINITY_DN83959_c1_g1
TRINITY_DN56755_c1_g4
TRINITY_DN64932_c5_g1
TRINITY_DN61951_c1_g1
TRINITY_DN80746_c0_g3
TRINITY_DN82857_c1_g1
TRINITY_DN79963_c1_g2
TRINITY_DN75523_c4_g1
TRINITY_DN84975_c6_g1
TRINITY_DN63879_c1_g1
TRINITY_DN80409_c0_g1
TRINITY_DN76889_c4_g1
TRINITY_DN78528_c3_g1
TRINITY_DN73647_c0_g1
TRINITY_DN80875_c1_g1
TRINITY_DN71919_c1_g2
TRINITY_DN73360_c4_g2
TRINITY_DN65173_c2_g2
TRINITY_DN84836_c1_g1
TRINITY_DN64285_c1_g2
TRINITY_DN74373_c1_g1
TRINITY_DN74018_c1_g1
TRINITY_DN58196_c0_g1
TRINITY_DN74253_c0_g5
TRINITY_DN78038_c2_g2
TRINITY_DN72527_c2_g1
TRINITY_DN67396_c0_g3
TRINITY_DN64807_c0_g1
TRINITY_DN77949_c2_g1
TRINITY_DN80007_c1_g1
TRINITY_DN71190_c0_g3
TRINITY_DN75571_c0_g1
TRINITY_DN61745_c4_g1
TRINITY_DN85779_c4_g2
TRINITY_DN83015_c2_g2
TRINITY_DN85371_c2_g1
TRINITY_DN60709_c2_g1
TRINITY_DN77113_c2_g1
TRINITY_DN68714_c1_g1
TRINITY_DN78661_c0_g1
TRINITY_DN69374_c0_g1
TRINITY_DN59843_c1_g2
TRINITY_DN78194_c0_g1
TRINITY_DN69838_c0_g1
E vs M	Higher	Higher	Bud-Leaf
TRINITY_DN55748_c0_g2
TRINITY_DN57093_c2_g1
TRINITY_DN57677_c2_g1
TRINITY_DN57928_c0_g1
TRINITY_DN58125_c0_g1
TRINITY_DN58842_c1_g1
TRINITY_DN59894_c0_g5
TRINITY_DN60145_c4_g1
TRINITY_DN61402_c0_g1
TRINITY_DN61818_c1_g1
TRINITY_DN62142_c2_g1
TRINITY_DN62181_c5_g1
TRINITY_DN63988_c0_g1
TRINITY_DN64489_c0_g1
TRINITY_DN64587_c1_g1
TRINITY_DN64763_c1_g1
TRINITY_DN65249_c3_g2
TRINITY_DN65866_c1_g1
TRINITY_DN66002_c4_g1
TRINITY_DN66279_c0_g2
TRINITY_DN66704_c1_g1
TRINITY_DN66880_c1_g1
TRINITY_DN67163_c1_g3
TRINITY_DN67269_c6_g2
TRINITY_DN67362_c0_g1
TRINITY_DN67526_c2_g1
TRINITY_DN68246_c1_g1
TRINITY_DN68326_c0_g2
TRINITY_DN68531_c0_g1
TRINITY_DN68695_c0_g1
TRINITY_DN68935_c2_g3
TRINITY_DN69004_c2_g1
TRINITY_DN69576_c0_g2
TRINITY_DN69770_c0_g2
TRINITY_DN70314_c0_g1
TRINITY_DN70923_c0_g1
TRINITY_DN70938_c3_g1
TRINITY_DN71220_c3_g1
TRINITY_DN71514_c1_g1
TRINITY_DN71751_c1_g1
TRINITY_DN71920_c0_g1
TRINITY_DN72158_c1_g2
TRINITY_DN72422_c2_g1
TRINITY_DN72548_c1_g2
TRINITY_DN73677_c1_g1
TRINITY_DN74095_c2_g2
TRINITY_DN74259_c1_g1
TRINITY_DN74445_c3_g2
TRINITY_DN74867_c1_g1
TRINITY_DN74872_c0_g2
TRINITY_DN75316_c0_g1
TRINITY_DN75493_c1_g1
TRINITY_DN75499_c0_g1
TRINITY_DN75741_c4_g1
TRINITY_DN75757_c0_g1
TRINITY_DN75791_c3_g1
TRINITY_DN76047_c3_g1
TRINITY_DN76269_c0_g1
TRINITY_DN76269_c0_g2
TRINITY_DN76356_c3_g1
TRINITY_DN76509_c2_g1
TRINITY_DN77129_c0_g2
TRINITY_DN77159_c2_g2
TRINITY_DN77253_c0_g2
TRINITY_DN77271_c2_g2
TRINITY_DN77672_c0_g1
TRINITY_DN77672_c0_g2
TRINITY_DN77672_c0_g3
TRINITY_DN78015_c1_g1
TRINITY_DN78034_c0_g1
TRINITY_DN78369_c0_g1
TRINITY_DN78708_c0_g1
TRINITY_DN78885_c0_g1
TRINITY_DN78933_c0_g1
TRINITY_DN79147_c4_g1
TRINITY_DN79330_c0_g1
TRINITY_DN80027_c0_g2
TRINITY_DN80365_c1_g1
TRINITY_DN80376_c1_g2
TRINITY_DN80568_c6_g1
TRINITY_DN80760_c0_g1
TRINITY_DN80876_c1_g1
TRINITY_DN81076_c0_g2
TRINITY_DN81148_c0_g2
TRINITY_DN81221_c0_g1
TRINITY_DN81248_c0_g1
TRINITY_DN81248_c0_g2
TRINITY_DN81887_c1_g1
TRINITY_DN82093_c0_g1
TRINITY_DN82282_c0_g1
TRINITY_DN82389_c0_g1
TRINITY_DN82928_c2_g2
TRINITY_DN82963_c0_g2
TRINITY_DN83100_c1_g1
TRINITY_DN83170_c3_g1
TRINITY_DN83170_c3_g3
TRINITY_DN83400_c2_g1
TRINITY_DN83423_c1_g1
TRINITY_DN83464_c3_g1
TRINITY_DN83703_c2_g1
TRINITY_DN83840_c0_g1
TRINITY_DN83867_c1_g1
TRINITY_DN83976_c2_g1
TRINITY_DN84130_c3_g3
TRINITY_DN84263_c4_g2
TRINITY_DN84455_c2_g3
TRINITY_DN84477_c1_g1
TRINITY_DN84704_c1_g1
TRINITY_DN84791_c6_g3
TRINITY_DN84808_c3_g1
TRINITY_DN84871_c3_g1
TRINITY_DN84941_c3_g1
TRINITY_DN84941_c3_g2
TRINITY_DN85116_c6_g1
TRINITY_DN85240_c6_g2
TRINITY_DN85373_c2_g1
TRINITY_DN85721_c2_g2
TRINITY_DN85790_c11_g1
TRINITY_DN53689_c5_g1
TRINITY_DN64839_c2_g3
TRINITY_DN65127_c0_g3
TRINITY_DN67849_c1_g1
TRINITY_DN69640_c3_g1
TRINITY_DN71606_c0_g1
TRINITY_DN71769_c0_g1
TRINITY_DN75767_c1_g1
TRINITY_DN83821_c0_g2
TRINITY_DN84197_c2_g1
TRINITY_DN76177_c3_g1
TRINITY_DN71242_c3_g1
TRINITY_DN84130_c3_g5
TRINITY_DN47831_c0_g1
TRINITY_DN80219_c0_g3
TRINITY_DN82550_c0_g1
TRINITY_DN69382_c5_g1
TRINITY_DN84871_c3_g2
TRINITY_DN80380_c0_g2
TRINITY_DN56900_c1_g1
TRINITY_DN83816_c4_g1
TRINITY_DN61750_c0_g1
TRINITY_DN83555_c2_g1
TRINITY_DN78609_c0_g1
TRINITY_DN80787_c0_g1
TRINITY_DN84702_c1_g1
TRINITY_DN76018_c2_g1
TRINITY_DN78609_c0_g3
TRINITY_DN81040_c0_g1
TRINITY_DN74438_c1_g2
TRINITY_DN80882_c1_g2
TRINITY_DN72497_c0_g1
TRINITY_DN72322_c3_g1
TRINITY_DN83840_c1_g1
TRINITY_DN60609_c2_g1
TRINITY_DN59828_c5_g2
TRINITY_DN61139_c1_g1
TRINITY_DN84186_c3_g1
TRINITY_DN85332_c3_g1
TRINITY_DN62037_c0_g1
TRINITY_DN65490_c0_g3
TRINITY_DN76932_c1_g1
TRINITY_DN79076_c0_g1
TRINITY_DN73004_c1_g1
TRINITY_DN65417_c0_g3
TRINITY_DN81052_c2_g1
TRINITY_DN77982_c2_g3
TRINITY_DN76514_c0_g1
TRINITY_DN83820_c1_g1
TRINITY_DN61320_c2_g1
TRINITY_DN67851_c0_g1
TRINITY_DN80555_c3_g1
TRINITY_DN67442_c3_g1
TRINITY_DN75462_c0_g2
TRINITY_DN72004_c1_g2
TRINITY_DN75875_c1_g1
TRINITY_DN84052_c3_g1
TRINITY_DN71492_c2_g2
TRINITY_DN74534_c0_g2
TRINITY_DN56327_c3_g3
TRINITY_DN74623_c2_g1
TRINITY_DN74847_c1_g1
TRINITY_DN82490_c1_g1
TRINITY_DN77563_c0_g1
TRINITY_DN80376_c1_g1
TRINITY_DN70414_c2_g1
TRINITY_DN75608_c2_g2
TRINITY_DN71341_c3_g1
TRINITY_DN83960_c6_g1
TRINITY_DN82969_c1_g2
TRINITY_DN82854_c0_g1
TRINITY_DN64422_c2_g1
TRINITY_DN72219_c1_g1
TRINITY_DN69373_c1_g1
TRINITY_DN77182_c1_g2
TRINITY_DN80568_c4_g1
TRINITY_DN78393_c3_g2
TRINITY_DN75463_c0_g1
TRINITY_DN67190_c1_g3
TRINITY_DN44951_c0_g1
TRINITY_DN81961_c0_g1
TRINITY_DN85187_c6_g2
TRINITY_DN81687_c0_g2
TRINITY_DN72399_c3_g1
TRINITY_DN83596_c1_g1
TRINITY_DN81581_c0_g2
TRINITY_DN67871_c1_g1
TRINITY_DN81459_c2_g2
TRINITY_DN67666_c1_g1
TRINITY_DN68521_c3_g1
TRINITY_DN70326_c1_g2
TRINITY_DN85097_c4_g1
TRINITY_DN83693_c0_g4
TRINITY_DN81835_c0_g1
TRINITY_DN71128_c5_g1
TRINITY_DN82854_c0_g2
TRINITY_DN76436_c2_g1
TRINITY_DN61234_c1_g2
TRINITY_DN80502_c0_g3
TRINITY_DN77021_c1_g2
TRINITY_DN57317_c3_g1
TRINITY_DN74740_c0_g1
TRINITY_DN64496_c1_g1
TRINITY_DN66614_c3_g1
TRINITY_DN80945_c2_g2
TRINITY_DN77769_c0_g1
TRINITY_DN79789_c4_g2
TRINITY_DN62141_c5_g1
TRINITY_DN72602_c0_g3
TRINITY_DN79415_c1_g3
TRINITY_DN62510_c2_g1
TRINITY_DN80502_c0_g4
TRINITY_DN82656_c1_g1
TRINITY_DN85332_c3_g2
TRINITY_DN63518_c0_g1
TRINITY_DN75346_c2_g1
TRINITY_DN74813_c1_g2
TRINITY_DN63527_c2_g1
TRINITY_DN78956_c0_g1
TRINITY_DN74701_c2_g1
TRINITY_DN76944_c3_g7
TRINITY_DN76756_c4_g2
TRINITY_DN84596_c0_g1
TRINITY_DN80007_c1_g2
TRINITY_DN66036_c3_g1
TRINITY_DN77325_c1_g3
TRINITY_DN85790_c11_g2
TRINITY_DN81466_c1_g1
TRINITY_DN63614_c0_g1
TRINITY_DN60349_c0_g2
TRINITY_DN78152_c2_g1
TRINITY_DN69264_c2_g1
TRINITY_DN74934_c2_g1
TRINITY_DN65775_c2_g1
TRINITY_DN71507_c0_g3
TRINITY_DN80281_c2_g1
TRINITY_DN68800_c0_g1
TRINITY_DN54453_c4_g1
TRINITY_DN80345_c1_g2
TRINITY_DN79797_c3_g2
TRINITY_DN76756_c4_g1
TRINITY_DN81831_c1_g1
TRINITY_DN63745_c3_g4
TRINITY_DN84224_c5_g3
TRINITY_DN67823_c1_g1
TRINITY_DN77940_c4_g1
TRINITY_DN52026_c0_g1
TRINITY_DN63648_c2_g1
TRINITY_DN75515_c1_g1
TRINITY_DN69436_c0_g1
TRINITY_DN66121_c1_g1
TRINITY_DN71066_c4_g3
TRINITY_DN79415_c1_g4
TRINITY_DN58738_c0_g1
TRINITY_DN80677_c0_g1
TRINITY_DN66124_c2_g1
TRINITY_DN60730_c7_g4
TRINITY_DN77151_c1_g1
TRINITY_DN66205_c0_g2
TRINITY_DN77097_c2_g1
TRINITY_DN56864_c1_g1
TRINITY_DN77062_c0_g1
TRINITY_DN78238_c1_g1
TRINITY_DN85170_c4_g2
TRINITY_DN81966_c3_g1
TRINITY_DN55271_c2_g1
TRINITY_DN81511_c2_g3
TRINITY_DN52129_c0_g1
TRINITY_DN80409_c0_g1
TRINITY_DN78348_c1_g1
TRINITY_DN65557_c2_g2
TRINITY_DN58842_c0_g1
TRINITY_DN80577_c0_g2
TRINITY_DN73007_c2_g3
TRINITY_DN77849_c0_g2
TRINITY_DN56238_c0_g5
TRINITY_DN83659_c3_g1
TRINITY_DN76798_c0_g1
TRINITY_DN68495_c2_g2
TRINITY_DN81687_c0_g1
TRINITY_DN66756_c1_g1
TRINITY_DN76957_c2_g1
TRINITY_DN76244_c0_g1
TRINITY_DN55018_c1_g3
TRINITY_DN82436_c0_g2
TRINITY_DN66185_c4_g1
TRINITY_DN70190_c2_g1
TRINITY_DN74445_c3_g1
TRINITY_DN85307_c1_g1
TRINITY_DN67029_c2_g3
TRINITY_DN77201_c3_g1
TRINITY_DN60890_c3_g2
TRINITY_DN51658_c0_g1
TRINITY_DN63054_c4_g2
TRINITY_DN62512_c4_g1
TRINITY_DN61866_c0_g1
TRINITY_DN79415_c1_g1
TRINITY_DN78428_c1_g1
TRINITY_DN80897_c1_g2
TRINITY_DN61471_c0_g1
TRINITY_DN67921_c0_g3
TRINITY_DN66687_c0_g1
TRINITY_DN82418_c4_g1
TRINITY_DN58832_c0_g1
TRINITY_DN63455_c1_g5
TRINITY_DN75881_c1_g1
TRINITY_DN70793_c1_g2
TRINITY_DN85734_c5_g1
TRINITY_DN85705_c3_g1
TRINITY_DN58310_c4_g1
TRINITY_DN76863_c3_g1
TRINITY_DN57907_c0_g1
TRINITY_DN78473_c3_g1
TRINITY_DN62199_c6_g3
TRINITY_DN63865_c0_g1
TRINITY_DN77563_c0_g2
TRINITY_DN69288_c0_g1
TRINITY_DN62437_c1_g1
TRINITY_DN81831_c2_g1
TRINITY_DN68125_c0_g1
TRINITY_DN82950_c2_g2
TRINITY_DN82546_c4_g1
TRINITY_DN67682_c7_g1
TRINITY_DN60480_c1_g1
TRINITY_DN74040_c2_g1
TRINITY_DN66320_c2_g1
TRINITY_DN73061_c1_g1
TRINITY_DN65543_c0_g1
TRINITY_DN67871_c1_g3
TRINITY_DN75804_c2_g1
TRINITY_DN82132_c1_g1
TRINITY_DN81744_c1_g1
TRINITY_DN78049_c0_g1
TRINITY_DN77032_c2_g1
TRINITY_DN77858_c3_g2
TRINITY_DN63531_c1_g5
TRINITY_DN74215_c0_g1
TRINITY_DN62417_c8_g3
TRINITY_DN72527_c2_g1
TRINITY_DN81543_c1_g1
TRINITY_DN62430_c0_g2
TRINITY_DN63588_c3_g1
TRINITY_DN55850_c2_g1
TRINITY_DN65002_c3_g1
TRINITY_DN68338_c3_g2
TRINITY_DN63579_c3_g1
TRINITY_DN58125_c0_g2
TRINITY_DN69469_c1_g1
TRINITY_DN61810_c0_g1
TRINITY_DN69265_c1_g1
TRINITY_DN77219_c3_g2
TRINITY_DN69913_c2_g4
TRINITY_DN76738_c0_g1
TRINITY_DN85631_c2_g2
TRINITY_DN85093_c2_g4
TRINITY_DN80746_c0_g3
TRINITY_DN76285_c2_g1
TRINITY_DN80966_c2_g1
TRINITY_DN82834_c1_g2
TRINITY_DN78779_c0_g1
TRINITY_DN75907_c0_g1
TRINITY_DN61587_c2_g1
TRINITY_DN83836_c2_g1
TRINITY_DN79963_c1_g2
TRINITY_DN58799_c0_g1
TRINITY_DN75523_c4_g1
TRINITY_DN85779_c4_g2
TRINITY_DN63172_c1_g1
TRINITY_DN78948_c1_g1
TRINITY_DN71190_c0_g3
TRINITY_DN78393_c3_g1
TRINITY_DN77949_c2_g1
TRINITY_DN64932_c5_g1
TRINITY_DN61951_c1_g1
TRINITY_DN77780_c4_g1
TRINITY_DN67396_c0_g3
TRINITY_DN73360_c4_g2
TRINITY_DN84836_c1_g1
TRINITY_DN68453_c0_g1
TRINITY_DN52373_c0_g1
TRINITY_DN74675_c2_g1
TRINITY_DN82857_c1_g1
TRINITY_DN63879_c1_g1
TRINITY_DN79656_c0_g1
TRINITY_DN80875_c1_g1
TRINITY_DN84975_c6_g1
TRINITY_DN74373_c1_g1
TRINITY_DN65438_c1_g2
TRINITY_DN76305_c3_g1
TRINITY_DN69265_c1_g6
TRINITY_DN82953_c2_g3
TRINITY_DN58196_c0_g1
TRINITY_DN79010_c3_g1
TRINITY_DN78194_c0_g1
TRINITY_DN60709_c2_g1
TRINITY_DN83959_c1_g1
TRINITY_DN85371_c2_g1
TRINITY_DN60801_c3_g1
TRINITY_DN68308_c1_g1
TRINITY_DN78038_c2_g2
TRINITY_DN74018_c1_g1
TRINITY_DN80445_c0_g2
TRINITY_DN78859_c0_g1
TRINITY_DN74253_c0_g5
TRINITY_DN59843_c1_g2
TRINITY_DN74273_c1_g1
TRINITY_DN79789_c4_g1
TRINITY_DN51509_c0_g1
TRINITY_DN77604_c1_g1
TRINITY_DN79963_c1_g1
TRINITY_DN59127_c2_g1
TRINITY_DN81104_c1_g5
TRINITY_DN61745_c4_g1
TRINITY_DN76043_c1_g2
TRINITY_DN69838_c0_g1
TRINITY_DN79937_c3_g1
TRINITY_DN60608_c0_g1
TRINITY_DN70962_c0_g2
TRINITY_DN84485_c0_g2
TRINITY_DN70849_c1_g1
TRINITY_DN50047_c0_g1
TRINITY_DN84889_c2_g1
TRINITY_DN75571_c0_g1
TRINITY_DN67396_c1_g1
TRINITY_DN70860_c0_g1
TRINITY_DN85170_c4_g1
TRINITY_DN63823_c2_g2
TRINITY_DN59742_c3_g2
TRINITY_DN78186_c5_g2
E vs G	Lower	Lower	S1-S3
TRINITY_DN80279_c2_g1
TRINITY_DN55651_c1_g1
TRINITY_DN82248_c2_g1
E vs G	Lower	Lower	S4-Leaf
TRINITY_DN62203_c0_g1
TRINITY_DN83618_c0_g1
TRINITY_DN74843_c2_g1
TRINITY_DN65438_c0_g1
TRINITY_DN81647_c4_g1
TRINITY_DN74314_c5_g1
TRINITY_DN58187_c2_g3
TRINITY_DN75070_c4_g2
TRINITY_DN72960_c6_g1
TRINITY_DN61766_c1_g4
TRINITY_DN59059_c1_g1
TRINITY_DN85085_c0_g1
TRINITY_DN69742_c2_g1
TRINITY_DN54791_c5_g1
TRINITY_DN54094_c0_g1
TRINITY_DN69806_c0_g2
TRINITY_DN64145_c0_g1
TRINITY_DN73230_c0_g1
TRINITY_DN70540_c1_g1
TRINITY_DN70162_c2_g3
TRINITY_DN84903_c0_g1
TRINITY_DN58006_c5_g2
TRINITY_DN76573_c0_g1
TRINITY_DN70782_c0_g2
TRINITY_DN70914_c3_g1
TRINITY_DN66812_c1_g1
TRINITY_DN77558_c2_g2
TRINITY_DN84328_c0_g2
TRINITY_DN63530_c1_g1
TRINITY_DN56245_c1_g2
TRINITY_DN70237_c3_g2
TRINITY_DN67684_c4_g1
TRINITY_DN43888_c0_g1
TRINITY_DN69558_c1_g1
TRINITY_DN75567_c1_g1
TRINITY_DN73513_c1_g1
TRINITY_DN61073_c4_g1
TRINITY_DN53158_c0_g1
TRINITY_DN74448_c2_g1
TRINITY_DN58285_c0_g1
TRINITY_DN51975_c0_g1
TRINITY_DN67442_c1_g1
TRINITY_DN67324_c0_g2
TRINITY_DN59977_c0_g1
TRINITY_DN72175_c2_g1
TRINITY_DN75350_c0_g1
TRINITY_DN69821_c6_g1
TRINITY_DN55944_c0_g1
TRINITY_DN72740_c1_g7
TRINITY_DN75822_c1_g1
TRINITY_DN79521_c2_g1
TRINITY_DN60172_c5_g1
TRINITY_DN79491_c3_g2
TRINITY_DN68343_c1_g2
TRINITY_DN78187_c0_g1
TRINITY_DN68918_c1_g1
TRINITY_DN71747_c2_g1
TRINITY_DN80989_c1_g1
TRINITY_DN66585_c4_g1
TRINITY_DN84609_c3_g1
TRINITY_DN49044_c0_g1
TRINITY_DN79725_c1_g3
TRINITY_DN74841_c1_g1
TRINITY_DN51423_c2_g1
TRINITY_DN80660_c1_g2
TRINITY_DN76164_c5_g1
TRINITY_DN53216_c0_g2
TRINITY_DN61863_c3_g1
TRINITY_DN63550_c1_g4
TRINITY_DN60013_c0_g1
TRINITY_DN71512_c2_g2
TRINITY_DN68572_c1_g1
TRINITY_DN60136_c0_g1
TRINITY_DN72049_c1_g1
TRINITY_DN77586_c2_g4
TRINITY_DN67492_c2_g2
TRINITY_DN71247_c0_g1
TRINITY_DN79465_c0_g1
TRINITY_DN56491_c0_g1
TRINITY_DN66687_c1_g1
TRINITY_DN56600_c1_g1
TRINITY_DN58985_c0_g1
TRINITY_DN52880_c5_g1
TRINITY_DN85671_c5_g1
TRINITY_DN79148_c1_g1
TRINITY_DN79611_c1_g1
TRINITY_DN64050_c4_g1
TRINITY_DN74841_c1_g5
TRINITY_DN53676_c0_g1
TRINITY_DN85642_c7_g1
TRINITY_DN66283_c1_g1
TRINITY_DN66920_c0_g1
TRINITY_DN72541_c1_g1
TRINITY_DN69110_c6_g3
TRINITY_DN78747_c0_g1
TRINITY_DN74526_c2_g2
TRINITY_DN75612_c3_g1
TRINITY_DN72658_c1_g1
TRINITY_DN79974_c3_g1
TRINITY_DN58610_c0_g1
TRINITY_DN53705_c0_g1
TRINITY_DN69096_c3_g1
TRINITY_DN58493_c1_g1
TRINITY_DN60739_c2_g1
TRINITY_DN75490_c0_g1
TRINITY_DN52997_c0_g1
TRINITY_DN61468_c0_g3
TRINITY_DN62670_c0_g5
TRINITY_DN85097_c3_g1
TRINITY_DN69407_c2_g1
TRINITY_DN60136_c0_g2
TRINITY_DN59746_c2_g2
TRINITY_DN73422_c1_g1
TRINITY_DN75243_c3_g1
TRINITY_DN63098_c0_g1
TRINITY_DN81135_c3_g1
TRINITY_DN60297_c1_g1
TRINITY_DN82574_c2_g3
TRINITY_DN66503_c1_g5
TRINITY_DN60502_c0_g1
TRINITY_DN71070_c0_g1
TRINITY_DN54823_c1_g1
TRINITY_DN52439_c0_g1
TRINITY_DN59469_c2_g1
TRINITY_DN57371_c0_g1
TRINITY_DN76552_c1_g3
TRINITY_DN72563_c1_g2
TRINITY_DN64080_c1_g1
TRINITY_DN54982_c1_g8
TRINITY_DN83143_c4_g1
TRINITY_DN77178_c5_g1
TRINITY_DN83342_c0_g1
TRINITY_DN68791_c4_g1
TRINITY_DN66972_c1_g2
TRINITY_DN61478_c1_g1
TRINITY_DN77207_c1_g1
TRINITY_DN52298_c0_g1
TRINITY_DN67571_c2_g8
TRINITY_DN74499_c0_g1
TRINITY_DN78206_c2_g1
TRINITY_DN54751_c0_g1
TRINITY_DN72298_c3_g1
TRINITY_DN74950_c1_g1
TRINITY_DN50999_c0_g1
TRINITY_DN49907_c0_g1
TRINITY_DN59099_c1_g2
TRINITY_DN69121_c3_g2
TRINITY_DN81133_c5_g1
TRINITY_DN82574_c2_g2
TRINITY_DN57432_c2_g1
TRINITY_DN49835_c0_g1
TRINITY_DN57423_c4_g1
TRINITY_DN65328_c3_g1
TRINITY_DN52827_c0_g2
TRINITY_DN68476_c1_g1
TRINITY_DN79322_c1_g3
TRINITY_DN79156_c1_g3
TRINITY_DN51325_c0_g1
TRINITY_DN69301_c0_g1
TRINITY_DN54449_c0_g1
TRINITY_DN79752_c1_g1
TRINITY_DN62218_c4_g1
TRINITY_DN55772_c0_g1
TRINITY_DN63947_c0_g3
TRINITY_DN77593_c2_g2
TRINITY_DN77606_c2_g5
TRINITY_DN61529_c3_g3
TRINITY_DN82828_c0_g1
TRINITY_DN73861_c0_g1
TRINITY_DN68584_c5_g3
TRINITY_DN63395_c2_g1
TRINITY_DN64196_c2_g1
TRINITY_DN83128_c0_g1
TRINITY_DN85600_c6_g1
TRINITY_DN63057_c0_g1
TRINITY_DN85125_c3_g1
TRINITY_DN62865_c0_g1
TRINITY_DN82097_c1_g1
TRINITY_DN63571_c2_g3
TRINITY_DN80282_c0_g1
TRINITY_DN62715_c3_g1
TRINITY_DN73128_c0_g1
TRINITY_DN84578_c3_g1
TRINITY_DN80105_c1_g1
TRINITY_DN61026_c0_g2
TRINITY_DN78111_c0_g2
TRINITY_DN61194_c0_g3
TRINITY_DN54320_c2_g2
TRINITY_DN54561_c0_g1
TRINITY_DN70864_c2_g1
TRINITY_DN61922_c1_g2
TRINITY_DN67195_c3_g1
TRINITY_DN72882_c0_g1
TRINITY_DN56486_c1_g1
TRINITY_DN62767_c2_g4
TRINITY_DN84826_c3_g2
TRINITY_DN84126_c2_g2
TRINITY_DN47570_c0_g1
TRINITY_DN58607_c2_g1
TRINITY_DN77546_c1_g1
TRINITY_DN52491_c0_g1
TRINITY_DN78860_c5_g2
TRINITY_DN51896_c0_g1
TRINITY_DN77006_c1_g1
TRINITY_DN50352_c0_g1
TRINITY_DN68642_c0_g1
TRINITY_DN81394_c0_g1
TRINITY_DN69341_c6_g1
TRINITY_DN72560_c4_g1
TRINITY_DN85499_c2_g2
TRINITY_DN81710_c1_g1
TRINITY_DN61299_c1_g1
TRINITY_DN75491_c2_g1
TRINITY_DN54557_c0_g1
TRINITY_DN68544_c6_g1
TRINITY_DN74730_c2_g1
TRINITY_DN79613_c3_g1
E vs G	Lower	Lower	Bud-Leaf
TRINITY_DN74843_c2_g1
TRINITY_DN81647_c4_g1
TRINITY_DN62203_c0_g1
TRINITY_DN65438_c0_g1
TRINITY_DN72960_c6_g1
TRINITY_DN75070_c4_g2
TRINITY_DN64145_c0_g1
TRINITY_DN83618_c0_g1
TRINITY_DN59059_c1_g1
TRINITY_DN69806_c0_g2
TRINITY_DN54791_c5_g1
TRINITY_DN70162_c2_g3
TRINITY_DN69742_c2_g1
TRINITY_DN74314_c5_g1
TRINITY_DN58187_c2_g3
TRINITY_DN71747_c2_g1
TRINITY_DN79491_c3_g2
TRINITY_DN73230_c0_g1
TRINITY_DN51975_c0_g1
TRINITY_DN61766_c1_g4
TRINITY_DN69558_c1_g1
TRINITY_DN75822_c1_g1
TRINITY_DN78187_c0_g1
TRINITY_DN76573_c0_g1
TRINITY_DN61073_c4_g1
TRINITY_DN56245_c1_g2
TRINITY_DN74841_c1_g1
TRINITY_DN54094_c0_g1
TRINITY_DN80989_c1_g1
TRINITY_DN74448_c2_g1
TRINITY_DN84328_c0_g2
TRINITY_DN84903_c0_g1
TRINITY_DN75350_c0_g1
TRINITY_DN70914_c3_g1
TRINITY_DN68918_c1_g1
TRINITY_DN68343_c1_g2
TRINITY_DN85085_c0_g1
TRINITY_DN58006_c5_g2
TRINITY_DN77586_c2_g4
TRINITY_DN43888_c0_g1
TRINITY_DN74841_c1_g5
TRINITY_DN66283_c1_g1
TRINITY_DN70237_c3_g2
TRINITY_DN58285_c0_g1
TRINITY_DN53676_c0_g1
TRINITY_DN56491_c0_g1
TRINITY_DN69110_c6_g3
TRINITY_DN53216_c0_g2
TRINITY_DN66812_c1_g1
TRINITY_DN68572_c1_g1
TRINITY_DN69821_c6_g1
TRINITY_DN56600_c1_g1
TRINITY_DN77558_c2_g2
TRINITY_DN64080_c1_g1
TRINITY_DN85642_c7_g1
TRINITY_DN85671_c5_g1
TRINITY_DN63530_c1_g1
TRINITY_DN55944_c0_g1
TRINITY_DN72541_c1_g1
TRINITY_DN60172_c5_g1
TRINITY_DN72740_c1_g7
TRINITY_DN67684_c4_g1
TRINITY_DN58610_c0_g1
TRINITY_DN83143_c4_g1
TRINITY_DN69096_c3_g1
TRINITY_DN49835_c0_g1
TRINITY_DN60013_c0_g1
TRINITY_DN67571_c2_g8
TRINITY_DN72175_c2_g1
TRINITY_DN79611_c1_g1
TRINITY_DN67442_c1_g1
TRINITY_DN79521_c2_g1
TRINITY_DN75567_c1_g1
TRINITY_DN63550_c1_g4
TRINITY_DN71512_c2_g2
TRINITY_DN81135_c3_g1
TRINITY_DN63098_c0_g1
TRINITY_DN79725_c1_g3
TRINITY_DN61478_c1_g1
TRINITY_DN74526_c2_g2
TRINITY_DN59977_c0_g1
TRINITY_DN72563_c1_g2
TRINITY_DN62670_c0_g5
TRINITY_DN66687_c1_g1
TRINITY_DN79974_c3_g1
TRINITY_DN60136_c0_g1
TRINITY_DN79156_c1_g3
TRINITY_DN60502_c0_g1
TRINITY_DN70782_c0_g2
TRINITY_DN74499_c0_g1
TRINITY_DN60739_c2_g1
TRINITY_DN64050_c4_g1
TRINITY_DN66972_c1_g2
TRINITY_DN68791_c4_g1
TRINITY_DN54751_c0_g1
TRINITY_DN79148_c1_g1
TRINITY_DN72049_c1_g1
TRINITY_DN66920_c0_g1
TRINITY_DN68476_c1_g1
TRINITY_DN75243_c3_g1
TRINITY_DN60136_c0_g2
TRINITY_DN81133_c5_g1
TRINITY_DN67324_c0_g2
TRINITY_DN58493_c1_g1
TRINITY_DN66585_c4_g1
TRINITY_DN82574_c2_g2
TRINITY_DN54823_c1_g1
TRINITY_DN67492_c2_g2
TRINITY_DN63947_c0_g3
TRINITY_DN72298_c3_g1
TRINITY_DN76552_c1_g3
TRINITY_DN77593_c2_g2
TRINITY_DN59099_c1_g2
TRINITY_DN67727_c0_g1
TRINITY_DN59469_c2_g1
TRINITY_DN73513_c1_g1
TRINITY_DN66503_c1_g5
TRINITY_DN50999_c0_g1
TRINITY_DN78111_c0_g2
TRINITY_DN61468_c0_g3
TRINITY_DN49907_c0_g1
TRINITY_DN53158_c0_g1
TRINITY_DN70864_c2_g1
TRINITY_DN54320_c2_g2
TRINITY_DN79322_c1_g3
TRINITY_DN69407_c2_g1
TRINITY_DN50141_c0_g1
TRINITY_DN70540_c1_g1
TRINITY_DN74950_c1_g1
TRINITY_DN49044_c0_g1
TRINITY_DN54561_c0_g1
TRINITY_DN79613_c3_g1
TRINITY_DN51423_c2_g1
TRINITY_DN62218_c4_g1
TRINITY_DN61863_c3_g1
TRINITY_DN69621_c0_g1
TRINITY_DN77207_c1_g1
TRINITY_DN71070_c0_g1
TRINITY_DN77772_c2_g2
TRINITY_DN64196_c2_g1
TRINITY_DN71761_c9_g2
TRINITY_DN72882_c0_g1
TRINITY_DN63571_c2_g3
TRINITY_DN74785_c1_g1
TRINITY_DN77178_c5_g1
TRINITY_DN61194_c0_g3
TRINITY_DN80660_c1_g2
TRINITY_DN66582_c0_g2
TRINITY_DN72682_c1_g1
TRINITY_DN61299_c1_g1
TRINITY_DN78860_c5_g2
TRINITY_DN71943_c1_g2
TRINITY_DN63751_c3_g1
TRINITY_DN54036_c0_g1
TRINITY_DN55772_c0_g1
TRINITY_DN62767_c2_g4
TRINITY_DN54557_c0_g1
TRINITY_DN54903_c0_g4
TRINITY_DN77606_c2_g5
TRINITY_DN61026_c0_g2
TRINITY_DN58985_c0_g1
TRINITY_DN78206_c2_g1
TRINITY_DN57890_c7_g2
TRINITY_DN63395_c2_g1
TRINITY_DN62715_c3_g1
TRINITY_DN55986_c0_g1
TRINITY_DN73128_c0_g1
TRINITY_DN63057_c0_g1
TRINITY_DN47570_c0_g1
TRINITY_DN52827_c0_g2
TRINITY_DN83128_c0_g1
TRINITY_DN71444_c0_g1
TRINITY_DN82828_c0_g1
TRINITY_DN51896_c0_g1
TRINITY_DN79465_c0_g1
TRINITY_DN68642_c0_g1
TRINITY_DN75612_c3_g1
TRINITY_DN84578_c3_g1
TRINITY_DN78806_c1_g1
TRINITY_DN78747_c0_g1
TRINITY_DN68584_c5_g3
TRINITY_DN77546_c1_g1
TRINITY_DN64587_c3_g1
TRINITY_DN84056_c3_g3
TRINITY_DN61529_c3_g3
TRINITY_DN49318_c0_g1
TRINITY_DN77478_c1_g1
TRINITY_DN73968_c0_g4
TRINITY_DN64013_c1_g1
TRINITY_DN72347_c2_g1
TRINITY_DN63827_c5_g1
E vs M	Lower	Lower	S4-Leaf
TRINITY_DN62203_c0_g1
TRINITY_DN83618_c0_g1
TRINITY_DN65438_c0_g1
TRINITY_DN81647_c4_g1
TRINITY_DN74314_c5_g1
TRINITY_DN58187_c2_g3
TRINITY_DN75070_c4_g2
TRINITY_DN61766_c1_g4
TRINITY_DN59059_c1_g1
TRINITY_DN85085_c0_g1
TRINITY_DN69742_c2_g1
TRINITY_DN54094_c0_g1
TRINITY_DN70540_c1_g1
TRINITY_DN71605_c2_g4
TRINITY_DN69406_c1_g2
TRINITY_DN70162_c2_g3
TRINITY_DN58006_c5_g2
TRINITY_DN76573_c0_g1
TRINITY_DN70782_c0_g2
TRINITY_DN70914_c3_g1
TRINITY_DN77558_c2_g2
TRINITY_DN84328_c0_g2
TRINITY_DN63530_c1_g1
TRINITY_DN81711_c0_g1
TRINITY_DN84936_c5_g2
TRINITY_DN70237_c3_g2
TRINITY_DN67684_c4_g1
TRINITY_DN75665_c1_g2
TRINITY_DN43888_c0_g1
TRINITY_DN67379_c1_g2
TRINITY_DN69558_c1_g1
TRINITY_DN75567_c1_g1
TRINITY_DN74851_c1_g1
TRINITY_DN73513_c1_g1
TRINITY_DN64284_c3_g1
TRINITY_DN74448_c2_g1
TRINITY_DN77889_c1_g2
TRINITY_DN58285_c0_g1
TRINITY_DN67442_c1_g1
TRINITY_DN67324_c0_g2
TRINITY_DN59977_c0_g1
TRINITY_DN80473_c1_g1
TRINITY_DN72175_c2_g1
TRINITY_DN75822_c1_g1
[truncated: 620 more rows]
