# Supplementary material for: Genomic dissection of an extended phenotype: Oak galling by a cynipid gall wasp
Source: PLoS Genet. 2019 Nov 4;15(11):e1008398. doi: 10.1371/journal.pgen.1008398 (PMC6855507; doi:10.1371/journal.pgen.1008398)
Supplement: S12 File — Column headers indicate which cell value the gene list corresponds to in S5 Table reproduced here. Annotations for these genes are provided in S2–S4 Files. (XLSX) [file pgen.1008398.s012.xlsx]

## Sheet: Sheet1
S10 File. Gene names for all differentially expressed genes overlapping in supplementary Table S5. Column headers indicate which cell value the gene list corresponds to in table S5 reproduced here.
Gall stages compared	DE in Early vs later gall stage	Total no. DE genes between these gall stages	No. genes only DE in gall tissues	Percentage of genes only DE in gall tissues
E vs G	Higher	546	197	36.0806
E vs M	Higher	1045	421	40.2871
E vs G	Lower	747	491	65.7296
E vs M	Lower	845	594	70.2959
Gene List
E vs G	Higher	197 genes
TRINITY_DN68199_c0_g1
TRINITY_DN69000_c3_g2
TRINITY_DN72246_c0_g5
TRINITY_DN73498_c0_g1
TRINITY_DN67953_c2_g4
TRINITY_DN74939_c1_g2
TRINITY_DN80215_c2_g1
TRINITY_DN66562_c0_g1
TRINITY_DN64927_c1_g1
TRINITY_DN76760_c3_g1
TRINITY_DN61543_c0_g1
TRINITY_DN76760_c3_g3
TRINITY_DN81222_c0_g1
TRINITY_DN85779_c4_g1
TRINITY_DN64871_c2_g1
TRINITY_DN54390_c4_g1
TRINITY_DN73137_c4_g1
TRINITY_DN75434_c1_g1
TRINITY_DN65401_c3_g1
TRINITY_DN64429_c0_g1
TRINITY_DN82826_c0_g1
TRINITY_DN69958_c2_g1
TRINITY_DN77120_c0_g1
TRINITY_DN81412_c3_g1
TRINITY_DN59548_c0_g1
TRINITY_DN56098_c2_g1
TRINITY_DN76116_c0_g1
TRINITY_DN72409_c4_g1
TRINITY_DN77407_c2_g3
TRINITY_DN56457_c1_g1
TRINITY_DN59242_c0_g3
TRINITY_DN81554_c0_g2
TRINITY_DN71853_c1_g1
TRINITY_DN59231_c5_g1
TRINITY_DN79050_c2_g2
TRINITY_DN76029_c2_g1
TRINITY_DN75938_c0_g1
TRINITY_DN84677_c0_g1
TRINITY_DN56587_c2_g1
TRINITY_DN79410_c0_g1
TRINITY_DN66227_c1_g1
TRINITY_DN72197_c1_g1
TRINITY_DN64623_c2_g1
TRINITY_DN79145_c0_g1
TRINITY_DN57012_c1_g1
TRINITY_DN66872_c1_g1
TRINITY_DN81554_c0_g1
TRINITY_DN71811_c3_g1
TRINITY_DN71057_c0_g1
TRINITY_DN79405_c0_g1
TRINITY_DN62626_c3_g1
TRINITY_DN58208_c3_g3
TRINITY_DN79495_c0_g1
TRINITY_DN69107_c0_g2
TRINITY_DN56096_c2_g1
TRINITY_DN68653_c1_g1
TRINITY_DN81554_c0_g3
TRINITY_DN84575_c2_g3
TRINITY_DN61611_c1_g1
TRINITY_DN54786_c5_g3
TRINITY_DN70621_c3_g1
TRINITY_DN57937_c0_g1
TRINITY_DN62922_c4_g1
TRINITY_DN76059_c7_g1
TRINITY_DN64253_c0_g2
TRINITY_DN67607_c0_g2
TRINITY_DN71811_c3_g2
TRINITY_DN80797_c0_g1
TRINITY_DN67856_c0_g2
TRINITY_DN69878_c2_g2
TRINITY_DN74763_c4_g1
TRINITY_DN55590_c4_g2
TRINITY_DN85348_c2_g1
TRINITY_DN82030_c0_g3
TRINITY_DN52924_c0_g1
TRINITY_DN82000_c3_g1
TRINITY_DN61593_c2_g1
TRINITY_DN72072_c0_g1
TRINITY_DN59618_c2_g2
TRINITY_DN71878_c2_g3
TRINITY_DN66172_c1_g2
TRINITY_DN81719_c2_g1
TRINITY_DN83142_c3_g4
TRINITY_DN82505_c1_g2
TRINITY_DN67115_c0_g3
TRINITY_DN66462_c0_g2
TRINITY_DN65768_c1_g1
TRINITY_DN70177_c0_g2
TRINITY_DN80240_c2_g2
TRINITY_DN75902_c0_g2
TRINITY_DN66693_c1_g1
TRINITY_DN76826_c1_g1
TRINITY_DN73568_c3_g1
TRINITY_DN82268_c1_g1
TRINITY_DN77484_c1_g1
TRINITY_DN54712_c2_g4
TRINITY_DN84391_c1_g1
TRINITY_DN77281_c1_g2
TRINITY_DN76257_c6_g1
TRINITY_DN68188_c1_g2
TRINITY_DN59742_c3_g1
TRINITY_DN50696_c0_g2
TRINITY_DN54955_c4_g1
TRINITY_DN84264_c1_g2
TRINITY_DN59814_c7_g1
TRINITY_DN78081_c1_g1
TRINITY_DN63405_c3_g3
TRINITY_DN63823_c2_g1
TRINITY_DN51987_c0_g1
TRINITY_DN77443_c0_g1
TRINITY_DN67798_c1_g1
TRINITY_DN78201_c1_g4
TRINITY_DN83366_c1_g1
TRINITY_DN82736_c2_g2
TRINITY_DN84512_c2_g1
TRINITY_DN63114_c0_g3
TRINITY_DN72024_c5_g1
TRINITY_DN77786_c0_g1
TRINITY_DN85547_c9_g1
TRINITY_DN82651_c2_g2
TRINITY_DN85580_c2_g1
TRINITY_DN78970_c2_g1
TRINITY_DN57965_c4_g1
TRINITY_DN74776_c1_g1
TRINITY_DN65249_c4_g1
TRINITY_DN81476_c1_g1
TRINITY_DN49180_c0_g1
TRINITY_DN75537_c1_g1
TRINITY_DN69833_c0_g1
TRINITY_DN62848_c0_g2
TRINITY_DN83693_c0_g1
TRINITY_DN66500_c4_g1
TRINITY_DN79042_c1_g7
TRINITY_DN63476_c4_g1
TRINITY_DN60476_c1_g2
TRINITY_DN71634_c0_g1
TRINITY_DN60173_c2_g1
TRINITY_DN84485_c0_g1
TRINITY_DN84054_c2_g2
TRINITY_DN83117_c1_g2
TRINITY_DN62260_c4_g1
TRINITY_DN84034_c1_g1
TRINITY_DN56565_c5_g2
TRINITY_DN66812_c1_g4
TRINITY_DN71846_c0_g2
TRINITY_DN70533_c3_g1
TRINITY_DN84962_c2_g2
TRINITY_DN74461_c4_g1
TRINITY_DN60383_c0_g1
TRINITY_DN66084_c2_g1
TRINITY_DN77398_c4_g1
TRINITY_DN56807_c1_g2
TRINITY_DN71865_c1_g3
TRINITY_DN60721_c2_g1
TRINITY_DN80119_c0_g1
TRINITY_DN85662_c3_g1
TRINITY_DN71233_c3_g3
TRINITY_DN52447_c0_g2
TRINITY_DN84226_c0_g1
TRINITY_DN76940_c3_g1
TRINITY_DN70749_c2_g2
TRINITY_DN82775_c1_g1
TRINITY_DN84306_c0_g1
TRINITY_DN79169_c1_g1
TRINITY_DN74040_c1_g1
TRINITY_DN60401_c0_g2
TRINITY_DN56605_c5_g1
TRINITY_DN67159_c0_g1
TRINITY_DN69403_c2_g1
TRINITY_DN52943_c0_g2
TRINITY_DN64670_c1_g1
TRINITY_DN62649_c5_g1
TRINITY_DN84482_c3_g1
TRINITY_DN63716_c0_g1
TRINITY_DN70667_c2_g2
TRINITY_DN73990_c1_g5
TRINITY_DN82745_c1_g2
TRINITY_DN84565_c1_g1
TRINITY_DN74900_c2_g1
TRINITY_DN57544_c2_g1
TRINITY_DN64430_c2_g1
TRINITY_DN70864_c1_g1
TRINITY_DN74895_c4_g1
TRINITY_DN74879_c0_g1
TRINITY_DN68981_c2_g1
TRINITY_DN79880_c1_g2
TRINITY_DN65610_c4_g1
TRINITY_DN83798_c1_g3
TRINITY_DN80289_c4_g1
TRINITY_DN85228_c2_g1
TRINITY_DN61770_c4_g1
TRINITY_DN83616_c0_g1
TRINITY_DN77347_c0_g1
TRINITY_DN62986_c8_g2
TRINITY_DN62718_c1_g1
TRINITY_DN69593_c0_g1
TRINITY_DN83117_c0_g1
E vs M	Higher	421 genes
TRINITY_DN75938_c0_g1
TRINITY_DN77754_c3_g1
TRINITY_DN68199_c0_g1
TRINITY_DN69000_c3_g2
TRINITY_DN65401_c3_g1
TRINITY_DN67953_c2_g4
TRINITY_DN66227_c1_g1
TRINITY_DN75434_c1_g1
TRINITY_DN61543_c0_g1
TRINITY_DN72246_c0_g5
TRINITY_DN74939_c1_g2
TRINITY_DN76760_c3_g1
TRINITY_DN82030_c0_g3
TRINITY_DN80240_c2_g2
TRINITY_DN71853_c1_g1
TRINITY_DN69457_c0_g2
TRINITY_DN64927_c1_g1
TRINITY_DN73498_c0_g1
TRINITY_DN81222_c0_g1
TRINITY_DN75537_c1_g1
TRINITY_DN56098_c2_g1
TRINITY_DN70942_c1_g1
TRINITY_DN73137_c4_g1
TRINITY_DN58706_c0_g1
TRINITY_DN76826_c1_g1
TRINITY_DN84331_c2_g1
TRINITY_DN74839_c1_g1
TRINITY_DN76760_c3_g3
TRINITY_DN62718_c1_g1
TRINITY_DN62626_c3_g1
TRINITY_DN72714_c1_g2
TRINITY_DN58208_c3_g3
TRINITY_DN69833_c0_g1
TRINITY_DN58147_c4_g1
TRINITY_DN59548_c0_g1
TRINITY_DN84609_c4_g2
TRINITY_DN77187_c1_g1
TRINITY_DN77143_c2_g1
TRINITY_DN77372_c1_g1
TRINITY_DN85580_c2_g1
TRINITY_DN80215_c2_g1
TRINITY_DN82570_c0_g2
TRINITY_DN76956_c2_g1
TRINITY_DN66872_c1_g1
TRINITY_DN49215_c0_g1
TRINITY_DN59742_c3_g1
TRINITY_DN69878_c2_g2
TRINITY_DN66562_c0_g1
TRINITY_DN73568_c3_g1
TRINITY_DN61770_c4_g1
TRINITY_DN84368_c2_g4
TRINITY_DN82948_c2_g1
TRINITY_DN74105_c2_g1
TRINITY_DN81554_c0_g2
TRINITY_DN75825_c4_g2
TRINITY_DN64154_c3_g1
TRINITY_DN81389_c0_g1
TRINITY_DN61611_c1_g1
TRINITY_DN56492_c0_g2
TRINITY_DN64871_c2_g1
TRINITY_DN69403_c2_g1
TRINITY_DN84236_c2_g1
TRINITY_DN79042_c1_g7
TRINITY_DN57544_c2_g1
TRINITY_DN53002_c0_g2
TRINITY_DN84943_c3_g2
TRINITY_DN81111_c1_g1
TRINITY_DN78426_c5_g1
TRINITY_DN72360_c4_g1
TRINITY_DN75825_c4_g1
TRINITY_DN77120_c0_g1
TRINITY_DN72246_c0_g4
TRINITY_DN52005_c1_g2
TRINITY_DN66284_c0_g1
TRINITY_DN69609_c4_g4
TRINITY_DN57706_c1_g1
TRINITY_DN55663_c0_g1
TRINITY_DN66179_c2_g3
TRINITY_DN78038_c1_g2
TRINITY_DN59129_c5_g1
TRINITY_DN81554_c0_g1
TRINITY_DN70404_c0_g1
TRINITY_DN80042_c3_g3
TRINITY_DN61426_c0_g1
TRINITY_DN75472_c2_g1
TRINITY_DN82528_c1_g2
TRINITY_DN83142_c3_g4
TRINITY_DN59018_c2_g1
TRINITY_DN82404_c2_g3
TRINITY_DN81719_c2_g1
TRINITY_DN78110_c4_g1
TRINITY_DN64055_c3_g3
TRINITY_DN63155_c2_g2
TRINITY_DN65638_c0_g4
TRINITY_DN75674_c3_g4
TRINITY_DN85125_c2_g1
TRINITY_DN69421_c0_g5
TRINITY_DN62939_c0_g1
TRINITY_DN65249_c4_g1
TRINITY_DN85348_c2_g1
TRINITY_DN51637_c0_g1
TRINITY_DN64477_c2_g1
TRINITY_DN77786_c0_g1
TRINITY_DN75883_c4_g1
TRINITY_DN82988_c3_g2
TRINITY_DN70727_c1_g1
TRINITY_DN79410_c0_g1
TRINITY_DN74566_c2_g1
TRINITY_DN52447_c0_g2
TRINITY_DN85389_c2_g1
TRINITY_DN80853_c3_g5
TRINITY_DN63739_c1_g2
TRINITY_DN81554_c0_g3
TRINITY_DN57434_c3_g1
TRINITY_DN74879_c0_g1
TRINITY_DN70264_c5_g2
TRINITY_DN76730_c2_g1
TRINITY_DN72168_c2_g3
TRINITY_DN85137_c7_g2
TRINITY_DN68076_c0_g3
TRINITY_DN82908_c1_g1
TRINITY_DN79145_c0_g1
TRINITY_DN84653_c1_g2
TRINITY_DN69838_c0_g3
TRINITY_DN51378_c0_g1
TRINITY_DN76029_c2_g1
TRINITY_DN76399_c1_g1
TRINITY_DN77945_c2_g1
TRINITY_DN54700_c0_g1
TRINITY_DN64048_c1_g1
TRINITY_DN66311_c0_g1
TRINITY_DN70321_c2_g1
TRINITY_DN71357_c1_g2
TRINITY_DN53718_c0_g2
TRINITY_DN79615_c1_g1
TRINITY_DN69958_c2_g1
TRINITY_DN81412_c3_g1
TRINITY_DN70667_c2_g2
TRINITY_DN68252_c1_g2
TRINITY_DN67607_c0_g2
TRINITY_DN71610_c2_g3
TRINITY_DN80853_c2_g1
TRINITY_DN74461_c4_g1
TRINITY_DN59851_c3_g2
TRINITY_DN79050_c2_g2
TRINITY_DN58335_c0_g2
TRINITY_DN67115_c0_g3
TRINITY_DN82826_c0_g1
TRINITY_DN80179_c0_g1
TRINITY_DN67332_c1_g1
TRINITY_DN61304_c3_g1
TRINITY_DN70864_c1_g1
TRINITY_DN70618_c2_g3
TRINITY_DN67424_c4_g2
TRINITY_DN74895_c4_g1
TRINITY_DN61204_c1_g2
TRINITY_DN78743_c4_g1
TRINITY_DN62312_c1_g1
TRINITY_DN76530_c0_g2
TRINITY_DN72409_c4_g1
TRINITY_DN71846_c0_g2
TRINITY_DN79405_c0_g1
TRINITY_DN83461_c1_g2
TRINITY_DN66693_c1_g1
TRINITY_DN81652_c0_g2
TRINITY_DN55383_c1_g4
TRINITY_DN64291_c1_g4
TRINITY_DN57767_c2_g1
TRINITY_DN56096_c2_g1
TRINITY_DN61472_c0_g1
TRINITY_DN78352_c3_g3
TRINITY_DN77543_c3_g1
TRINITY_DN77357_c7_g1
TRINITY_DN80145_c0_g1
TRINITY_DN64972_c1_g2
TRINITY_DN85168_c3_g1
TRINITY_DN84107_c0_g3
TRINITY_DN72024_c5_g1
TRINITY_DN68188_c1_g2
TRINITY_DN68653_c1_g1
TRINITY_DN74012_c1_g2
TRINITY_DN75965_c1_g3
TRINITY_DN62649_c5_g1
TRINITY_DN78963_c4_g4
TRINITY_DN74815_c1_g5
TRINITY_DN69609_c4_g1
TRINITY_DN82404_c2_g1
TRINITY_DN71233_c3_g3
TRINITY_DN71517_c0_g1
TRINITY_DN62831_c3_g1
TRINITY_DN63162_c1_g1
TRINITY_DN63823_c2_g1
TRINITY_DN84391_c1_g1
TRINITY_DN57012_c1_g1
TRINITY_DN65727_c1_g1
TRINITY_DN62512_c5_g2
TRINITY_DN68232_c2_g1
TRINITY_DN81260_c1_g2
TRINITY_DN76140_c1_g2
TRINITY_DN57937_c0_g1
TRINITY_DN84096_c2_g1
TRINITY_DN80190_c0_g2
TRINITY_DN73355_c2_g1
TRINITY_DN70630_c2_g3
TRINITY_DN64623_c2_g1
TRINITY_DN82436_c1_g3
TRINITY_DN80145_c0_g3
TRINITY_DN59242_c0_g3
TRINITY_DN81120_c0_g3
TRINITY_DN73203_c1_g1
TRINITY_DN83337_c1_g3
TRINITY_DN85779_c4_g1
TRINITY_DN73429_c0_g1
TRINITY_DN75340_c2_g1
TRINITY_DN82000_c3_g1
TRINITY_DN65940_c0_g1
TRINITY_DN53718_c0_g1
TRINITY_DN84846_c3_g2
TRINITY_DN84943_c3_g1
TRINITY_DN64593_c1_g1
TRINITY_DN84653_c1_g1
TRINITY_DN64167_c0_g3
TRINITY_DN60721_c2_g1
TRINITY_DN72555_c0_g2
TRINITY_DN56584_c0_g2
TRINITY_DN81560_c0_g1
TRINITY_DN53151_c1_g1
TRINITY_DN59595_c0_g1
TRINITY_DN75830_c0_g1
TRINITY_DN75951_c0_g3
TRINITY_DN75100_c0_g1
TRINITY_DN62470_c2_g2
TRINITY_DN53925_c1_g1
TRINITY_DN84306_c0_g1
TRINITY_DN73200_c1_g1
TRINITY_DN71878_c2_g3
TRINITY_DN80158_c2_g1
TRINITY_DN72197_c1_g1
TRINITY_DN64213_c0_g1
TRINITY_DN80447_c0_g1
TRINITY_DN63415_c7_g2
TRINITY_DN81785_c0_g1
TRINITY_DN69862_c2_g2
TRINITY_DN62168_c3_g1
TRINITY_DN79271_c0_g5
TRINITY_DN72498_c0_g3
TRINITY_DN84575_c2_g3
TRINITY_DN68824_c7_g1
TRINITY_DN70128_c3_g1
TRINITY_DN80997_c4_g1
TRINITY_DN81549_c1_g1
TRINITY_DN76320_c5_g1
TRINITY_DN82030_c0_g2
TRINITY_DN78278_c0_g1
TRINITY_DN73580_c0_g2
TRINITY_DN79455_c1_g1
TRINITY_DN77347_c0_g1
TRINITY_DN77244_c1_g1
TRINITY_DN79927_c0_g1
TRINITY_DN75111_c2_g4
TRINITY_DN63079_c1_g1
TRINITY_DN72294_c1_g2
TRINITY_DN58459_c3_g2
TRINITY_DN78866_c0_g1
TRINITY_DN60385_c0_g1
TRINITY_DN81120_c0_g2
TRINITY_DN59371_c2_g1
TRINITY_DN63314_c1_g2
TRINITY_DN74040_c1_g1
TRINITY_DN60553_c1_g1
TRINITY_DN66172_c1_g2
TRINITY_DN76360_c0_g1
TRINITY_DN78392_c4_g3
TRINITY_DN77653_c0_g2
TRINITY_DN82784_c1_g3
TRINITY_DN67856_c0_g2
TRINITY_DN78826_c0_g1
TRINITY_DN71357_c1_g3
TRINITY_DN74815_c1_g1
TRINITY_DN74945_c2_g1
TRINITY_DN67458_c0_g1
TRINITY_DN85303_c1_g1
TRINITY_DN81927_c0_g3
TRINITY_DN79291_c1_g1
TRINITY_DN81300_c3_g1
TRINITY_DN80681_c5_g1
TRINITY_DN76097_c1_g1
TRINITY_DN63413_c1_g1
TRINITY_DN72555_c0_g4
TRINITY_DN61489_c0_g1
TRINITY_DN84244_c0_g2
TRINITY_DN83348_c0_g1
TRINITY_DN75601_c1_g1
TRINITY_DN64723_c1_g1
TRINITY_DN64256_c0_g1
TRINITY_DN79945_c3_g2
TRINITY_DN74277_c6_g2
TRINITY_DN84437_c3_g5
TRINITY_DN55807_c5_g1
TRINITY_DN72062_c0_g1
TRINITY_DN81286_c1_g1
TRINITY_DN84787_c1_g2
TRINITY_DN70230_c4_g1
TRINITY_DN63423_c2_g2
TRINITY_DN58320_c4_g1
TRINITY_DN59814_c7_g1
TRINITY_DN63083_c1_g1
TRINITY_DN46761_c0_g1
TRINITY_DN53469_c5_g1
TRINITY_DN84050_c2_g2
TRINITY_DN84226_c0_g1
TRINITY_DN68219_c2_g1
TRINITY_DN55955_c0_g1
TRINITY_DN79892_c1_g1
TRINITY_DN78958_c1_g1
TRINITY_DN85168_c3_g2
TRINITY_DN81392_c1_g2
TRINITY_DN66432_c3_g2
TRINITY_DN68207_c1_g2
TRINITY_DN75601_c1_g2
TRINITY_DN58512_c1_g1
TRINITY_DN50626_c0_g1
TRINITY_DN63979_c1_g1
TRINITY_DN74603_c1_g1
TRINITY_DN77836_c1_g1
TRINITY_DN63832_c2_g1
TRINITY_DN84245_c0_g1
TRINITY_DN82492_c2_g1
TRINITY_DN85593_c5_g1
TRINITY_DN64921_c0_g1
TRINITY_DN80992_c1_g1
TRINITY_DN73546_c0_g1
TRINITY_DN81489_c4_g1
TRINITY_DN75902_c0_g2
TRINITY_DN66444_c1_g3
TRINITY_DN80450_c0_g1
TRINITY_DN69911_c2_g2
TRINITY_DN84512_c2_g1
TRINITY_DN78081_c1_g1
TRINITY_DN69476_c2_g1
TRINITY_DN75716_c0_g1
TRINITY_DN75390_c0_g3
TRINITY_DN73866_c0_g1
TRINITY_DN57041_c2_g1
TRINITY_DN79074_c1_g1
TRINITY_DN67029_c2_g2
TRINITY_DN81746_c4_g1
TRINITY_DN81957_c0_g1
TRINITY_DN82404_c2_g2
TRINITY_DN80664_c0_g2
TRINITY_DN69798_c0_g1
TRINITY_DN75648_c1_g1
TRINITY_DN85580_c1_g1
TRINITY_DN79093_c3_g3
TRINITY_DN64004_c2_g2
TRINITY_DN64291_c1_g1
TRINITY_DN70049_c1_g2
TRINITY_DN69609_c4_g5
TRINITY_DN60483_c1_g1
TRINITY_DN55036_c5_g1
TRINITY_DN54786_c5_g3
TRINITY_DN73990_c1_g5
TRINITY_DN74675_c2_g3
TRINITY_DN65065_c0_g1
TRINITY_DN79322_c1_g1
TRINITY_DN67602_c1_g1
TRINITY_DN64243_c1_g3
TRINITY_DN52504_c1_g8
TRINITY_DN73517_c1_g1
TRINITY_DN78951_c1_g1
TRINITY_DN74370_c0_g1
TRINITY_DN77345_c1_g3
TRINITY_DN55188_c2_g2
TRINITY_DN74632_c0_g1
TRINITY_DN66501_c1_g1
TRINITY_DN66272_c0_g2
TRINITY_DN60593_c0_g1
TRINITY_DN65317_c0_g2
TRINITY_DN64700_c2_g1
TRINITY_DN55590_c4_g2
TRINITY_DN63123_c1_g1
TRINITY_DN85321_c2_g3
TRINITY_DN77594_c0_g1
TRINITY_DN78510_c3_g1
TRINITY_DN57144_c0_g4
TRINITY_DN84269_c1_g3
TRINITY_DN61349_c1_g1
TRINITY_DN85266_c3_g1
TRINITY_DN61726_c2_g1
TRINITY_DN65564_c0_g4
TRINITY_DN67062_c2_g1
TRINITY_DN53368_c0_g1
TRINITY_DN74763_c4_g1
TRINITY_DN78682_c1_g1
TRINITY_DN84705_c1_g1
TRINITY_DN73276_c1_g3
TRINITY_DN73431_c3_g1
TRINITY_DN70668_c2_g1
TRINITY_DN84677_c0_g1
TRINITY_DN81304_c0_g5
TRINITY_DN83268_c4_g1
TRINITY_DN75517_c2_g1
TRINITY_DN75706_c4_g2
TRINITY_DN66119_c1_g2
TRINITY_DN70137_c0_g1
TRINITY_DN67042_c1_g2
TRINITY_DN56235_c0_g1
TRINITY_DN77683_c1_g3
TRINITY_DN84154_c2_g2
TRINITY_DN66500_c4_g1
TRINITY_DN66493_c2_g2
TRINITY_DN82304_c0_g1
TRINITY_DN64722_c4_g1
TRINITY_DN69406_c1_g1
TRINITY_DN74968_c0_g1
TRINITY_DN70808_c0_g2
TRINITY_DN79326_c0_g5
TRINITY_DN54712_c2_g4
TRINITY_DN73914_c1_g1
TRINITY_DN54175_c5_g1
TRINITY_DN80349_c4_g1
E vs G	Lower	491 genes
TRINITY_DN64417_c3_g5
TRINITY_DN83805_c3_g3
TRINITY_DN74172_c4_g1
TRINITY_DN73703_c0_g1
TRINITY_DN85125_c3_g2
TRINITY_DN85119_c1_g2
TRINITY_DN63583_c5_g1
TRINITY_DN83342_c2_g1
TRINITY_DN57236_c0_g1
TRINITY_DN64553_c2_g1
TRINITY_DN79862_c2_g1
TRINITY_DN56276_c1_g1
TRINITY_DN79703_c1_g1
TRINITY_DN79322_c0_g1
TRINITY_DN82034_c1_g1
TRINITY_DN63571_c3_g3
TRINITY_DN55799_c1_g1
TRINITY_DN77554_c3_g1
TRINITY_DN70214_c0_g1
TRINITY_DN57336_c0_g1
TRINITY_DN56360_c0_g2
TRINITY_DN69029_c1_g1
TRINITY_DN78897_c4_g1
TRINITY_DN69437_c5_g1
TRINITY_DN54543_c3_g1
TRINITY_DN69229_c3_g1
TRINITY_DN68142_c2_g2
TRINITY_DN67645_c0_g1
TRINITY_DN64320_c1_g2
TRINITY_DN63571_c3_g2
TRINITY_DN69432_c2_g1
TRINITY_DN79987_c0_g4
TRINITY_DN73776_c2_g1
TRINITY_DN76182_c1_g1
TRINITY_DN56248_c2_g1
TRINITY_DN69825_c0_g1
TRINITY_DN78243_c0_g1
TRINITY_DN55180_c4_g1
TRINITY_DN57788_c0_g1
TRINITY_DN78306_c1_g3
TRINITY_DN79019_c1_g2
TRINITY_DN66845_c2_g2
TRINITY_DN63973_c0_g1
TRINITY_DN59851_c1_g1
TRINITY_DN69788_c2_g2
TRINITY_DN84977_c7_g5
TRINITY_DN59661_c5_g1
TRINITY_DN66585_c4_g2
TRINITY_DN84977_c7_g3
TRINITY_DN60412_c1_g1
TRINITY_DN59430_c2_g1
TRINITY_DN61454_c0_g2
TRINITY_DN72355_c0_g6
TRINITY_DN47666_c0_g1
TRINITY_DN54348_c3_g1
TRINITY_DN61279_c0_g1
TRINITY_DN72514_c0_g1
TRINITY_DN81494_c0_g1
TRINITY_DN55117_c0_g2
TRINITY_DN74223_c2_g1
TRINITY_DN59308_c0_g1
TRINITY_DN84544_c4_g3
TRINITY_DN75481_c1_g2
TRINITY_DN57049_c1_g2
TRINITY_DN66137_c2_g2
TRINITY_DN67112_c0_g1
TRINITY_DN54040_c0_g6
TRINITY_DN85499_c1_g3
TRINITY_DN74634_c2_g1
TRINITY_DN54228_c1_g1
TRINITY_DN79293_c2_g1
TRINITY_DN69171_c2_g1
TRINITY_DN80254_c0_g5
TRINITY_DN70798_c1_g1
TRINITY_DN53820_c0_g1
TRINITY_DN83390_c3_g3
TRINITY_DN62085_c1_g1
TRINITY_DN83658_c2_g3
TRINITY_DN65698_c5_g2
TRINITY_DN72199_c2_g1
TRINITY_DN66878_c2_g1
TRINITY_DN58415_c3_g1
TRINITY_DN75412_c6_g3
TRINITY_DN59713_c0_g2
TRINITY_DN79991_c3_g3
TRINITY_DN82148_c4_g1
TRINITY_DN56525_c2_g1
TRINITY_DN53135_c0_g1
TRINITY_DN80819_c1_g3
TRINITY_DN63372_c0_g1
TRINITY_DN60185_c4_g4
TRINITY_DN72021_c0_g1
TRINITY_DN51059_c0_g1
TRINITY_DN60224_c1_g1
TRINITY_DN49818_c0_g1
TRINITY_DN79876_c4_g1
TRINITY_DN59070_c0_g1
TRINITY_DN60630_c3_g1
TRINITY_DN81971_c1_g1
TRINITY_DN77258_c0_g2
TRINITY_DN85503_c3_g2
TRINITY_DN70032_c2_g2
TRINITY_DN60266_c1_g1
TRINITY_DN61708_c1_g1
TRINITY_DN71771_c0_g2
TRINITY_DN78243_c0_g5
TRINITY_DN79748_c4_g2
TRINITY_DN84204_c1_g3
TRINITY_DN50504_c0_g1
TRINITY_DN76936_c0_g4
TRINITY_DN72011_c1_g3
TRINITY_DN74799_c2_g1
TRINITY_DN80853_c3_g2
TRINITY_DN79403_c5_g3
TRINITY_DN80336_c1_g1
TRINITY_DN61128_c0_g2
TRINITY_DN46009_c0_g1
TRINITY_DN55590_c4_g1
TRINITY_DN65372_c0_g1
TRINITY_DN76410_c2_g1
TRINITY_DN65429_c4_g1
TRINITY_DN84214_c4_g2
TRINITY_DN73070_c2_g1
TRINITY_DN85681_c4_g1
TRINITY_DN74610_c1_g2
TRINITY_DN78456_c1_g1
TRINITY_DN64051_c3_g1
TRINITY_DN81545_c0_g1
TRINITY_DN56649_c0_g1
TRINITY_DN64417_c3_g4
TRINITY_DN77052_c1_g1
TRINITY_DN54210_c0_g1
TRINITY_DN76586_c0_g1
TRINITY_DN69092_c0_g1
TRINITY_DN80187_c0_g1
TRINITY_DN66969_c0_g1
TRINITY_DN65831_c0_g2
TRINITY_DN47864_c0_g1
TRINITY_DN49879_c0_g1
TRINITY_DN80143_c2_g2
TRINITY_DN85486_c4_g6
TRINITY_DN57607_c2_g1
TRINITY_DN53186_c2_g1
TRINITY_DN61996_c1_g5
TRINITY_DN53193_c6_g1
TRINITY_DN67881_c3_g2
TRINITY_DN73166_c1_g1
TRINITY_DN74496_c2_g1
TRINITY_DN80374_c1_g2
TRINITY_DN73781_c3_g1
TRINITY_DN80901_c1_g1
TRINITY_DN56445_c2_g3
TRINITY_DN57288_c1_g2
TRINITY_DN65738_c5_g1
TRINITY_DN85486_c4_g3
TRINITY_DN58180_c0_g2
TRINITY_DN57606_c2_g1
TRINITY_DN81940_c0_g1
TRINITY_DN59312_c5_g1
TRINITY_DN84164_c2_g1
TRINITY_DN85210_c5_g1
TRINITY_DN72805_c2_g3
TRINITY_DN63615_c2_g2
TRINITY_DN78844_c0_g1
TRINITY_DN55835_c0_g1
TRINITY_DN79194_c3_g1
TRINITY_DN78143_c2_g3
TRINITY_DN80578_c2_g1
TRINITY_DN50763_c0_g1
TRINITY_DN81994_c3_g1
TRINITY_DN66137_c1_g1
TRINITY_DN79293_c2_g2
TRINITY_DN78761_c0_g2
TRINITY_DN60410_c5_g1
TRINITY_DN56297_c1_g3
TRINITY_DN83309_c1_g1
TRINITY_DN79322_c1_g4
TRINITY_DN65090_c0_g2
TRINITY_DN74843_c2_g3
TRINITY_DN83260_c2_g2
TRINITY_DN64677_c0_g1
TRINITY_DN74549_c1_g1
TRINITY_DN77795_c2_g1
TRINITY_DN79156_c1_g1
TRINITY_DN35273_c0_g1
TRINITY_DN51924_c0_g1
TRINITY_DN84977_c7_g1
TRINITY_DN63823_c3_g1
TRINITY_DN77181_c1_g2
TRINITY_DN80391_c1_g1
TRINITY_DN83309_c2_g2
TRINITY_DN79964_c4_g1
TRINITY_DN60266_c1_g2
TRINITY_DN75893_c1_g2
TRINITY_DN70761_c1_g1
TRINITY_DN76378_c1_g1
TRINITY_DN75412_c6_g1
TRINITY_DN83260_c2_g6
TRINITY_DN69768_c0_g2
TRINITY_DN64923_c2_g2
TRINITY_DN32541_c0_g1
TRINITY_DN76410_c2_g2
TRINITY_DN68077_c0_g3
TRINITY_DN58495_c1_g1
TRINITY_DN54177_c2_g1
TRINITY_DN70359_c0_g2
TRINITY_DN83636_c2_g1
TRINITY_DN62870_c0_g1
TRINITY_DN57886_c1_g1
TRINITY_DN83328_c0_g1
TRINITY_DN53528_c3_g4
TRINITY_DN64757_c0_g2
TRINITY_DN58454_c2_g1
TRINITY_DN68330_c5_g1
TRINITY_DN82478_c1_g1
TRINITY_DN49486_c0_g2
TRINITY_DN73674_c3_g2
TRINITY_DN68343_c1_g3
TRINITY_DN54324_c1_g1
TRINITY_DN43202_c0_g1
TRINITY_DN66013_c2_g3
TRINITY_DN85499_c1_g2
TRINITY_DN75588_c0_g1
TRINITY_DN84826_c3_g1
TRINITY_DN82126_c1_g2
TRINITY_DN80877_c0_g3
TRINITY_DN62498_c1_g2
TRINITY_DN58361_c0_g1
TRINITY_DN82366_c1_g2
TRINITY_DN66746_c3_g3
TRINITY_DN74806_c1_g4
TRINITY_DN56272_c4_g1
TRINITY_DN85348_c3_g1
TRINITY_DN71761_c8_g2
TRINITY_DN72664_c6_g1
TRINITY_DN62442_c3_g1
TRINITY_DN55784_c0_g1
TRINITY_DN65253_c1_g1
TRINITY_DN55623_c3_g2
TRINITY_DN71578_c0_g1
TRINITY_DN80187_c0_g2
TRINITY_DN66735_c1_g1
TRINITY_DN66685_c1_g2
TRINITY_DN80912_c0_g1
TRINITY_DN59143_c1_g1
TRINITY_DN80124_c2_g1
TRINITY_DN82345_c1_g1
TRINITY_DN74915_c2_g1
TRINITY_DN64766_c3_g3
TRINITY_DN66258_c2_g3
TRINITY_DN82967_c3_g1
TRINITY_DN61155_c1_g1
TRINITY_DN55298_c1_g1
TRINITY_DN59645_c1_g2
TRINITY_DN61529_c3_g2
TRINITY_DN73717_c0_g1
TRINITY_DN72702_c1_g5
TRINITY_DN83260_c2_g1
TRINITY_DN72581_c2_g1
TRINITY_DN57029_c0_g1
TRINITY_DN43495_c0_g1
TRINITY_DN84601_c3_g3
TRINITY_DN68210_c0_g1
TRINITY_DN66459_c0_g3
TRINITY_DN66169_c2_g1
TRINITY_DN83231_c1_g2
TRINITY_DN67426_c1_g1
TRINITY_DN62084_c2_g3
TRINITY_DN65590_c3_g1
TRINITY_DN67463_c1_g2
TRINITY_DN63403_c2_g1
TRINITY_DN68721_c1_g2
TRINITY_DN61331_c4_g1
TRINITY_DN76764_c5_g1
TRINITY_DN73651_c2_g1
TRINITY_DN55255_c1_g1
TRINITY_DN84422_c4_g3
TRINITY_DN66514_c0_g1
TRINITY_DN61021_c0_g1
TRINITY_DN54504_c1_g1
TRINITY_DN68387_c2_g2
TRINITY_DN66074_c0_g1
TRINITY_DN57861_c0_g2
TRINITY_DN73950_c3_g1
TRINITY_DN62281_c1_g1
TRINITY_DN84895_c2_g1
TRINITY_DN55603_c1_g1
TRINITY_DN77197_c1_g2
TRINITY_DN70306_c1_g1
TRINITY_DN56675_c5_g1
TRINITY_DN74117_c0_g1
TRINITY_DN78005_c0_g1
TRINITY_DN84307_c0_g2
TRINITY_DN79712_c1_g1
TRINITY_DN71778_c0_g2
TRINITY_DN67552_c0_g6
TRINITY_DN80045_c1_g1
TRINITY_DN85439_c1_g1
TRINITY_DN57060_c0_g5
TRINITY_DN58018_c0_g3
TRINITY_DN57414_c0_g1
TRINITY_DN65144_c5_g1
TRINITY_DN64719_c0_g1
TRINITY_DN71574_c2_g2
TRINITY_DN82757_c5_g1
TRINITY_DN79541_c0_g1
TRINITY_DN79659_c1_g1
TRINITY_DN68572_c0_g1
TRINITY_DN63128_c4_g5
TRINITY_DN65445_c3_g1
TRINITY_DN85754_c6_g1
TRINITY_DN81101_c1_g3
TRINITY_DN81759_c2_g3
TRINITY_DN69471_c0_g1
TRINITY_DN84569_c2_g2
TRINITY_DN76794_c2_g1
TRINITY_DN68642_c0_g2
TRINITY_DN67369_c2_g1
TRINITY_DN66442_c1_g1
TRINITY_DN82822_c2_g1
TRINITY_DN75861_c1_g1
TRINITY_DN65581_c0_g2
TRINITY_DN58301_c2_g1
TRINITY_DN70143_c2_g1
TRINITY_DN84232_c5_g1
TRINITY_DN54124_c0_g1
TRINITY_DN44413_c0_g1
TRINITY_DN69269_c1_g2
TRINITY_DN72120_c0_g1
TRINITY_DN75428_c0_g1
TRINITY_DN75936_c1_g1
TRINITY_DN85486_c3_g1
TRINITY_DN79214_c0_g1
TRINITY_DN78054_c0_g1
TRINITY_DN76074_c4_g1
TRINITY_DN63283_c1_g1
TRINITY_DN71364_c2_g2
TRINITY_DN60431_c2_g1
TRINITY_DN82263_c4_g1
TRINITY_DN50407_c0_g1
TRINITY_DN82100_c1_g1
TRINITY_DN70672_c4_g1
TRINITY_DN62314_c1_g1
TRINITY_DN57043_c0_g2
TRINITY_DN57298_c1_g2
TRINITY_DN42367_c0_g1
TRINITY_DN51595_c0_g1
TRINITY_DN68703_c3_g2
TRINITY_DN67239_c1_g2
TRINITY_DN83459_c3_g4
TRINITY_DN61844_c0_g2
TRINITY_DN68703_c3_g5
TRINITY_DN67712_c0_g1
TRINITY_DN80135_c0_g6
TRINITY_DN84437_c3_g1
TRINITY_DN162687_c0_g1
TRINITY_DN81193_c2_g1
TRINITY_DN55705_c0_g1
TRINITY_DN78197_c0_g2
TRINITY_DN70635_c0_g1
TRINITY_DN70206_c0_g1
TRINITY_DN73042_c3_g2
TRINITY_DN84382_c0_g1
TRINITY_DN85518_c2_g1
TRINITY_DN73481_c4_g5
TRINITY_DN71307_c2_g2
TRINITY_DN84512_c0_g1
TRINITY_DN81748_c2_g2
TRINITY_DN80237_c5_g1
TRINITY_DN67744_c2_g1
TRINITY_DN74236_c0_g1
TRINITY_DN63592_c1_g2
TRINITY_DN79228_c2_g5
TRINITY_DN63746_c7_g1
TRINITY_DN84172_c2_g2
TRINITY_DN85739_c5_g1
TRINITY_DN64079_c1_g1
TRINITY_DN51952_c0_g1
TRINITY_DN75173_c0_g3
TRINITY_DN72049_c2_g2
TRINITY_DN82389_c1_g2
TRINITY_DN78180_c2_g3
TRINITY_DN85640_c7_g1
TRINITY_DN58565_c2_g1
TRINITY_DN53951_c0_g1
TRINITY_DN85715_c9_g1
TRINITY_DN58394_c1_g1
TRINITY_DN54654_c7_g1
TRINITY_DN64318_c1_g3
TRINITY_DN62318_c4_g1
TRINITY_DN81324_c3_g1
TRINITY_DN54684_c3_g1
TRINITY_DN80819_c0_g1
TRINITY_DN63123_c1_g1
TRINITY_DN68642_c0_g4
TRINITY_DN84296_c2_g2
TRINITY_DN79302_c0_g2
TRINITY_DN66071_c0_g1
TRINITY_DN55905_c2_g1
TRINITY_DN59419_c3_g1
TRINITY_DN62118_c0_g1
TRINITY_DN82789_c3_g2
TRINITY_DN71518_c0_g2
TRINITY_DN50918_c0_g1
TRINITY_DN83255_c2_g2
TRINITY_DN76328_c2_g1
TRINITY_DN80523_c0_g1
TRINITY_DN59029_c0_g1
TRINITY_DN57767_c0_g1
TRINITY_DN73173_c0_g3
TRINITY_DN81372_c3_g2
TRINITY_DN73885_c0_g2
TRINITY_DN72576_c2_g1
TRINITY_DN68932_c3_g1
TRINITY_DN63209_c0_g1
TRINITY_DN75612_c3_g2
TRINITY_DN54928_c2_g1
TRINITY_DN70410_c2_g2
TRINITY_DN65150_c1_g1
TRINITY_DN84968_c1_g1
TRINITY_DN72020_c0_g1
TRINITY_DN75991_c7_g2
TRINITY_DN59751_c1_g7
TRINITY_DN84296_c2_g1
TRINITY_DN53423_c2_g1
TRINITY_DN56839_c1_g1
TRINITY_DN80354_c0_g1
TRINITY_DN73985_c1_g2
TRINITY_DN53575_c1_g1
TRINITY_DN72011_c1_g2
TRINITY_DN65737_c1_g1
TRINITY_DN76736_c4_g1
TRINITY_DN67168_c2_g1
TRINITY_DN83562_c3_g1
TRINITY_DN64907_c2_g1
TRINITY_DN81577_c1_g3
TRINITY_DN82363_c3_g1
TRINITY_DN84185_c0_g2
TRINITY_DN67825_c6_g1
TRINITY_DN59143_c3_g2
TRINITY_DN64924_c4_g2
TRINITY_DN81418_c2_g1
TRINITY_DN56941_c3_g2
TRINITY_DN81759_c2_g4
TRINITY_DN74288_c0_g5
TRINITY_DN84712_c2_g1
TRINITY_DN56214_c0_g1
TRINITY_DN61461_c1_g3
TRINITY_DN67884_c3_g2
TRINITY_DN65342_c2_g1
TRINITY_DN82345_c1_g3
TRINITY_DN82363_c3_g2
TRINITY_DN85745_c5_g2
TRINITY_DN85622_c1_g1
TRINITY_DN60039_c2_g4
TRINITY_DN75183_c2_g1
TRINITY_DN84422_c4_g2
TRINITY_DN60014_c0_g4
TRINITY_DN55406_c7_g2
TRINITY_DN61708_c1_g2
TRINITY_DN75617_c2_g2
TRINITY_DN80321_c0_g2
TRINITY_DN66560_c0_g3
TRINITY_DN82863_c3_g3
TRINITY_DN57841_c1_g2
TRINITY_DN83588_c5_g1
TRINITY_DN83020_c2_g2
TRINITY_DN78165_c2_g1
TRINITY_DN60758_c0_g1
TRINITY_DN52033_c0_g1
TRINITY_DN84183_c1_g3
TRINITY_DN67636_c1_g4
TRINITY_DN64451_c0_g1
TRINITY_DN83475_c2_g1
TRINITY_DN64939_c2_g2
TRINITY_DN68616_c0_g1
TRINITY_DN63982_c3_g1
TRINITY_DN66032_c1_g1
TRINITY_DN61650_c0_g1
TRINITY_DN85383_c0_g2
TRINITY_DN84995_c1_g4
TRINITY_DN55798_c2_g1
TRINITY_DN83659_c2_g2
TRINITY_DN82331_c3_g1
TRINITY_DN59383_c2_g1
TRINITY_DN65898_c1_g4
TRINITY_DN76187_c0_g7
TRINITY_DN67885_c0_g2
TRINITY_DN70003_c2_g1
TRINITY_DN62977_c0_g1
TRINITY_DN50803_c0_g2
E vs M	Lower	594 genes
TRINITY_DN60266_c1_g1
TRINITY_DN69825_c0_g1
TRINITY_DN59661_c5_g1
TRINITY_DN69437_c5_g1
TRINITY_DN64553_c2_g1
TRINITY_DN72514_c0_g1
TRINITY_DN79862_c2_g1
TRINITY_DN64417_c3_g5
TRINITY_DN51059_c0_g1
TRINITY_DN70708_c1_g1
TRINITY_DN65372_c0_g1
TRINITY_DN49818_c0_g1
TRINITY_DN42537_c0_g1
TRINITY_DN54348_c3_g1
TRINITY_DN67112_c0_g1
TRINITY_DN66514_c0_g1
TRINITY_DN59645_c1_g2
TRINITY_DN52773_c0_g1
TRINITY_DN66103_c0_g1
TRINITY_DN55590_c4_g1
TRINITY_DN63372_c0_g1
TRINITY_DN73703_c0_g1
TRINITY_DN79321_c1_g1
TRINITY_DN73070_c2_g1
TRINITY_DN56649_c0_g1
TRINITY_DN61279_c0_g1
TRINITY_DN66878_c2_g1
TRINITY_DN32541_c0_g1
TRINITY_DN84204_c1_g3
TRINITY_DN69229_c3_g1
TRINITY_DN80336_c1_g1
TRINITY_DN82513_c1_g1
TRINITY_DN63583_c5_g1
TRINITY_DN65144_c5_g1
TRINITY_DN59430_c2_g1
TRINITY_DN69432_c2_g1
TRINITY_DN60965_c1_g3
TRINITY_DN84569_c2_g2
TRINITY_DN77554_c3_g1
TRINITY_DN74172_c4_g1
TRINITY_DN66074_c0_g1
TRINITY_DN57336_c0_g1
TRINITY_DN82331_c3_g1
TRINITY_DN54543_c3_g1
TRINITY_DN71161_c2_g1
TRINITY_DN59042_c0_g1
TRINITY_DN47666_c0_g1
TRINITY_DN78761_c0_g2
TRINITY_DN70751_c3_g1
TRINITY_DN78895_c3_g1
TRINITY_DN81971_c1_g1
TRINITY_DN69768_c0_g2
TRINITY_DN69029_c1_g1
TRINITY_DN53808_c0_g1
TRINITY_DN74623_c2_g2
TRINITY_DN62281_c1_g1
TRINITY_DN35273_c0_g1
TRINITY_DN60336_c0_g2
TRINITY_DN58495_c1_g1
TRINITY_DN64079_c1_g1
TRINITY_DN82034_c1_g1
TRINITY_DN82513_c1_g2
TRINITY_DN56297_c1_g3
TRINITY_DN53820_c0_g1
TRINITY_DN54144_c3_g1
TRINITY_DN58415_c3_g1
TRINITY_DN79991_c3_g3
TRINITY_DN65445_c3_g1
TRINITY_DN74223_c2_g1
TRINITY_DN70656_c1_g1
TRINITY_DN64767_c3_g1
TRINITY_DN74634_c2_g1
TRINITY_DN71643_c2_g4
TRINITY_DN66746_c3_g3
TRINITY_DN81546_c2_g6
TRINITY_DN78005_c0_g1
TRINITY_DN73899_c0_g2
TRINITY_DN71771_c0_g2
TRINITY_DN60630_c3_g1
TRINITY_DN77258_c0_g2
TRINITY_DN85503_c3_g2
TRINITY_DN85348_c3_g1
TRINITY_DN69471_c0_g1
TRINITY_DN71778_c0_g2
TRINITY_DN73166_c1_g1
TRINITY_DN79703_c1_g1
TRINITY_DN61098_c0_g3
TRINITY_DN61529_c3_g2
TRINITY_DN65831_c0_g2
TRINITY_DN63387_c0_g1
TRINITY_DN69269_c1_g2
TRINITY_DN56445_c2_g3
TRINITY_DN54324_c1_g1
TRINITY_DN83342_c2_g1
TRINITY_DN55799_c1_g1
TRINITY_DN76794_c2_g1
TRINITY_DN56276_c1_g1
TRINITY_DN60431_c2_g1
TRINITY_DN65429_c4_g1
TRINITY_DN61454_c0_g2
TRINITY_DN68330_c5_g1
TRINITY_DN50119_c0_g1
TRINITY_DN82135_c3_g1
TRINITY_DN60205_c2_g1
TRINITY_DN68721_c1_g2
TRINITY_DN85499_c1_g3
TRINITY_DN57043_c0_g2
TRINITY_DN70798_c1_g1
TRINITY_DN85119_c1_g2
TRINITY_DN57457_c0_g1
TRINITY_DN80124_c2_g1
TRINITY_DN80237_c5_g1
TRINITY_DN76328_c2_g1
TRINITY_DN76410_c2_g1
TRINITY_DN67645_c0_g1
TRINITY_DN70214_c0_g1
TRINITY_DN55298_c1_g1
TRINITY_DN61461_c1_g3
TRINITY_DN65396_c6_g1
TRINITY_DN59308_c0_g1
TRINITY_DN57767_c0_g1
TRINITY_DN72850_c1_g2
TRINITY_DN68685_c4_g1
TRINITY_DN80911_c0_g1
TRINITY_DN79804_c0_g6
TRINITY_DN73981_c0_g1
TRINITY_DN57767_c1_g1
TRINITY_DN57414_c0_g1
TRINITY_DN73402_c0_g1
TRINITY_DN60637_c1_g1
TRINITY_DN58805_c1_g1
TRINITY_DN60897_c0_g1
TRINITY_DN56763_c0_g1
TRINITY_DN70761_c1_g1
TRINITY_DN79659_c1_g1
TRINITY_DN70869_c1_g2
TRINITY_DN77181_c1_g2
TRINITY_DN61708_c1_g1
TRINITY_DN62085_c1_g1
TRINITY_DN64561_c0_g1
TRINITY_DN81324_c3_g1
TRINITY_DN64417_c3_g4
TRINITY_DN57236_c0_g1
TRINITY_DN68108_c1_g1
TRINITY_DN71577_c1_g3
TRINITY_DN76410_c2_g2
TRINITY_DN55366_c0_g1
TRINITY_DN81994_c3_g1
TRINITY_DN83309_c2_g2
TRINITY_DN78897_c4_g1
TRINITY_DN60266_c1_g2
TRINITY_DN68616_c0_g1
TRINITY_DN64939_c2_g2
TRINITY_DN75588_c0_g1
TRINITY_DN69799_c5_g2
TRINITY_DN47864_c0_g1
TRINITY_DN72240_c3_g1
TRINITY_DN63973_c0_g1
TRINITY_DN77946_c1_g1
TRINITY_DN59851_c1_g1
TRINITY_DN63827_c5_g3
TRINITY_DN51952_c0_g1
TRINITY_DN60431_c2_g3
TRINITY_DN84968_c1_g1
TRINITY_DN62442_c3_g1
TRINITY_DN77819_c0_g3
TRINITY_DN84977_c7_g5
TRINITY_DN42806_c0_g1
TRINITY_DN84977_c7_g3
TRINITY_DN83328_c0_g1
TRINITY_DN80254_c0_g5
TRINITY_DN80135_c0_g6
TRINITY_DN58543_c0_g1
TRINITY_DN81423_c1_g4
TRINITY_DN77309_c2_g1
TRINITY_DN55929_c1_g2
TRINITY_DN83309_c1_g1
TRINITY_DN59407_c0_g3
TRINITY_DN61634_c2_g1
TRINITY_DN81545_c0_g1
TRINITY_DN60410_c5_g1
TRINITY_DN66070_c0_g1
TRINITY_DN60820_c1_g3
TRINITY_DN52761_c0_g1
TRINITY_DN78761_c0_g1
TRINITY_DN53528_c3_g4
TRINITY_DN53501_c0_g1
TRINITY_DN73781_c3_g1
TRINITY_DN59070_c0_g1
TRINITY_DN53135_c0_g1
TRINITY_DN81418_c2_g1
TRINITY_DN79595_c3_g1
TRINITY_DN84544_c4_g3
TRINITY_DN79894_c2_g3
TRINITY_DN74799_c2_g1
TRINITY_DN50803_c0_g2
TRINITY_DN66459_c0_g3
TRINITY_DN75481_c1_g2
TRINITY_DN72668_c2_g1
TRINITY_DN58712_c1_g1
TRINITY_DN84215_c1_g1
TRINITY_DN66442_c1_g1
TRINITY_DN77098_c3_g1
TRINITY_DN75590_c0_g1
TRINITY_DN63822_c0_g1
TRINITY_DN74098_c3_g1
TRINITY_DN74549_c1_g1
TRINITY_DN69179_c3_g1
TRINITY_DN71594_c1_g1
TRINITY_DN53193_c6_g1
TRINITY_DN59014_c3_g1
TRINITY_DN55835_c0_g1
TRINITY_DN52889_c0_g1
TRINITY_DN66137_c2_g2
TRINITY_DN65826_c1_g1
TRINITY_DN67400_c1_g9
TRINITY_DN58294_c1_g3
TRINITY_DN67937_c0_g1
TRINITY_DN76979_c1_g1
TRINITY_DN59289_c2_g1
TRINITY_DN68077_c0_g3
TRINITY_DN83805_c3_g3
TRINITY_DN85055_c1_g1
TRINITY_DN70954_c2_g2
TRINITY_DN85771_c1_g1
TRINITY_DN83206_c4_g5
TRINITY_DN84164_c2_g1
TRINITY_DN73351_c0_g2
TRINITY_DN46009_c0_g1
TRINITY_DN77985_c2_g1
TRINITY_DN85591_c0_g1
TRINITY_DN59368_c0_g2
TRINITY_DN67413_c0_g2
TRINITY_DN50479_c0_g1
TRINITY_DN62071_c2_g2
TRINITY_DN70796_c6_g1
TRINITY_DN62969_c0_g3
TRINITY_DN66592_c5_g6
TRINITY_DN65567_c0_g1
TRINITY_DN63823_c3_g1
TRINITY_DN75893_c1_g2
TRINITY_DN70143_c2_g1
TRINITY_DN62870_c0_g1
TRINITY_DN56664_c3_g3
TRINITY_DN70672_c4_g1
TRINITY_DN76773_c1_g1
TRINITY_DN55265_c0_g1
TRINITY_DN85159_c2_g1
TRINITY_DN85125_c3_g2
TRINITY_DN64905_c0_g1
TRINITY_DN65829_c3_g1
TRINITY_DN74292_c2_g2
TRINITY_DN81577_c1_g3
TRINITY_DN84521_c0_g2
TRINITY_DN77554_c2_g1
TRINITY_DN81494_c0_g1
TRINITY_DN70635_c0_g1
TRINITY_DN79293_c2_g1
TRINITY_DN63045_c0_g1
TRINITY_DN73992_c2_g1
TRINITY_DN54025_c5_g1
TRINITY_DN69216_c0_g2
TRINITY_DN66222_c2_g1
TRINITY_DN73079_c2_g2
TRINITY_DN83231_c1_g2
TRINITY_DN52158_c0_g1
TRINITY_DN64318_c1_g3
TRINITY_DN73776_c2_g1
TRINITY_DN83118_c1_g1
TRINITY_DN67168_c2_g1
TRINITY_DN59836_c0_g1
TRINITY_DN73240_c1_g1
TRINITY_DN52986_c0_g1
TRINITY_DN60039_c2_g2
TRINITY_DN74048_c2_g1
TRINITY_DN66169_c2_g1
TRINITY_DN55845_c0_g1
TRINITY_DN73173_c0_g3
TRINITY_DN84060_c2_g3
TRINITY_DN83255_c2_g2
TRINITY_DN63152_c0_g1
TRINITY_DN54684_c3_g1
TRINITY_DN78048_c0_g1
TRINITY_DN52624_c0_g1
TRINITY_DN60833_c1_g1
TRINITY_DN73674_c3_g2
TRINITY_DN79443_c1_g2
TRINITY_DN71354_c1_g4
TRINITY_DN76940_c5_g1
TRINITY_DN56525_c2_g1
TRINITY_DN73791_c1_g1
TRINITY_DN82606_c3_g2
TRINITY_DN59713_c0_g2
TRINITY_DN68993_c3_g1
TRINITY_DN51372_c0_g1
TRINITY_DN80819_c1_g3
TRINITY_DN73337_c2_g1
TRINITY_DN81940_c0_g1
TRINITY_DN62675_c0_g2
TRINITY_DN69259_c0_g1
TRINITY_DN73890_c3_g1
TRINITY_DN80881_c1_g1
TRINITY_DN81000_c3_g2
TRINITY_DN68422_c3_g2
TRINITY_DN67762_c0_g1
TRINITY_DN65593_c2_g1
TRINITY_DN73885_c0_g2
TRINITY_DN66797_c1_g1
TRINITY_DN85212_c6_g1
TRINITY_DN72120_c0_g1
TRINITY_DN61861_c1_g1
TRINITY_DN56299_c1_g1
TRINITY_DN85210_c5_g1
TRINITY_DN67463_c1_g2
TRINITY_DN66371_c3_g4
TRINITY_DN56839_c1_g1
TRINITY_DN66206_c1_g2
TRINITY_DN77639_c1_g1
TRINITY_DN75412_c6_g3
TRINITY_DN77507_c0_g2
TRINITY_DN54338_c1_g2
TRINITY_DN78854_c2_g1
TRINITY_DN67673_c1_g1
TRINITY_DN78046_c4_g1
TRINITY_DN57435_c0_g1
TRINITY_DN67673_c0_g2
TRINITY_DN80883_c2_g1
TRINITY_DN63129_c3_g2
TRINITY_DN79123_c0_g3
TRINITY_DN79987_c0_g4
TRINITY_DN76358_c1_g1
TRINITY_DN53652_c6_g2
TRINITY_DN82500_c1_g1
TRINITY_DN54124_c0_g1
TRINITY_DN83728_c2_g1
TRINITY_DN62521_c6_g1
TRINITY_DN55143_c0_g1
TRINITY_DN67979_c1_g1
TRINITY_DN71860_c2_g1
TRINITY_DN82148_c4_g1
TRINITY_DN54228_c1_g1
TRINITY_DN70056_c3_g1
TRINITY_DN71594_c1_g5
TRINITY_DN84060_c2_g1
TRINITY_DN62969_c0_g1
TRINITY_DN58813_c2_g1
TRINITY_DN65590_c3_g1
TRINITY_DN80578_c2_g1
TRINITY_DN63050_c1_g1
TRINITY_DN85294_c1_g1
TRINITY_DN64582_c0_g1
TRINITY_DN57049_c1_g2
TRINITY_DN67881_c3_g2
TRINITY_DN48245_c0_g1
TRINITY_DN82478_c1_g1
TRINITY_DN62314_c1_g1
TRINITY_DN70704_c1_g1
TRINITY_DN76791_c0_g2
TRINITY_DN85564_c3_g2
TRINITY_DN57582_c1_g1
TRINITY_DN73216_c0_g1
TRINITY_DN63289_c1_g1
TRINITY_DN57890_c5_g2
TRINITY_DN67386_c1_g2
TRINITY_DN67636_c1_g4
TRINITY_DN75538_c1_g1
TRINITY_DN72011_c1_g2
TRINITY_DN64271_c1_g7
TRINITY_DN60039_c2_g3
TRINITY_DN76182_c1_g1
TRINITY_DN78487_c2_g1
TRINITY_DN83980_c0_g1
TRINITY_DN80819_c1_g1
TRINITY_DN84995_c1_g4
TRINITY_DN67765_c3_g2
TRINITY_DN59419_c3_g1
TRINITY_DN73717_c0_g1
TRINITY_DN53599_c1_g1
TRINITY_DN41026_c0_g1
TRINITY_DN74288_c0_g5
TRINITY_DN82863_c3_g3
TRINITY_DN60214_c0_g1
TRINITY_DN55306_c1_g2
TRINITY_DN71756_c3_g4
TRINITY_DN68343_c1_g3
TRINITY_DN61713_c3_g1
TRINITY_DN85574_c4_g1
TRINITY_DN66034_c1_g3
TRINITY_DN55406_c7_g2
TRINITY_DN83952_c1_g2
TRINITY_DN67870_c1_g1
TRINITY_DN49704_c0_g1
TRINITY_DN60316_c2_g1
TRINITY_DN85622_c3_g2
TRINITY_DN77593_c2_g1
TRINITY_DN56679_c0_g1
TRINITY_DN75861_c1_g1
TRINITY_DN71578_c0_g1
TRINITY_DN74008_c5_g1
TRINITY_DN65090_c0_g2
TRINITY_DN80877_c0_g3
TRINITY_DN60039_c2_g4
TRINITY_DN79123_c0_g4
TRINITY_DN82741_c1_g1
TRINITY_DN56248_c2_g1
TRINITY_DN83390_c3_g3
TRINITY_DN66032_c1_g1
TRINITY_DN56745_c0_g2
TRINITY_DN75220_c1_g2
TRINITY_DN76736_c4_g1
TRINITY_DN85251_c6_g6
TRINITY_DN68142_c2_g2
TRINITY_DN59572_c3_g1
TRINITY_DN77092_c0_g1
TRINITY_DN60512_c1_g2
TRINITY_DN82690_c1_g3
TRINITY_DN74762_c0_g1
TRINITY_DN84466_c5_g2
TRINITY_DN63827_c5_g4
TRINITY_DN78243_c0_g1
TRINITY_DN80754_c3_g1
TRINITY_DN66189_c0_g2
TRINITY_DN82022_c1_g1
TRINITY_DN76030_c3_g3
TRINITY_DN77424_c2_g1
TRINITY_DN65738_c5_g1
TRINITY_DN57298_c1_g2
TRINITY_DN65688_c1_g1
TRINITY_DN71133_c5_g1
TRINITY_DN75991_c7_g2
TRINITY_DN72199_c2_g1
TRINITY_DN67659_c5_g1
TRINITY_DN50918_c0_g1
TRINITY_DN54084_c0_g2
TRINITY_DN68569_c2_g2
TRINITY_DN64173_c3_g1
TRINITY_DN50504_c0_g1
TRINITY_DN76480_c1_g1
TRINITY_DN85330_c1_g1
TRINITY_DN55905_c2_g1
TRINITY_DN85550_c4_g7
TRINITY_DN57319_c0_g2
TRINITY_DN73653_c0_g1
TRINITY_DN51667_c0_g1
TRINITY_DN60991_c1_g1
TRINITY_DN70050_c0_g3
TRINITY_DN85023_c5_g1
TRINITY_DN84950_c1_g1
TRINITY_DN76883_c2_g1
TRINITY_DN65083_c2_g3
TRINITY_DN73530_c0_g1
TRINITY_DN72587_c3_g3
TRINITY_DN72363_c1_g1
TRINITY_DN75936_c1_g1
TRINITY_DN69618_c3_g1
TRINITY_DN85449_c9_g1
TRINITY_DN85383_c0_g2
TRINITY_DN64662_c1_g1
TRINITY_DN77705_c0_g2
TRINITY_DN55507_c0_g1
TRINITY_DN64571_c1_g1
TRINITY_DN55098_c3_g3
TRINITY_DN60785_c1_g1
TRINITY_DN59383_c2_g1
TRINITY_DN63746_c7_g1
TRINITY_DN69607_c0_g4
TRINITY_DN79996_c3_g3
TRINITY_DN79508_c1_g1
TRINITY_DN70077_c0_g1
TRINITY_DN84826_c3_g1
TRINITY_DN82010_c0_g1
TRINITY_DN74805_c4_g1
TRINITY_DN78744_c2_g1
TRINITY_DN68474_c0_g1
TRINITY_DN68998_c3_g1
TRINITY_DN75945_c2_g1
TRINITY_DN53582_c2_g1
TRINITY_DN53656_c0_g1
TRINITY_DN82074_c6_g1
TRINITY_DN65324_c2_g1
TRINITY_DN70003_c2_g1
TRINITY_DN51595_c0_g1
TRINITY_DN72805_c2_g3
TRINITY_DN68748_c1_g2
TRINITY_DN56084_c0_g2
TRINITY_DN52263_c0_g1
TRINITY_DN84183_c1_g3
TRINITY_DN63424_c4_g1
TRINITY_DN76187_c0_g7
TRINITY_DN79811_c1_g2
TRINITY_DN54177_c2_g1
TRINITY_DN69535_c0_g2
TRINITY_DN85574_c3_g1
TRINITY_DN67427_c1_g4
TRINITY_DN67884_c3_g2
TRINITY_DN85120_c4_g1
TRINITY_DN69607_c0_g3
TRINITY_DN34033_c0_g1
TRINITY_DN72905_c5_g1
TRINITY_DN65653_c1_g2
TRINITY_DN59312_c5_g1
TRINITY_DN82757_c5_g1
TRINITY_DN59804_c2_g1
TRINITY_DN83826_c1_g1
TRINITY_DN52007_c0_g2
TRINITY_DN72601_c3_g1
TRINITY_DN77794_c0_g1
TRINITY_DN56495_c3_g1
TRINITY_DN68642_c0_g4
TRINITY_DN82496_c0_g1
TRINITY_DN71596_c1_g1
TRINITY_DN85055_c2_g1
TRINITY_DN78846_c0_g2
TRINITY_DN60185_c4_g4
TRINITY_DN59327_c0_g1
TRINITY_DN74651_c1_g1
TRINITY_DN84140_c2_g2
TRINITY_DN66470_c1_g3
TRINITY_DN77795_c2_g1
TRINITY_DN64940_c1_g4
TRINITY_DN79800_c0_g1
TRINITY_DN84420_c1_g1
TRINITY_DN61827_c2_g1
TRINITY_DN59951_c5_g1
TRINITY_DN85050_c5_g1
TRINITY_DN78054_c0_g1
TRINITY_DN60224_c1_g1
TRINITY_DN68591_c0_g1
TRINITY_DN75671_c1_g2
TRINITY_DN54950_c2_g1
TRINITY_DN65754_c3_g2
TRINITY_DN80523_c0_g1
TRINITY_DN74063_c5_g1
TRINITY_DN69065_c1_g3
TRINITY_DN76115_c2_g1
TRINITY_DN61291_c0_g1
TRINITY_DN73050_c3_g5
TRINITY_DN61155_c1_g1
TRINITY_DN83610_c3_g2
TRINITY_DN72379_c2_g1
TRINITY_DN82100_c1_g1
TRINITY_DN57029_c0_g1
TRINITY_DN66754_c2_g4
TRINITY_DN60651_c0_g1
TRINITY_DN60793_c1_g3
TRINITY_DN75428_c0_g1
TRINITY_DN79443_c1_g3
TRINITY_DN70008_c1_g1
TRINITY_DN84627_c3_g6
TRINITY_DN56075_c2_g3
TRINITY_DN77052_c1_g1
TRINITY_DN82363_c3_g1
TRINITY_DN55696_c1_g1
TRINITY_DN71527_c3_g1
TRINITY_DN71307_c2_g2
TRINITY_DN79621_c1_g2
TRINITY_DN84783_c1_g2
TRINITY_DN73697_c1_g4
TRINITY_DN51269_c0_g1
TRINITY_DN60943_c1_g1
TRINITY_DN65053_c3_g1
TRINITY_DN75061_c5_g1
TRINITY_DN49829_c0_g1
TRINITY_DN68642_c0_g2
TRINITY_DN74982_c1_g3
TRINITY_DN83699_c3_g2
TRINITY_DN51924_c0_g1
TRINITY_DN80645_c1_g2
TRINITY_DN79541_c0_g1
TRINITY_DN67142_c2_g1
TRINITY_DN79019_c1_g2
TRINITY_DN57704_c7_g1
TRINITY_DN60732_c0_g1
TRINITY_DN72355_c0_g6
TRINITY_DN77821_c0_g1
TRINITY_DN80645_c1_g1
TRINITY_DN51421_c1_g1
TRINITY_DN74990_c0_g2
TRINITY_DN68937_c1_g2
TRINITY_DN83473_c1_g1
TRINITY_DN65946_c2_g3
TRINITY_DN69568_c4_g2
TRINITY_DN57569_c0_g1
TRINITY_DN71099_c0_g1
TRINITY_DN77248_c1_g2
TRINITY_DN81101_c1_g3
TRINITY_DN52033_c0_g1
TRINITY_DN48584_c0_g1
TRINITY_DN85439_c1_g1
TRINITY_DN57788_c0_g1
TRINITY_DN70359_c0_g2
TRINITY_DN59751_c1_g7
TRINITY_DN64757_c0_g2
TRINITY_DN71497_c1_g1
