# Supplementary material for: Genomic dissection of an extended phenotype: Oak galling by a cynipid gall wasp
Source: PLoS Genet. 2019 Nov 4;15(11):e1008398. doi: 10.1371/journal.pgen.1008398 (PMC6855507; doi:10.1371/journal.pgen.1008398)
Supplement: S1 Table — Transcripts were classified as far as the data allow through taxonomic levels from order to species during the annotation process. (XLSX) [file pgen.1008398.s016.xlsx]

## Sheet: ViralSeqs
Supplementary Table S1. Taxonomizr classification of virally derived transcripts
geneID	superkingdom	phylum	class	order	family	genus	species
TRINITY_DN57105_c2_g1	Viruses	NA	NA	NA	NA	NA	Wuhan insect virus 8
TRINITY_DN85285_c6_g1	Viruses	NA	NA	Mononegavirales	Rhabdoviridae	Cytorhabdovirus	Lettuce yellow mottle cytorhabdovirus
TRINITY_DN19566_c0_g1	Viruses	NA	NA	NA	NA	NA	Hubei bunya-like virus 3
TRINITY_DN57105_c2_g2	Viruses	NA	NA	NA	NA	NA	Wuhan insect virus 8
TRINITY_DN80525_c0_g1	Viruses	NA	NA	Tymovirales	Tymoviridae	Marafivirus	Alfalfa virus F
TRINITY_DN51840_c0_g1	Viruses	NA	NA	NA	Partitiviridae	Alphapartitivirus	Pear alphapartitivirus
TRINITY_DN84157_c5_g2	Viruses	NA	NA	NA	Totiviridae	NA	Panax notoginseng virus A
TRINITY_DN85549_c3_g1	Viruses	NA	NA	NA	Closteroviridae	Ampelovirus	Little cherry virus 2
TRINITY_DN68912_c0_g1	Viruses	NA	NA	Tymovirales	Tymoviridae	Marafivirus	Medicago sativa marafivirus 1
TRINITY_DN83750_c1_g1	Viruses	NA	NA	Tymovirales	Betaflexiviridae	Chordovirus	Carrot Ch virus 1
TRINITY_DN52550_c0_g5	Viruses	NA	NA	Picornavirales	Secoviridae	Waikavirus	Rice tungro spherical virus
TRINITY_DN71966_c1_g1	Viruses	NA	NA	Picornavirales	Secoviridae	Waikavirus	Maize chlorotic dwarf virus
TRINITY_DN64382_c0_g3	Viruses	NA	NA	Picornavirales	Secoviridae	Waikavirus	Maize chlorotic dwarf virus
TRINITY_DN84616_c3_g1	Viruses	NA	NA	NA	NA	NA	Beihai narna-like virus 23
TRINITY_DN85215_c0_g1	Viruses	NA	NA	NA	NA	NA	Shuangao lacewing virus 2
TRINITY_DN72067_c3_g1	Viruses	NA	NA	Picornavirales	Secoviridae	Waikavirus	Maize chlorotic dwarf virus
TRINITY_DN53882_c0_g1	Viruses	NA	NA	NA	Partitiviridae	Alphapartitivirus	Pear alphapartitivirus
TRINITY_DN85225_c2_g3	Viruses	NA	NA	Picornavirales	Secoviridae	Waikavirus	Maize chlorotic dwarf virus
TRINITY_DN19573_c0_g1	Viruses	NA	NA	NA	NA	NA	Daeseongdong virus 2
TRINITY_DN79221_c0_g1	Viruses	NA	NA	NA	NA	NA	Hubei Beny-like virus 1
TRINITY_DN84283_c0_g1	Viruses	NA	NA	Picornavirales	Secoviridae	Waikavirus	Maize chlorotic dwarf virus
TRINITY_DN65682_c3_g3	Viruses	NA	NA	Ortervirales	Caulimoviridae	Caulimovirus	Dahlia mosaic virus
TRINITY_DN73214_c3_g1	Viruses	NA	NA	Picornavirales	Secoviridae	Waikavirus	Bellflower vein chlorosis virus
TRINITY_DN48662_c0_g1	Viruses	NA	NA	NA	Partitiviridae	NA	Persimmon cryptic virus
TRINITY_DN60872_c0_g1	Viruses	NA	NA	Tymovirales	Betaflexiviridae	Chordovirus	Carrot Ch virus 2
TRINITY_DN71966_c1_g2	Viruses	NA	NA	Picornavirales	Secoviridae	Waikavirus	Maize chlorotic dwarf virus
TRINITY_DN52386_c0_g4	Viruses	NA	NA	Tymovirales	Betaflexiviridae	Chordovirus	Carrot Ch virus 2
TRINITY_DN35394_c0_g1	Viruses	NA	NA	NA	NA	NA	Wuhan insect virus 8
TRINITY_DN51504_c0_g2	Viruses	NA	NA	Tymovirales	Betaflexiviridae	Chordovirus	Carrot Ch virus 1
TRINITY_DN36660_c0_g1	Viruses	NA	NA	NA	NA	NA	Wuhan insect virus 8
TRINITY_DN49375_c0_g1	Viruses	NA	NA	NA	Partitiviridae	Deltapartitivirus	Beet cryptic virus 3
TRINITY_DN83776_c1_g1	Viruses	NA	NA	NA	Totiviridae	NA	Leptopilina boulardi Toti-like virus
TRINITY_DN57978_c1_g1	Viruses	NA	NA	NA	Totiviridae	NA	Leptopilina boulardi Toti-like virus
TRINITY_DN66734_c1_g3	Viruses	NA	NA	Tymovirales	Tymoviridae	Marafivirus	Medicago sativa marafivirus 1
TRINITY_DN56688_c0_g1	Viruses	NA	NA	Tymovirales	Tymoviridae	Marafivirus	Medicago sativa marafivirus 1
TRINITY_DN81024_c0_g1	Viruses	NA	NA	Tymovirales	Betaflexiviridae	Chordovirus	Carrot Ch virus 1
TRINITY_DN81024_c0_g2	Viruses	NA	NA	Tymovirales	Betaflexiviridae	Chordovirus	Carrot Ch virus 1
TRINITY_DN48732_c0_g1	Viruses	NA	NA	NA	NA	NA	Wenzhou sobemo-like virus 4
TRINITY_DN78582_c0_g1	Viruses	NA	NA	Tymovirales	Betaflexiviridae	Chordovirus	Carrot Ch virus 1
TRINITY_DN84088_c1_g1	Viruses	NA	NA	Tymovirales	Betaflexiviridae	Chordovirus	Carrot Ch virus 1
TRINITY_DN72050_c1_g4	Viruses	NA	NA	Picornavirales	Secoviridae	Waikavirus	Maize chlorotic dwarf virus
TRINITY_DN85572_c2_g1	Viruses	NA	NA	Tymovirales	Tymoviridae	Marafivirus	Medicago sativa marafivirus 1
TRINITY_DN52386_c0_g1	Viruses	NA	NA	Tymovirales	Betaflexiviridae	Chordovirus	Carrot Ch virus 2
TRINITY_DN85748_c3_g1	Viruses	NA	NA	Picornavirales	Secoviridae	Waikavirus	Maize chlorotic dwarf virus
TRINITY_DN85114_c3_g1	Viruses	NA	NA	NA	NA	NA	Papaya meleira virus 2
TRINITY_DN46614_c1_g3	Viruses	NA	NA	NA	Totiviridae	NA	Leptopilina boulardi Toti-like virus
TRINITY_DN70596_c0_g2	Viruses	NA	NA	Tymovirales	Tymoviridae	Marafivirus	Medicago sativa marafivirus 1
TRINITY_DN39648_c0_g1	Viruses	NA	NA	NA	Totiviridae	NA	Leptopilina boulardi Toti-like virus
TRINITY_DN41230_c0_g1	Viruses	NA	NA	NA	Partitiviridae	NA	Persimmon cryptic virus
TRINITY_DN51504_c0_g4	Viruses	NA	NA	Tymovirales	Betaflexiviridae	Trichovirus	Cherry mottle leaf virus
TRINITY_DN194044_c0_g1	Viruses	NA	NA	NA	NA	NA	Wuhan insect virus 8
TRINITY_DN68978_c0_g2	Viruses	NA	NA	Picornavirales	Secoviridae	Waikavirus	Maize chlorotic dwarf virus
TRINITY_DN85572_c2_g2	Viruses	NA	NA	Tymovirales	Tymoviridae	Marafivirus	Medicago sativa marafivirus 1
TRINITY_DN69483_c1_g1	Viruses	NA	NA	NA	Narnaviridae	Mitovirus	Beta vulgaris mitovirus 1
TRINITY_DN84157_c5_g1	Viruses	NA	NA	NA	Totiviridae	NA	Panax notoginseng virus A
TRINITY_DN66734_c1_g1	Viruses	NA	NA	Tymovirales	Tymoviridae	Marafivirus	Medicago sativa marafivirus 1
TRINITY_DN64553_c3_g1	Viruses	NA	NA	Tymovirales	Tymoviridae	Marafivirus	Nectarine marafivirus M
TRINITY_DN139055_c0_g1	Viruses	NA	NA	NA	NA	NA	Wuhan insect virus 8
TRINITY_DN49722_c0_g1	Viruses	NA	NA	NA	NA	NA	Beihai narna-like virus 23
TRINITY_DN202774_c0_g1	Viruses	NA	NA	Picornavirales	Secoviridae	Nepovirus	Cherry leaf roll virus
TRINITY_DN115354_c0_g1	Viruses	NA	NA	Picornavirales	Secoviridae	Nepovirus	Cherry leaf roll virus
TRINITY_DN38156_c0_g1	Viruses	NA	NA	NA	NA	NA	Wuhan insect virus 8
TRINITY_DN85435_c8_g2	Viruses	NA	NA	Mononegavirales	Rhabdoviridae	Cytorhabdovirus	Lettuce yellow mottle cytorhabdovirus
TRINITY_DN124414_c0_g1	Viruses	NA	NA	Picornavirales	Secoviridae	Nepovirus	Cherry leaf roll virus
TRINITY_DN51068_c0_g1	Viruses	NA	NA	NA	NA	NA	Beihai narna-like virus 23
TRINITY_DN85572_c5_g2	Viruses	NA	NA	Tymovirales	Tymoviridae	Marafivirus	Blackberry virus S
TRINITY_DN115986_c0_g1	Viruses	NA	NA	NA	NA	NA	Hubei odonate virus 15
TRINITY_DN52861_c0_g1	Viruses	NA	NA	Tymovirales	Betaflexiviridae	Chordovirus	Carrot Ch virus 2
TRINITY_DN48605_c0_g1	Viruses	NA	NA	Mononegavirales	Rhabdoviridae	Cytorhabdovirus	Lettuce necrotic yellows cytorhabdovirus
TRINITY_DN173782_c0_g1	Viruses	NA	NA	NA	Papillomaviridae	Gammapapillomavirus	Gammapapillomavirus 1
TRINITY_DN48801_c0_g1	Viruses	NA	NA	NA	Tombusviridae	Umbravirus	Papaya umbra virus
TRINITY_DN147350_c0_g1	Viruses	NA	NA	Caudovirales	Podoviridae	Ea92virus	Erwinia virus Ea9-2
TRINITY_DN176985_c0_g1	Viruses	NA	NA	Picornavirales	Secoviridae	Nepovirus	Cherry leaf roll virus
TRINITY_DN45509_c0_g1	Viruses	NA	NA	Tymovirales	Tymoviridae	Marafivirus	Alfalfa virus F
TRINITY_DN87951_c0_g1	Viruses	NA	NA	NA	Papillomaviridae	Gammapapillomavirus	Gammapapillomavirus 1
TRINITY_DN55008_c2_g1	Viruses	NA	NA	Picornavirales	Secoviridae	Waikavirus	Rice tungro spherical virus
TRINITY_DN85399_c8_g1	Viruses	NA	NA	NA	NA	NA	Hubei lepidoptera virus 5
TRINITY_DN85572_c3_g1	Viruses	NA	NA	Tymovirales	Tymoviridae	Marafivirus	Medicago sativa marafivirus 1
TRINITY_DN54267_c0_g1	Viruses	NA	NA	NA	Partitiviridae	NA	Pittosporum cryptic virus-1
TRINITY_DN83750_c1_g3	Viruses	NA	NA	Tymovirales	Betaflexiviridae	NA	Lettuce chordovirus 1
TRINITY_DN57105_c2_g5	Viruses	NA	NA	NA	NA	NA	Wuhan insect virus 8
TRINITY_DN84559_c6_g1	Viruses	NA	NA	NA	NA	NA	Xinzhou nematode virus 3
TRINITY_DN84157_c5_g3	Viruses	NA	NA	NA	Totiviridae	NA	Panax notoginseng virus A
TRINITY_DN85435_c8_g1	Viruses	NA	NA	Mononegavirales	Rhabdoviridae	Cytorhabdovirus	Wuhan Insect virus 6
TRINITY_DN122439_c0_g1	Viruses	NA	NA	NA	Totiviridae	NA	Leptopilina boulardi Toti-like virus
TRINITY_DN117870_c0_g1	Viruses	NA	NA	Ortervirales	Retroviridae	Gammaretrovirus	Murine leukemia virus
TRINITY_DN29885_c0_g1	Viruses	NA	NA	Picornavirales	Secoviridae	Waikavirus	Bellflower vein chlorosis virus
TRINITY_DN85633_c3_g1	Viruses	NA	NA	Picornavirales	Secoviridae	Waikavirus	Rice tungro spherical virus
TRINITY_DN57105_c2_g6	Viruses	NA	NA	NA	NA	NA	Wuhan insect virus 8
TRINITY_DN220854_c0_g1	Viruses	NA	NA	NA	Papillomaviridae	Gammapapillomavirus	Gammapapillomavirus 1
TRINITY_DN57105_c2_g3	Viruses	NA	NA	NA	NA	NA	Wuhan insect virus 8
TRINITY_DN85633_c2_g4	Viruses	NA	NA	Picornavirales	Secoviridae	Waikavirus	Maize chlorotic dwarf virus
TRINITY_DN55008_c1_g1	Viruses	NA	NA	Picornavirales	Secoviridae	Waikavirus	Rice tungro spherical virus
TRINITY_DN52861_c0_g2	Viruses	NA	NA	Tymovirales	Betaflexiviridae	NA	Lettuce chordovirus 1
TRINITY_DN68912_c0_g4	Viruses	NA	NA	Tymovirales	Tymoviridae	Marafivirus	Medicago sativa marafivirus 1
TRINITY_DN48341_c0_g1	Viruses	NA	NA	NA	Totiviridae	NA	Panax notoginseng virus A
TRINITY_DN59789_c9_g1	Viruses	NA	NA	Caudovirales	Podoviridae	Ea92virus	Erwinia virus Frozen
TRINITY_DN84088_c0_g1	Viruses	NA	NA	Tymovirales	Betaflexiviridae	Robigovirus	Cherry twisted leaf associated virus
TRINITY_DN102149_c0_g1	Viruses	NA	NA	NA	Papillomaviridae	Gammapapillomavirus	Gammapapillomavirus 1
TRINITY_DN55397_c0_g1	Viruses	NA	NA	Picornavirales	Secoviridae	Waikavirus	Rice tungro spherical virus
TRINITY_DN64102_c1_g1	Viruses	NA	NA	Picornavirales	Secoviridae	Waikavirus	Maize chlorotic dwarf virus
TRINITY_DN56688_c0_g2	Viruses	NA	NA	Tymovirales	Tymoviridae	Marafivirus	Medicago sativa marafivirus 1
TRINITY_DN46614_c1_g1	Viruses	NA	NA	NA	Totiviridae	NA	Leptopilina boulardi Toti-like virus
TRINITY_DN52282_c0_g1	Viruses	NA	NA	NA	NA	NA	Papaya meleira virus 2
TRINITY_DN46674_c0_g1	Viruses	NA	NA	Mononegavirales	Rhabdoviridae	Cytorhabdovirus	Cabbage cytorhabdovirus 1
TRINITY_DN83750_c1_g2	Viruses	NA	NA	Tymovirales	Betaflexiviridae	Divavirus	Diuris virus B
TRINITY_DN68912_c0_g3	Viruses	NA	NA	Tymovirales	Tymoviridae	Marafivirus	Medicago sativa marafivirus 1
TRINITY_DN55008_c4_g1	Viruses	NA	NA	Picornavirales	Secoviridae	Waikavirus	Maize chlorotic dwarf virus
TRINITY_DN55397_c0_g3	Viruses	NA	NA	Picornavirales	Secoviridae	Waikavirus	Rice tungro spherical virus
TRINITY_DN223927_c0_g1	Viruses	NA	NA	NA	NA	NA	Wuhan insect virus 8
TRINITY_DN188554_c0_g1	Viruses	NA	NA	NA	NA	NA	Wuhan insect virus 8
TRINITY_DN117156_c0_g1	Viruses	NA	NA	NA	NA	NA	Hubei dimarhabdovirus virus 2
TRINITY_DN78582_c0_g3	Viruses	NA	NA	Tymovirales	Betaflexiviridae	Robigovirus	Cherry twisted leaf associated virus
TRINITY_DN49529_c0_g1	Viruses	NA	NA	Mononegavirales	Rhabdoviridae	Cytorhabdovirus	Wuhan Insect virus 5
TRINITY_DN85572_c3_g2	Viruses	NA	NA	Tymovirales	Tymoviridae	Marafivirus	Alfalfa virus F
TRINITY_DN85572_c5_g5	Viruses	NA	NA	Tymovirales	Tymoviridae	Marafivirus	Medicago sativa marafivirus 1
TRINITY_DN66734_c1_g2	Viruses	NA	NA	Tymovirales	Tymoviridae	Marafivirus	Medicago sativa marafivirus 1
TRINITY_DN52861_c0_g7	Viruses	NA	NA	Tymovirales	Betaflexiviridae	NA	Lettuce chordovirus 1
TRINITY_DN68912_c0_g2	Viruses	NA	NA	Tymovirales	Tymoviridae	Marafivirus	Medicago sativa marafivirus 1
TRINITY_DN78723_c3_g1	Viruses	NA	NA	Tymovirales	Tymoviridae	Marafivirus	Alfalfa virus F
TRINITY_DN41148_c0_g1	Viruses	NA	NA	NA	NA	NA	Shuangao Fly Virus 2
TRINITY_DN85748_c1_g3	Viruses	NA	NA	Picornavirales	Secoviridae	Waikavirus	Bellflower vein chlorosis virus
TRINITY_DN72146_c4_g3	Viruses	NA	NA	NA	Polydnaviridae	Bracovirus	Cotesia sesamiae bracovirus
TRINITY_DN236611_c0_g1	Viruses	NA	NA	NA	Papillomaviridae	Gammapapillomavirus	Gammapapillomavirus 1
TRINITY_DN36637_c1_g1	Viruses	NA	NA	Tymovirales	Betaflexiviridae	Robigovirus	Cherry twisted leaf associated virus
TRINITY_DN190477_c0_g1	Viruses	NA	NA	Picornavirales	Secoviridae	Nepovirus	Cherry leaf roll virus
TRINITY_DN224780_c0_g1	Viruses	NA	NA	NA	Papillomaviridae	Gammapapillomavirus	Gammapapillomavirus 1
TRINITY_DN46871_c0_g1	Viruses	NA	NA	Mononegavirales	Rhabdoviridae	Cytorhabdovirus	Lettuce necrotic yellows cytorhabdovirus
TRINITY_DN112998_c0_g1	Viruses	NA	NA	NA	Papillomaviridae	Gammapapillomavirus	Gammapapillomavirus 1
TRINITY_DN168659_c0_g1	Viruses	NA	NA	NA	NA	NA	Hubei toti-like virus 18
TRINITY_DN97977_c0_g1	Viruses	NA	NA	Picornavirales	Secoviridae	Waikavirus	Maize chlorotic dwarf virus
TRINITY_DN5626_c0_g1	Viruses	NA	NA	NA	Polydnaviridae	Bracovirus	Cotesia congregata bracovirus
TRINITY_DN60212_c0_g1	Viruses	NA	NA	Mononegavirales	Rhabdoviridae	Cytorhabdovirus	Wuhan Insect virus 4
TRINITY_DN48071_c0_g1	Viruses	NA	NA	NA	Totiviridae	NA	Maize-associated totivirus 3
TRINITY_DN148005_c0_g1	Viruses	NA	NA	NA	NA	NA	Hubei dimarhabdovirus virus 2
TRINITY_DN123320_c0_g1	Viruses	NA	NA	Caudovirales	Podoviridae	Ea92virus	Erwinia virus Ea9-2
TRINITY_DN56942_c0_g1	Viruses	NA	NA	Picornavirales	Secoviridae	Waikavirus	Maize chlorotic dwarf virus
TRINITY_DN49110_c0_g1	Viruses	NA	NA	NA	Totiviridae	Totivirus	Panax notoginseng virus B
TRINITY_DN78562_c2_g1	Viruses	NA	NA	Picornavirales	Secoviridae	Waikavirus	Blackcurrant waikavirus A
TRINITY_DN57943_c6_g1	Viruses	NA	NA	NA	NA	NA	Hubei rhabdo-like virus 6
TRINITY_DN75868_c0_g2	Viruses	NA	NA	NA	Narnaviridae	Mitovirus	Beta vulgaris mitovirus 1
TRINITY_DN223435_c0_g1	Viruses	NA	NA	NA	Papillomaviridae	Gammapapillomavirus	Gammapapillomavirus 1
TRINITY_DN118990_c0_g1	Viruses	NA	NA	Ortervirales	Retroviridae	Gammaretrovirus	Murine leukemia virus
TRINITY_DN199939_c0_g1	Viruses	NA	NA	Caudovirales	Podoviridae	Ea92virus	Erwinia virus Ea9-2
TRINITY_DN72901_c1_g1	Viruses	NA	NA	Tymovirales	Betaflexiviridae	NA	Lettuce chordovirus 1
TRINITY_DN153200_c0_g1	Viruses	NA	NA	Picornavirales	Secoviridae	Nepovirus	Blackcurrant reversion virus
TRINITY_DN44918_c0_g1	Viruses	NA	NA	Ortervirales	Caulimoviridae	Caulimovirus	Mirabilis mosaic virus
TRINITY_DN85633_c2_g8	Viruses	NA	NA	Picornavirales	Secoviridae	Waikavirus	Rice tungro spherical virus
TRINITY_DN48402_c0_g1	Viruses	NA	NA	Mononegavirales	Rhabdoviridae	Cytorhabdovirus	Ivy vein banding virus
TRINITY_DN78272_c1_g3	Viruses	NA	NA	Picornavirales	Secoviridae	Waikavirus	Bellflower vein chlorosis virus
TRINITY_DN195055_c0_g1	Viruses	NA	NA	Mononegavirales	Rhabdoviridae	NA	Wuhan Insect virus 7
TRINITY_DN20222_c0_g1	Viruses	NA	NA	Tymovirales	Tymoviridae	Marafivirus	Medicago sativa marafivirus 1
TRINITY_DN85572_c5_g8	Viruses	NA	NA	Tymovirales	Tymoviridae	Marafivirus	Alfalfa virus F
TRINITY_DN39648_c0_g2	Viruses	NA	NA	NA	Totiviridae	NA	Leptopilina boulardi Toti-like virus
TRINITY_DN48242_c0_g2	Viruses	NA	NA	NA	NA	NA	Hubei rhabdo-like virus 6
TRINITY_DN55008_c1_g3	Viruses	NA	NA	Picornavirales	Secoviridae	Waikavirus	Rice tungro spherical virus
TRINITY_DN67901_c4_g1	Viruses	NA	NA	NA	NA	NA	Shuangao toti-like virus
TRINITY_DN166985_c0_g1	Viruses	NA	NA	NA	Totiviridae	NA	Leptopilina boulardi Toti-like virus
TRINITY_DN49765_c0_g1	Viruses	NA	NA	Mononegavirales	Rhabdoviridae	Cytorhabdovirus	Lettuce yellow mottle cytorhabdovirus
TRINITY_DN52954_c0_g1	Viruses	NA	NA	NA	Partitiviridae	NA	Linepithema humile partiti-like virus 1
TRINITY_DN56942_c0_g2	Viruses	NA	NA	Picornavirales	Secoviridae	Waikavirus	Maize chlorotic dwarf virus
TRINITY_DN64102_c1_g4	Viruses	NA	NA	Picornavirales	Secoviridae	Waikavirus	Maize chlorotic dwarf virus
TRINITY_DN133279_c0_g1	Viruses	NA	NA	Tymovirales	Tymoviridae	Marafivirus	Medicago sativa marafivirus 1
TRINITY_DN123771_c0_g1	Viruses	NA	NA	NA	NA	NA	Wuhan insect virus 8
TRINITY_DN122240_c0_g1	Viruses	NA	NA	Picornavirales	Secoviridae	Nepovirus	Cherry leaf roll virus
TRINITY_DN70705_c3_g2	Viruses	NA	NA	NA	NA	NA	Wuhan insect virus 8
TRINITY_DN72067_c2_g1	Viruses	NA	NA	Picornavirales	Secoviridae	Waikavirus	Rice tungro spherical virus
TRINITY_DN46926_c0_g1	Viruses	NA	NA	Mononegavirales	Rhabdoviridae	Cytorhabdovirus	Cabbage cytorhabdovirus 1
TRINITY_DN84283_c1_g3	Viruses	NA	NA	Picornavirales	Secoviridae	Waikavirus	Blackcurrant waikavirus A
TRINITY_DN48299_c0_g1	Viruses	NA	NA	NA	Totiviridae	NA	Panax notoginseng virus A
TRINITY_DN52861_c0_g5	Viruses	NA	NA	Tymovirales	Betaflexiviridae	NA	Lettuce chordovirus 1
TRINITY_DN57105_c2_g4	Viruses	NA	NA	NA	NA	NA	Wuhan insect virus 8
TRINITY_DN218502_c0_g1	Viruses	NA	NA	NA	Totiviridae	NA	Leptopilina boulardi Toti-like virus
TRINITY_DN85748_c3_g2	Viruses	NA	NA	Picornavirales	Secoviridae	Waikavirus	Maize chlorotic dwarf virus
TRINITY_DN26919_c0_g1	Viruses	NA	NA	NA	NA	NA	Hubei bunya-like virus 2
TRINITY_DN69602_c2_g2	Viruses	NA	NA	Picornavirales	Secoviridae	Waikavirus	Blackcurrant waikavirus A
TRINITY_DN159903_c0_g1	Viruses	NA	NA	Tymovirales	Betaflexiviridae	Foveavirus	Asian prunus virus 3
TRINITY_DN64553_c1_g1	Viruses	NA	NA	Tymovirales	Tymoviridae	Maculavirus	Grapevine Red Globe virus
TRINITY_DN119649_c0_g1	Viruses	NA	NA	NA	Totiviridae	NA	Leptopilina boulardi Toti-like virus
TRINITY_DN148109_c0_g1	Viruses	NA	NA	Caudovirales	Podoviridae	T7virus	Erwinia phage vB_EamP-L1
TRINITY_DN52642_c1_g3	Viruses	NA	NA	Picornavirales	Secoviridae	Waikavirus	Rice tungro spherical virus
TRINITY_DN201174_c0_g1	Viruses	NA	NA	NA	Papillomaviridae	Gammapapillomavirus	Gammapapillomavirus 1
TRINITY_DN43157_c0_g1	Viruses	NA	NA	NA	Polydnaviridae	Bracovirus	Cotesia sesamiae bracovirus
TRINITY_DN65288_c0_g2	Viruses	NA	NA	Picornavirales	Secoviridae	Waikavirus	Rice tungro spherical virus
TRINITY_DN85572_c5_g3	Viruses	NA	NA	Tymovirales	Tymoviridae	Marafivirus	Alfalfa virus F
TRINITY_DN64102_c1_g3	Viruses	NA	NA	Picornavirales	Secoviridae	Waikavirus	Maize chlorotic dwarf virus
TRINITY_DN78582_c1_g1	Viruses	NA	NA	Tymovirales	Betaflexiviridae	Chordovirus	Carrot Ch virus 1
TRINITY_DN191425_c0_g1	Viruses	NA	NA	Ortervirales	Caulimoviridae	NA	Aristotelia chilensis virus 1
TRINITY_DN179225_c0_g1	Viruses	NA	NA	NA	Polydnaviridae	Bracovirus	Cotesia congregata bracovirus
TRINITY_DN85572_c3_g3	Viruses	NA	NA	Tymovirales	NA	NA	Peach virus T
TRINITY_DN173073_c0_g1	Viruses	NA	NA	Caudovirales	Podoviridae	Ea92virus	Erwinia virus Ea9-2
TRINITY_DN57105_c4_g1	Viruses	NA	NA	NA	NA	NA	Wuhan insect virus 8
TRINITY_DN58184_c3_g1	Viruses	NA	NA	Picornavirales	Secoviridae	Waikavirus	Maize chlorotic dwarf virus
TRINITY_DN199190_c0_g1	Viruses	NA	NA	NA	Papillomaviridae	Gammapapillomavirus	Gammapapillomavirus 1
TRINITY_DN68978_c0_g1	Viruses	NA	NA	Picornavirales	Secoviridae	Waikavirus	Maize chlorotic dwarf virus
TRINITY_DN55397_c0_g2	Viruses	NA	NA	Picornavirales	Secoviridae	Waikavirus	Maize chlorotic dwarf virus
TRINITY_DN69602_c2_g11	Viruses	NA	NA	Picornavirales	Secoviridae	Waikavirus	Blackcurrant waikavirus A
TRINITY_DN191282_c0_g1	Viruses	NA	NA	NA	NA	NA	Wuhan insect virus 8
TRINITY_DN46614_c1_g2	Viruses	NA	NA	NA	Totiviridae	NA	Leptopilina boulardi Toti-like virus
TRINITY_DN62049_c1_g1	Viruses	NA	NA	NA	NA	NA	Hubei rhabdo-like virus 1
TRINITY_DN16841_c0_g1	Viruses	NA	NA	Tymovirales	Betaflexiviridae	NA	Ribes americanum virus A
TRINITY_DN175917_c0_g1	Viruses	NA	NA	Mononegavirales	Rhabdoviridae	NA	Wuhan Insect virus 7
TRINITY_DN190507_c0_g1	Viruses	NA	NA	Picornavirales	Secoviridae	Nepovirus	Grapevine Bulgarian latent virus
TRINITY_DN121487_c0_g1	Viruses	NA	NA	NA	NA	NA	Wuhan cricket virus
TRINITY_DN102572_c0_g1	Viruses	NA	NA	NA	NA	NA	Wuhan insect virus 8
TRINITY_DN92363_c0_g1	Viruses	NA	NA	NA	Papillomaviridae	Gammapapillomavirus	Gammapapillomavirus 1
TRINITY_DN34377_c0_g1	Viruses	NA	NA	NA	NA	NA	Hubei chuvirus-like virus 1
TRINITY_DN90431_c0_g1	Viruses	NA	NA	NA	NA	Negevirus	Negevirus Nona 1
TRINITY_DN85633_c2_g2	Viruses	NA	NA	Picornavirales	Secoviridae	Waikavirus	Maize chlorotic dwarf virus
TRINITY_DN198062_c0_g1	Viruses	NA	NA	Ortervirales	Caulimoviridae	NA	Aristotelia chilensis virus 1
TRINITY_DN195372_c0_g1	Viruses	NA	NA	NA	NA	NA	Wuhan insect virus 22
TRINITY_DN64102_c2_g3	Viruses	NA	NA	Picornavirales	Secoviridae	Waikavirus	Rice tungro spherical virus
TRINITY_DN237676_c0_g1	Viruses	NA	NA	Tymovirales	Tymoviridae	Marafivirus	Alfalfa virus F
TRINITY_DN85633_c2_g9	Viruses	NA	NA	Picornavirales	Secoviridae	Waikavirus	Maize chlorotic dwarf virus
TRINITY_DN196376_c0_g1	Viruses	NA	NA	NA	NA	NA	Luckshill virus
TRINITY_DN161372_c0_g1	Viruses	NA	NA	Caudovirales	Myoviridae	NA	Pseudomonas phage OBP
TRINITY_DN188999_c0_g1	Viruses	NA	NA	NA	Reoviridae	Orbivirus	Anopheles hinesorum orbivirus
TRINITY_DN3608_c0_g1	Viruses	NA	NA	NA	Poxviridae	Parapoxvirus	Orf virus
TRINITY_DN55397_c0_g5	Viruses	NA	NA	Picornavirales	Secoviridae	Waikavirus	Maize chlorotic dwarf virus
TRINITY_DN93739_c0_g1	Viruses	NA	NA	NA	Totiviridae	NA	Leptopilina boulardi Toti-like virus
TRINITY_DN1497_c0_g1	Viruses	NA	NA	NA	Polydnaviridae	Bracovirus	Cotesia sesamiae bracovirus
TRINITY_DN134926_c0_g1	Viruses	NA	NA	Tymovirales	Tymoviridae	Maculavirus	Grapevine Red Globe virus
TRINITY_DN156076_c0_g1	Viruses	NA	NA	Ortervirales	Caulimoviridae	NA	Aristotelia chilensis virus 1
TRINITY_DN67901_c4_g2	Viruses	NA	NA	NA	Totiviridae	NA	Leptopilina boulardi Toti-like virus
TRINITY_DN85748_c3_g3	Viruses	NA	NA	Picornavirales	Secoviridae	Waikavirus	Maize chlorotic dwarf virus
TRINITY_DN152330_c0_g1	Viruses	NA	NA	NA	Totiviridae	NA	Leptopilina boulardi Toti-like virus
TRINITY_DN85572_c5_g6	Viruses	NA	NA	Tymovirales	Tymoviridae	Marafivirus	Grapevine asteroid mosaic associated virus
TRINITY_DN44199_c1_g1	Viruses	NA	NA	NA	NA	NA	Hubei rhabdo-like virus 1
TRINITY_DN9850_c0_g1	Viruses	NA	NA	NA	NA	NA	Wuhan insect virus 8
TRINITY_DN48877_c0_g1	Viruses	NA	NA	Mononegavirales	Rhabdoviridae	Cytorhabdovirus	Lettuce yellow mottle cytorhabdovirus
TRINITY_DN85748_c1_g1	Viruses	NA	NA	Picornavirales	Secoviridae	Waikavirus	Bellflower vein chlorosis virus
TRINITY_DN212139_c0_g1	Viruses	NA	NA	NA	Partitiviridae	NA	Linepithema humile partiti-like virus 1
TRINITY_DN22680_c0_g1	Viruses	NA	NA	NA	NA	NA	Shayang fly virus 4
TRINITY_DN140974_c0_g1	Viruses	NA	NA	NA	Totiviridae	NA	Leptopilina boulardi Toti-like virus
TRINITY_DN84088_c1_g2	Viruses	NA	NA	Tymovirales	Betaflexiviridae	Chordovirus	Carrot Ch virus 2
TRINITY_DN52861_c0_g8	Viruses	NA	NA	Tymovirales	Betaflexiviridae	Trichovirus	Fig latent virus 1
TRINITY_DN55397_c0_g4	Viruses	NA	NA	Picornavirales	Secoviridae	Waikavirus	Rice tungro spherical virus
TRINITY_DN55008_c0_g1	Viruses	NA	NA	Picornavirales	Secoviridae	Waikavirus	Maize chlorotic dwarf virus
TRINITY_DN170908_c0_g1	Viruses	NA	NA	Caudovirales	Myoviridae	V5virus	Escherichia virus JES2013
TRINITY_DN52386_c0_g2	Viruses	NA	NA	Tymovirales	Betaflexiviridae	Carlavirus	Daphne virus S
TRINITY_DN178003_c0_g1	Viruses	NA	NA	Picornavirales	Secoviridae	Fabavirus	Cherry virus F
TRINITY_DN85572_c5_g7	Viruses	NA	NA	Tymovirales	Tymoviridae	Maculavirus	Grapevine Red Globe virus
TRINITY_DN52642_c0_g1	Viruses	NA	NA	Picornavirales	Secoviridae	Waikavirus	Rice tungro spherical virus
TRINITY_DN80409_c3_g1	Viruses	NA	NA	Caudovirales	Myoviridae	NA	Enterobacteria phage ECGD1
TRINITY_DN14952_c0_g1	Viruses	NA	NA	NA	Polydnaviridae	Bracovirus	Cotesia sesamiae bracovirus
TRINITY_DN29287_c0_g1	Viruses	NA	NA	NA	Polydnaviridae	Bracovirus	Cotesia congregata bracovirus
TRINITY_DN158045_c0_g1	Viruses	NA	NA	Tymovirales	Betaflexiviridae	Trichovirus	Apple chlorotic leaf spot virus
TRINITY_DN55008_c5_g1	Viruses	NA	NA	Picornavirales	Secoviridae	Waikavirus	Bellflower vein chlorosis virus
TRINITY_DN68978_c0_g5	Viruses	NA	NA	Picornavirales	Secoviridae	Waikavirus	Maize chlorotic dwarf virus
TRINITY_DN41961_c1_g1	Viruses	NA	NA	NA	Closteroviridae	Ampelovirus	Grapevine leafroll-associated virus 3
TRINITY_DN52861_c0_g6	Viruses	NA	NA	Tymovirales	Betaflexiviridae	Vitivirus	Grapevine virus G
TRINITY_DN138996_c0_g1	Viruses	NA	NA	NA	NA	NA	Hubei Beny-like virus 1
TRINITY_DN47771_c0_g1	Viruses	NA	NA	NA	NA	NA	Wuchang Cockroach Virus 3
TRINITY_DN85748_c2_g2	Viruses	NA	NA	Picornavirales	Secoviridae	Waikavirus	Blackcurrant waikavirus A
TRINITY_DN213879_c0_g1	Viruses	NA	NA	NA	NA	NA	Cyril virus
TRINITY_DN39648_c1_g1	Viruses	NA	NA	NA	Totiviridae	NA	Leptopilina boulardi Toti-like virus
TRINITY_DN181241_c0_g1	Viruses	NA	NA	Picornavirales	Secoviridae	Waikavirus	Rice tungro spherical virus
TRINITY_DN85633_c3_g2	Viruses	NA	NA	Picornavirales	Secoviridae	Waikavirus	Bellflower vein chlorosis virus
TRINITY_DN73214_c0_g1	Viruses	NA	NA	Picornavirales	Secoviridae	Waikavirus	Rice tungro spherical virus
TRINITY_DN76292_c1_g1	Viruses	NA	NA	Tymovirales	Betaflexiviridae	Citrivirus	Citrus leaf blotch virus
TRINITY_DN85572_c5_g1	Viruses	NA	NA	Tymovirales	Tymoviridae	Maculavirus	Grapevine Red Globe virus
TRINITY_DN131349_c0_g1	Viruses	NA	NA	Mononegavirales	Rhabdoviridae	NA	Wuhan Insect virus 7
TRINITY_DN180179_c0_g1	Viruses	NA	NA	Tymovirales	Tymoviridae	Marafivirus	Medicago sativa marafivirus 1
TRINITY_DN53591_c2_g1	Viruses	NA	NA	NA	NA	NA	Lishi Spider Virus 1
TRINITY_DN78272_c0_g1	Viruses	NA	NA	Picornavirales	Secoviridae	Waikavirus	Blackcurrant waikavirus A
TRINITY_DN153049_c0_g1	Viruses	NA	NA	NA	Totiviridae	NA	Leptopilina boulardi Toti-like virus
TRINITY_DN237020_c0_g1	Viruses	NA	NA	NA	NA	NA	Luckshill virus
TRINITY_DN150256_c0_g1	Viruses	NA	NA	NA	Totiviridae	NA	Linepithema humile toti-like virus 1
TRINITY_DN19548_c0_g1	Viruses	NA	NA	NA	NA	NA	Wuhan house centipede virus 4
TRINITY_DN68978_c0_g4	Viruses	NA	NA	Picornavirales	Secoviridae	Waikavirus	Bellflower vein chlorosis virus
TRINITY_DN152924_c0_g1	Viruses	NA	NA	NA	Polydnaviridae	Bracovirus	Cotesia sesamiae bracovirus
TRINITY_DN64553_c1_g2	Viruses	NA	NA	Tymovirales	Tymoviridae	Maculavirus	Grapevine Red Globe virus
TRINITY_DN159813_c0_g1	Viruses	NA	NA	NA	NA	NA	Hubei dimarhabdovirus virus 2
TRINITY_DN50967_c0_g1	Viruses	NA	NA	NA	Tombusviridae	Umbravirus	Papaya umbra virus
TRINITY_DN73481_c1_g1	Viruses	NA	NA	Mononegavirales	Rhabdoviridae	Cytorhabdovirus	Persimmon virus A
TRINITY_DN65288_c0_g3	Viruses	NA	NA	Picornavirales	Secoviridae	Waikavirus	Rice tungro spherical virus
TRINITY_DN127236_c0_g1	Viruses	NA	NA	Tymovirales	Betaflexiviridae	Chordovirus	Carrot Ch virus 1
TRINITY_DN117601_c0_g1	Viruses	NA	NA	NA	NA	NA	Hubei bunya-like virus 2
TRINITY_DN58541_c2_g1	Viruses	NA	NA	NA	NA	NA	Wuhan insect virus 15
TRINITY_DN169090_c0_g1	Viruses	NA	NA	NA	Polydnaviridae	Bracovirus	Cotesia sesamiae bracovirus
TRINITY_DN55008_c3_g1	Viruses	NA	NA	Picornavirales	Secoviridae	Waikavirus	Maize chlorotic dwarf virus
TRINITY_DN217827_c0_g1	Viruses	NA	NA	Ortervirales	Caulimoviridae	Caulimovirus	Horseradish latent virus
TRINITY_DN75364_c1_g3	Viruses	NA	NA	NA	Narnaviridae	Mitovirus	Beta vulgaris mitovirus 1
TRINITY_DN78582_c0_g2	Viruses	NA	NA	Tymovirales	Betaflexiviridae	Prunevirus	Caucasus prunus virus
TRINITY_DN122858_c0_g1	Viruses	NA	NA	NA	NA	NA	Hubei Beny-like virus 1
TRINITY_DN78582_c0_g4	Viruses	NA	NA	Tymovirales	Betaflexiviridae	NA	Lettuce chordovirus 1
TRINITY_DN152408_c0_g1	Viruses	NA	NA	NA	NA	NA	Saiwaicho virus
TRINITY_DN201216_c0_g1	Viruses	NA	NA	NA	NA	NA	Jingmen tick virus
TRINITY_DN16204_c0_g1	Viruses	NA	NA	NA	Totiviridae	NA	Leptopilina boulardi Toti-like virus
TRINITY_DN40022_c0_g1	Viruses	NA	NA	NA	Closteroviridae	Ampelovirus	Grapevine leafroll-associated virus 1
TRINITY_DN54282_c0_g3	Viruses	NA	NA	Picornavirales	Secoviridae	Waikavirus	Blackcurrant waikavirus A
TRINITY_DN42193_c0_g1	Viruses	NA	NA	NA	Closteroviridae	Ampelovirus	Grapevine leafroll-associated virus 13
TRINITY_DN223019_c0_g1	Viruses	NA	NA	NA	Totiviridae	NA	Leptopilina boulardi Toti-like virus
TRINITY_DN157412_c0_g1	Viruses	NA	NA	NA	Poxviridae	Betaentomopoxvirus	Amsacta moorei entomopoxvirus
TRINITY_DN84157_c2_g1	Viruses	NA	NA	NA	Totiviridae	NA	Panax notoginseng virus A
TRINITY_DN44639_c0_g1	Viruses	NA	NA	NA	NA	NA	Hubei rhabdo-like virus 6
TRINITY_DN78272_c1_g4	Viruses	NA	NA	Picornavirales	Secoviridae	Waikavirus	Rice tungro spherical virus
TRINITY_DN82389_c3_g1	Viruses	NA	NA	NA	Polydnaviridae	Bracovirus	Cotesia sesamiae bracovirus
TRINITY_DN45644_c0_g1	Viruses	NA	NA	NA	NA	NA	Xinzhou nematode virus 3
TRINITY_DN161663_c0_g1	Viruses	NA	NA	NA	Reoviridae	Orbivirus	Anopheles hinesorum orbivirus
TRINITY_DN48510_c3_g1	Viruses	NA	NA	NA	NA	NA	Hubei dimarhabdovirus virus 2
TRINITY_DN213015_c0_g1	Viruses	NA	NA	NA	Polydnaviridae	Bracovirus	Cotesia congregata bracovirus
TRINITY_DN49911_c0_g1	Viruses	NA	NA	NA	NA	NA	Papaya meleira virus 2
TRINITY_DN51416_c0_g2	Viruses	NA	NA	NA	NA	Virtovirus	Tobacco virtovirus 1
TRINITY_DN129824_c0_g1	Viruses	NA	NA	NA	NA	NA	Wuhan insect virus 8
TRINITY_DN52386_c0_g3	Viruses	NA	NA	Tymovirales	Betaflexiviridae	Carlavirus	Daphne virus S
TRINITY_DN69602_c0_g1	Viruses	NA	NA	Picornavirales	Secoviridae	Waikavirus	Rice tungro spherical virus
TRINITY_DN38562_c0_g1	Viruses	NA	NA	Picornavirales	Secoviridae	Waikavirus	Maize chlorotic dwarf virus
TRINITY_DN64153_c0_g1	Viruses	NA	NA	NA	NA	NA	Papaya meleira virus 2
TRINITY_DN72067_c0_g1	Viruses	NA	NA	Picornavirales	Secoviridae	Waikavirus	Bellflower vein chlorosis virus
TRINITY_DN111787_c0_g1	Viruses	NA	NA	NA	NA	NA	Spissistilus festinus virus 1
TRINITY_DN125544_c0_g1	Viruses	NA	NA	Tymovirales	Betaflexiviridae	Prunevirus	Caucasus prunus virus
TRINITY_DN21077_c0_g1	Viruses	NA	NA	NA	Totiviridae	NA	Leptopilina boulardi Toti-like virus
TRINITY_DN219813_c0_g1	Viruses	NA	NA	Picornavirales	Secoviridae	Waikavirus	Bellflower vein chlorosis virus
TRINITY_DN122849_c0_g1	Viruses	NA	NA	NA	NA	NA	Wuhan insect virus 15
TRINITY_DN199504_c0_g1	Viruses	NA	NA	NA	Papillomaviridae	Gammapapillomavirus	Gammapapillomavirus 1
TRINITY_DN78272_c1_g2	Viruses	NA	NA	Picornavirales	Secoviridae	Waikavirus	Rice tungro spherical virus
TRINITY_DN85285_c5_g1	Viruses	NA	NA	Mononegavirales	Rhabdoviridae	Cytorhabdovirus	Cabbage cytorhabdovirus 1
TRINITY_DN78582_c2_g1	Viruses	NA	NA	Tymovirales	Betaflexiviridae	Foveavirus	Peach chlorotic mottle virus
TRINITY_DN84559_c5_g1	Viruses	NA	NA	NA	NA	NA	Xinzhou nematode virus 3
TRINITY_DN34924_c0_g1	Viruses	NA	NA	NA	Baculoviridae	Betabaculovirus	Mythimna unipuncta granulovirus A
TRINITY_DN85748_c3_g4	Viruses	NA	NA	Picornavirales	Secoviridae	Waikavirus	Rice tungro spherical virus
TRINITY_DN118100_c0_g1	Viruses	NA	NA	NA	Genomoviridae	NA	Lynx canadensis faeces associated genomovirus CL1 71
TRINITY_DN183679_c0_g1	Viruses	NA	NA	NA	NA	NA	Wuhan insect virus 23
TRINITY_DN49911_c0_g2	Viruses	NA	NA	NA	NA	Virtovirus	Tobacco virtovirus 1
TRINITY_DN111945_c0_g1	Viruses	NA	NA	NA	NA	NA	Hubei bunya-like virus 3
TRINITY_DN149968_c0_g1	Viruses	NA	NA	Ortervirales	Caulimoviridae	Caulimovirus	Figwort mosaic virus
TRINITY_DN36451_c0_g1	Viruses	NA	NA	Picornavirales	Secoviridae	Waikavirus	Blackcurrant waikavirus A
TRINITY_DN54855_c0_g1	Viruses	NA	NA	Ortervirales	Caulimoviridae	Caulimovirus	Dahlia mosaic virus
TRINITY_DN34571_c1_g1	Viruses	NA	NA	Caudovirales	Myoviridae	NA	Klebsiella phage vB_KpnM_KB57
TRINITY_DN44805_c0_g1	Viruses	NA	NA	Tymovirales	Tymoviridae	Marafivirus	Medicago sativa marafivirus 1
TRINITY_DN197061_c0_g1	Viruses	NA	NA	NA	Mimiviridae	Tupanvirus	Tupanvirus deep ocean
TRINITY_DN63131_c5_g1	Viruses	NA	NA	NA	NA	NA	Shayang fly virus 4
TRINITY_DN141788_c0_g1	Viruses	NA	NA	Picornavirales	Secoviridae	Waikavirus	Maize chlorotic dwarf virus
TRINITY_DN198075_c0_g1	Viruses	NA	NA	Tymovirales	Betaflexiviridae	Divavirus	Ocimum basilicum RNA virus 1
TRINITY_DN63043_c1_g1	Viruses	NA	NA	NA	NA	Virtovirus	Tobacco virtovirus 1
TRINITY_DN98944_c0_g1	Viruses	NA	NA	NA	Totiviridae	NA	Leptopilina boulardi Toti-like virus
TRINITY_DN126973_c0_g1	Viruses	NA	NA	NA	NA	NA	Linepithema humile qinvirus-like virus 1
TRINITY_DN156871_c0_g1	Viruses	NA	NA	Tymovirales	Betaflexiviridae	Trichovirus	Apple chlorotic leaf spot virus
TRINITY_DN54834_c0_g1	Viruses	NA	NA	NA	NA	NA	Hubei rhabdo-like virus 6
TRINITY_DN55525_c3_g1	Viruses	NA	NA	Ortervirales	Caulimoviridae	NA	Aristotelia chilensis virus 1
TRINITY_DN125781_c0_g1	Viruses	NA	NA	NA	Polydnaviridae	Ichnovirus	Apophua simplicipes ichnovirus
TRINITY_DN141955_c0_g1	Viruses	NA	NA	NA	NA	NA	Hubei virga-like virus 21
TRINITY_DN39143_c0_g1	Viruses	NA	NA	Picornavirales	Secoviridae	Nepovirus	Cherry leaf roll virus
TRINITY_DN53743_c5_g2	Viruses	NA	NA	NA	Polydnaviridae	Bracovirus	Cotesia congregata bracovirus
TRINITY_DN100334_c0_g1	Viruses	NA	NA	NA	NA	NA	Hubei Beny-like virus 1
TRINITY_DN194988_c0_g1	Viruses	NA	NA	NA	NA	NA	Hubei bunya-like virus 2
TRINITY_DN52642_c1_g4	Viruses	NA	NA	Picornavirales	Secoviridae	Waikavirus	Blackcurrant waikavirus A
TRINITY_DN23645_c0_g1	Viruses	NA	NA	NA	NA	NA	Wuchang Cockroach Virus 3
TRINITY_DN132542_c0_g1	Viruses	NA	NA	Mononegavirales	Rhabdoviridae	NA	Blacklegged tick chuvirus-2
TRINITY_DN118286_c0_g1	Viruses	NA	NA	NA	NA	NA	Changjiang Jingmen-like virus
TRINITY_DN181770_c0_g1	Viruses	NA	NA	Caudovirales	Myoviridae	NA	Raoultella phage Ro1
TRINITY_DN47958_c0_g1	Viruses	NA	NA	NA	NA	NA	Hubei chuvirus-like virus 3
TRINITY_DN48408_c0_g1	Viruses	NA	NA	Mononegavirales	Rhabdoviridae	Cytorhabdovirus	Wuhan Insect virus 4
TRINITY_DN85748_c1_g2	Viruses	NA	NA	Picornavirales	Secoviridae	Waikavirus	Maize chlorotic dwarf virus
TRINITY_DN85748_c2_g6	Viruses	NA	NA	Picornavirales	Secoviridae	Waikavirus	Blackcurrant waikavirus A
TRINITY_DN85748_c2_g7	Viruses	NA	NA	Picornavirales	Secoviridae	Waikavirus	Bellflower vein chlorosis virus
TRINITY_DN44639_c0_g2	Viruses	NA	NA	Mononegavirales	Nyamiviridae	Peropuvirus	Pteromalus puparum peropuvirus
TRINITY_DN84157_c4_g1	Viruses	NA	NA	NA	Totiviridae	NA	Pterostylis sanguinea totivirus A
TRINITY_DN128554_c0_g1	Viruses	NA	NA	NA	Poxviridae	Avipoxvirus	Fowlpox virus
TRINITY_DN199470_c0_g1	Viruses	NA	NA	Tymovirales	Tymoviridae	Marafivirus	Medicago sativa marafivirus 1
TRINITY_DN55008_c1_g2	Viruses	NA	NA	Picornavirales	Secoviridae	Waikavirus	Maize chlorotic dwarf virus
TRINITY_DN125919_c0_g1	Viruses	NA	NA	Tymovirales	Betaflexiviridae	Chordovirus	Carrot Ch virus 1
TRINITY_DN78582_c0_g5	Viruses	NA	NA	Tymovirales	Betaflexiviridae	Carlavirus	Potato latent virus
TRINITY_DN54282_c0_g2	Viruses	NA	NA	Picornavirales	Secoviridae	Waikavirus	Rice tungro spherical virus
TRINITY_DN53650_c0_g1	Viruses	NA	NA	Picornavirales	Secoviridae	Waikavirus	Maize chlorotic dwarf virus
TRINITY_DN53650_c0_g3	Viruses	NA	NA	Picornavirales	Secoviridae	Waikavirus	Maize chlorotic dwarf virus
TRINITY_DN66580_c8_g1	Viruses	NA	NA	Picornavirales	Secoviridae	Waikavirus	Rice tungro spherical virus
TRINITY_DN26593_c0_g1	Viruses	NA	NA	NA	NA	NA	Hubei dimarhabdovirus virus 2
TRINITY_DN45601_c2_g1	Viruses	NA	NA	Mononegavirales	Rhabdoviridae	Cytorhabdovirus	Persimmon virus A
TRINITY_DN226165_c0_g1	Viruses	NA	NA	NA	NA	NA	Saiwaicho virus
TRINITY_DN118369_c0_g1	Viruses	NA	NA	Tymovirales	Betaflexiviridae	Chordovirus	Carrot Ch virus 2
TRINITY_DN40315_c0_g1	Viruses	NA	NA	NA	Closteroviridae	Closterovirus	Fig leaf mottle-associated virus 1
TRINITY_DN48078_c0_g1	Viruses	NA	NA	Mononegavirales	Rhabdoviridae	Cytorhabdovirus	Cabbage cytorhabdovirus 1
TRINITY_DN172498_c0_g1	Viruses	NA	NA	NA	NA	NA	Hubei chuvirus-like virus 1
TRINITY_DN58664_c0_g1	Viruses	NA	NA	NA	NA	Virtovirus	Tobacco virtovirus 1
TRINITY_DN56433_c0_g1	Viruses	NA	NA	NA	NA	NA	Hubei lepidoptera virus 5
TRINITY_DN112323_c0_g1	Viruses	NA	NA	NA	NA	NA	Hubei bunya-like virus 2
TRINITY_DN137037_c0_g1	Viruses	NA	NA	NA	NA	NA	Luckshill virus
TRINITY_DN47186_c0_g1	Viruses	NA	NA	Mononegavirales	Rhabdoviridae	Cytorhabdovirus	Wuhan Insect virus 5
TRINITY_DN197243_c0_g1	Viruses	NA	NA	NA	Poxviridae	Avipoxvirus	Canarypox virus
TRINITY_DN38542_c0_g1	Viruses	NA	NA	NA	Polydnaviridae	Bracovirus	Cotesia congregata bracovirus
TRINITY_DN38146_c0_g1	Viruses	NA	NA	Picornavirales	Secoviridae	Waikavirus	Maize chlorotic dwarf virus
TRINITY_DN40533_c0_g1	Viruses	NA	NA	NA	Mimiviridae	Klosneuvirus	Bodo saltans virus
TRINITY_DN85572_c5_g4	Viruses	NA	NA	Tymovirales	Tymoviridae	Maculavirus	Grapevine Red Globe virus
TRINITY_DN196957_c0_g1	Viruses	NA	NA	Picornavirales	Secoviridae	Nepovirus	Grapevine Bulgarian latent virus
TRINITY_DN123595_c0_g1	Viruses	NA	NA	NA	NA	NA	Wuhan aphid virus 1
TRINITY_DN237847_c0_g1	Viruses	NA	NA	NA	Totiviridae	NA	Leptopilina boulardi Toti-like virus
TRINITY_DN114608_c0_g1	Viruses	NA	NA	NA	NA	NA	Wolbachia phage WO
TRINITY_DN133678_c0_g1	Viruses	NA	NA	Picornavirales	Secoviridae	Waikavirus	Blackcurrant waikavirus A
TRINITY_DN163805_c0_g1	Viruses	NA	NA	Tymovirales	Betaflexiviridae	NA	Ribes americanum virus A
TRINITY_DN57105_c2_g1	Viruses	NA	NA	NA	NA	NA	Wuhan insect virus 8
TRINITY_DN85285_c6_g1	Viruses	NA	NA	Mononegavirales	Rhabdoviridae	Cytorhabdovirus	Lettuce yellow mottle cytorhabdovirus
TRINITY_DN19566_c0_g1	Viruses	NA	NA	NA	NA	NA	Hubei bunya-like virus 3
TRINITY_DN57105_c2_g2	Viruses	NA	NA	NA	NA	NA	Wuhan insect virus 8
TRINITY_DN80525_c0_g1	Viruses	NA	NA	Tymovirales	Tymoviridae	Marafivirus	Alfalfa virus F
TRINITY_DN51840_c0_g1	Viruses	NA	NA	NA	Partitiviridae	Alphapartitivirus	Pear alphapartitivirus
TRINITY_DN84157_c5_g2	Viruses	NA	NA	NA	Totiviridae	NA	Panax notoginseng virus A
TRINITY_DN85549_c3_g1	Viruses	NA	NA	NA	Closteroviridae	Ampelovirus	Little cherry virus 2
TRINITY_DN68912_c0_g1	Viruses	NA	NA	Tymovirales	Tymoviridae	Marafivirus	Medicago sativa marafivirus 1
TRINITY_DN83750_c1_g1	Viruses	NA	NA	Tymovirales	Betaflexiviridae	Chordovirus	Carrot Ch virus 1
TRINITY_DN52550_c0_g5	Viruses	NA	NA	Picornavirales	Secoviridae	Waikavirus	Rice tungro spherical virus
TRINITY_DN71966_c1_g1	Viruses	NA	NA	Picornavirales	Secoviridae	Waikavirus	Maize chlorotic dwarf virus
TRINITY_DN64382_c0_g3	Viruses	NA	NA	Picornavirales	Secoviridae	Waikavirus	Maize chlorotic dwarf virus
TRINITY_DN84616_c3_g1	Viruses	NA	NA	NA	NA	NA	Beihai narna-like virus 23
TRINITY_DN85215_c0_g1	Viruses	NA	NA	NA	NA	NA	Shuangao lacewing virus 2
TRINITY_DN72067_c3_g1	Viruses	NA	NA	Picornavirales	Secoviridae	Waikavirus	Maize chlorotic dwarf virus
TRINITY_DN53882_c0_g1	Viruses	NA	NA	NA	Partitiviridae	Alphapartitivirus	Pear alphapartitivirus
TRINITY_DN85225_c2_g3	Viruses	NA	NA	Picornavirales	Secoviridae	Waikavirus	Maize chlorotic dwarf virus
TRINITY_DN19573_c0_g1	Viruses	NA	NA	NA	NA	NA	Daeseongdong virus 2
TRINITY_DN79221_c0_g1	Viruses	NA	NA	NA	NA	NA	Hubei Beny-like virus 1
TRINITY_DN84283_c0_g1	Viruses	NA	NA	Picornavirales	Secoviridae	Waikavirus	Maize chlorotic dwarf virus
TRINITY_DN65682_c3_g3	Viruses	NA	NA	Ortervirales	Caulimoviridae	Caulimovirus	Dahlia mosaic virus
TRINITY_DN73214_c3_g1	Viruses	NA	NA	Picornavirales	Secoviridae	Waikavirus	Bellflower vein chlorosis virus
TRINITY_DN48662_c0_g1	Viruses	NA	NA	NA	Partitiviridae	NA	Persimmon cryptic virus
TRINITY_DN60872_c0_g1	Viruses	NA	NA	Tymovirales	Betaflexiviridae	Chordovirus	Carrot Ch virus 2
TRINITY_DN71966_c1_g2	Viruses	NA	NA	Picornavirales	Secoviridae	Waikavirus	Maize chlorotic dwarf virus
TRINITY_DN52386_c0_g4	Viruses	NA	NA	Tymovirales	Betaflexiviridae	Chordovirus	Carrot Ch virus 2
TRINITY_DN35394_c0_g1	Viruses	NA	NA	NA	NA	NA	Wuhan insect virus 8
TRINITY_DN51504_c0_g2	Viruses	NA	NA	Tymovirales	Betaflexiviridae	Chordovirus	Carrot Ch virus 1
TRINITY_DN36660_c0_g1	Viruses	NA	NA	NA	NA	NA	Wuhan insect virus 8
TRINITY_DN49375_c0_g1	Viruses	NA	NA	NA	Partitiviridae	Deltapartitivirus	Beet cryptic virus 3
TRINITY_DN83776_c1_g1	Viruses	NA	NA	NA	Totiviridae	NA	Leptopilina boulardi Toti-like virus
TRINITY_DN57978_c1_g1	Viruses	NA	NA	NA	Totiviridae	NA	Leptopilina boulardi Toti-like virus
TRINITY_DN66734_c1_g3	Viruses	NA	NA	Tymovirales	Tymoviridae	Marafivirus	Medicago sativa marafivirus 1
TRINITY_DN56688_c0_g1	Viruses	NA	NA	Tymovirales	Tymoviridae	Marafivirus	Medicago sativa marafivirus 1
TRINITY_DN81024_c0_g1	Viruses	NA	NA	Tymovirales	Betaflexiviridae	Chordovirus	Carrot Ch virus 1
TRINITY_DN81024_c0_g2	Viruses	NA	NA	Tymovirales	Betaflexiviridae	Chordovirus	Carrot Ch virus 1
TRINITY_DN48732_c0_g1	Viruses	NA	NA	NA	NA	NA	Wenzhou sobemo-like virus 4
TRINITY_DN78582_c0_g1	Viruses	NA	NA	Tymovirales	Betaflexiviridae	Chordovirus	Carrot Ch virus 1
TRINITY_DN84088_c1_g1	Viruses	NA	NA	Tymovirales	Betaflexiviridae	Chordovirus	Carrot Ch virus 1
TRINITY_DN72050_c1_g4	Viruses	NA	NA	Picornavirales	Secoviridae	Waikavirus	Maize chlorotic dwarf virus
TRINITY_DN85572_c2_g1	Viruses	NA	NA	Tymovirales	Tymoviridae	Marafivirus	Medicago sativa marafivirus 1
TRINITY_DN52386_c0_g1	Viruses	NA	NA	Tymovirales	Betaflexiviridae	Chordovirus	Carrot Ch virus 2
TRINITY_DN85748_c3_g1	Viruses	NA	NA	Picornavirales	Secoviridae	Waikavirus	Maize chlorotic dwarf virus
TRINITY_DN85114_c3_g1	Viruses	NA	NA	NA	NA	NA	Papaya meleira virus 2
TRINITY_DN46614_c1_g3	Viruses	NA	NA	NA	Totiviridae	NA	Leptopilina boulardi Toti-like virus
TRINITY_DN70596_c0_g2	Viruses	NA	NA	Tymovirales	Tymoviridae	Marafivirus	Medicago sativa marafivirus 1
TRINITY_DN39648_c0_g1	Viruses	NA	NA	NA	Totiviridae	NA	Leptopilina boulardi Toti-like virus
TRINITY_DN41230_c0_g1	Viruses	NA	NA	NA	Partitiviridae	NA	Persimmon cryptic virus
TRINITY_DN51504_c0_g4	Viruses	NA	NA	Tymovirales	Betaflexiviridae	Trichovirus	Cherry mottle leaf virus
TRINITY_DN194044_c0_g1	Viruses	NA	NA	NA	NA	NA	Wuhan insect virus 8
TRINITY_DN68978_c0_g2	Viruses	NA	NA	Picornavirales	Secoviridae	Waikavirus	Maize chlorotic dwarf virus
TRINITY_DN85572_c2_g2	Viruses	NA	NA	Tymovirales	Tymoviridae	Marafivirus	Medicago sativa marafivirus 1
TRINITY_DN69483_c1_g1	Viruses	NA	NA	NA	Narnaviridae	Mitovirus	Beta vulgaris mitovirus 1
TRINITY_DN84157_c5_g1	Viruses	NA	NA	NA	Totiviridae	NA	Panax notoginseng virus A
TRINITY_DN66734_c1_g1	Viruses	NA	NA	Tymovirales	Tymoviridae	Marafivirus	Medicago sativa marafivirus 1
TRINITY_DN64553_c3_g1	Viruses	NA	NA	Tymovirales	Tymoviridae	Marafivirus	Nectarine marafivirus M
TRINITY_DN139055_c0_g1	Viruses	NA	NA	NA	NA	NA	Wuhan insect virus 8
TRINITY_DN49722_c0_g1	Viruses	NA	NA	NA	NA	NA	Beihai narna-like virus 23
TRINITY_DN202774_c0_g1	Viruses	NA	NA	Picornavirales	Secoviridae	Nepovirus	Cherry leaf roll virus
TRINITY_DN115354_c0_g1	Viruses	NA	NA	Picornavirales	Secoviridae	Nepovirus	Cherry leaf roll virus
TRINITY_DN38156_c0_g1	Viruses	NA	NA	NA	NA	NA	Wuhan insect virus 8
TRINITY_DN85435_c8_g2	Viruses	NA	NA	Mononegavirales	Rhabdoviridae	Cytorhabdovirus	Lettuce yellow mottle cytorhabdovirus
TRINITY_DN124414_c0_g1	Viruses	NA	NA	Picornavirales	Secoviridae	Nepovirus	Cherry leaf roll virus
TRINITY_DN51068_c0_g1	Viruses	NA	NA	NA	NA	NA	Beihai narna-like virus 23
TRINITY_DN85572_c5_g2	Viruses	NA	NA	Tymovirales	Tymoviridae	Marafivirus	Blackberry virus S
TRINITY_DN115986_c0_g1	Viruses	NA	NA	NA	NA	NA	Hubei odonate virus 15
TRINITY_DN52861_c0_g1	Viruses	NA	NA	Tymovirales	Betaflexiviridae	Chordovirus	Carrot Ch virus 2
TRINITY_DN48605_c0_g1	Viruses	NA	NA	Mononegavirales	Rhabdoviridae	Cytorhabdovirus	Lettuce necrotic yellows cytorhabdovirus
TRINITY_DN173782_c0_g1	Viruses	NA	NA	NA	Papillomaviridae	Gammapapillomavirus	Gammapapillomavirus 1
TRINITY_DN48801_c0_g1	Viruses	NA	NA	NA	Tombusviridae	Umbravirus	Papaya umbra virus
TRINITY_DN147350_c0_g1	Viruses	NA	NA	Caudovirales	Podoviridae	Ea92virus	Erwinia virus Ea9-2
TRINITY_DN176985_c0_g1	Viruses	NA	NA	Picornavirales	Secoviridae	Nepovirus	Cherry leaf roll virus
TRINITY_DN45509_c0_g1	Viruses	NA	NA	Tymovirales	Tymoviridae	Marafivirus	Alfalfa virus F
TRINITY_DN87951_c0_g1	Viruses	NA	NA	NA	Papillomaviridae	Gammapapillomavirus	Gammapapillomavirus 1
TRINITY_DN55008_c2_g1	Viruses	NA	NA	Picornavirales	Secoviridae	Waikavirus	Rice tungro spherical virus
TRINITY_DN85399_c8_g1	Viruses	NA	NA	NA	NA	NA	Hubei lepidoptera virus 5
TRINITY_DN85572_c3_g1	Viruses	NA	NA	Tymovirales	Tymoviridae	Marafivirus	Medicago sativa marafivirus 1
TRINITY_DN54267_c0_g1	Viruses	NA	NA	NA	Partitiviridae	NA	Pittosporum cryptic virus-1
TRINITY_DN83750_c1_g3	Viruses	NA	NA	Tymovirales	Betaflexiviridae	NA	Lettuce chordovirus 1
TRINITY_DN57105_c2_g5	Viruses	NA	NA	NA	NA	NA	Wuhan insect virus 8
TRINITY_DN84559_c6_g1	Viruses	NA	NA	NA	NA	NA	Xinzhou nematode virus 3
TRINITY_DN84157_c5_g3	Viruses	NA	NA	NA	Totiviridae	NA	Panax notoginseng virus A
TRINITY_DN85435_c8_g1	Viruses	NA	NA	Mononegavirales	Rhabdoviridae	Cytorhabdovirus	Wuhan Insect virus 6
TRINITY_DN122439_c0_g1	Viruses	NA	NA	NA	Totiviridae	NA	Leptopilina boulardi Toti-like virus
TRINITY_DN117870_c0_g1	Viruses	NA	NA	Ortervirales	Retroviridae	Gammaretrovirus	Murine leukemia virus
TRINITY_DN29885_c0_g1	Viruses	NA	NA	Picornavirales	Secoviridae	Waikavirus	Bellflower vein chlorosis virus
TRINITY_DN85633_c3_g1	Viruses	NA	NA	Picornavirales	Secoviridae	Waikavirus	Rice tungro spherical virus
TRINITY_DN57105_c2_g6	Viruses	NA	NA	NA	NA	NA	Wuhan insect virus 8
TRINITY_DN220854_c0_g1	Viruses	NA	NA	NA	Papillomaviridae	Gammapapillomavirus	Gammapapillomavirus 1
TRINITY_DN57105_c2_g3	Viruses	NA	NA	NA	NA	NA	Wuhan insect virus 8
TRINITY_DN85633_c2_g4	Viruses	NA	NA	Picornavirales	Secoviridae	Waikavirus	Maize chlorotic dwarf virus
TRINITY_DN55008_c1_g1	Viruses	NA	NA	Picornavirales	Secoviridae	Waikavirus	Rice tungro spherical virus
TRINITY_DN52861_c0_g2	Viruses	NA	NA	Tymovirales	Betaflexiviridae	NA	Lettuce chordovirus 1
TRINITY_DN68912_c0_g4	Viruses	NA	NA	Tymovirales	Tymoviridae	Marafivirus	Medicago sativa marafivirus 1
TRINITY_DN48341_c0_g1	Viruses	NA	NA	NA	Totiviridae	NA	Panax notoginseng virus A
TRINITY_DN59789_c9_g1	Viruses	NA	NA	Caudovirales	Podoviridae	Ea92virus	Erwinia virus Frozen
TRINITY_DN84088_c0_g1	Viruses	NA	NA	Tymovirales	Betaflexiviridae	Robigovirus	Cherry twisted leaf associated virus
TRINITY_DN102149_c0_g1	Viruses	NA	NA	NA	Papillomaviridae	Gammapapillomavirus	Gammapapillomavirus 1
TRINITY_DN55397_c0_g1	Viruses	NA	NA	Picornavirales	Secoviridae	Waikavirus	Rice tungro spherical virus
TRINITY_DN64102_c1_g1	Viruses	NA	NA	Picornavirales	Secoviridae	Waikavirus	Maize chlorotic dwarf virus
TRINITY_DN56688_c0_g2	Viruses	NA	NA	Tymovirales	Tymoviridae	Marafivirus	Medicago sativa marafivirus 1
TRINITY_DN46614_c1_g1	Viruses	NA	NA	NA	Totiviridae	NA	Leptopilina boulardi Toti-like virus
TRINITY_DN52282_c0_g1	Viruses	NA	NA	NA	NA	NA	Papaya meleira virus 2
TRINITY_DN46674_c0_g1	Viruses	NA	NA	Mononegavirales	Rhabdoviridae	Cytorhabdovirus	Cabbage cytorhabdovirus 1
TRINITY_DN83750_c1_g2	Viruses	NA	NA	Tymovirales	Betaflexiviridae	Divavirus	Diuris virus B
TRINITY_DN68912_c0_g3	Viruses	NA	NA	Tymovirales	Tymoviridae	Marafivirus	Medicago sativa marafivirus 1
TRINITY_DN55008_c4_g1	Viruses	NA	NA	Picornavirales	Secoviridae	Waikavirus	Maize chlorotic dwarf virus
TRINITY_DN55397_c0_g3	Viruses	NA	NA	Picornavirales	Secoviridae	Waikavirus	Rice tungro spherical virus
TRINITY_DN223927_c0_g1	Viruses	NA	NA	NA	NA	NA	Wuhan insect virus 8
TRINITY_DN188554_c0_g1	Viruses	NA	NA	NA	NA	NA	Wuhan insect virus 8
TRINITY_DN117156_c0_g1	Viruses	NA	NA	NA	NA	NA	Hubei dimarhabdovirus virus 2
TRINITY_DN78582_c0_g3	Viruses	NA	NA	Tymovirales	Betaflexiviridae	Robigovirus	Cherry twisted leaf associated virus
TRINITY_DN49529_c0_g1	Viruses	NA	NA	Mononegavirales	Rhabdoviridae	Cytorhabdovirus	Wuhan Insect virus 5
TRINITY_DN85572_c3_g2	Viruses	NA	NA	Tymovirales	Tymoviridae	Marafivirus	Alfalfa virus F
TRINITY_DN85572_c5_g5	Viruses	NA	NA	Tymovirales	Tymoviridae	Marafivirus	Medicago sativa marafivirus 1
TRINITY_DN66734_c1_g2	Viruses	NA	NA	Tymovirales	Tymoviridae	Marafivirus	Medicago sativa marafivirus 1
TRINITY_DN52861_c0_g7	Viruses	NA	NA	Tymovirales	Betaflexiviridae	NA	Lettuce chordovirus 1
TRINITY_DN68912_c0_g2	Viruses	NA	NA	Tymovirales	Tymoviridae	Marafivirus	Medicago sativa marafivirus 1
TRINITY_DN78723_c3_g1	Viruses	NA	NA	Tymovirales	Tymoviridae	Marafivirus	Alfalfa virus F
TRINITY_DN41148_c0_g1	Viruses	NA	NA	NA	NA	NA	Shuangao Fly Virus 2
TRINITY_DN85748_c1_g3	Viruses	NA	NA	Picornavirales	Secoviridae	Waikavirus	Bellflower vein chlorosis virus
TRINITY_DN72146_c4_g3	Viruses	NA	NA	NA	Polydnaviridae	Bracovirus	Cotesia sesamiae bracovirus
TRINITY_DN236611_c0_g1	Viruses	NA	NA	NA	Papillomaviridae	Gammapapillomavirus	Gammapapillomavirus 1
TRINITY_DN36637_c1_g1	Viruses	NA	NA	Tymovirales	Betaflexiviridae	Robigovirus	Cherry twisted leaf associated virus
TRINITY_DN190477_c0_g1	Viruses	NA	NA	Picornavirales	Secoviridae	Nepovirus	Cherry leaf roll virus
TRINITY_DN224780_c0_g1	Viruses	NA	NA	NA	Papillomaviridae	Gammapapillomavirus	Gammapapillomavirus 1
TRINITY_DN46871_c0_g1	Viruses	NA	NA	Mononegavirales	Rhabdoviridae	Cytorhabdovirus	Lettuce necrotic yellows cytorhabdovirus
TRINITY_DN112998_c0_g1	Viruses	NA	NA	NA	Papillomaviridae	Gammapapillomavirus	Gammapapillomavirus 1
TRINITY_DN168659_c0_g1	Viruses	NA	NA	NA	NA	NA	Hubei toti-like virus 18
TRINITY_DN97977_c0_g1	Viruses	NA	NA	Picornavirales	Secoviridae	Waikavirus	Maize chlorotic dwarf virus
TRINITY_DN5626_c0_g1	Viruses	NA	NA	NA	Polydnaviridae	Bracovirus	Cotesia congregata bracovirus
TRINITY_DN60212_c0_g1	Viruses	NA	NA	Mononegavirales	Rhabdoviridae	Cytorhabdovirus	Wuhan Insect virus 4
TRINITY_DN48071_c0_g1	Viruses	NA	NA	NA	Totiviridae	NA	Maize-associated totivirus 3
TRINITY_DN148005_c0_g1	Viruses	NA	NA	NA	NA	NA	Hubei dimarhabdovirus virus 2
TRINITY_DN123320_c0_g1	Viruses	NA	NA	Caudovirales	Podoviridae	Ea92virus	Erwinia virus Ea9-2
TRINITY_DN56942_c0_g1	Viruses	NA	NA	Picornavirales	Secoviridae	Waikavirus	Maize chlorotic dwarf virus
TRINITY_DN49110_c0_g1	Viruses	NA	NA	NA	Totiviridae	Totivirus	Panax notoginseng virus B
TRINITY_DN78562_c2_g1	Viruses	NA	NA	Picornavirales	Secoviridae	Waikavirus	Blackcurrant waikavirus A
TRINITY_DN57943_c6_g1	Viruses	NA	NA	NA	NA	NA	Hubei rhabdo-like virus 6
TRINITY_DN75868_c0_g2	Viruses	NA	NA	NA	Narnaviridae	Mitovirus	Beta vulgaris mitovirus 1
TRINITY_DN223435_c0_g1	Viruses	NA	NA	NA	Papillomaviridae	Gammapapillomavirus	Gammapapillomavirus 1
TRINITY_DN118990_c0_g1	Viruses	NA	NA	Ortervirales	Retroviridae	Gammaretrovirus	Murine leukemia virus
TRINITY_DN199939_c0_g1	Viruses	NA	NA	Caudovirales	Podoviridae	Ea92virus	Erwinia virus Ea9-2
TRINITY_DN72901_c1_g1	Viruses	NA	NA	Tymovirales	Betaflexiviridae	NA	Lettuce chordovirus 1
TRINITY_DN153200_c0_g1	Viruses	NA	NA	Picornavirales	Secoviridae	Nepovirus	Blackcurrant reversion virus
TRINITY_DN44918_c0_g1	Viruses	NA	NA	Ortervirales	Caulimoviridae	Caulimovirus	Mirabilis mosaic virus
TRINITY_DN85633_c2_g8	Viruses	NA	NA	Picornavirales	Secoviridae	Waikavirus	Rice tungro spherical virus
TRINITY_DN48402_c0_g1	Viruses	NA	NA	Mononegavirales	Rhabdoviridae	Cytorhabdovirus	Ivy vein banding virus
TRINITY_DN78272_c1_g3	Viruses	NA	NA	Picornavirales	Secoviridae	Waikavirus	Bellflower vein chlorosis virus
TRINITY_DN195055_c0_g1	Viruses	NA	NA	Mononegavirales	Rhabdoviridae	NA	Wuhan Insect virus 7
TRINITY_DN20222_c0_g1	Viruses	NA	NA	Tymovirales	Tymoviridae	Marafivirus	Medicago sativa marafivirus 1
TRINITY_DN85572_c5_g8	Viruses	NA	NA	Tymovirales	Tymoviridae	Marafivirus	Alfalfa virus F
TRINITY_DN39648_c0_g2	Viruses	NA	NA	NA	Totiviridae	NA	Leptopilina boulardi Toti-like virus
TRINITY_DN48242_c0_g2	Viruses	NA	NA	NA	NA	NA	Hubei rhabdo-like virus 6
TRINITY_DN55008_c1_g3	Viruses	NA	NA	Picornavirales	Secoviridae	Waikavirus	Rice tungro spherical virus
TRINITY_DN67901_c4_g1	Viruses	NA	NA	NA	NA	NA	Shuangao toti-like virus
TRINITY_DN166985_c0_g1	Viruses	NA	NA	NA	Totiviridae	NA	Leptopilina boulardi Toti-like virus
TRINITY_DN49765_c0_g1	Viruses	NA	NA	Mononegavirales	Rhabdoviridae	Cytorhabdovirus	Lettuce yellow mottle cytorhabdovirus
TRINITY_DN52954_c0_g1	Viruses	NA	NA	NA	Partitiviridae	NA	Linepithema humile partiti-like virus 1
TRINITY_DN56942_c0_g2	Viruses	NA	NA	Picornavirales	Secoviridae	Waikavirus	Maize chlorotic dwarf virus
TRINITY_DN64102_c1_g4	Viruses	NA	NA	Picornavirales	Secoviridae	Waikavirus	Maize chlorotic dwarf virus
TRINITY_DN133279_c0_g1	Viruses	NA	NA	Tymovirales	Tymoviridae	Marafivirus	Medicago sativa marafivirus 1
TRINITY_DN123771_c0_g1	Viruses	NA	NA	NA	NA	NA	Wuhan insect virus 8
TRINITY_DN122240_c0_g1	Viruses	NA	NA	Picornavirales	Secoviridae	Nepovirus	Cherry leaf roll virus
TRINITY_DN70705_c3_g2	Viruses	NA	NA	NA	NA	NA	Wuhan insect virus 8
TRINITY_DN72067_c2_g1	Viruses	NA	NA	Picornavirales	Secoviridae	Waikavirus	Rice tungro spherical virus
TRINITY_DN46926_c0_g1	Viruses	NA	NA	Mononegavirales	Rhabdoviridae	Cytorhabdovirus	Cabbage cytorhabdovirus 1
TRINITY_DN84283_c1_g3	Viruses	NA	NA	Picornavirales	Secoviridae	Waikavirus	Blackcurrant waikavirus A
TRINITY_DN48299_c0_g1	Viruses	NA	NA	NA	Totiviridae	NA	Panax notoginseng virus A
TRINITY_DN52861_c0_g5	Viruses	NA	NA	Tymovirales	Betaflexiviridae	NA	Lettuce chordovirus 1
TRINITY_DN57105_c2_g4	Viruses	NA	NA	NA	NA	NA	Wuhan insect virus 8
TRINITY_DN218502_c0_g1	Viruses	NA	NA	NA	Totiviridae	NA	Leptopilina boulardi Toti-like virus
TRINITY_DN85748_c3_g2	Viruses	NA	NA	Picornavirales	Secoviridae	Waikavirus	Maize chlorotic dwarf virus
TRINITY_DN26919_c0_g1	Viruses	NA	NA	NA	NA	NA	Hubei bunya-like virus 2
TRINITY_DN69602_c2_g2	Viruses	NA	NA	Picornavirales	Secoviridae	Waikavirus	Blackcurrant waikavirus A
TRINITY_DN159903_c0_g1	Viruses	NA	NA	Tymovirales	Betaflexiviridae	Foveavirus	Asian prunus virus 3
TRINITY_DN64553_c1_g1	Viruses	NA	NA	Tymovirales	Tymoviridae	Maculavirus	Grapevine Red Globe virus
TRINITY_DN119649_c0_g1	Viruses	NA	NA	NA	Totiviridae	NA	Leptopilina boulardi Toti-like virus
TRINITY_DN148109_c0_g1	Viruses	NA	NA	Caudovirales	Podoviridae	T7virus	Erwinia phage vB_EamP-L1
TRINITY_DN52642_c1_g3	Viruses	NA	NA	Picornavirales	Secoviridae	Waikavirus	Rice tungro spherical virus
TRINITY_DN201174_c0_g1	Viruses	NA	NA	NA	Papillomaviridae	Gammapapillomavirus	Gammapapillomavirus 1
TRINITY_DN43157_c0_g1	Viruses	NA	NA	NA	Polydnaviridae	Bracovirus	Cotesia sesamiae bracovirus
TRINITY_DN65288_c0_g2	Viruses	NA	NA	Picornavirales	Secoviridae	Waikavirus	Rice tungro spherical virus
TRINITY_DN85572_c5_g3	Viruses	NA	NA	Tymovirales	Tymoviridae	Marafivirus	Alfalfa virus F
TRINITY_DN64102_c1_g3	Viruses	NA	NA	Picornavirales	Secoviridae	Waikavirus	Maize chlorotic dwarf virus
TRINITY_DN78582_c1_g1	Viruses	NA	NA	Tymovirales	Betaflexiviridae	Chordovirus	Carrot Ch virus 1
TRINITY_DN191425_c0_g1	Viruses	NA	NA	Ortervirales	Caulimoviridae	NA	Aristotelia chilensis virus 1
TRINITY_DN179225_c0_g1	Viruses	NA	NA	NA	Polydnaviridae	Bracovirus	Cotesia congregata bracovirus
TRINITY_DN85572_c3_g3	Viruses	NA	NA	Tymovirales	NA	NA	Peach virus T
TRINITY_DN173073_c0_g1	Viruses	NA	NA	Caudovirales	Podoviridae	Ea92virus	Erwinia virus Ea9-2
TRINITY_DN57105_c4_g1	Viruses	NA	NA	NA	NA	NA	Wuhan insect virus 8
TRINITY_DN58184_c3_g1	Viruses	NA	NA	Picornavirales	Secoviridae	Waikavirus	Maize chlorotic dwarf virus
TRINITY_DN199190_c0_g1	Viruses	NA	NA	NA	Papillomaviridae	Gammapapillomavirus	Gammapapillomavirus 1
TRINITY_DN68978_c0_g1	Viruses	NA	NA	Picornavirales	Secoviridae	Waikavirus	Maize chlorotic dwarf virus
TRINITY_DN55397_c0_g2	Viruses	NA	NA	Picornavirales	Secoviridae	Waikavirus	Maize chlorotic dwarf virus
TRINITY_DN69602_c2_g11	Viruses	NA	NA	Picornavirales	Secoviridae	Waikavirus	Blackcurrant waikavirus A
TRINITY_DN191282_c0_g1	Viruses	NA	NA	NA	NA	NA	Wuhan insect virus 8
TRINITY_DN46614_c1_g2	Viruses	NA	NA	NA	Totiviridae	NA	Leptopilina boulardi Toti-like virus
TRINITY_DN62049_c1_g1	Viruses	NA	NA	NA	NA	NA	Hubei rhabdo-like virus 1
TRINITY_DN16841_c0_g1	Viruses	NA	NA	Tymovirales	Betaflexiviridae	NA	Ribes americanum virus A
TRINITY_DN175917_c0_g1	Viruses	NA	NA	Mononegavirales	Rhabdoviridae	NA	Wuhan Insect virus 7
TRINITY_DN190507_c0_g1	Viruses	NA	NA	Picornavirales	Secoviridae	Nepovirus	Grapevine Bulgarian latent virus
TRINITY_DN121487_c0_g1	Viruses	NA	NA	NA	NA	NA	Wuhan cricket virus
TRINITY_DN102572_c0_g1	Viruses	NA	NA	NA	NA	NA	Wuhan insect virus 8
TRINITY_DN92363_c0_g1	Viruses	NA	NA	NA	Papillomaviridae	Gammapapillomavirus	Gammapapillomavirus 1
TRINITY_DN34377_c0_g1	Viruses	NA	NA	NA	NA	NA	Hubei chuvirus-like virus 1
TRINITY_DN90431_c0_g1	Viruses	NA	NA	NA	NA	Negevirus	Negevirus Nona 1
TRINITY_DN85633_c2_g2	Viruses	NA	NA	Picornavirales	Secoviridae	Waikavirus	Maize chlorotic dwarf virus
TRINITY_DN198062_c0_g1	Viruses	NA	NA	Ortervirales	Caulimoviridae	NA	Aristotelia chilensis virus 1
TRINITY_DN195372_c0_g1	Viruses	NA	NA	NA	NA	NA	Wuhan insect virus 22
TRINITY_DN64102_c2_g3	Viruses	NA	NA	Picornavirales	Secoviridae	Waikavirus	Rice tungro spherical virus
TRINITY_DN237676_c0_g1	Viruses	NA	NA	Tymovirales	Tymoviridae	Marafivirus	Alfalfa virus F
TRINITY_DN85633_c2_g9	Viruses	NA	NA	Picornavirales	Secoviridae	Waikavirus	Maize chlorotic dwarf virus
TRINITY_DN196376_c0_g1	Viruses	NA	NA	NA	NA	NA	Luckshill virus
TRINITY_DN161372_c0_g1	Viruses	NA	NA	Caudovirales	Myoviridae	NA	Pseudomonas phage OBP
TRINITY_DN188999_c0_g1	Viruses	NA	NA	NA	Reoviridae	Orbivirus	Anopheles hinesorum orbivirus
TRINITY_DN3608_c0_g1	Viruses	NA	NA	NA	Poxviridae	Parapoxvirus	Orf virus
TRINITY_DN55397_c0_g5	Viruses	NA	NA	Picornavirales	Secoviridae	Waikavirus	Maize chlorotic dwarf virus
TRINITY_DN93739_c0_g1	Viruses	NA	NA	NA	Totiviridae	NA	Leptopilina boulardi Toti-like virus
TRINITY_DN1497_c0_g1	Viruses	NA	NA	NA	Polydnaviridae	Bracovirus	Cotesia sesamiae bracovirus
TRINITY_DN134926_c0_g1	Viruses	NA	NA	Tymovirales	Tymoviridae	Maculavirus	Grapevine Red Globe virus
TRINITY_DN156076_c0_g1	Viruses	NA	NA	Ortervirales	Caulimoviridae	NA	Aristotelia chilensis virus 1
TRINITY_DN67901_c4_g2	Viruses	NA	NA	NA	Totiviridae	NA	Leptopilina boulardi Toti-like virus
TRINITY_DN85748_c3_g3	Viruses	NA	NA	Picornavirales	Secoviridae	Waikavirus	Maize chlorotic dwarf virus
TRINITY_DN152330_c0_g1	Viruses	NA	NA	NA	Totiviridae	NA	Leptopilina boulardi Toti-like virus
TRINITY_DN85572_c5_g6	Viruses	NA	NA	Tymovirales	Tymoviridae	Marafivirus	Grapevine asteroid mosaic associated virus
TRINITY_DN44199_c1_g1	Viruses	NA	NA	NA	NA	NA	Hubei rhabdo-like virus 1
TRINITY_DN9850_c0_g1	Viruses	NA	NA	NA	NA	NA	Wuhan insect virus 8
TRINITY_DN48877_c0_g1	Viruses	NA	NA	Mononegavirales	Rhabdoviridae	Cytorhabdovirus	Lettuce yellow mottle cytorhabdovirus
TRINITY_DN85748_c1_g1	Viruses	NA	NA	Picornavirales	Secoviridae	Waikavirus	Bellflower vein chlorosis virus
TRINITY_DN212139_c0_g1	Viruses	NA	NA	NA	Partitiviridae	NA	Linepithema humile partiti-like virus 1
TRINITY_DN22680_c0_g1	Viruses	NA	NA	NA	NA	NA	Shayang fly virus 4
TRINITY_DN140974_c0_g1	Viruses	NA	NA	NA	Totiviridae	NA	Leptopilina boulardi Toti-like virus
TRINITY_DN84088_c1_g2	Viruses	NA	NA	Tymovirales	Betaflexiviridae	Chordovirus	Carrot Ch virus 2
TRINITY_DN52861_c0_g8	Viruses	NA	NA	Tymovirales	Betaflexiviridae	Trichovirus	Fig latent virus 1
TRINITY_DN55397_c0_g4	Viruses	NA	NA	Picornavirales	Secoviridae	Waikavirus	Rice tungro spherical virus
TRINITY_DN55008_c0_g1	Viruses	NA	NA	Picornavirales	Secoviridae	Waikavirus	Maize chlorotic dwarf virus
TRINITY_DN170908_c0_g1	Viruses	NA	NA	Caudovirales	Myoviridae	V5virus	Escherichia virus JES2013
TRINITY_DN52386_c0_g2	Viruses	NA	NA	Tymovirales	Betaflexiviridae	Carlavirus	Daphne virus S
TRINITY_DN178003_c0_g1	Viruses	NA	NA	Picornavirales	Secoviridae	Fabavirus	Cherry virus F
TRINITY_DN85572_c5_g7	Viruses	NA	NA	Tymovirales	Tymoviridae	Maculavirus	Grapevine Red Globe virus
TRINITY_DN52642_c0_g1	Viruses	NA	NA	Picornavirales	Secoviridae	Waikavirus	Rice tungro spherical virus
TRINITY_DN80409_c3_g1	Viruses	NA	NA	Caudovirales	Myoviridae	NA	Enterobacteria phage ECGD1
TRINITY_DN14952_c0_g1	Viruses	NA	NA	NA	Polydnaviridae	Bracovirus	Cotesia sesamiae bracovirus
TRINITY_DN29287_c0_g1	Viruses	NA	NA	NA	Polydnaviridae	Bracovirus	Cotesia congregata bracovirus
TRINITY_DN158045_c0_g1	Viruses	NA	NA	Tymovirales	Betaflexiviridae	Trichovirus	Apple chlorotic leaf spot virus
TRINITY_DN55008_c5_g1	Viruses	NA	NA	Picornavirales	Secoviridae	Waikavirus	Bellflower vein chlorosis virus
TRINITY_DN68978_c0_g5	Viruses	NA	NA	Picornavirales	Secoviridae	Waikavirus	Maize chlorotic dwarf virus
TRINITY_DN41961_c1_g1	Viruses	NA	NA	NA	Closteroviridae	Ampelovirus	Grapevine leafroll-associated virus 3
TRINITY_DN52861_c0_g6	Viruses	NA	NA	Tymovirales	Betaflexiviridae	Vitivirus	Grapevine virus G
TRINITY_DN138996_c0_g1	Viruses	NA	NA	NA	NA	NA	Hubei Beny-like virus 1
TRINITY_DN47771_c0_g1	Viruses	NA	NA	NA	NA	NA	Wuchang Cockroach Virus 3
TRINITY_DN85748_c2_g2	Viruses	NA	NA	Picornavirales	Secoviridae	Waikavirus	Blackcurrant waikavirus A
TRINITY_DN213879_c0_g1	Viruses	NA	NA	NA	NA	NA	Cyril virus
TRINITY_DN39648_c1_g1	Viruses	NA	NA	NA	Totiviridae	NA	Leptopilina boulardi Toti-like virus
TRINITY_DN181241_c0_g1	Viruses	NA	NA	Picornavirales	Secoviridae	Waikavirus	Rice tungro spherical virus
TRINITY_DN85633_c3_g2	Viruses	NA	NA	Picornavirales	Secoviridae	Waikavirus	Bellflower vein chlorosis virus
TRINITY_DN73214_c0_g1	Viruses	NA	NA	Picornavirales	Secoviridae	Waikavirus	Rice tungro spherical virus
TRINITY_DN76292_c1_g1	Viruses	NA	NA	Tymovirales	Betaflexiviridae	Citrivirus	Citrus leaf blotch virus
TRINITY_DN85572_c5_g1	Viruses	NA	NA	Tymovirales	Tymoviridae	Maculavirus	Grapevine Red Globe virus
TRINITY_DN131349_c0_g1	Viruses	NA	NA	Mononegavirales	Rhabdoviridae	NA	Wuhan Insect virus 7
TRINITY_DN180179_c0_g1	Viruses	NA	NA	Tymovirales	Tymoviridae	Marafivirus	Medicago sativa marafivirus 1
TRINITY_DN53591_c2_g1	Viruses	NA	NA	NA	NA	NA	Lishi Spider Virus 1
TRINITY_DN78272_c0_g1	Viruses	NA	NA	Picornavirales	Secoviridae	Waikavirus	Blackcurrant waikavirus A
TRINITY_DN153049_c0_g1	Viruses	NA	NA	NA	Totiviridae	NA	Leptopilina boulardi Toti-like virus
TRINITY_DN237020_c0_g1	Viruses	NA	NA	NA	NA	NA	Luckshill virus
TRINITY_DN150256_c0_g1	Viruses	NA	NA	NA	Totiviridae	NA	Linepithema humile toti-like virus 1
TRINITY_DN19548_c0_g1	Viruses	NA	NA	NA	NA	NA	Wuhan house centipede virus 4
TRINITY_DN68978_c0_g4	Viruses	NA	NA	Picornavirales	Secoviridae	Waikavirus	Bellflower vein chlorosis virus
TRINITY_DN152924_c0_g1	Viruses	NA	NA	NA	Polydnaviridae	Bracovirus	Cotesia sesamiae bracovirus
TRINITY_DN64553_c1_g2	Viruses	NA	NA	Tymovirales	Tymoviridae	Maculavirus	Grapevine Red Globe virus
TRINITY_DN159813_c0_g1	Viruses	NA	NA	NA	NA	NA	Hubei dimarhabdovirus virus 2
TRINITY_DN50967_c0_g1	Viruses	NA	NA	NA	Tombusviridae	Umbravirus	Papaya umbra virus
TRINITY_DN73481_c1_g1	Viruses	NA	NA	Mononegavirales	Rhabdoviridae	Cytorhabdovirus	Persimmon virus A
TRINITY_DN65288_c0_g3	Viruses	NA	NA	Picornavirales	Secoviridae	Waikavirus	Rice tungro spherical virus
TRINITY_DN127236_c0_g1	Viruses	NA	NA	Tymovirales	Betaflexiviridae	Chordovirus	Carrot Ch virus 1
TRINITY_DN117601_c0_g1	Viruses	NA	NA	NA	NA	NA	Hubei bunya-like virus 2
TRINITY_DN58541_c2_g1	Viruses	NA	NA	NA	NA	NA	Wuhan insect virus 15
TRINITY_DN169090_c0_g1	Viruses	NA	NA	NA	Polydnaviridae	Bracovirus	Cotesia sesamiae bracovirus
TRINITY_DN55008_c3_g1	Viruses	NA	NA	Picornavirales	Secoviridae	Waikavirus	Maize chlorotic dwarf virus
TRINITY_DN217827_c0_g1	Viruses	NA	NA	Ortervirales	Caulimoviridae	Caulimovirus	Horseradish latent virus
TRINITY_DN75364_c1_g3	Viruses	NA	NA	NA	Narnaviridae	Mitovirus	Beta vulgaris mitovirus 1
TRINITY_DN78582_c0_g2	Viruses	NA	NA	Tymovirales	Betaflexiviridae	Prunevirus	Caucasus prunus virus
TRINITY_DN122858_c0_g1	Viruses	NA	NA	NA	NA	NA	Hubei Beny-like virus 1
TRINITY_DN78582_c0_g4	Viruses	NA	NA	Tymovirales	Betaflexiviridae	NA	Lettuce chordovirus 1
TRINITY_DN152408_c0_g1	Viruses	NA	NA	NA	NA	NA	Saiwaicho virus
TRINITY_DN201216_c0_g1	Viruses	NA	NA	NA	NA	NA	Jingmen tick virus
TRINITY_DN16204_c0_g1	Viruses	NA	NA	NA	Totiviridae	NA	Leptopilina boulardi Toti-like virus
TRINITY_DN40022_c0_g1	Viruses	NA	NA	NA	Closteroviridae	Ampelovirus	Grapevine leafroll-associated virus 1
TRINITY_DN54282_c0_g3	Viruses	NA	NA	Picornavirales	Secoviridae	Waikavirus	Blackcurrant waikavirus A
TRINITY_DN42193_c0_g1	Viruses	NA	NA	NA	Closteroviridae	Ampelovirus	Grapevine leafroll-associated virus 13
TRINITY_DN223019_c0_g1	Viruses	NA	NA	NA	Totiviridae	NA	Leptopilina boulardi Toti-like virus
TRINITY_DN157412_c0_g1	Viruses	NA	NA	NA	Poxviridae	Betaentomopoxvirus	Amsacta moorei entomopoxvirus
TRINITY_DN84157_c2_g1	Viruses	NA	NA	NA	Totiviridae	NA	Panax notoginseng virus A
TRINITY_DN44639_c0_g1	Viruses	NA	NA	NA	NA	NA	Hubei rhabdo-like virus 6
TRINITY_DN78272_c1_g4	Viruses	NA	NA	Picornavirales	Secoviridae	Waikavirus	Rice tungro spherical virus
TRINITY_DN82389_c3_g1	Viruses	NA	NA	NA	Polydnaviridae	Bracovirus	Cotesia sesamiae bracovirus
TRINITY_DN45644_c0_g1	Viruses	NA	NA	NA	NA	NA	Xinzhou nematode virus 3
TRINITY_DN161663_c0_g1	Viruses	NA	NA	NA	Reoviridae	Orbivirus	Anopheles hinesorum orbivirus
TRINITY_DN48510_c3_g1	Viruses	NA	NA	NA	NA	NA	Hubei dimarhabdovirus virus 2
TRINITY_DN213015_c0_g1	Viruses	NA	NA	NA	Polydnaviridae	Bracovirus	Cotesia congregata bracovirus
TRINITY_DN49911_c0_g1	Viruses	NA	NA	NA	NA	NA	Papaya meleira virus 2
TRINITY_DN51416_c0_g2	Viruses	NA	NA	NA	NA	Virtovirus	Tobacco virtovirus 1
TRINITY_DN129824_c0_g1	Viruses	NA	NA	NA	NA	NA	Wuhan insect virus 8
TRINITY_DN52386_c0_g3	Viruses	NA	NA	Tymovirales	Betaflexiviridae	Carlavirus	Daphne virus S
TRINITY_DN69602_c0_g1	Viruses	NA	NA	Picornavirales	Secoviridae	Waikavirus	Rice tungro spherical virus
TRINITY_DN38562_c0_g1	Viruses	NA	NA	Picornavirales	Secoviridae	Waikavirus	Maize chlorotic dwarf virus
TRINITY_DN64153_c0_g1	Viruses	NA	NA	NA	NA	NA	Papaya meleira virus 2
TRINITY_DN72067_c0_g1	Viruses	NA	NA	Picornavirales	Secoviridae	Waikavirus	Bellflower vein chlorosis virus
TRINITY_DN111787_c0_g1	Viruses	NA	NA	NA	NA	NA	Spissistilus festinus virus 1
TRINITY_DN125544_c0_g1	Viruses	NA	NA	Tymovirales	Betaflexiviridae	Prunevirus	Caucasus prunus virus
TRINITY_DN21077_c0_g1	Viruses	NA	NA	NA	Totiviridae	NA	Leptopilina boulardi Toti-like virus
TRINITY_DN219813_c0_g1	Viruses	NA	NA	Picornavirales	Secoviridae	Waikavirus	Bellflower vein chlorosis virus
TRINITY_DN122849_c0_g1	Viruses	NA	NA	NA	NA	NA	Wuhan insect virus 15
TRINITY_DN199504_c0_g1	Viruses	NA	NA	NA	Papillomaviridae	Gammapapillomavirus	Gammapapillomavirus 1
TRINITY_DN78272_c1_g2	Viruses	NA	NA	Picornavirales	Secoviridae	Waikavirus	Rice tungro spherical virus
TRINITY_DN85285_c5_g1	Viruses	NA	NA	Mononegavirales	Rhabdoviridae	Cytorhabdovirus	Cabbage cytorhabdovirus 1
TRINITY_DN78582_c2_g1	Viruses	NA	NA	Tymovirales	Betaflexiviridae	Foveavirus	Peach chlorotic mottle virus
TRINITY_DN84559_c5_g1	Viruses	NA	NA	NA	NA	NA	Xinzhou nematode virus 3
TRINITY_DN34924_c0_g1	Viruses	NA	NA	NA	Baculoviridae	Betabaculovirus	Mythimna unipuncta granulovirus A
TRINITY_DN85748_c3_g4	Viruses	NA	NA	Picornavirales	Secoviridae	Waikavirus	Rice tungro spherical virus
TRINITY_DN118100_c0_g1	Viruses	NA	NA	NA	Genomoviridae	NA	Lynx canadensis faeces associated genomovirus CL1 71
TRINITY_DN183679_c0_g1	Viruses	NA	NA	NA	NA	NA	Wuhan insect virus 23
TRINITY_DN49911_c0_g2	Viruses	NA	NA	NA	NA	Virtovirus	Tobacco virtovirus 1
TRINITY_DN111945_c0_g1	Viruses	NA	NA	NA	NA	NA	Hubei bunya-like virus 3
TRINITY_DN149968_c0_g1	Viruses	NA	NA	Ortervirales	Caulimoviridae	Caulimovirus	Figwort mosaic virus
TRINITY_DN36451_c0_g1	Viruses	NA	NA	Picornavirales	Secoviridae	Waikavirus	Blackcurrant waikavirus A
TRINITY_DN54855_c0_g1	Viruses	NA	NA	Ortervirales	Caulimoviridae	Caulimovirus	Dahlia mosaic virus
TRINITY_DN34571_c1_g1	Viruses	NA	NA	Caudovirales	Myoviridae	NA	Klebsiella phage vB_KpnM_KB57
TRINITY_DN44805_c0_g1	Viruses	NA	NA	Tymovirales	Tymoviridae	Marafivirus	Medicago sativa marafivirus 1
TRINITY_DN197061_c0_g1	Viruses	NA	NA	NA	Mimiviridae	Tupanvirus	Tupanvirus deep ocean
TRINITY_DN63131_c5_g1	Viruses	NA	NA	NA	NA	NA	Shayang fly virus 4
TRINITY_DN141788_c0_g1	Viruses	NA	NA	Picornavirales	Secoviridae	Waikavirus	Maize chlorotic dwarf virus
TRINITY_DN198075_c0_g1	Viruses	NA	NA	Tymovirales	Betaflexiviridae	Divavirus	Ocimum basilicum RNA virus 1
TRINITY_DN63043_c1_g1	Viruses	NA	NA	NA	NA	Virtovirus	Tobacco virtovirus 1
TRINITY_DN98944_c0_g1	Viruses	NA	NA	NA	Totiviridae	NA	Leptopilina boulardi Toti-like virus
TRINITY_DN126973_c0_g1	Viruses	NA	NA	NA	NA	NA	Linepithema humile qinvirus-like virus 1
TRINITY_DN156871_c0_g1	Viruses	NA	NA	Tymovirales	Betaflexiviridae	Trichovirus	Apple chlorotic leaf spot virus
TRINITY_DN54834_c0_g1	Viruses	NA	NA	NA	NA	NA	Hubei rhabdo-like virus 6
TRINITY_DN55525_c3_g1	Viruses	NA	NA	Ortervirales	Caulimoviridae	NA	Aristotelia chilensis virus 1
TRINITY_DN125781_c0_g1	Viruses	NA	NA	NA	Polydnaviridae	Ichnovirus	Apophua simplicipes ichnovirus
TRINITY_DN141955_c0_g1	Viruses	NA	NA	NA	NA	NA	Hubei virga-like virus 21
TRINITY_DN39143_c0_g1	Viruses	NA	NA	Picornavirales	Secoviridae	Nepovirus	Cherry leaf roll virus
TRINITY_DN53743_c5_g2	Viruses	NA	NA	NA	Polydnaviridae	Bracovirus	Cotesia congregata bracovirus
TRINITY_DN100334_c0_g1	Viruses	NA	NA	NA	NA	NA	Hubei Beny-like virus 1
TRINITY_DN194988_c0_g1	Viruses	NA	NA	NA	NA	NA	Hubei bunya-like virus 2
TRINITY_DN52642_c1_g4	Viruses	NA	NA	Picornavirales	Secoviridae	Waikavirus	Blackcurrant waikavirus A
TRINITY_DN23645_c0_g1	Viruses	NA	NA	NA	NA	NA	Wuchang Cockroach Virus 3
TRINITY_DN132542_c0_g1	Viruses	NA	NA	Mononegavirales	Rhabdoviridae	NA	Blacklegged tick chuvirus-2
TRINITY_DN118286_c0_g1	Viruses	NA	NA	NA	NA	NA	Changjiang Jingmen-like virus
TRINITY_DN181770_c0_g1	Viruses	NA	NA	Caudovirales	Myoviridae	NA	Raoultella phage Ro1
TRINITY_DN47958_c0_g1	Viruses	NA	NA	NA	NA	NA	Hubei chuvirus-like virus 3
TRINITY_DN48408_c0_g1	Viruses	NA	NA	Mononegavirales	Rhabdoviridae	Cytorhabdovirus	Wuhan Insect virus 4
TRINITY_DN85748_c1_g2	Viruses	NA	NA	Picornavirales	Secoviridae	Waikavirus	Maize chlorotic dwarf virus
TRINITY_DN85748_c2_g6	Viruses	NA	NA	Picornavirales	Secoviridae	Waikavirus	Blackcurrant waikavirus A
TRINITY_DN85748_c2_g7	Viruses	NA	NA	Picornavirales	Secoviridae	Waikavirus	Bellflower vein chlorosis virus
TRINITY_DN44639_c0_g2	Viruses	NA	NA	Mononegavirales	Nyamiviridae	Peropuvirus	Pteromalus puparum peropuvirus
TRINITY_DN84157_c4_g1	Viruses	NA	NA	NA	Totiviridae	NA	Pterostylis sanguinea totivirus A
TRINITY_DN128554_c0_g1	Viruses	NA	NA	NA	Poxviridae	Avipoxvirus	Fowlpox virus
TRINITY_DN199470_c0_g1	Viruses	NA	NA	Tymovirales	Tymoviridae	Marafivirus	Medicago sativa marafivirus 1
TRINITY_DN55008_c1_g2	Viruses	NA	NA	Picornavirales	Secoviridae	Waikavirus	Maize chlorotic dwarf virus
TRINITY_DN125919_c0_g1	Viruses	NA	NA	Tymovirales	Betaflexiviridae	Chordovirus	Carrot Ch virus 1
TRINITY_DN78582_c0_g5	Viruses	NA	NA	Tymovirales	Betaflexiviridae	Carlavirus	Potato latent virus
TRINITY_DN54282_c0_g2	Viruses	NA	NA	Picornavirales	Secoviridae	Waikavirus	Rice tungro spherical virus
TRINITY_DN53650_c0_g1	Viruses	NA	NA	Picornavirales	Secoviridae	Waikavirus	Maize chlorotic dwarf virus
TRINITY_DN53650_c0_g3	Viruses	NA	NA	Picornavirales	Secoviridae	Waikavirus	Maize chlorotic dwarf virus
TRINITY_DN66580_c8_g1	Viruses	NA	NA	Picornavirales	Secoviridae	Waikavirus	Rice tungro spherical virus
TRINITY_DN26593_c0_g1	Viruses	NA	NA	NA	NA	NA	Hubei dimarhabdovirus virus 2
TRINITY_DN45601_c2_g1	Viruses	NA	NA	Mononegavirales	Rhabdoviridae	Cytorhabdovirus	Persimmon virus A
TRINITY_DN226165_c0_g1	Viruses	NA	NA	NA	NA	NA	Saiwaicho virus
TRINITY_DN118369_c0_g1	Viruses	NA	NA	Tymovirales	Betaflexiviridae	Chordovirus	Carrot Ch virus 2
TRINITY_DN40315_c0_g1	Viruses	NA	NA	NA	Closteroviridae	Closterovirus	Fig leaf mottle-associated virus 1
TRINITY_DN48078_c0_g1	Viruses	NA	NA	Mononegavirales	Rhabdoviridae	Cytorhabdovirus	Cabbage cytorhabdovirus 1
TRINITY_DN172498_c0_g1	Viruses	NA	NA	NA	NA	NA	Hubei chuvirus-like virus 1
TRINITY_DN58664_c0_g1	Viruses	NA	NA	NA	NA	Virtovirus	Tobacco virtovirus 1
TRINITY_DN56433_c0_g1	Viruses	NA	NA	NA	NA	NA	Hubei lepidoptera virus 5
TRINITY_DN112323_c0_g1	Viruses	NA	NA	NA	NA	NA	Hubei bunya-like virus 2
TRINITY_DN137037_c0_g1	Viruses	NA	NA	NA	NA	NA	Luckshill virus
TRINITY_DN47186_c0_g1	Viruses	NA	NA	Mononegavirales	Rhabdoviridae	Cytorhabdovirus	Wuhan Insect virus 5
TRINITY_DN197243_c0_g1	Viruses	NA	NA	NA	Poxviridae	Avipoxvirus	Canarypox virus
TRINITY_DN38542_c0_g1	Viruses	NA	NA	NA	Polydnaviridae	Bracovirus	Cotesia congregata bracovirus
TRINITY_DN38146_c0_g1	Viruses	NA	NA	Picornavirales	Secoviridae	Waikavirus	Maize chlorotic dwarf virus
TRINITY_DN40533_c0_g1	Viruses	NA	NA	NA	Mimiviridae	Klosneuvirus	Bodo saltans virus
TRINITY_DN85572_c5_g4	Viruses	NA	NA	Tymovirales	Tymoviridae	Maculavirus	Grapevine Red Globe virus
TRINITY_DN196957_c0_g1	Viruses	NA	NA	Picornavirales	Secoviridae	Nepovirus	Grapevine Bulgarian latent virus
TRINITY_DN123595_c0_g1	Viruses	NA	NA	NA	NA	NA	Wuhan aphid virus 1
TRINITY_DN237847_c0_g1	Viruses	NA	NA	NA	Totiviridae	NA	Leptopilina boulardi Toti-like virus
TRINITY_DN114608_c0_g1	Viruses	NA	NA	NA	NA	NA	Wolbachia phage WO
TRINITY_DN133678_c0_g1	Viruses	NA	NA	Picornavirales	Secoviridae	Waikavirus	Blackcurrant waikavirus A
TRINITY_DN163805_c0_g1	Viruses	NA	NA	Tymovirales	Betaflexiviridae	NA	Ribes americanum virus A
