# Supplementary material for: Genomic dissection of an extended phenotype: Oak galling by a cynipid gall wasp
Source: PLoS Genet. 2019 Nov 4;15(11):e1008398. doi: 10.1371/journal.pgen.1008398 (PMC6855507; doi:10.1371/journal.pgen.1008398)
Supplement: S2 Table — Data are summarised for each replicate (4 replicates for each of Early, Growth and Mature gall stages), and split into rows for oak (Quercus robur), gall wasp (Biorhiza pallida), and four major categories of non-target contaminants: fungi, parasitoids excluding Torymus, the dominant parasitoid genus Torymus, and virus-derived reads. (XLSX) [file pgen.1008398.s017.xlsx]

## Sheet: Sheet1
S2 Table. Alignment totals for each taxonomic category per replicate Column headers are sample names.
Replicate name	1.Galls	4.Galls	8.Galls	211.Galls	127.Galls	148.Galls	182.Galls	224.Galls	234.Galls	252.Galls	270C.Galls	281.Galls
Stage	Early				Growth				Mature
Oak	36236700	28297400	20614000	20781300	16595100	22050900	9162190	6504920	1964300	2647110	4811690	4718630
Biorhiza	1491300	676243	645051	784153	504939	859459	681181	279594	1928390	1501620	1681060	1084480
Fungi	17174.6	10677.5	7432.98	1207130	40004.5	19352.8	14141.9	40564.6	169463	66490.9	157357	58330
Parasitoids	73902.8	59279.8	37064.5	155173	451903	175416	102752	583090	528505	351911	1332850	254658
Torymus	54146.9	45900.3	30436.6	99614.2	410406	143389	76709.3	453928	305604	268388	1125110	142161
Virus	88452.2	42019.5	27994.4	750331	22877.9	175370	145317	255151	110829	70140.4	494591	545208
