# Supplementary material for: Genomic dissection of an extended phenotype: Oak galling by a cynipid gall wasp
Source: PLoS Genet. 2019 Nov 4;15(11):e1008398. doi: 10.1371/journal.pgen.1008398 (PMC6855507; doi:10.1371/journal.pgen.1008398)
Supplement: S3 Table — Data are summarised for each replicate (4 replicates for each of five bud stages S0, S1, S3, S4, and leaf S5) and split into rows for transcripts originating from oak (Quercus robur), fungi and viruses. (XLSX) [file pgen.1008398.s018.xlsx]

## Sheet: Sheet1
S3 Table. Alignment totals for each taxonomic category per replicate in bud and leaf tissues. Column headers are sample names.
Replicate name	259C.Oak_Buds	268.Oak_Buds	284.Oak_Buds	297.Oak_Buds	256.Oak_Buds	278.Oak_Buds	292C.Oak_Buds	302.Oak_Buds	287.Oak_Buds	289.Oak_Buds	304.Oak_Buds	306.Oak_Buds	254.Oak_Buds	283.Oak_Buds	294.Oak_Buds	299.Oak_Buds	323C.Oak_Buds	327C.Oak_Buds	329C.Oak_Buds	332C.Oak_Buds
Stage	S0				S1				S3				S4				S5
Oak	17138300	17301300	19697200	18813500	17686300	15266500	18055300	26850700	33331300	21001900	21123800	18857000	24069800	17000300	22877200	22821200	11959900	17577400	20137900	18643800
Fungi	11267.2	2831.69	3220.22	4594.39	3666.13	1288.38	1908.21	2871.3	9561.39	2004.71	2185.03	1874.13	2441.33	1955.99	1866.85	1844.69	895.16	1948.5	2733.01	1959.32
Virus	6768.42	6181	5690.74	94089.7	40294.5	81	3856	2997	11300	1147	1311	1276	39787.2	2672	1753	570	4256	27297.3	11680	6612.86
