# Supplementary material for: Genomic dissection of an extended phenotype: Oak galling by a cynipid gall wasp
Source: PLoS Genet. 2019 Nov 4;15(11):e1008398. doi: 10.1371/journal.pgen.1008398 (PMC6855507; doi:10.1371/journal.pgen.1008398)
Supplement: S4 Table — The table gives the total numbers of genes differentially expressed between specific gall developmental stages, and the numbers of these genes that are also differentially expressed between specific stages in normal bud development. The GO term numbers for molecular function (MF) and biological process (BP) categories are the overlap between GO terms enriched for each gall and bud tissue separately. For example, cell H26 represents the overlap in GO terms between genes expressed more highly in Early versus Growth stage galls and genes expressed more highly in S4 buds versus S5 leaves, in this case an overlap of 27 terms is observed. Data are provided as percentages in an otherwise similar version of the table at right. The direction of differential expression (DE) is given for gall and normal bud tissues. Gall stages compared: E = Early, G = Growth, M = Mature. Normal oak bud stages compared: S0, S1, S3, S4 are bud stages, S5 represents a fully open leaf. Gene names for genes contained in this table are given in S11 File. (XLSX) [file pgen.1008398.s019.xlsx]

## Sheet: Sheet1
S4 Table. Differential Genes and GO terms Overlapping between Gall tissues and Buds/Leaves
Oak genes differentially expressed in gall and normal bud tissues				Normal bud/leaf stages compared						Normal bud/leaf stages compared
Gall stages compared	Total number of DE genes for this gall stage comparison	DE in Early vs later gall stage	DE in Early vs later bud or leaf stage	S0-S1	S1-S3	S3-S4	S4-Leaf	Bud-Leaf		S0-S1	S1-S3	S3-S4	S4-Leaf	Bud-Leaf
E vs G	546	Up	Up	0	1	0	311	274		0	0.18315	0	56.9597	50.1832
E vs M	1045	Up	Up	0	0	0	492	447		0	0	0	47.0813	42.7751
E vs G	747	Down	Down	0	3	0	217	191		0	0.401606	0	29.0495	25.5689
E vs M	845	Down	Down	0	0	0	206	190		0	0	0	24.3787	22.4852
E vs G	546	Up	Down	1	0	0	20	23		0.18315	0	0	3.663	4.21245
E vs M	1045	Up	Down	0	0	0	83	104		0	0	0	7.94258	9.95215
E vs G	747	Down	Up	0	0	0	13	3		0	0	0	1.74029	0.401606
E vs M	845	Down	Up	0	0	0	10	4		0	0	0	1.18343	0.473373
Overlapping oak molecular function GO terms differentially expressed in gall and normal bud tissues				Normal bud/leaf stages compared						Normal bud/leaf stages compared
Gall stages compared	Total number of DE GO terms for this gall stage comparison	DE in Early vs later gall stage	DE in Early vs later bud or leaf stage	S0-S1	S1-S3	S3-S4	S4-Leaf	Bud-Leaf		S0-S1	S1-S3	S3-S4	S4-Leaf	Bud-Leaf
E vs G	29	Up	Up	0	0	1	15	12		0	0	3.44828	51.7241	41.3793
E vs M	43	Up	Up	0	0	2	19	18		0	0	4.65116	44.186	41.8605
E vs G	64	Down	Down	0	1	0	18	17		0	1.5625	0	28.125	26.5625
E vs M	43	Down	Down	0	1	0	13	11		0	2.32558	0	30.2326	25.5814
E vs G	29	Up	Down	0	0	0	4	2		0	0	0	13.7931	6.89655
E vs M	43	Up	Down	0	0	0	11	11		0	0	0	25.5814	25.5814
E vs G	64	Down	Up	0	0	0	7	2		0	0	0	10.9375	3.125
E vs M	43	Down	Up	0	0	0	13	11		0	0	0	30.2326	25.5814
Overlapping oak biological process GO terms differentially expressed in gall and normal bud tissues				Normal bud/leaf stages compared
Gall stages compared	Total number of DE GO terms for this gall stage comparison	DE in Early vs later gall stage	DE in Early vs later bud or leaf stage	S0-S1	S1-S3	S3-S4	S4-Leaf	Bud-Leaf		S0-S1	S1-S3	S3-S4	S4-Leaf	Bud-Leaf
E vs G	56	Up	Up	0	0	0	27	27		0	0	0	48.2143	48.2143
E vs M	92	Up	Up	0	0	0	46	41		0	0	0	50	44.5652
E vs G	49	Down	Down	0	0	0	12	11		0	0	0	24.4898	22.449
E vs M	48	Down	Down	0	0	1	12	12		0	0	2.08333	25	25
E vs G	56	Up	Down	0	0	0	3	3		0	0	0	5.35714	5.35714
E vs M	92	Up	Down	0	0	0	13	12		0	0	0	14.1304	13.0435
E vs G	49	Down	Up	0	0	0	1	0		0	0	0	2.04082	0
E vs M	48	Down	Up	0	0	0	1	0		0	0	0	2.08333	0
