# Supplementary material for: Genomic dissection of an extended phenotype: Oak galling by a cynipid gall wasp
Source: PLoS Genet. 2019 Nov 4;15(11):e1008398. doi: 10.1371/journal.pgen.1008398 (PMC6855507; doi:10.1371/journal.pgen.1008398)
Supplement: S5 Table — The table gives the numbers of genes differentially expressed between specific gall developmental stages that are not differentially expressed between any stages in normal bud development, and the percentage these genes make up of all differentially expressed oak genes in the given comparison. Direction = in which direction differential expression occurred. Higher is always higher in the earlier developmental stage and vice versa for lower. Percentage = percent of total genes or terms that are only differentially expressed in gall tissues for that comparison. Gene names for genes contained in this table are given in S12 File. (XLSX) [file pgen.1008398.s020.xlsx]

## Sheet: Sheet1
S5 Table. Oak genes and GO terms that are differentially expressed during gall development, but not between any stages in normal bud development
Genes
Gall stages compared	DE in Early vs later gall stage	Total no. DE genes between these gall stages	No. genes only DE in gall tissues	Percentage of genes only DE in gall tissues
E vs G	Higher	546	197	36.0806
E vs M	Higher	1045	421	40.2871
E vs G	Lower	747	491	65.7296
E vs M	Lower	845	594	70.2959
Molecular Function GO terms
Gall stages compared	DE in Early vs later gall stage	Total no. DE GO terms between these gall stages	No. terms only DE in gall tissues	Percentage of terms only DE in gall tissues
E vs G	Higher	29	11	37.931
E vs M	Higher	43	16	37.2093
E vs G	Lower	64	36	56.25
E vs M	Lower	43	23	53.4884
Biological Process GO terms
Gall stages compared	DE in Early vs later gall stage	Total no. DE GO terms between these gall stages	No. terms only DE in gall tissues	Percentage of terms only DE in gall tissues
E vs G	Higher	56	23	41.0714
E vs M	Higher	92	32	34.7826
E vs G	Lower	49	33	67.3469
E vs M	Lower	48	30	62.5
