# Supplementary material for: Genomic dissection of an extended phenotype: Oak galling by a cynipid gall wasp
Source: PLoS Genet. 2019 Nov 4;15(11):e1008398. doi: 10.1371/journal.pgen.1008398 (PMC6855507; doi:10.1371/journal.pgen.1008398)
Supplement: S6 Table — The table shows transcript counts across gall stage replicates for specific genes discussed in the text. (XLSX) [file pgen.1008398.s021.xlsx]

## Sheet: Biorhiza.chitinases
Supplementary Table S6. Normalised counts for genes of interest after differential expression analysis in gall wasp larvae and oak gall tissues
Stage	Early	Early	Early	Early	Growth	Growth	Growth	Growth	Mature	Mature	Mature	Mature	Gene annotation
Internal sample name	1	4	8	211	224	127	148	182	234	252	270C	281
Gall wasp
TRINITY_DN57554_c4_g4	343	257	467	375	244	492	223	338	39	16	4	120	Chitinase
TRINITY_DN63962_c3_g1	446	537	413	515	24	227	93	66	1	0	0	1	Chitinase
TRINITY_DN68683_c5_g1	450	505	389	473	262	394	267	408	18	0	0	113	Chitinase
TRINITY_DN73295_c1_g1	574	509	704	1298	546	1157	874	551	930	957	821	1135	Chitinase
TRINITY_DN75762_c2_g3	31	36	39	99	6	159	26	31	0	2	0	3	Chitinase
TRINITY_DN83152_c0_g1	379	368	308	446	122	128	163	60	965	1345	335	300	Chitinase
TRINITY_DN83290_c1_g2	334	476	365	658	30	185	72	59	1	0	1	1	Chitinase
TRINITY_DN53774_c3_g4	20	48	22	168	9	26	1	9	0	2	0	21	Carbonic anhydrase
TRINITY_DN53774_c3_g5	86	97	60	173	18	37	9	10	2	2	0	6	Carbonic anhydrase
TRINITY_DN54615_c5_g1	42	63	43	140	18	44	17	21	1	1	0	14	Carbonic anhydrase
TRINITY_DN54848_c3_g3	17	28	15	60	3	11	8	3	1	1	0	7	Carbonic anhydrase
TRINITY_DN54848_c3_g4	52	63	69	94	0	39	20	15	1	0	0	5	Carbonic anhydrase
TRINITY_DN55559_c2_g1	122	139	66	256	24	57	13	15	4	3	1	10	Carbonic anhydrase
TRINITY_DN62051_c5_g7	88	107	50	93	39	47	36	28	1	0	1	14	Carbonic anhydrase
TRINITY_DN73369_c6_g1	31	42	24	99	6	5	1	3	0	0	0	12	Carbonic anhydrase
TRINITY_DN78106_c3_g1	172	287	167	490	72	149	67	93	5	8	1	42	Carbonic anhydrase
TRINITY_DN79066_c1_g7	167	173	154	242	6	42	17	28	0	0	1	3	Carbonic anhydrase
TRINITY_DN82281_c3_g1	43	66	37	290	6	26	8	19	1	3	0	24	Carbonic anhydrase
TRINITY_DN53692_c0_g2	84	222	184	181	3	10	10	24	15	12	6	17	Venom acid phosphatase
TRINITY_DN52085_c0_g1	3	9	0	56	0	0	1	0	73	51	23	99	Glycine N-methyltransferase
TRINITY_DN78106_c3_g1	172	287	167	490	72	149	67	93	5	8	1	42	Receptor-type tyrosine-protein phosphatase
TRINITY_DN79066_c1_g7	167	173	154	242	6	42	17	28	0	0	1	3	Receptor-type tyrosine-protein phosphatase
TRINITY_DN82281_c3_g1	43	66	37	290	6	26	8	19	1	3	0	24	Receptor-type tyrosine-protein phosphatase
TRINITY_DN74234_c0_g1	31	18	46	17	17	15	21	13	18	32	16	24	xanthine dehydrogenase/aldehyde oxidase
Gall tissue
TRINITY_DN79937_c3_g1	1418	927	833	933	2	8	3	2	5	21	0	6	ENOD
TRINITY_DN85779_c4_g1	135	124	89	118	2	3	1	0	0	0	0	0	ENOD
TRINITY_DN85779_c4_g2	68	74	56	60	0	3	0	1	0	4	0	4	ENOD
TRINITY_DN54390_c4_g1	624	651	444	506	48	95	72	61	97	221	190	244	IAA13
TRINITY_DN70929_c2_g1	1136	1467	957	1288	344	394	334	325	374	214	262	319	Auxin response factor 5
TRINITY_DN75687_c0_g1	305	256	242	283	63	76	79	121	301	414	223	262	Auxin response factor 9
TRINITY_DN75687_c0_g2	319	321	231	278	78	139	86	173	218	281	279	266	Auxin response factor 9
TRINITY_DN66169_c2_g1	3	4	5	8	68	54	11	19	58	35	111	51	Flavin-dependent monooxygenase
TRINITY_DN75183_c2_g1	27	58	64	12	400	64	153	512	49	88	37	57	Flavin-dependent monooxygenase
TRINITY_DN80119_c0_g1	56	64	70	18	10	9	19	4	15	25	20	19	Histidine kinase 5
TRINITY_DN70667_c1_g1	2217	3041	2831	1721	1576	3431	2804	2417	2389	2995	953	1298	BCCP
TRINITY_DN72578_c1_g2	702	505	585	365	279	437	422	144	201	240	419	249	BCCP
TRINITY_DN72790_c2_g1	1880	3435	2690	2007	1788	3972	2765	982	940	5343	1780	1433	BCCP
TRINITY_DN83156_c4_g1	330	530	328	411	280	374	228	109	120	211	258	241	BCCP
TRINITY_DN83462_c0_g4	271	359	265	300	209	288	184	126	140	149	201	218	BCCP
