# Supplementary material for: Genomic dissection of an extended phenotype: Oak galling by a cynipid gall wasp
Source: PLoS Genet. 2019 Nov 4;15(11):e1008398. doi: 10.1371/journal.pgen.1008398 (PMC6855507; doi:10.1371/journal.pgen.1008398)
Supplement: S7 Table — The table lists the BP GO terms that were up- or downregulated between each pair of gall developmental stages, but which were not differentially expressed during normal bud development. Annotated = number of genes annotated with that GO term in the complete dataset, Significant = observed number of significantly differentially expressed genes with that annotation, Expected = the expected number of differentially expressed genes with that annotation, P-value = test p-value. We used a significance threshold value of p≤ 0.01. (XLSX) [file pgen.1008398.s022.xlsx]

## Sheet: SX.GallTissueGOBPunique
S7. Quercus robur gall tissues biological process (BP) unique GO terms associated with genes in each comparison and direction (up- or down- regulated)
GO terms associated with genes more highly expressed in Early versus Growth galls
GO.ID	Term	Annotated	Significant	Expected	P-value
GO:0010143	cutin biosynthetic process	29	4	0.15	1.4e-05
GO:0009741	response to brassinosteroid	256	6	1.3	0.00018
GO:0046104	thymidine metabolic process	5	2	0.03	0.00025
GO:0010025	wax biosynthetic process	61	4	0.31	0.00026
GO:0010305	leaf vascular tissue pattern formation	43	3	0.22	0.00136
GO:0006631	fatty acid metabolic process	411	7	2.09	0.00239
GO:0010052	guard cell differentiation	18	2	0.09	0.00372
GO:0030245	cellulose catabolic process	19	2	0.1	0.00414
GO:0046620	regulation of organ growth	19	2	0.1	0.00414
GO:0009734	auxin-activated signaling pathway	300	6	1.53	0.00436
GO:0008356	asymmetric cell division	40	3	0.2	0.00546
GO:0016042	lipid catabolic process	332	6	1.69	0.00636
GO:0009736	cytokinin-activated signaling pathway	79	3	0.4	0.00765
GO:0009807	lignan biosynthetic process	27	2	0.14	0.00828
GO:0010029	regulation of seed germination	108	4	0.55	0.0083
GO terms associated with genes more highly expressed in Growth versus Early galls
GO.ID	Term	Annotated	Significant	Expected	P-value
GO:0009834	plant-type secondary cell wall biogenesi...	77	20	1.13	1.3e-17
GO:0009423	chorismate biosynthetic process	26	8	0.38	2.5e-09
GO:0009073	aromatic amino acid family biosynthetic ...	88	14	1.3	9e-08
GO:0055114	oxidation-reduction process	1248	42	18.38	2e-07
GO:0006559	L-phenylalanine catabolic process	14	5	0.21	1.2e-06
GO:0009809	lignin biosynthetic process	129	11	1.9	3.4e-06
GO:0009800	cinnamic acid biosynthetic process	9	4	0.13	5.5e-06
GO:0019632	shikimate metabolic process	13	4	0.19	3e-05
GO:0009094	L-phenylalanine biosynthetic process	14	4	0.21	4.1e-05
GO:0046274	lignin catabolic process	66	7	0.97	5.2e-05
GO:0010043	response to zinc ion	39	5	0.57	0.00026
GO:0071555	cell wall organization	665	25	9.79	0.00026
GO:0006730	one-carbon metabolic process	66	7	0.97	0.00036
GO:0009833	plant-type primary cell wall biogenesis	66	6	0.97	0.00042
GO:0006970	response to osmotic stress	958	18	14.11	0.00053
GO:0019510	S-adenosylhomocysteine catabolic process	12	3	0.18	0.00063
GO:0006119	oxidative phosphorylation	36	3	0.53	0.00064
GO:0006508	proteolysis	1076	29	15.85	0.00065
GO:0042128	nitrate assimilation	49	5	0.72	0.00075
GO:0005975	carbohydrate metabolic process	1483	44	21.84	0.00079
GO:0010417	glucuronoxylan biosynthetic process	13	3	0.19	0.00081
GO:0009835	fruit ripening	50	5	0.74	0.00083
GO:0009086	methionine biosynthetic process	34	4	0.5	0.00151
GO:0046417	chorismate metabolic process	31	10	0.46	0.00201
GO:0031099	regeneration	5	2	0.07	0.0021
GO:0098712	L-glutamate import across plasma membran...	5	2	0.07	0.0021
GO:0045492	xylan biosynthetic process	32	6	0.47	0.00251
GO:0019483	beta-alanine biosynthetic process	6	2	0.09	0.00312
GO:0010136	ureide catabolic process	6	2	0.09	0.00312
GO:0006048	UDP-N-acetylglucosamine biosynthetic pro...	6	2	0.09	0.00312
GO:0010336	gibberellic acid homeostasis	7	2	0.1	0.00433
GO:0006556	S-adenosylmethionine biosynthetic proces...	7	2	0.1	0.00433
GO:0009635	response to herbicide	23	3	0.34	0.00451
GO:0009414	response to water deprivation	517	16	7.61	0.00459
GO:0006094	gluconeogenesis	24	3	0.35	0.0051
GO:0055078	sodium ion homeostasis	24	3	0.35	0.0051
GO:0009607	response to biotic stimulus	2962	32	43.63	0.00552
GO:0006212	uracil catabolic process	8	2	0.12	0.00571
GO:0006011	UDP-glucose metabolic process	8	2	0.12	0.00571
GO:0048354	mucilage biosynthetic process involved i...	25	3	0.37	0.00573
GO:2000652	regulation of secondary cell wall biogen...	16	3	0.24	0.00723
GO:0018904	ether metabolic process	31	3	0.46	0.00724
GO:0050667	homocysteine metabolic process	9	2	0.13	0.00727
GO:0006145	purine nucleobase catabolic process	9	2	0.13	0.00727
GO:0042060	wound healing	16	3	0.24	0.00895
GO terms associated with genes more highly expressed in Mature versus Growth galls
GO.ID	Term	Annotated	Significant	Expected	P-value
GO:0009407	toxin catabolic process	35	3	0.03	3.7e-06
GO:0006749	glutathione metabolic process	74	3	0.06	3.6e-05
GO:0009734	auxin-activated signaling pathway	300	3	0.26	0.0022
GO:0009607	response to biotic stimulus	2962	3	2.6	0.0022
GO:0048317	seed morphogenesis	5	1	0	0.0044
GO:0016121	carotene catabolic process	5	1	0	0.0044
GO:1901601	strigolactone biosynthetic process	6	1	0.01	0.0052
GO:0010371	regulation of gibberellin biosynthetic p...	7	1	0.01	0.0061
GO:0090602	sieve element enucleation	7	1	0.01	0.0061
GO:0080060	integument development	7	1	0.01	0.0061
GO terms associated with genes more highly expressed in Growth versus Mature galls
GO.ID	Term	Annotated	Significant	Expected	P-value
GO:0046274	lignin catabolic process	66	3	0.08	6.4e-05
GO:0009809	lignin biosynthetic process	129	3	0.15	0.00047
GO:0045490	pectin catabolic process	65	2	0.08	0.00268
GO:0009834	plant-type secondary cell wall biogenesi...	77	2	0.09	0.00374
GO:0042744	hydrogen peroxide catabolic process	103	2	0.12	0.00658
GO:0010248	establishment or maintenance of transmem...	6	1	0.01	0.00708
GO:0009828	plant-type cell wall loosening	6	1	0.01	0.00708
GO:0006556	S-adenosylmethionine biosynthetic proces...	7	1	0.01	0.00826
GO:0006949	syncytium formation	8	1	0.01	0.00943
GO:0030163	protein catabolic process	843	3	1	0.00973
GO terms associated with genes more highly expressed in Early versus Mature galls
GO.ID	Term	Annotated	Significant	Expected	P-value
GO:0045493	xylan catabolic process	20	6	0.26	1.5e-07
GO:0034220	ion transmembrane transport	493	17	6.38	4.7e-06
GO:0045490	pectin catabolic process	65	7	0.84	2.1e-05
GO:0045876	positive regulation of sister chromatid ...	5	3	0.06	2.1e-05
GO:0006833	water transport	30	5	0.39	3.8e-05
GO:0010088	phloem development	30	5	0.39	3.8e-05
GO:0010067	procambium histogenesis	16	4	0.21	4.4e-05
GO:0030245	cellulose catabolic process	19	4	0.25	9.1e-05
GO:0051307	meiotic chromosome separation	43	4	0.56	0.00011
GO:2000114	regulation of establishment of cell pola...	8	3	0.1	0.00011
GO:0000911	cytokinesis by cell plate formation	65	6	0.84	0.00019
GO:0010305	leaf vascular tissue pattern formation	43	5	0.56	0.00022
GO:0015840	urea transport	12	3	0.16	0.00043
GO:0071555	cell wall organization	665	20	8.6	0.00069
GO:0000280	nuclear division	252	14	3.26	0.00092
GO:0046104	thymidine metabolic process	5	2	0.06	0.00162
GO:0060631	regulation of meiosis I	5	2	0.06	0.00162
GO:0007140	male meiotic nuclear division	41	4	0.53	0.0019
GO:0019305	dTDP-rhamnose biosynthetic process	6	2	0.08	0.00242
GO:0010253	UDP-rhamnose biosynthetic process	6	2	0.08	0.00242
GO:0010226	response to lithium ion	6	2	0.08	0.00242
GO:0010248	establishment or maintenance of transmem...	6	2	0.08	0.00242
GO:0006177	GMP biosynthetic process	7	2	0.09	0.00335
GO:0009737	response to abscisic acid	956	17	12.36	0.00395
GO:0006751	glutathione catabolic process	8	2	0.1	0.00443
GO:0072337	modified amino acid transport	8	2	0.1	0.00443
GO:0010411	xyloglucan metabolic process	59	5	0.76	0.00451
GO:0051017	actin filament bundle assembly	27	3	0.35	0.00498
GO:0046855	inositol phosphate dephosphorylation	9	2	0.12	0.00565
GO:0009734	auxin-activated signaling pathway	300	10	3.88	0.00592
GO:0010089	xylem development	36	4	0.47	0.00605
GO:0009960	endosperm development	29	3	0.38	0.0061
GO:0035264	multicellular organism growth	10	2	0.13	0.007
GO:0080170	hydrogen peroxide transmembrane transpor...	10	2	0.13	0.007
GO:0006468	protein phosphorylation	1863	34	24.09	0.00704
GO:0048640	negative regulation of developmental gro...	21	3	0.27	0.00844
GO:0007143	female meiotic nuclear division	11	2	0.14	0.00849
GO:0010588	cotyledon vascular tissue pattern format...	34	3	0.44	0.00953
GO terms associated with genes more highly expressed in Mature versus Early galls
GO.ID	Term	Annotated	Significant	Expected	P-value
GO:0055114	oxidation-reduction process	1248	40	19.42	2.3e-06
GO:2000652	regulation of secondary cell wall biogen...	16	5	0.25	6.8e-06
GO:0033075	isoquinoline alkaloid biosynthetic proce...	12	4	0.19	2.6e-05
GO:0009834	plant-type secondary cell wall biogenesi...	77	12	1.2	4.1e-05
GO:0009607	response to biotic stimulus	2962	40	46.09	0.00018
GO:2000117	negative regulation of cysteine-type end...	8	3	0.12	0.0002
GO:0009414	response to water deprivation	517	21	8.05	0.00021
GO:0009800	cinnamic acid biosynthetic process	9	3	0.14	0.00029
GO:0009738	abscisic acid-activated signaling pathwa...	484	14	7.53	0.00072
GO:0055085	transmembrane transport	1183	32	18.41	0.00099
GO:0006559	L-phenylalanine catabolic process	14	3	0.22	0.0012
GO:0006970	response to osmotic stress	958	18	14.91	0.0023
GO:0046417	chorismate metabolic process	31	5	0.48	0.00231
GO:0098712	L-glutamate import across plasma membran...	5	2	0.08	0.00234
GO:0046256	2;4;6-trinitrotoluene catabolic process	5	2	0.08	0.00234
GO:0019483	beta-alanine biosynthetic process	6	2	0.09	0.00348
GO:0008272	sulfate transport	21	3	0.33	0.00404
GO:0061387	regulation of extent of cell growth	7	2	0.11	0.00482
GO:0010336	gibberellic acid homeostasis	7	2	0.11	0.00482
GO:0050770	regulation of axonogenesis	7	2	0.11	0.00482
GO:0009739	response to gibberellin	157	10	2.44	0.00507
GO:0006212	uracil catabolic process	8	2	0.12	0.00635
GO:0015743	malate transport	25	3	0.39	0.00667
GO:0042128	nitrate assimilation	49	4	0.76	0.00704
GO:0009423	chorismate biosynthetic process	26	3	0.4	0.00745
GO:0009740	gibberellic acid mediated signaling path...	85	5	1.32	0.00753
GO:0046855	inositol phosphate dephosphorylation	9	2	0.14	0.00809
GO:0010976	positive regulation of neuron projection...	9	2	0.14	0.00809
GO:0048639	positive regulation of developmental gro...	27	3	0.42	0.00829
GO:0071555	cell wall organization	665	20	10.35	0.00952
