# Supplementary material for: Genomic dissection of an extended phenotype: Oak galling by a cynipid gall wasp
Source: PLoS Genet. 2019 Nov 4;15(11):e1008398. doi: 10.1371/journal.pgen.1008398 (PMC6855507; doi:10.1371/journal.pgen.1008398)
Supplement: S8 Table — The table lists the MF GO terms that were up- or downregulated between each pair of gall developmental stages, but which were not differentially expressed during normal bud development. Annotated = number of genes annotated with that GO term in the complete dataset, Significant = observed number of significantly differentially expressed genes with that annotation, Expected = the expected number of differentially expressed genes with that annotation, P-value = test p-value. We used a significance threshold value of p≤ 0.01. (XLSX) [file pgen.1008398.s023.xlsx]

## Sheet: SX.GallTissueGOMFunique
S8. Quercus robur gall tissues molecular function (MF) unique GO terms associated with genes in each comparison and direction (up- or down- regulated)
GO terms associated with genes more highly expressed in Early versus Growth galls
GO.ID	Term	Annotated	Significant	Expected	P-value
GO:0008017	microtubule binding	250	40	1.89	<1e-30
GO:0003777	microtubule motor activity	137	30	1.03	2.2e-21
GO:0008574	ATP-dependent microtubule motor activity...	22	9	0.17	3e-14
GO:0016887	ATPase activity	1019	30	7.69	6.5e-12
GO:0003677	DNA binding	2800	48	21.12	2.9e-07
GO:0042973	glucan endo-1;3-beta-D-glucosidase activ...	57	6	0.43	4.5e-06
GO:0008353	RNA polymerase II CTD heptapeptide repea...	16	4	0.12	5.3e-06
GO:0010997	anaphase-promoting complex binding	12	3	0.09	8.8e-05
GO:0097027	ubiquitin-protein transferase activator ...	12	3	0.09	8.8e-05
GO:0005200	structural constituent of cytoskeleton	66	5	0.5	0.00014
GO:0004693	cyclin-dependent protein serine/threonin...	39	4	0.29	0.00021
GO:0004386	helicase activity	403	7	3.04	0.00095
GO:0008569	ATP-dependent microtubule motor activity...	7	2	0.05	0.00116
GO:0001135	RNA polymerase II transcription regulato...	113	5	0.85	0.00168
GO:0015035	protein disulfide oxidoreductase activit...	68	4	0.51	0.00175
GO:0043565	sequence-specific DNA binding	1029	15	7.76	0.00276
GO:0003924	GTPase activity	287	7	2.16	0.00628
GO:0009055	electron transfer activity	156	5	1.18	0.00668
GO:0005089	Rho guanyl-nucleotide exchange factor ac...	18	2	0.14	0.008
GO:0003700	DNA-binding transcription factor activit...	1510	23	11.39	0.00838
GO:0005525	GTP binding	382	8	2.88	0.00869
GO terms associated with genes more highly expressed in Growth versus Early galls
GO.ID	Term	Annotated	Significant	Expected	P-value
GO:0052716	hydroquinone:oxygen oxidoreductase activ...	66	8	0.4	6e-09
GO:0016722	oxidoreductase activity; oxidizing metal...	103	9	0.62	2.2e-08
GO:1990538	xylan O-acetyltransferase activity	9	4	0.05	1.5e-07
GO:0005507	copper ion binding	221	8	1.33	6e-05
GO:0009815	1-aminocyclopropane-1-carboxylate oxidas...	17	3	0.1	0.00014
GO:0015020	glucuronosyltransferase activity	26	5	0.16	0.00025
GO:0080116	glucuronoxylan glucuronosyltransferase a...	5	2	0.03	0.00035
GO:0004478	methionine adenosyltransferase activity	7	2	0.04	0.00074
GO:0120091	jasmonic acid hydrolase	7	2	0.04	0.00074
GO:0016760	cellulose synthase (UDP-forming) activit...	74	4	0.44	0.00104
GO:0015112	nitrate transmembrane transporter activi...	37	3	0.22	0.00142
GO:0046872	metal ion binding	5916	53	35.56	0.00186
GO:0004375	glycine dehydrogenase (decarboxylating) ...	11	2	0.07	0.0019
GO:0031418	L-ascorbic acid binding	41	3	0.25	0.00192
GO:0010181	FMN binding	50	3	0.3	0.00339
GO:0005199	structural constituent of cell wall	18	2	0.11	0.00515
GO:0003730	mRNA 3'-UTR binding	21	2	0.13	0.00699
GO terms associated with genes more highly expressed in Mature versus Growth galls
GO.ID	Term	Annotated	Significant	Expected	P-value
GO:0080044	quercetin 7-O-glucosyltransferase activi...	138	1	0.01	0.0056
GO:0080043	quercetin 3-O-glucosyltransferase activi...	139	1	0.01	0.0056
GO terms associated with genes more highly expressed in Growth versus Mature galls
GO.ID	Term	Annotated	Significant	Expected	P-value
GO:0052716	hydroquinone:oxygen oxidoreductase activ...	66	4	0.01	2.3e-10
GO:0016722	oxidoreductase activity; oxidizing metal...	103	4	0.02	1.4e-09
GO:0005507	copper ion binding	221	4	0.04	3.1e-08
GO terms associated with genes more highly expressed in Early versus Mature galls
GO.ID	Term	Annotated	Significant	Expected	P-value
GO:0008017	microtubule binding	250	43	3.22	<1e-30
GO:0003677	DNA binding	2800	101	36.03	2e-24
GO:0003777	microtubule motor activity	137	30	1.76	8.8e-17
GO:0003678	DNA helicase activity	124	17	1.6	3.3e-14
GO:0008574	ATP-dependent microtubule motor activity...	22	9	0.28	3.7e-12
GO:0016887	ATPase activity	1019	44	13.11	3.7e-11
GO:0046982	protein heterodimerization activity	117	12	1.51	3.8e-08
GO:0003682	chromatin binding	189	14	2.43	4.8e-08
GO:0042973	glucan endo-1;3-beta-D-glucosidase activ...	57	8	0.73	6.6e-07
GO:0003688	DNA replication origin binding	11	4	0.14	8.3e-06
GO:0004386	helicase activity	403	28	5.19	6.9e-05
GO:0035312	5'-3' exodeoxyribonuclease activity	12	4	0.15	7e-05
GO:0070182	DNA polymerase binding	7	3	0.09	7.1e-05
GO:0004003	ATP-dependent DNA helicase activity	71	6	0.91	0.00019
GO:0015035	protein disulfide oxidoreductase activit...	68	6	0.88	0.00024
GO:0003886	DNA (cytosine-5-)-methyltransferase acti...	12	3	0.15	0.00043
GO:0001671	ATPase activator activity	15	3	0.19	0.00086
GO:0009922	fatty acid elongase activity	15	3	0.19	0.00086
GO:0008353	RNA polymerase II CTD heptapeptide repea...	16	3	0.21	0.00104
GO:0004693	cyclin-dependent protein serine/threonin...	39	4	0.5	0.00155
GO:0005200	structural constituent of cytoskeleton	66	5	0.85	0.00161
GO:0008569	ATP-dependent microtubule motor activity...	7	2	0.09	0.00332
GO:0003896	DNA primase activity	7	2	0.09	0.00332
GO:0009055	electron transfer activity	156	7	2.01	0.00417
GO:0102756	very-long-chain 3-ketoacyl-CoA synthase ...	27	3	0.35	0.00491
GO:0102336	3-oxo-arachidoyl-CoA synthase activity	27	3	0.35	0.00491
GO:0102337	3-oxo-cerotoyl-CoA synthase activity	27	3	0.35	0.00491
GO:0102338	3-oxo-lignoceronyl-CoA synthase activity	27	3	0.35	0.00491
GO:0051539	4 iron; 4 sulfur cluster binding	122	6	1.57	0.00503
GO:0010329	auxin efflux transmembrane transporter a...	32	3	0.41	0.00794
GO terms associated with genes more highly expressed in Mature versus Early galls
GO.ID	Term	Annotated	Significant	Expected	P-value
GO:1990538	xylan O-acetyltransferase activity	9	4	0.06	1.7e-07
GO:0010181	FMN binding	50	6	0.31	6.4e-07
GO:0052716	hydroquinone:oxygen oxidoreductase activ...	66	6	0.41	3.4e-06
GO:0016722	oxidoreductase activity; oxidizing metal...	103	8	0.64	8.3e-06
GO:0009815	1-aminocyclopropane-1-carboxylate oxidas...	17	3	0.1	0.00015
GO:0008553	proton-exporting ATPase activity; phosph...	20	3	0.12	0.00024
GO:0080116	glucuronoxylan glucuronosyltransferase a...	5	2	0.03	0.00037
GO:0120091	jasmonic acid hydrolase	7	2	0.04	0.00078
GO:0016760	cellulose synthase (UDP-forming) activit...	74	4	0.46	0.00115
GO:0009882	blue light photoreceptor activity	9	2	0.06	0.00132
GO:0031418	L-ascorbic acid binding	41	3	0.25	0.00207
GO:0005507	copper ion binding	221	6	1.36	0.00255
GO:0052852	very-long-chain-(S)-2-hydroxy-acid oxida...	14	2	0.09	0.00328
GO:0052853	long-chain-(S)-2-hydroxy-long-chain-acid...	14	2	0.09	0.00328
GO:0052854	medium-chain-(S)-2-hydroxy-acid oxidase ...	14	2	0.09	0.00328
GO:0070403	NAD+ binding	15	2	0.09	0.00377
GO:0015245	fatty acid transmembrane transporter act...	18	2	0.11	0.00543
GO:0015020	glucuronosyltransferase activity	26	4	0.16	0.00718
