# Supplementary material for: Genomic dissection of an extended phenotype: Oak galling by a cynipid gall wasp
Source: PLoS Genet. 2019 Nov 4;15(11):e1008398. doi: 10.1371/journal.pgen.1008398 (PMC6855507; doi:10.1371/journal.pgen.1008398)
Supplement: S9 Table — The table lists the BP GO terms that were differentially expressed in the same direction between gall developmental stages and between S4 buds and S5 leaves in normal bud development. This is equivalent to GO term enrichment of genes numbered in cells H4:H7 of S4 Table. Annotated = number of genes annotated with that GO term in the complete dataset, Significant = observed number of significantly differentially expressed genes with that annotation, Expected = the expected number of differentially expressed genes with that annotation, P-value = test p-value. We used a significance threshold value of p≤ 0.01. (XLSX) [file pgen.1008398.s024.xlsx]

## Sheet: SX.GallTissueGOBPshared
S9. Quercus robur gall tissues biological process (BP) shared GO terms associated with genes in each comparison and direction (up- or down- regulated)
GO terms associated with genes more highly expressed in Early versus Growth galls
GO.ID	Term	Annotated	Significant	Expected	P-value
GO:0051301	cell division	636	54	5.38	<1e-30
GO:0007018	microtubule-based movement	151	30	1.28	<1e-30
GO:0007049	cell cycle	1036	70	8.76	7.3e-23
GO:0045951	positive regulation of mitotic recombina...	11	5	0.09	1.8e-08
GO:0000911	cytokinesis by cell plate formation	65	10	0.55	1.1e-06
GO:0008283	cell proliferation	214	15	1.81	2.2e-06
GO:0007094	mitotic spindle assembly checkpoint	14	4	0.12	4.7e-06
GO:0007017	microtubule-based process	316	42	2.67	9.1e-06
GO:0000919	cell plate assembly	24	4	0.2	4.6e-05
GO:0010389	regulation of G2/M transition of mitotic...	28	4	0.24	8.7e-05
GO:0010444	guard mother cell differentiation	11	3	0.09	9.4e-05
GO:0048825	cotyledon development	70	5	0.59	0.00013
GO:1904668	positive regulation of ubiquitin protein...	13	3	0.11	0.00016
GO:0006355	regulation of transcription; DNA-templat...	2513	37	21.26	0.00017
GO:0042023	DNA endoreduplication	30	6	0.25	0.00019
GO:0032502	developmental process	4311	59	36.47	0.00024
GO:0007076	mitotic chromosome condensation	15	3	0.13	0.00025
GO:0032875	regulation of DNA endoreduplication	16	3	0.14	0.00031
GO:0008284	positive regulation of cell proliferatio...	73	5	0.62	0.00039
GO:0051177	meiotic sister chromatid cohesion	10	4	0.08	0.00069
GO:0009971	anastral spindle assembly involved in ma...	5	2	0.04	0.0007
GO:0051754	meiotic sister chromatid cohesion; centr...	5	2	0.04	0.0007
GO:0071480	cellular response to gamma radiation	5	2	0.04	0.0007
GO:0009652	thigmotropism	6	2	0.05	0.00104
GO:0000082	G1/S transition of mitotic cell cycle	26	3	0.22	0.00134
GO:0030071	regulation of mitotic metaphase/anaphase...	21	6	0.18	0.0014
GO:0031539	positive regulation of anthocyanin metab...	7	2	0.06	0.00145
GO:0010091	trichome branching	59	4	0.5	0.00157
GO:0051321	meiotic cell cycle	281	19	2.38	0.00164
GO:0009960	endosperm development	29	3	0.25	0.00185
GO:0009957	epidermal cell fate specification	8	2	0.07	0.00193
GO:0080175	phragmoplast microtubule organization	8	2	0.07	0.00193
GO:0000819	sister chromatid segregation	100	14	0.85	0.00219
GO:0034086	maintenance of sister chromatid cohesion	9	2	0.08	0.00247
GO:0030261	chromosome condensation	25	5	0.21	0.00298
GO:0010375	stomatal complex patterning	10	2	0.08	0.00306
GO:0030865	cortical cytoskeleton organization	40	4	0.34	0.00366
GO:0010332	response to gamma radiation	18	4	0.15	0.00512
GO:0007112	male meiosis cytokinesis	13	2	0.11	0.00522
GO:2000038	regulation of stomatal complex developme...	13	2	0.11	0.00522
GO:1902806	regulation of cell cycle G1/S phase tran...	14	2	0.12	0.00606
GO:0042127	regulation of cell proliferation	161	9	1.36	0.00615
GO:0048497	maintenance of floral organ identity	15	2	0.13	0.00695
GO:0051783	regulation of nuclear division	44	8	0.37	0.00817
GO:0009944	polarity specification of adaxial/abaxia...	50	3	0.42	0.00873
GO:0009963	positive regulation of flavonoid biosynt...	17	2	0.14	0.00891
GO:0031540	regulation of anthocyanin biosynthetic p...	17	2	0.14	0.00891
GO terms associated with genes more highly expressed in Growth versus Early galls
GO.ID	Term	Annotated	Significant	Expected	P-value
GO:0009834	plant-type secondary cell wall biogenesi...	77	20	0.54	5.8e-25
GO:0009809	lignin biosynthetic process	129	12	0.91	1.3e-10
GO:0010417	glucuronoxylan biosynthetic process	13	6	0.09	1.9e-10
GO:0045492	xylan biosynthetic process	32	12	0.23	2.3e-09
GO:0046274	lignin catabolic process	66	8	0.47	2.1e-08
GO:0030244	cellulose biosynthetic process	125	7	0.88	3e-05
GO:0071555	cell wall organization	665	19	4.69	9.2e-05
GO:0055114	oxidation-reduction process	1248	20	8.81	0.0003
GO:0009056	catabolic process	2437	33	17.2	0.00035
GO:0006556	S-adenosylmethionine biosynthetic proces...	7	2	0.05	0.00102
GO:0010337	regulation of salicylic acid metabolic p...	36	3	0.25	0.00208
GO:0010047	fruit dehiscence	12	2	0.08	0.00312
GO:0010497	plasmodesmata-mediated intercellular tra...	12	2	0.08	0.00312
GO:0009693	ethylene biosynthetic process	47	3	0.33	0.00446
GO:0010167	response to nitrate	47	3	0.33	0.00446
GO:0042128	nitrate assimilation	49	3	0.35	0.00501
GO:0009835	fruit ripening	50	3	0.35	0.0053
GO:0061158	3'-UTR-mediated mRNA destabilization	16	2	0.11	0.00557
GO:0071472	cellular response to salt stress	70	4	0.49	0.00583
GO:0015706	nitrate transport	52	3	0.37	0.00592
GO:0007568	aging	313	6	2.21	0.00764
GO:0006857	oligopeptide transport	58	3	0.41	0.00801
GO:0006546	glycine catabolic process	21	2	0.15	0.00952
GO terms associated with genes more highly expressed in Growth versus Mature galls
GO.ID	Term	Annotated	Significant	Expected	P-value
GO:0046274	lignin catabolic process	66	4	0.01	3.2e-10
GO:0046688	response to copper ion	29	2	0.01	1.6e-05
GO:0010023	proanthocyanidin biosynthetic process	33	2	0.01	2e-05
GO:0009809	lignin biosynthetic process	129	2	0.03	0.00031
GO:0030307	positive regulation of cell growth	33	1	0.01	0.00721
GO terms associated with genes more highly expressed in Early versus Mature galls
GO.ID	Term	Annotated	Significant	Expected	P-value
GO:0051301	cell division	636	81	9.48	<1e-30
GO:0007049	cell cycle	1036	126	15.44	<1e-30
GO:0007018	microtubule-based movement	151	30	2.25	3e-25
GO:0006270	DNA replication initiation	38	20	0.57	2.4e-23
GO:0006268	DNA unwinding involved in DNA replicatio...	11	9	0.16	1.7e-15
GO:0035067	negative regulation of histone acetylati...	12	6	0.18	9e-09
GO:0010342	endosperm cellularization	7	5	0.1	1.5e-08
GO:0042127	regulation of cell proliferation	161	15	2.4	2e-08
GO:0007076	mitotic chromosome condensation	15	6	0.22	4.7e-08
GO:0071480	cellular response to gamma radiation	5	4	0.07	2.4e-07
GO:0006355	regulation of transcription; DNA-templat...	2513	68	37.45	3e-07
GO:0035066	positive regulation of histone acetylati...	11	5	0.16	3.1e-07
GO:0008283	cell proliferation	214	23	3.19	3.2e-07
GO:0009934	regulation of meristem structural organi...	20	6	0.3	3.4e-07
GO:0000724	double-strand break repair via homologou...	107	16	1.59	4.9e-07
GO:0045717	negative regulation of fatty acid biosyn...	12	5	0.18	5.2e-07
GO:0000914	phragmoplast assembly	6	4	0.09	7.1e-07
GO:0071158	positive regulation of cell cycle arrest	14	5	0.21	1.3e-06
GO:0000082	G1/S transition of mitotic cell cycle	26	6	0.39	1.9e-06
GO:0006260	DNA replication	248	46	3.7	2.1e-06
GO:0010245	radial microtubular system formation	9	4	0.13	5.8e-06
GO:0000911	cytokinesis by cell plate formation	65	15	0.97	1e-05
GO:0045951	positive regulation of mitotic recombina...	11	4	0.16	1.5e-05
GO:0010444	guard mother cell differentiation	11	4	0.16	1.5e-05
GO:0000919	cell plate assembly	24	5	0.36	2.4e-05
GO:0051321	meiotic cell cycle	281	32	4.19	3e-05
GO:1902975	mitotic DNA replication initiation	5	3	0.07	3.2e-05
GO:0006334	nucleosome assembly	43	6	0.64	4e-05
GO:0007094	mitotic spindle assembly checkpoint	14	4	0.21	4.3e-05
GO:0009556	microsporogenesis	46	6	0.69	5.9e-05
GO:0006275	regulation of DNA replication	40	10	0.6	6e-05
GO:0080182	histone H3-K4 trimethylation	6	3	0.09	6.3e-05
GO:0002119	nematode larval development	6	3	0.09	6.3e-05
GO:0010389	regulation of G2/M transition of mitotic...	28	6	0.42	7.5e-05
GO:0030261	chromosome condensation	25	9	0.37	0.0001
GO:0051307	meiotic chromosome separation	43	6	0.64	0.00017
GO:0007017	microtubule-based process	316	45	4.71	0.0002
GO:0000727	double-strand break repair via break-ind...	9	3	0.13	0.00026
GO:0009555	pollen development	332	20	4.95	0.00046
GO:0065004	protein-DNA complex assembly	118	12	1.76	0.00061
GO:0007112	male meiosis cytokinesis	13	3	0.19	0.00084
GO:0042023	DNA endoreduplication	30	6	0.45	0.00103
GO:0048825	cotyledon development	70	5	1.04	0.0011
GO:0006325	chromatin organization	491	28	7.32	0.00141
GO:0036297	interstrand cross-link repair	16	3	0.24	0.00159
GO:0010948	negative regulation of cell cycle proces...	50	8	0.75	0.00208
GO:0033260	nuclear DNA replication	22	7	0.33	0.00209
GO:0008584	male gonad development	5	2	0.07	0.00215
GO:0051754	meiotic sister chromatid cohesion; centr...	5	2	0.07	0.00215
GO:0009971	anastral spindle assembly involved in ma...	5	2	0.07	0.00215
GO:0010492	maintenance of shoot apical meristem ide...	38	4	0.57	0.0024
GO:0007129	synapsis	33	4	0.49	0.00265
GO:0009652	thigmotropism	6	2	0.09	0.00319
GO:0006281	DNA repair	525	34	7.82	0.00326
GO:0010078	maintenance of root meristem identity	21	3	0.31	0.00358
GO:0007275	multicellular organism development	3632	86	54.13	0.00405
GO:0008356	asymmetric cell division	40	4	0.6	0.00407
GO:0030071	regulation of mitotic metaphase/anaphase...	21	6	0.31	0.00433
GO:0031539	positive regulation of anthocyanin metab...	7	2	0.1	0.00443
GO:0007140	male meiotic nuclear division	41	8	0.61	0.00448
GO:0008284	positive regulation of cell proliferatio...	73	5	1.09	0.00469
GO:1902969	mitotic DNA replication	13	5	0.19	0.00575
GO:0000077	DNA damage checkpoint	26	4	0.39	0.00579
GO:0009558	embryo sac cellularization	8	2	0.12	0.00584
GO:0080175	phragmoplast microtubule organization	8	2	0.12	0.00584
GO:0043481	anthocyanin accumulation in tissues in r...	8	2	0.12	0.00584
GO:0009957	epidermal cell fate specification	8	2	0.12	0.00584
GO:0010026	trichome differentiation	125	8	1.86	0.00792
GO:0009960	endosperm development	29	3	0.43	0.009
GO:0032875	regulation of DNA endoreduplication	16	3	0.24	0.00916
GO:0000076	DNA replication checkpoint	10	2	0.15	0.00921
GO terms associated with genes more highly expressed in Mature versus Early galls
GO.ID	Term	Annotated	Significant	Expected	P-value
GO:0009834	plant-type secondary cell wall biogenesi...	77	19	0.5	4.3e-22
GO:0009809	lignin biosynthetic process	129	12	0.83	2.7e-10
GO:0045492	xylan biosynthetic process	32	10	0.21	1.4e-09
GO:0010417	glucuronoxylan biosynthetic process	13	4	0.08	1.1e-06
GO:0046274	lignin catabolic process	66	6	0.43	4.3e-06
GO:0071555	cell wall organization	665	17	4.29	8.8e-06
GO:0030244	cellulose biosynthetic process	125	7	0.81	1.7e-05
GO:0120029	proton export across plasma membrane	17	3	0.11	0.00017
GO:0010362	negative regulation of anion channel act...	5	2	0.03	0.00041
GO:0009902	chloroplast relocation	25	3	0.16	0.00054
GO:2000652	regulation of secondary cell wall biogen...	16	3	0.1	0.00142
GO:0010337	regulation of salicylic acid metabolic p...	36	3	0.23	0.0016
GO:0010047	fruit dehiscence	12	2	0.08	0.00261
GO:0055114	oxidation-reduction process	1248	17	8.04	0.00285
GO:0010167	response to nitrate	47	3	0.3	0.00345
GO:0009693	ethylene biosynthetic process	47	3	0.3	0.00345
GO:0009835	fruit ripening	50	3	0.32	0.00412
GO:0015706	nitrate transport	52	3	0.34	0.0046
GO:0080051	cutin transport	16	2	0.1	0.00466
GO:0009638	phototropism	17	2	0.11	0.00526
GO:0050665	hydrogen peroxide biosynthetic process	18	2	0.12	0.0059
GO:0007568	aging	313	6	2.02	0.00638
GO:0015908	fatty acid transport	20	2	0.13	0.00726
GO:0009833	plant-type primary cell wall biogenesis	66	3	0.43	0.00892
GO:0030163	protein catabolic process	843	8	5.43	0.00941
GO:0009854	oxidative photosynthetic carbon pathway	23	2	0.15	0.00955
