# Supplementary material for: Genomic dissection of an extended phenotype: Oak galling by a cynipid gall wasp
Source: PLoS Genet. 2019 Nov 4;15(11):e1008398. doi: 10.1371/journal.pgen.1008398 (PMC6855507; doi:10.1371/journal.pgen.1008398)
Supplement: S10 Table — The table lists the MF GO terms that were differentially expressed in the same direction between gall developmental stages and between S4 buds and S5 leaves in normal bud development. This is equivalent to GO term enrichment of genes numbered in cells H4:H7 of S4 Table. Annotated = number of genes annotated with that GO term in the complete dataset, Significant = observed number of significantly differentially expressed genes with that annotation, Expected = the expected number of differentially expressed genes with that annotation, P-value = test p-value. We used a significance threshold value of p≤ 0.01. (XLSX) [file pgen.1008398.s025.xlsx]

## Sheet: GallTissue.shared.MF
S10. Quercus robur gall tissues molecular function (MF) shared GO terms associated with genes in each comparison and direction (up- or down- regulated)
GO terms associated with genes more highly expressed in Early versus Growth galls
GO.ID	Term	Annotated	Significant	Expected	P-value
GO:0008017	microtubule binding	250	40	1.89	<1e-30
GO:0003777	microtubule motor activity	137	30	1.03	2.2e-21
GO:0008574	ATP-dependent microtubule motor activity...	22	9	0.17	3e-14
GO:0016887	ATPase activity	1019	30	7.69	6.5e-12
GO:0003677	DNA binding	2800	48	21.12	2.9e-07
GO:0042973	glucan endo-1;3-beta-D-glucosidase activ...	57	6	0.43	4.5e-06
GO:0008353	RNA polymerase II CTD heptapeptide repea...	16	4	0.12	5.3e-06
GO:0010997	anaphase-promoting complex binding	12	3	0.09	8.8e-05
GO:0097027	ubiquitin-protein transferase activator ...	12	3	0.09	8.8e-05
GO:0005200	structural constituent of cytoskeleton	66	5	0.5	0.00014
GO:0004693	cyclin-dependent protein serine/threonin...	39	4	0.29	0.00021
GO:0004386	helicase activity	403	7	3.04	0.00095
GO:0008569	ATP-dependent microtubule motor activity...	7	2	0.05	0.00116
GO:0001135	RNA polymerase II transcription regulato...	113	5	0.85	0.00168
GO:0015035	protein disulfide oxidoreductase activit...	68	4	0.51	0.00175
GO:0043565	sequence-specific DNA binding	1029	15	7.76	0.00276
GO:0003924	GTPase activity	287	7	2.16	0.00628
GO:0009055	electron transfer activity	156	5	1.18	0.00668
GO:0005089	Rho guanyl-nucleotide exchange factor ac...	18	2	0.14	0.008
GO:0003700	DNA-binding transcription factor activit...	1510	23	11.39	0.00838
GO:0005525	GTP binding	382	8	2.88	0.00869
GO terms associated with genes more highly expressed in Growth versus Early galls
GO.ID	Term	Annotated	Significant	Expected	P-value
GO:0052716	hydroquinone:oxygen oxidoreductase activ...	66	8	0.4	6e-09
GO:0016722	oxidoreductase activity; oxidizing metal...	103	9	0.62	2.2e-08
GO:1990538	xylan O-acetyltransferase activity	9	4	0.05	1.5e-07
GO:0005507	copper ion binding	221	8	1.33	6e-05
GO:0009815	1-aminocyclopropane-1-carboxylate oxidas...	17	3	0.1	0.00014
GO:0015020	glucuronosyltransferase activity	26	5	0.16	0.00025
GO:0080116	glucuronoxylan glucuronosyltransferase a...	5	2	0.03	0.00035
GO:0004478	methionine adenosyltransferase activity	7	2	0.04	0.00074
GO:0120091	jasmonic acid hydrolase	7	2	0.04	0.00074
GO:0016760	cellulose synthase (UDP-forming) activit...	74	4	0.44	0.00104
GO:0015112	nitrate transmembrane transporter activi...	37	3	0.22	0.00142
GO:0046872	metal ion binding	5916	53	35.56	0.00186
GO:0004375	glycine dehydrogenase (decarboxylating) ...	11	2	0.07	0.0019
GO:0031418	L-ascorbic acid binding	41	3	0.25	0.00192
GO:0010181	FMN binding	50	3	0.3	0.00339
GO:0005199	structural constituent of cell wall	18	2	0.11	0.00515
GO:0003730	mRNA 3'-UTR binding	21	2	0.13	0.00699
GO terms associated with genes more highly expressed in Mature versus Growth galls
GO.ID	Term	Annotated	Significant	Expected	P-value
GO:0080044	quercetin 7-O-glucosyltransferase activi...	138	1	0.01	0.0056
GO:0080043	quercetin 3-O-glucosyltransferase activi...	139	1	0.01	0.0056
GO terms associated with genes more highly expressed in Growth versus Mature galls
GO.ID	Term	Annotated	Significant	Expected	P-value
GO:0052716	hydroquinone:oxygen oxidoreductase activ...	66	4	0.01	2.3e-10
GO:0016722	oxidoreductase activity; oxidizing metal...	103	4	0.02	1.4e-09
GO:0005507	copper ion binding	221	4	0.04	3.1e-08
GO terms associated with genes more highly expressed in Early versus Mature galls
GO.ID	Term	Annotated	Significant	Expected	P-value
GO:0008017	microtubule binding	250	43	3.22	<1e-30
GO:0003677	DNA binding	2800	101	36.03	2e-24
GO:0003777	microtubule motor activity	137	30	1.76	8.8e-17
GO:0003678	DNA helicase activity	124	17	1.6	3.3e-14
GO:0008574	ATP-dependent microtubule motor activity...	22	9	0.28	3.7e-12
GO:0016887	ATPase activity	1019	44	13.11	3.7e-11
GO:0046982	protein heterodimerization activity	117	12	1.51	3.8e-08
GO:0003682	chromatin binding	189	14	2.43	4.8e-08
GO:0042973	glucan endo-1;3-beta-D-glucosidase activ...	57	8	0.73	6.6e-07
GO:0003688	DNA replication origin binding	11	4	0.14	8.3e-06
GO:0004386	helicase activity	403	28	5.19	6.9e-05
GO:0035312	5'-3' exodeoxyribonuclease activity	12	4	0.15	7e-05
GO:0070182	DNA polymerase binding	7	3	0.09	7.1e-05
GO:0004003	ATP-dependent DNA helicase activity	71	6	0.91	0.00019
GO:0015035	protein disulfide oxidoreductase activit...	68	6	0.88	0.00024
GO:0003886	DNA (cytosine-5-)-methyltransferase acti...	12	3	0.15	0.00043
GO:0001671	ATPase activator activity	15	3	0.19	0.00086
GO:0009922	fatty acid elongase activity	15	3	0.19	0.00086
GO:0008353	RNA polymerase II CTD heptapeptide repea...	16	3	0.21	0.00104
GO:0004693	cyclin-dependent protein serine/threonin...	39	4	0.5	0.00155
GO:0005200	structural constituent of cytoskeleton	66	5	0.85	0.00161
GO:0008569	ATP-dependent microtubule motor activity...	7	2	0.09	0.00332
GO:0003896	DNA primase activity	7	2	0.09	0.00332
GO:0009055	electron transfer activity	156	7	2.01	0.00417
GO:0102756	very-long-chain 3-ketoacyl-CoA synthase ...	27	3	0.35	0.00491
GO:0102336	3-oxo-arachidoyl-CoA synthase activity	27	3	0.35	0.00491
GO:0102337	3-oxo-cerotoyl-CoA synthase activity	27	3	0.35	0.00491
GO:0102338	3-oxo-lignoceronyl-CoA synthase activity	27	3	0.35	0.00491
GO:0051539	4 iron; 4 sulfur cluster binding	122	6	1.57	0.00503
GO:0010329	auxin efflux transmembrane transporter a...	32	3	0.41	0.00794
GO terms associated with genes more highly expressed in Mature versus Early galls
GO.ID	Term	Annotated	Significant	Expected	P-value
GO:1990538	xylan O-acetyltransferase activity	9	4	0.06	1.7e-07
GO:0010181	FMN binding	50	6	0.31	6.4e-07
GO:0052716	hydroquinone:oxygen oxidoreductase activ...	66	6	0.41	3.4e-06
GO:0016722	oxidoreductase activity; oxidizing metal...	103	8	0.64	8.3e-06
GO:0009815	1-aminocyclopropane-1-carboxylate oxidas...	17	3	0.1	0.00015
GO:0008553	proton-exporting ATPase activity; phosph...	20	3	0.12	0.00024
GO:0080116	glucuronoxylan glucuronosyltransferase a...	5	2	0.03	0.00037
GO:0120091	jasmonic acid hydrolase	7	2	0.04	0.00078
GO:0016760	cellulose synthase (UDP-forming) activit...	74	4	0.46	0.00115
GO:0009882	blue light photoreceptor activity	9	2	0.06	0.00132
GO:0031418	L-ascorbic acid binding	41	3	0.25	0.00207
GO:0005507	copper ion binding	221	6	1.36	0.00255
GO:0052852	very-long-chain-(S)-2-hydroxy-acid oxida...	14	2	0.09	0.00328
GO:0052853	long-chain-(S)-2-hydroxy-long-chain-acid...	14	2	0.09	0.00328
GO:0052854	medium-chain-(S)-2-hydroxy-acid oxidase ...	14	2	0.09	0.00328
GO:0070403	NAD+ binding	15	2	0.09	0.00377
GO:0015245	fatty acid transmembrane transporter act...	18	2	0.11	0.00543
GO:0015020	glucuronosyltransferase activity	26	4	0.16	0.00718
