# Supplementary material for: Genomic dissection of an extended phenotype: Oak galling by a cynipid gall wasp
Source: PLoS Genet. 2019 Nov 4;15(11):e1008398. doi: 10.1371/journal.pgen.1008398 (PMC6855507; doi:10.1371/journal.pgen.1008398)
Supplement: S11 Table — Terms enriched in each comparison and each direction, either up- or down-regulated are included. Annotated = number of genes annotated with that GO term in the complete dataset, Significant = observed number of significantly differentially expressed genes with that annotation, Expected = the expected number of differentially expressed genes with that annotation, P-value = test p-value. We used a significance threshold value of p≤ 0.01. (XLSX) [file pgen.1008398.s026.xlsx]

## Sheet: BudLeafBP
S11. Quercus robur bud and leaf tissue biological process (BP) GO terms associated with genes in each comparison and direction (up- or down- regulated)
GO terms associated with genes more highly expressed in S1 versus S0 buds
GO.ID	Term	Annotated	Significant	Expected	P-value
GO:0042742	defense response to bacterium	1679	6	1.28	0.0012
GO:0010200	response to chitin	174	2	0.13	0.0077
GO terms associated with genes more highly expressed in S1 versus S3 buds
GO.ID	Term	Annotated	Significant	Expected	P-value
GO:1902478	negative regulation of defense response ...	8	1	0	0.00096
GO terms associated with genes more highly expressed in S3 versus S1 buds
GO.ID	Term	Annotated	Significant	Expected	P-value
GO:0019432	triglyceride biosynthetic process	41	2	0.03	0.00035
GO:0006096	glycolytic process	85	2	0.06	0.00151
GO:1900542	regulation of purine nucleotide metaboli...	5	1	0	0.0034
GO:0019184	nonribosomal peptide biosynthetic proces...	6	1	0	0.00408
GO:1905613	regulation of developmental vegetative g...	6	1	0	0.00408
GO:0048439	flower morphogenesis	7	1	0	0.00476
GO:1901957	regulation of cutin biosynthetic process	8	1	0.01	0.00544
GO:0042938	dipeptide transport	11	1	0.01	0.00747
GO:0042182	ketone catabolic process	13	1	0.01	0.00883
GO:0051196	regulation of coenzyme metabolic process	13	1	0.01	0.00883
GO:0045723	positive regulation of fatty acid biosyn...	13	1	0.01	0.00883
GO terms associated with genes more highly expressed in S3 versus S4 buds
GO.ID	Term	Annotated	Significant	Expected	P-value
GO:0016998	cell wall macromolecule catabolic proces...	55	1	0	0.0044
GO:0006032	chitin catabolic process	70	1	0.01	0.0056
GO terms associated with genes more highly expressed in S4 versus S3 buds
GO.ID	Term	Annotated	Significant	Expected	P-value
GO:0048766	root hair initiation	10	1	0	0.002
GO:0046856	phosphatidylinositol dephosphorylation	19	1	0	0.0038
GO terms associated with genes more highly expressed in S4 versus S5 buds
GO.ID	Term	Annotated	Significant	Expected	P-value
GO:0051301	cell division	645	139	38.15	<1e-30
GO:0007049	cell cycle	1063	219	62.88	4.8e-26
GO:0006355	regulation of transcription; DNA-templat...	2575	285	152.31	1.5e-24
GO:0009451	RNA modification	905	163	53.53	4.5e-22
GO:0006270	DNA replication initiation	40	28	2.37	6.8e-21
GO:0007018	microtubule-based movement	154	37	9.11	2.8e-14
GO:0010501	RNA secondary structure unwinding	93	29	5.5	4.8e-14
GO:0048825	cotyledon development	71	19	4.2	2.9e-13
GO:0006412	translation	729	87	43.12	4.9e-12
GO:0006268	DNA unwinding involved in DNA replicatio...	11	10	0.65	5.3e-12
GO:0010245	radial microtubular system formation	9	9	0.53	8.7e-12
GO:0006458	'de novo' protein folding	48	19	2.84	9.2e-12
GO:0000470	maturation of LSU-rRNA	30	18	1.77	1.1e-09
GO:0006260	DNA replication	253	91	14.96	2e-09
GO:0010342	endosperm cellularization	7	7	0.41	2.5e-09
GO:0000724	double-strand break repair via homologou...	108	32	6.39	5.8e-09
GO:0042127	regulation of cell proliferation	162	35	9.58	1.1e-08
GO:0061077	chaperone-mediated protein folding	78	20	4.61	1.8e-08
GO:0000914	phragmoplast assembly	6	6	0.35	4.2e-08
GO:0009934	regulation of meristem structural organi...	20	10	1.18	5.4e-08
GO:0000727	double-strand break repair via break-ind...	9	7	0.53	8.1e-08
GO:0030490	maturation of SSU-rRNA	68	26	4.02	2.4e-07
GO:0000076	DNA replication checkpoint	10	7	0.59	2.6e-07
GO:0006364	rRNA processing	315	86	18.63	3e-07
GO:0000462	maturation of SSU-rRNA from tricistronic...	50	17	2.96	5.6e-07
GO:0000463	maturation of LSU-rRNA from tricistronic...	15	8	0.89	6.5e-07
GO:0006334	nucleosome assembly	43	13	2.54	7.1e-07
GO:1902975	mitotic DNA replication initiation	5	5	0.3	7.2e-07
GO:0000077	DNA damage checkpoint	26	10	1.54	1.1e-06
GO:0042254	ribosome biogenesis	449	115	26.56	1.2e-06
GO:0048444	floral organ morphogenesis	66	13	3.9	1.3e-06
GO:0045604	regulation of epidermal cell differentia...	12	7	0.71	1.5e-06
GO:0006281	DNA repair	534	90	31.59	1.6e-06
GO:0000027	ribosomal large subunit assembly	28	10	1.66	2.5e-06
GO:0006261	DNA-dependent DNA replication	134	61	7.93	2.5e-06
GO:0006325	chromatin organization	494	66	29.22	3.1e-06
GO:0006275	regulation of DNA replication	41	18	2.43	4e-06
GO:0000154	rRNA modification	47	17	2.78	4e-06
GO:0031120	snRNA pseudouridine synthesis	6	5	0.35	4.1e-06
GO:0051276	chromosome organization	780	151	46.14	4.8e-06
GO:0007112	male meiosis cytokinesis	14	7	0.83	5.9e-06
GO:0009553	embryo sac development	157	35	9.29	7.1e-06
GO:0009555	pollen development	360	47	21.29	1e-05
GO:0007076	mitotic chromosome condensation	15	7	0.89	1.1e-05
GO:0010077	maintenance of inflorescence meristem id...	15	7	0.89	1.1e-05
GO:0080156	mitochondrial mRNA modification	70	15	4.14	1.2e-05
GO:0048653	anther development	64	13	3.79	1.3e-05
GO:0010389	regulation of G2/M transition of mitotic...	28	11	1.66	1.3e-05
GO:0042138	meiotic DNA double-strand break formatio...	7	5	0.41	1.4e-05
GO:0045951	positive regulation of mitotic recombina...	11	6	0.65	1.5e-05
GO:0030488	tRNA methylation	27	9	1.6	1.5e-05
GO:0000082	G1/S transition of mitotic cell cycle	28	8	1.66	1.8e-05
GO:0035067	negative regulation of histone acetylati...	12	6	0.71	2.9e-05
GO:0032502	developmental process	4511	396	266.82	3e-05
GO:0008356	asymmetric cell division	42	11	2.48	3.2e-05
GO:1902969	mitotic DNA replication	13	10	0.77	3.4e-05
GO:0009558	embryo sac cellularization	8	5	0.47	3.5e-05
GO:0009561	megagametogenesis	77	19	4.55	3.8e-05
GO:0043570	maintenance of DNA repeat elements	18	7	1.06	4.5e-05
GO:0048366	leaf development	577	57	34.13	4.5e-05
GO:0000919	cell plate assembly	24	8	1.42	4.6e-05
GO:0000413	protein peptidyl-prolyl isomerization	24	8	1.42	4.6e-05
GO:0009734	auxin-activated signaling pathway	297	35	17.57	4.6e-05
GO:0009263	deoxyribonucleotide biosynthetic process	16	7	0.95	5.8e-05
GO:0031118	rRNA pseudouridine synthesis	11	5	0.65	5.8e-05
GO:0071480	cellular response to gamma radiation	5	4	0.3	5.8e-05
GO:1901181	negative regulation of cellular response...	5	4	0.3	5.8e-05
GO:0002101	tRNA wobble cytosine modification	5	4	0.3	5.8e-05
GO:0008283	cell proliferation	216	47	12.78	6.1e-05
GO:0031167	rRNA methylation	30	7	1.77	8.4e-05
GO:0046274	lignin catabolic process	66	13	3.9	0.00011
GO:0007062	sister chromatid cohesion	53	13	3.13	0.00013
GO:0080182	histone H3-K4 trimethylation	6	4	0.35	0.00017
GO:0002119	nematode larval development	6	4	0.35	0.00017
GO:0045943	positive regulation of transcription by ...	6	4	0.35	0.00017
GO:0016074	snoRNA metabolic process	38	9	2.25	0.0002
GO:0009954	proximal/distal pattern formation	12	5	0.71	0.00021
GO:0006298	mismatch repair	29	8	1.72	0.00021
GO:0006265	DNA topological change	29	8	1.72	0.00021
GO:0032875	regulation of DNA endoreduplication	17	7	1.01	0.00024
GO:0010444	guard mother cell differentiation	11	5	0.65	0.00025
GO:0035066	positive regulation of histone acetylati...	11	5	0.65	0.00025
GO:0007275	multicellular organism development	3797	343	224.59	0.00027
GO:0008284	positive regulation of cell proliferatio...	73	13	4.32	0.00032
GO:0048580	regulation of post-embryonic development	493	41	29.16	0.00036
GO:1990481	mRNA pseudouridine synthesis	7	4	0.41	0.00037
GO:0042273	ribosomal large subunit biogenesis	73	31	4.32	0.00039
GO:0031297	replication fork processing	12	5	0.71	0.0004
GO:0006397	mRNA processing	675	52	39.93	0.00041
GO:0009556	microsporogenesis	49	10	2.9	0.0005
GO:0010252	auxin homeostasis	33	8	1.95	0.00054
GO:0030154	cell differentiation	1117	109	66.07	0.00057
GO:0007131	reciprocal meiotic recombination	82	19	4.85	0.00065
GO:0007276	gamete generation	137	31	8.1	0.00067
GO:0009944	polarity specification of adaxial/abaxia...	51	10	3.02	0.0007
GO:0009957	epidermal cell fate specification	8	4	0.47	0.0007
GO:0006290	pyrimidine dimer repair	8	4	0.47	0.0007
GO:0000480	endonucleolytic cleavage in 5'-ETS of tr...	8	4	0.47	0.0007
GO:0000472	endonucleolytic cleavage to generate mat...	8	4	0.47	0.0007
GO:0043933	protein-containing complex subunit organ...	787	67	46.55	0.00076
GO:0006271	DNA strand elongation involved in DNA re...	16	5	0.95	0.00079
GO:0008380	RNA splicing	433	33	25.61	0.00088
GO:0042023	DNA endoreduplication	31	12	1.83	0.0009
GO:0010332	response to gamma radiation	19	9	1.12	0.00091
GO:0045717	negative regulation of fatty acid biosyn...	14	5	0.83	0.00092
GO:0007094	mitotic spindle assembly checkpoint	14	5	0.83	0.00092
GO:0000447	endonucleolytic cleavage in ITS1 to sepa...	14	5	0.83	0.00092
GO:0071158	positive regulation of cell cycle arrest	14	5	0.83	0.00092
GO:1900865	chloroplast RNA modification	65	11	3.84	0.00096
GO:0009736	cytokinin-activated signaling pathway	83	15	4.91	0.00098
GO:0051321	meiotic cell cycle	291	64	17.21	0.00098
GO:0000712	resolution of meiotic recombination inte...	36	8	2.13	0.001
GO:0000911	cytokinesis by cell plate formation	67	22	3.96	0.00115
GO:0000460	maturation of 5.8S rRNA	38	14	2.25	0.00118
GO:0016554	cytidine to uridine editing	29	7	1.72	0.00123
GO:0009908	flower development	698	91	41.29	0.00151
GO:0002181	cytoplasmic translation	77	10	4.55	0.00154
GO:0010948	negative regulation of cell cycle proces...	52	14	3.08	0.00186
GO:0000466	maturation of 5.8S rRNA from tricistroni...	29	10	1.72	0.00187
GO:0000479	endonucleolytic cleavage of tricistronic...	19	8	1.12	0.00187
GO:0090691	formation of plant organ boundary	10	5	0.59	0.00188
GO:0006287	base-excision repair; gap-filling	5	3	0.3	0.00189
GO:0045004	DNA replication proofreading	5	3	0.3	0.00189
GO:0009623	response to parasitic fungus	5	3	0.3	0.00189
GO:0010582	floral meristem determinacy	10	4	0.59	0.00192
GO:0010228	vegetative to reproductive phase transit...	289	24	17.09	0.00226
GO:0060969	negative regulation of gene silencing	34	8	2.01	0.00282
GO:1902183	regulation of shoot apical meristem deve...	25	6	1.48	0.00284
GO:0016571	histone methylation	121	16	7.16	0.00284
GO:0051782	negative regulation of cell division	11	4	0.65	0.00287
GO:0022622	root system development	782	52	46.25	0.00348
GO:0009821	alkaloid biosynthetic process	18	4	1.06	0.00361
GO:0032042	mitochondrial DNA metabolic process	6	3	0.35	0.00361
GO:0006342	chromatin silencing	116	14	6.86	0.00384
GO:0010103	stomatal complex morphogenesis	33	9	1.95	0.00407
GO:0010375	stomatal complex patterning	12	4	0.71	0.00411
GO:0010015	root morphogenesis	369	25	21.83	0.00417
GO:0051028	mRNA transport	140	22	8.28	0.00477
GO:1904668	positive regulation of ubiquitin protein...	13	4	0.77	0.00566
GO:0006301	postreplication repair	34	6	2.01	0.00602
GO:0048441	petal development	16	4	0.95	0.00603
GO:1905428	regulation of plant organ formation	17	4	1.01	0.00603
GO:0031539	positive regulation of anthocyanin metab...	7	3	0.41	0.00604
GO:0080060	integument development	7	3	0.41	0.00604
GO:0006297	nucleotide-excision repair; DNA gap fill...	7	3	0.41	0.00604
GO:0006357	regulation of transcription by RNA polym...	504	39	29.81	0.00607
GO:0045995	regulation of embryonic development	34	7	2.01	0.0062
GO:0006360	transcription by RNA polymerase I	28	10	1.66	0.00651
GO:0010052	guard cell differentiation	21	5	1.24	0.0066
GO:0008285	negative regulation of cell proliferatio...	57	9	3.37	0.00667
GO:0006997	nucleus organization	70	11	4.14	0.00732
GO:1901657	glycosyl compound metabolic process	357	34	21.12	0.00735
GO:0051026	chiasma assembly	14	4	0.83	0.00756
GO:0045910	negative regulation of DNA recombination	14	4	0.83	0.00756
GO:0042274	ribosomal small subunit biogenesis	88	31	5.21	0.00884
GO:0030261	chromosome condensation	26	10	1.54	0.00913
GO:0019760	glucosinolate metabolic process	113	16	6.68	0.00915
GO:1900864	mitochondrial RNA modification	85	19	5.03	0.00958
GO:0007140	male meiotic nuclear division	42	14	2.48	0.00968
GO terms associated with genes more highly expressed in S5 versus S4 buds
GO.ID	Term	Annotated	Significant	Expected	P-value
GO:0018298	protein-chromophore linkage	72	34	4.24	4.9e-23
GO:0009768	photosynthesis; light harvesting in phot...	17	17	1	1.1e-21
GO:0055114	oxidation-reduction process	1291	176	76.1	5.9e-21
GO:0015979	photosynthesis	266	123	15.68	5.5e-20
GO:0009773	photosynthetic electron transport in pho...	14	13	0.83	1.3e-15
GO:0019253	reductive pentose-phosphate cycle	26	17	1.53	2.2e-15
GO:0009834	plant-type secondary cell wall biogenesi...	79	23	4.66	1.9e-10
GO:0009416	response to light stimulus	1003	98	59.13	2.8e-09
GO:0006546	glycine catabolic process	20	10	1.18	1.3e-08
GO:0009735	response to cytokinin	255	33	15.03	1.9e-08
GO:0071554	cell wall organization or biogenesis	930	113	54.82	2.1e-08
GO:0009854	oxidative photosynthetic carbon pathway	24	11	1.41	3.5e-08
GO:0015995	chlorophyll biosynthetic process	77	17	4.54	4.2e-08
GO:0042744	hydrogen peroxide catabolic process	101	22	5.95	8e-08
GO:0009853	photorespiration	72	25	4.24	3.9e-07
GO:0010025	wax biosynthetic process	64	16	3.77	6.5e-07
GO:0042128	nitrate assimilation	52	14	3.07	1.2e-06
GO:0045492	xylan biosynthetic process	32	14	1.89	5.9e-06
GO:0008610	lipid biosynthetic process	994	110	58.59	8.3e-06
GO:0006545	glycine biosynthetic process	12	5	0.71	1.2e-05
GO:0009765	photosynthesis; light harvesting	42	29	2.48	1.2e-05
GO:0071555	cell wall organization	695	74	40.97	1.5e-05
GO:0042761	very long-chain fatty acid biosynthetic ...	28	9	1.65	2.1e-05
GO:0009772	photosynthetic electron transport in pho...	12	6	0.71	2.8e-05
GO:0015996	chlorophyll catabolic process	29	9	1.71	2.9e-05
GO:0010206	photosystem II repair	18	7	1.06	4.4e-05
GO:0010214	seed coat development	63	8	3.71	4.4e-05
GO:0010417	glucuronoxylan biosynthetic process	13	6	0.77	5e-05
GO:0010207	photosystem II assembly	13	6	0.77	5e-05
GO:0050665	hydrogen peroxide biosynthetic process	19	7	1.12	6.6e-05
GO:0042548	regulation of photosynthesis; light reac...	18	10	1.06	7.2e-05
GO:0010205	photoinhibition	9	5	0.53	7.3e-05
GO:0008152	metabolic process	16467	1040	970.71	7.6e-05
GO:0034220	ion transmembrane transport	527	58	31.07	0.0001
GO:0009767	photosynthetic electron transport chain	63	32	3.71	0.00014
GO:0015976	carbon utilization	15	6	0.88	0.00014
GO:0006000	fructose metabolic process	10	5	0.59	0.00014
GO:0010304	PSII associated light-harvesting complex...	6	4	0.35	0.00016
GO:0030388	fructose 1;6-bisphosphate metabolic proc...	6	4	0.35	0.00016
GO:0072507	divalent inorganic cation homeostasis	73	11	4.3	0.0002
GO:0071484	cellular response to light intensity	9	5	0.53	0.0002
GO:0042873	aldonate transmembrane transport	8	4	0.47	0.0002
GO:0016042	lipid catabolic process	355	38	20.93	0.00021
GO:0055085	transmembrane transport	1268	125	74.75	0.00022
GO:0009902	chloroplast relocation	28	8	1.65	0.00024
GO:0009056	catabolic process	2511	212	148.02	0.00034
GO:0009813	flavonoid biosynthetic process	219	31	12.91	0.00035
GO:0009744	response to sucrose	74	13	4.36	0.00035
GO:0009645	response to low light intensity stimulus	12	5	0.71	0.00039
GO:1990641	response to iron ion starvation	18	6	1.06	0.00042
GO:0009637	response to blue light	106	17	6.25	0.00042
GO:0016114	terpenoid biosynthetic process	291	44	17.15	0.00052
GO:0009717	isoflavonoid biosynthetic process	19	6	1.12	0.00058
GO:1901601	strigolactone biosynthetic process	8	4	0.47	0.00069
GO:0006979	response to oxidative stress	753	52	44.39	0.00076
GO:0044550	secondary metabolite biosynthetic proces...	436	53	25.7	0.00094
GO:0009704	de-etiolation	15	5	0.88	0.00129
GO:0006094	gluconeogenesis	22	6	1.3	0.00137
GO:0009409	response to cold	528	47	31.12	0.00141
GO:0015706	nitrate transport	52	10	3.07	0.00149
GO:0010089	xylem development	38	8	2.24	0.00183
GO:0080005	photosystem stoichiometry adjustment	5	3	0.29	0.00187
GO:0010190	cytochrome b6f complex assembly	5	3	0.29	0.00187
GO:0009718	anthocyanin-containing compound biosynth...	106	16	6.25	0.00187
GO:0080170	hydrogen peroxide transmembrane transpor...	10	4	0.59	0.00189
GO:0090333	regulation of stomatal closure	49	9	2.89	0.00203
GO:0010143	cutin biosynthetic process	32	9	1.89	0.00221
GO:0055069	zinc ion homeostasis	32	7	1.89	0.00223
GO:0030244	cellulose biosynthetic process	123	16	7.25	0.00237
GO:0010088	phloem development	33	7	1.95	0.00269
GO:0016132	brassinosteroid biosynthetic process	33	7	1.95	0.00269
GO:0010167	response to nitrate	45	7	2.65	0.00279
GO:0006857	oligopeptide transport	67	10	3.95	0.0031
GO:0019684	photosynthesis; light reaction	134	70	7.9	0.00319
GO:0040008	regulation of growth	540	35	31.83	0.00321
GO:0055065	metal ion homeostasis	257	23	15.15	0.00344
GO:0010119	regulation of stomatal movement	124	19	7.31	0.00345
GO:0060055	angiogenesis involved in wound healing	6	3	0.35	0.00357
GO:0006542	glutamine biosynthetic process	6	3	0.35	0.00357
GO:0002353	plasma kallikrein-kinin cascade	6	3	0.35	0.00357
GO:0006537	glutamate biosynthetic process	6	3	0.35	0.00357
GO:0002155	regulation of thyroid hormone mediated s...	6	3	0.35	0.00357
GO:0043535	regulation of blood vessel endothelial c...	6	3	0.35	0.00357
GO:0003085	negative regulation of systemic arterial...	6	3	0.35	0.00357
GO:0015689	molybdate ion transport	6	3	0.35	0.00357
GO:0010027	thylakoid membrane organization	44	8	2.59	0.00379
GO:0010047	fruit dehiscence	12	4	0.71	0.00406
GO:0009831	plant-type cell wall modification involv...	12	4	0.71	0.00406
GO:1900994	(-)-secologanin biosynthetic process	37	7	2.18	0.00528
GO:0010623	programmed cell death involved in cell d...	13	4	0.77	0.0056
GO:0097009	energy homeostasis	7	3	0.41	0.00598
GO:1901678	iron coordination entity transport	7	3	0.41	0.00598
GO:0006833	water transport	30	6	1.77	0.00727
GO:0009750	response to fructose	22	5	1.3	0.00802
GO:0015994	chlorophyll metabolic process	109	29	6.43	0.00881
GO:1990169	stress response to copper ion	8	3	0.47	0.00915
GO:1901957	regulation of cutin biosynthetic process	8	3	0.47	0.00915
GO:0005986	sucrose biosynthetic process	15	4	0.88	0.00972
GO terms associated with genes more highly expressed in buds versus leaves
GO.ID	Term	Annotated	Significant	Expected	P-value
GO:0051301	cell division	645	133	36.57	<1e-30
GO:0009451	RNA modification	905	177	51.32	<1e-30
GO:0007049	cell cycle	1063	211	60.28	1.2e-28
GO:0006412	translation	729	121	41.34	1.2e-25
GO:0006355	regulation of transcription; DNA-templat...	2575	266	146.01	3.8e-22
GO:0006270	DNA replication initiation	40	27	2.27	8.6e-20
GO:0010501	RNA secondary structure unwinding	93	32	5.27	2.8e-17
GO:0007018	microtubule-based movement	154	36	8.73	4.6e-14
GO:0006268	DNA unwinding involved in DNA replicatio...	11	10	0.62	3.5e-12
GO:0010245	radial microtubular system formation	9	9	0.51	5.9e-12
GO:0000462	maturation of SSU-rRNA from tricistronic...	50	22	2.84	2.5e-11
GO:0002181	cytoplasmic translation	77	21	4.37	3.1e-11
GO:0048825	cotyledon development	71	18	4.03	4.2e-11
GO:0006458	'de novo' protein folding	48	18	2.72	4.7e-11
GO:0000463	maturation of LSU-rRNA from tricistronic...	15	10	0.85	7.7e-10
GO:0006260	DNA replication	253	92	14.35	8e-10
GO:0000027	ribosomal large subunit assembly	28	13	1.59	1e-09
GO:0000724	double-strand break repair via homologou...	108	31	6.12	2.9e-09
GO:0048653	anther development	64	15	3.63	1.2e-08
GO:0042254	ribosome biogenesis	449	132	25.46	1.4e-08
GO:0000470	maturation of LSU-rRNA	30	19	1.7	2e-08
GO:0006364	rRNA processing	315	93	17.86	3e-08
GO:0000914	phragmoplast assembly	6	6	0.34	3.3e-08
GO:0061077	chaperone-mediated protein folding	78	19	4.42	5e-08
GO:0030490	maturation of SSU-rRNA	68	31	3.86	1.6e-07
GO:0000076	DNA replication checkpoint	10	7	0.57	1.9e-07
GO:0010342	endosperm cellularization	7	6	0.4	2.2e-07
GO:0006281	DNA repair	534	92	30.28	4.4e-07
GO:1902975	mitotic DNA replication initiation	5	5	0.28	5.8e-07
GO:0042127	regulation of cell proliferation	162	31	9.19	7.3e-07
GO:0006261	DNA-dependent DNA replication	134	62	7.6	1.9e-06
GO:0000727	double-strand break repair via break-ind...	9	6	0.51	2.4e-06
GO:0042273	ribosomal large subunit biogenesis	73	37	4.14	2.4e-06
GO:0006298	mismatch repair	29	10	1.64	2.5e-06
GO:0043570	maintenance of DNA repeat elements	18	8	1.02	2.7e-06
GO:0006275	regulation of DNA replication	41	17	2.32	3.2e-06
GO:0000154	rRNA modification	47	17	2.67	3.2e-06
GO:0051276	chromosome organization	780	147	44.23	3.7e-06
GO:0031167	rRNA methylation	30	8	1.7	4.5e-06
GO:0007112	male meiosis cytokinesis	14	7	0.79	4.5e-06
GO:0080156	mitochondrial mRNA modification	70	15	3.97	7e-06
GO:0006325	chromatin organization	494	62	28.01	7.4e-06
GO:0030488	tRNA methylation	27	9	1.53	1.1e-05
GO:0042138	meiotic DNA double-strand break formatio...	7	5	0.4	1.1e-05
GO:0032875	regulation of DNA endoreduplication	17	7	0.96	1.2e-05
GO:0000082	G1/S transition of mitotic cell cycle	28	8	1.59	1.3e-05
GO:0045604	regulation of epidermal cell differentia...	12	6	0.68	2.3e-05
GO:0008356	asymmetric cell division	42	9	2.38	2.4e-05
GO:0009561	megagametogenesis	77	21	4.37	2.7e-05
GO:1902969	mitotic DNA replication	13	10	0.74	2.8e-05
GO:0000480	endonucleolytic cleavage in 5'-ETS of tr...	8	5	0.45	2.8e-05
GO:0000472	endonucleolytic cleavage to generate mat...	8	5	0.45	2.8e-05
GO:0009558	embryo sac cellularization	8	5	0.45	2.8e-05
GO:0008283	cell proliferation	216	43	12.25	4.2e-05
GO:0010228	vegetative to reproductive phase transit...	289	29	16.39	4.4e-05
GO:0009263	deoxyribonucleotide biosynthetic process	16	7	0.91	4.9e-05
GO:0090691	formation of plant organ boundary	10	5	0.57	4.9e-05
GO:0010338	leaf formation	5	4	0.28	4.9e-05
GO:1901181	negative regulation of cellular response...	5	4	0.28	4.9e-05
GO:0002101	tRNA wobble cytosine modification	5	4	0.28	4.9e-05
GO:0008380	RNA splicing	433	42	24.55	5.8e-05
GO:0000460	maturation of 5.8S rRNA	38	17	2.15	5.8e-05
GO:0065004	protein-DNA complex assembly	118	21	6.69	5.9e-05
GO:0000447	endonucleolytic cleavage in ITS1 to sepa...	14	6	0.79	6.7e-05
GO:0009934	regulation of meristem structural organi...	20	7	1.13	7.5e-05
GO:0006397	mRNA processing	675	60	38.27	7.7e-05
GO:0009553	embryo sac development	157	35	8.9	8.9e-05
GO:0006360	transcription by RNA polymerase I	28	12	1.59	0.0001
GO:0007076	mitotic chromosome condensation	15	6	0.85	0.00011
GO:0010077	maintenance of inflorescence meristem id...	15	6	0.85	0.00011
GO:0006334	nucleosome assembly	43	10	2.44	0.00011
GO:0010158	abaxial cell fate specification	10	5	0.57	0.00012
GO:0031120	snRNA pseudouridine synthesis	6	4	0.34	0.00014
GO:0002119	nematode larval development	6	4	0.34	0.00014
GO:0045943	positive regulation of transcription by ...	6	4	0.34	0.00014
GO:0048444	floral organ morphogenesis	66	11	3.74	0.00015
GO:0016554	cytidine to uridine editing	29	8	1.64	0.00015
GO:0006265	DNA topological change	29	8	1.64	0.00015
GO:0016074	snoRNA metabolic process	38	9	2.15	0.00018
GO:0010444	guard mother cell differentiation	11	5	0.62	0.0002
GO:0045951	positive regulation of mitotic recombina...	11	5	0.62	0.0002
GO:0048580	regulation of post-embryonic development	493	36	27.95	0.00031
GO:0010389	regulation of G2/M transition of mitotic...	28	9	1.59	0.00031
GO:1905428	regulation of plant organ formation	17	5	0.96	0.00031
GO:0006273	lagging strand elongation	12	5	0.68	0.00033
GO:0035067	negative regulation of histone acetylati...	12	5	0.68	0.00033
GO:0007131	reciprocal meiotic recombination	82	18	4.65	0.00049
GO:0042274	ribosomal small subunit biogenesis	88	39	4.99	0.00055
GO:0007276	gamete generation	137	33	7.77	0.00056
GO:0000077	DNA damage checkpoint	26	8	1.47	0.00059
GO:0009957	epidermal cell fate specification	8	4	0.45	0.0006
GO:0006290	pyrimidine dimer repair	8	4	0.45	0.0006
GO:0043933	protein-containing complex subunit organ...	787	73	44.63	0.00066
GO:0006271	DNA strand elongation involved in DNA re...	16	8	0.91	0.00069
GO:0042023	DNA endoreduplication	31	12	1.76	0.00074
GO:0007094	mitotic spindle assembly checkpoint	14	5	0.79	0.00076
GO:0008284	positive regulation of cell proliferatio...	73	12	4.14	0.00078
GO:0007062	sister chromatid cohesion	53	12	3.01	0.00084
GO:0000055	ribosomal large subunit export from nucl...	9	4	0.51	0.00103
GO:0051028	mRNA transport	140	24	7.94	0.00107
GO:0006189	'de novo' IMP biosynthetic process	15	5	0.85	0.00108
GO:0006974	cellular response to DNA damage stimulus	611	105	34.65	0.0015
GO:0009556	microsporogenesis	49	9	2.78	0.00155
GO:0009555	pollen development	360	46	20.41	0.00159
GO:0000466	maturation of 5.8S rRNA from tricistroni...	29	12	1.64	0.00164
GO:0000479	endonucleolytic cleavage of tricistronic...	19	9	1.08	0.00165
GO:0051177	meiotic sister chromatid cohesion	10	5	0.57	0.00166
GO:0031118	rRNA pseudouridine synthesis	11	4	0.62	0.00167
GO:0071480	cellular response to gamma radiation	5	3	0.28	0.00167
GO:0006287	base-excision repair; gap-filling	5	3	0.28	0.00167
GO:0045004	DNA replication proofreading	5	3	0.28	0.00167
GO:0009623	response to parasitic fungus	5	3	0.28	0.00167
GO:0009294	DNA mediated transformation	32	7	1.81	0.00179
GO:0000919	cell plate assembly	24	6	1.36	0.00183
GO:0009908	flower development	698	87	39.58	0.00197
GO:0009944	polarity specification of adaxial/abaxia...	51	9	2.89	0.00207
GO:0060969	negative regulation of gene silencing	34	8	1.93	0.00228
GO:0009736	cytokinin-activated signaling pathway	83	12	4.71	0.00233
GO:0035066	positive regulation of histone acetylati...	11	4	0.62	0.00246
GO:0051782	negative regulation of cell division	11	4	0.62	0.00246
GO:0016444	somatic cell DNA recombination	11	4	0.62	0.00246
GO:0048235	pollen sperm cell differentiation	18	5	1.02	0.00268
GO:1900865	chloroplast RNA modification	65	11	3.69	0.00271
GO:0006406	mRNA export from nucleus	64	12	3.63	0.00295
GO:0080182	histone H3-K4 trimethylation	6	3	0.34	0.0032
GO:0032042	mitochondrial DNA metabolic process	6	3	0.34	0.0032
GO:0022622	root system development	782	40	44.34	0.00324
GO:0010375	stomatal complex patterning	12	4	0.68	0.00353
GO:0009088	threonine biosynthetic process	12	4	0.68	0.00353
GO:0031297	replication fork processing	12	4	0.68	0.00353
GO:0000712	resolution of meiotic recombination inte...	36	7	2.04	0.00364
GO:0006417	regulation of translation	212	21	12.02	0.00421
GO:0006301	postreplication repair	34	5	1.93	0.00535
GO:0010371	regulation of gibberellin biosynthetic p...	7	3	0.4	0.00536
GO:0031539	positive regulation of anthocyanin metab...	7	3	0.4	0.00536
GO:0006177	GMP biosynthetic process	7	3	0.4	0.00536
GO:0006297	nucleotide-excision repair; DNA gap fill...	7	3	0.4	0.00536
GO:1990481	mRNA pseudouridine synthesis	7	3	0.4	0.00536
GO:0048439	flower morphogenesis	7	3	0.4	0.00536
GO:0000028	ribosomal small subunit assembly	21	5	1.19	0.00552
GO:0032502	developmental process	4511	354	255.79	0.00557
GO:0051302	regulation of cell division	97	17	5.5	0.00563
GO:0006997	nucleus organization	70	13	3.97	0.00593
GO:0007275	multicellular organism development	3797	307	215.3	0.00645
GO:0051026	chiasma assembly	14	4	0.79	0.00651
GO:0045717	negative regulation of fatty acid biosyn...	14	4	0.79	0.00651
GO:0071158	positive regulation of cell cycle arrest	14	4	0.79	0.00651
GO:0045910	negative regulation of DNA recombination	14	4	0.79	0.00651
GO:0000070	mitotic sister chromatid segregation	66	21	3.74	0.00798
GO:0030261	chromosome condensation	26	9	1.47	0.00813
GO:0030071	regulation of mitotic metaphase/anaphase...	23	8	1.3	0.00815
GO:0045487	gibberellin catabolic process	8	3	0.45	0.00821
GO:0051321	meiotic cell cycle	291	58	16.5	0.00828
GO:0071035	nuclear polyadenylation-dependent rRNA c...	15	4	0.85	0.00849
GO:0048497	maintenance of floral organ identity	15	4	0.85	0.00849
GO:0006606	protein import into nucleus	108	14	6.12	0.00871
GO:1905392	plant organ morphogenesis	561	47	31.81	0.0091
GO:1902806	regulation of cell cycle G1/S phase tran...	15	3	0.85	0.00927
GO:0006302	double-strand break repair	161	39	9.13	0.00927
GO:0048481	plant ovule development	60	9	3.4	0.00951
GO:0009933	meristem structural organization	105	17	5.95	0.00981
GO terms associated with genes more highly expressed in leaves versus buds
GO.ID	Term	Annotated	Significant	Expected	P-value
GO:0055114	oxidation-reduction process	1291	208	91.63	6e-25
GO:0015979	photosynthesis	266	135	18.88	2e-24
GO:0009768	photosynthesis; light harvesting in phot...	17	17	1.21	2.7e-20
GO:0018298	protein-chromophore linkage	72	33	5.11	2.1e-19
GO:0019253	reductive pentose-phosphate cycle	26	18	1.85	1.7e-15
GO:0009773	photosynthetic electron transport in pho...	14	13	0.99	1.5e-14
GO:0015995	chlorophyll biosynthetic process	77	21	5.47	1.4e-10
GO:0009416	response to light stimulus	1003	126	71.19	2.2e-09
GO:0042744	hydrogen peroxide catabolic process	101	26	7.17	5.8e-09
GO:0006546	glycine catabolic process	20	10	1.42	6.5e-08
GO:0009853	photorespiration	72	26	5.11	9.3e-08
GO:0006508	proteolysis	1107	82	78.57	1.1e-07
GO:0008152	metabolic process	16467	1260	1168.81	1.1e-06
GO:0009735	response to cytokinin	255	33	18.1	1.1e-06
GO:0016042	lipid catabolic process	355	49	25.2	1.5e-06
GO:0042761	very long-chain fatty acid biosynthetic ...	28	11	1.99	1.5e-06
GO:0071554	cell wall organization or biogenesis	930	119	66.01	1.6e-06
GO:0009854	oxidative photosynthetic carbon pathway	24	10	1.7	2.5e-06
GO:0009772	photosynthetic electron transport in pho...	12	7	0.85	5.2e-06
GO:1900994	(-)-secologanin biosynthetic process	37	12	2.63	5.5e-06
GO:0010025	wax biosynthetic process	64	16	4.54	7.2e-06
GO:0010205	photoinhibition	9	6	0.64	8.8e-06
GO:0010088	phloem development	33	11	2.34	1e-05
GO:0044550	secondary metabolite biosynthetic proces...	436	60	30.95	1.9e-05
GO:0006545	glycine biosynthetic process	12	6	0.85	2.5e-05
GO:0071555	cell wall organization	695	83	49.33	2.7e-05
GO:0008610	lipid biosynthetic process	994	133	70.55	2.8e-05
GO:0009765	photosynthesis; light harvesting	42	29	2.98	3.1e-05
GO:0010027	thylakoid membrane organization	44	12	3.12	3.9e-05
GO:0042128	nitrate assimilation	52	13	3.69	5.1e-05
GO:0016132	brassinosteroid biosynthetic process	33	10	2.34	6.4e-05
GO:0009767	photosynthetic electron transport chain	63	35	4.47	8.1e-05
GO:1901601	strigolactone biosynthetic process	8	5	0.57	8.4e-05
GO:0010190	cytochrome b6f complex assembly	5	4	0.35	0.00012
GO:0010207	photosystem II assembly	13	6	0.92	0.00014
GO:0010206	photosystem II repair	18	7	1.28	0.00014
GO:1990641	response to iron ion starvation	18	7	1.28	0.00014
GO:0042548	regulation of photosynthesis; light reac...	18	11	1.28	0.00017
GO:0042372	phylloquinone biosynthetic process	9	5	0.64	0.00018
GO:0006979	response to oxidative stress	753	62	53.45	0.0002
GO:0010268	brassinosteroid homeostasis	32	9	2.27	0.00028
GO:0035336	long-chain fatty-acyl-CoA metabolic proc...	20	7	1.42	0.0003
GO:0015976	carbon utilization	15	6	1.06	0.00033
GO:0006000	fructose metabolic process	10	5	0.71	0.00033
GO:0010304	PSII associated light-harvesting complex...	6	4	0.43	0.00034
GO:0061687	detoxification of inorganic compound	6	4	0.43	0.00034
GO:0015969	guanosine tetraphosphate metabolic proce...	6	4	0.43	0.00034
GO:0043535	regulation of blood vessel endothelial c...	6	4	0.43	0.00034
GO:0060055	angiogenesis involved in wound healing	6	4	0.43	0.00034
GO:0002353	plasma kallikrein-kinin cascade	6	4	0.43	0.00034
GO:0006542	glutamine biosynthetic process	6	4	0.43	0.00034
GO:0002155	regulation of thyroid hormone mediated s...	6	4	0.43	0.00034
GO:0030388	fructose 1;6-bisphosphate metabolic proc...	6	4	0.43	0.00034
GO:0003085	negative regulation of systemic arterial...	6	4	0.43	0.00034
GO:0061077	chaperone-mediated protein folding	78	15	5.54	0.00034
GO:0072507	divalent inorganic cation homeostasis	73	11	5.18	0.00036
GO:0071484	cellular response to light intensity	9	5	0.64	0.00036
GO:0042873	aldonate transmembrane transport	8	4	0.57	0.00036
GO:0009409	response to cold	528	60	37.48	0.00038
GO:0080167	response to karrikin	132	21	9.37	0.0004
GO:0009902	chloroplast relocation	28	9	1.99	0.00057
GO:0006094	gluconeogenesis	22	7	1.56	0.00059
GO:0009637	response to blue light	106	20	7.52	0.00064
GO:0015996	chlorophyll catabolic process	29	8	2.06	0.00071
GO:0097009	energy homeostasis	7	4	0.5	0.00074
GO:0009645	response to low light intensity stimulus	12	5	0.85	0.00093
GO:0010119	regulation of stomatal movement	124	20	8.8	0.00104
GO:0010214	seed coat development	63	8	4.47	0.00112
GO:0003333	amino acid transmembrane transport	99	17	7.03	0.00126
GO:0007623	circadian rhythm	209	19	14.83	0.00127
GO:0010167	response to nitrate	45	8	3.19	0.00138
GO:1990169	stress response to copper ion	8	4	0.57	0.0014
GO:0010623	programmed cell death involved in cell d...	13	5	0.92	0.00142
GO:0009717	isoflavonoid biosynthetic process	19	6	1.35	0.00154
GO:0050665	hydrogen peroxide biosynthetic process	19	6	1.35	0.00154
GO:0009638	phototropism	19	6	1.35	0.00154
GO:0071482	cellular response to light stimulus	237	25	16.82	0.00176
GO:0009664	plant-type cell wall organization	189	24	13.42	0.00194
GO:0034220	ion transmembrane transport	527	64	37.41	0.00201
GO:0009813	flavonoid biosynthetic process	219	33	15.54	0.00215
GO:0006636	unsaturated fatty acid biosynthetic proc...	27	7	1.92	0.00225
GO:0046513	ceramide biosynthetic process	9	4	0.64	0.00239
GO:0032544	plastid translation	9	4	0.64	0.00239
GO:0040008	regulation of growth	540	44	38.33	0.00242
GO:0009704	de-etiolation	15	5	1.06	0.00294
GO:0009443	pyridoxal 5'-phosphate salvage	5	3	0.35	0.0032
GO:0080005	photosystem stoichiometry adjustment	5	3	0.35	0.0032
GO:0009718	anthocyanin-containing compound biosynth...	106	17	7.52	0.00349
GO:0030163	protein catabolic process	869	57	61.68	0.0035
GO:0080170	hydrogen peroxide transmembrane transpor...	10	4	0.71	0.00375
GO:0043171	peptide catabolic process	46	9	3.27	0.00382
GO:0016125	sterol metabolic process	118	13	8.38	0.00456
GO:0019684	photosynthesis; light reaction	134	73	9.51	0.00469
GO:0030244	cellulose biosynthetic process	123	17	8.73	0.00472
GO:0019637	organophosphate metabolic process	842	73	59.76	0.00497
GO:0055065	metal ion homeostasis	257	30	18.24	0.00498
GO:0016054	organic acid catabolic process	208	23	14.76	0.005
GO:1901663	quinone biosynthetic process	34	8	2.41	0.00501
GO:0010089	xylem development	38	8	2.7	0.00519
GO:0009056	catabolic process	2511	248	178.23	0.00531
GO:0042593	glucose homeostasis	34	6	2.41	0.00556
GO:0016123	xanthophyll biosynthetic process	11	4	0.78	0.00557
GO:0010143	cutin biosynthetic process	32	9	2.27	0.00558
GO:0009744	response to sucrose	74	12	5.25	0.00567
GO:1901361	organic cyclic compound catabolic proces...	549	38	38.97	0.0057
GO:0034599	cellular response to oxidative stress	147	15	10.43	0.00575
GO:0044282	small molecule catabolic process	284	36	20.16	0.00594
GO:0010196	nonphotochemical quenching	6	3	0.43	0.00607
GO:0046345	abscisic acid catabolic process	6	3	0.43	0.00607
GO:0006537	glutamate biosynthetic process	6	3	0.43	0.00607
GO:0006654	phosphatidic acid biosynthetic process	6	3	0.43	0.00607
GO:0015689	molybdate ion transport	6	3	0.43	0.00607
GO:0055069	zinc ion homeostasis	32	7	2.27	0.00625
GO:0009833	plant-type primary cell wall biogenesis	67	11	4.76	0.0072
GO:0009820	alkaloid metabolic process	85	12	6.03	0.00721
GO:0016114	terpenoid biosynthetic process	291	52	20.65	0.00735
GO:0009644	response to high light intensity	92	20	6.53	0.00758
GO:0009831	plant-type cell wall modification involv...	12	4	0.85	0.00789
GO:0010047	fruit dehiscence	12	4	0.85	0.00789
GO:0045492	xylan biosynthetic process	32	7	2.27	0.00897
GO:0005983	starch catabolic process	19	5	1.35	0.00899
