# Supplementary material for: Genomic dissection of an extended phenotype: Oak galling by a cynipid gall wasp
Source: PLoS Genet. 2019 Nov 4;15(11):e1008398. doi: 10.1371/journal.pgen.1008398 (PMC6855507; doi:10.1371/journal.pgen.1008398)
Supplement: S12 Table — Terms enriched in each comparison and each direction, either up- or down-regulated are included. Annotated = number of genes annotated with that GO term in the complete dataset, Significant = observed number of significantly differentially genes with that annotation, Expected = the expected number of differentially expressed genes with that annotation, P-value = test p-value. We used a significance threshold value of p≤ 0.01. (XLSX) [file pgen.1008398.s027.xlsx]

## Sheet: SX.BudLeafGOMF
S12. Quercus robur bud and leaf tissue molecular function (MF) GO terms associated with genes in each comparison and direction (up- or down- regulated)
GO terms associated with genes more highly expressed in S1 versus S0 buds
GO.ID	Term	Annotated	Significant	Expected	P-value
GO:0004634	phosphopyruvate hydratase activity	6	1	0	0.0044
GO:0051753	mannan synthase activity	12	1	0.01	0.0087
GO terms associated with genes more highly expressed in S1 versus S3 buds
GO.ID	Term	Annotated	Significant	Expected	P-value
GO:0004364	glutathione transferase activity	80	1	0.01	0.0087
GO terms associated with genes more highly expressed in S3 versus S1 buds
GO.ID	Term	Annotated	Significant	Expected	P-value
GO:0050403	trans-zeatin O-beta-D-glucosyltransferas...	7	1	0	0.0046
GO:0047196	long-chain-alcohol O-fatty-acyltransfera...	9	1	0.01	0.0059
GO:0102966	arachidoyl-CoA:1-dodecanol O-acyltransfe...	9	1	0.01	0.0059
GO:0103095	wax ester synthase activity	9	1	0.01	0.0059
GO:0042937	tripeptide transmembrane transporter act...	11	1	0.01	0.0072
GO:0035252	UDP-xylosyltransferase activity	12	1	0.01	0.0078
GO:0004365	glyceraldehyde-3-phosphate dehydrogenase...	12	1	0.01	0.0078
GO:0000981	DNA-binding transcription factor activit...	207	2	0.14	0.008
GO terms associated with genes more highly expressed in S3 versus S4 buds
GO.ID	Term	Annotated	Significant	Expected	P-value
GO:0008810	cellulase activity	18	1	0	0.0013
GO:0042973	glucan endo-1;3-beta-D-glucosidase activ...	57	1	0	0.0041
GO:0004568	chitinase activity	60	1	0	0.0044
GO:0008061	chitin binding	62	1	0	0.0045
GO terms associated with genes more highly expressed in S4 versus S5 buds
GO.ID	Term	Annotated	Significant	Expected	P-value
GO:0003677	DNA binding	2945	361	156.07	<1e-30
GO:0003723	RNA binding	2538	339	134.5	<1e-30
GO:0030515	snoRNA binding	28	21	1.48	1.2e-21
GO:0008017	microtubule binding	258	56	13.67	9.8e-20
GO:0003735	structural constituent of ribosome	331	57	17.54	3.1e-15
GO:0044183	protein binding involved in protein fold...	39	19	2.07	1.3e-14
GO:0004519	endonuclease activity	2482	154	131.53	1.8e-14
GO:0003688	DNA replication origin binding	11	10	0.58	1.8e-12
GO:0003777	microtubule motor activity	139	37	7.37	6.1e-11
GO:0003700	DNA-binding transcription factor activit...	1613	151	85.48	4.1e-10
GO:0070182	DNA polymerase binding	7	7	0.37	1.2e-09
GO:0003678	DNA helicase activity	128	28	6.78	2.2e-09
GO:0004004	ATP-dependent RNA helicase activity	158	29	8.37	4.3e-09
GO:0004386	helicase activity	412	84	21.83	4.7e-09
GO:0051082	unfolded protein binding	147	26	7.79	5.8e-08
GO:0003682	chromatin binding	186	28	9.86	1.5e-07
GO:0003697	single-stranded DNA binding	81	18	4.29	1.8e-07
GO:0008574	ATP-dependent microtubule motor activity...	23	9	1.22	1.3e-06
GO:0016887	ATPase activity	1076	112	57.02	1.8e-06
GO:0044212	transcription regulatory region DNA bind...	484	50	25.65	2.7e-06
GO:0019843	rRNA binding	163	28	8.64	3.3e-06
GO:0017056	structural constituent of nuclear pore	27	9	1.43	6.3e-06
GO:0001135	RNA polymerase II transcription regulato...	112	19	5.94	6.5e-06
GO:0009922	fatty acid elongase activity	16	7	0.85	8.7e-06
GO:0043565	sequence-specific DNA binding	1128	110	59.78	9.4e-06
GO:0046982	protein heterodimerization activity	117	19	6.2	1.2e-05
GO:0052716	hydroquinone:oxygen oxidoreductase activ...	66	13	3.5	3.6e-05
GO:0000981	DNA-binding transcription factor activit...	207	22	10.97	3.7e-05
GO:0004748	ribonucleoside-diphosphate reductase act...	5	4	0.26	3.8e-05
GO:0003924	GTPase activity	296	33	15.69	4.8e-05
GO:0000049	tRNA binding	60	12	3.18	6.1e-05
GO:0016722	oxidoreductase activity; oxidizing metal...	104	15	5.51	6.3e-05
GO:0003918	DNA topoisomerase type II (ATP-hydrolyzi...	21	7	1.11	7e-05
GO:0008094	DNA-dependent ATPase activity	149	31	7.9	7.4e-05
GO:0004693	cyclin-dependent protein serine/threonin...	38	9	2.01	0.00013
GO:0004003	ATP-dependent DNA helicase activity	72	13	3.82	0.00013
GO:0032454	histone demethylase activity (H3-K9 spec...	11	5	0.58	0.00015
GO:0043138	3'-5' DNA helicase activity	30	7	1.59	0.00015
GO:0003896	DNA primase activity	7	4	0.37	0.00024
GO:0008097	5S rRNA binding	7	4	0.37	0.00024
GO:0003886	DNA (cytosine-5-)-methyltransferase acti...	13	5	0.69	0.00037
GO:0005507	copper ion binding	227	25	12.03	0.00045
GO:0000404	heteroduplex DNA loop binding	14	5	0.74	0.00056
GO:0102756	very-long-chain 3-ketoacyl-CoA synthase ...	29	7	1.54	0.00064
GO:0102336	3-oxo-arachidoyl-CoA synthase activity	29	7	1.54	0.00064
GO:0102337	3-oxo-cerotoyl-CoA synthase activity	29	7	1.54	0.00064
GO:0102338	3-oxo-lignoceronyl-CoA synthase activity	29	7	1.54	0.00064
GO:0046983	protein dimerization activity	747	67	39.59	0.00069
GO:0042973	glucan endo-1;3-beta-D-glucosidase activ...	57	10	3.02	0.00075
GO:0102483	scopolin beta-glucosidase activity	78	12	4.13	0.00079
GO:0005525	GTP binding	404	37	21.41	0.00091
GO:0008296	3'-5'-exodeoxyribonuclease activity	10	4	0.53	0.00127
GO:0009982	pseudouridine synthase activity	24	6	1.27	0.00129
GO:0004358	glutamate N-acetyltransferase activity	5	3	0.26	0.00137
GO:0047213	anthocyanidin 3-O-glucosyltransferase ac...	17	5	0.9	0.0015
GO:0016423	tRNA (guanine) methyltransferase activit...	16	6	0.85	0.00191
GO:0008469	histone-arginine N-methyltransferase act...	11	4	0.58	0.00192
GO:0010428	methyl-CpNpG binding	11	4	0.58	0.00192
GO:0010429	methyl-CpNpN binding	11	4	0.58	0.00192
GO:0051213	dioxygenase activity	192	12	10.18	0.00243
GO:0050392	vicianin beta-glucosidase activity	6	3	0.32	0.00263
GO:0004042	acetyl-CoA:L-glutamate N-acetyltransfera...	6	3	0.32	0.00263
GO:0103045	methione N-acyltransferase activity	6	3	0.32	0.00263
GO:0097027	ubiquitin-protein transferase activator ...	12	4	0.64	0.00276
GO:0010997	anaphase-promoting complex binding	12	4	0.64	0.00276
GO:0003690	double-stranded DNA binding	402	55	21.3	0.00289
GO:0042393	histone binding	96	13	5.09	0.00329
GO:0035312	5'-3' exodeoxyribonuclease activity	12	4	0.64	0.00442
GO:0003729	mRNA binding	389	36	20.62	0.00486
GO:0009378	four-way junction helicase activity	62	9	3.29	0.00517
GO:0019901	protein kinase binding	105	12	5.56	0.00573
GO:0009884	cytokinin receptor activity	8	3	0.42	0.0068
GO:0016428	tRNA (cytosine-5-)-methyltransferase act...	8	3	0.42	0.0068
GO:0003684	damaged DNA binding	54	8	2.86	0.00723
GO:0140110	transcription regulator activity	1718	154	91.05	0.00742
GO:0060590	ATPase regulator activity	18	5	0.95	0.0081
GO:0008353	RNA polymerase II CTD heptapeptide repea...	16	4	0.85	0.00856
GO:0003680	AT DNA binding	16	4	0.85	0.00856
GO:0000978	RNA polymerase II proximal promoter sequ...	16	4	0.85	0.00856
GO:0004450	isocitrate dehydrogenase (NADP+) activit...	9	3	0.48	0.0098
GO terms associated with genes more highly expressed in S5 versus S4 buds
GO.ID	Term	Annotated	Significant	Expected	P-value
GO:0016168	chlorophyll binding	41	31	2.27	<1e-30
GO:0031409	pigment binding	18	18	1	2.2e-23
GO:0016491	oxidoreductase activity	2196	289	121.81	1.6e-12
GO:0019904	protein domain specific binding	233	23	12.92	1.9e-09
GO:0020037	heme binding	482	58	26.74	2.7e-08
GO:0016413	O-acetyltransferase activity	67	22	3.72	6.2e-08
GO:0052852	very-long-chain-(S)-2-hydroxy-acid oxida...	14	8	0.78	2e-07
GO:0052853	long-chain-(S)-2-hydroxy-long-chain-acid...	14	8	0.78	2e-07
GO:0052854	medium-chain-(S)-2-hydroxy-acid oxidase ...	14	8	0.78	2e-07
GO:0045156	electron transporter; transferring elect...	14	8	0.78	2e-07
GO:0010181	FMN binding	50	14	2.77	3.5e-07
GO:0047100	glyceraldehyde-3-phosphate dehydrogenase...	5	5	0.28	5.2e-07
GO:1990538	xylan O-acetyltransferase activity	9	6	0.5	2.1e-06
GO:0052689	carboxylic ester hydrolase activity	285	35	15.81	2.3e-06
GO:0016788	hydrolase activity; acting on ester bond...	3638	154	201.8	3.1e-06
GO:0004375	glycine dehydrogenase (decarboxylating) ...	10	6	0.55	5e-06
GO:0030145	manganese ion binding	56	13	3.11	9e-06
GO:0009055	electron transfer activity	157	30	8.71	1.2e-05
GO:0005506	iron ion binding	422	45	23.41	2.2e-05
GO:0008891	glycolate oxidase activity	8	5	0.44	2.5e-05
GO:0048038	quinone binding	39	10	2.16	3.9e-05
GO:0080043	quercetin 3-O-glucosyltransferase activi...	153	22	8.49	3.9e-05
GO:0015250	water channel activity	32	9	1.78	4.3e-05
GO:0004089	carbonate dehydratase activity	14	6	0.78	5.9e-05
GO:0052577	germacrene-D synthase activity	21	7	1.16	9.3e-05
GO:0034004	germacradienol synthase activity	21	7	1.16	9.3e-05
GO:0080044	quercetin 7-O-glucosyltransferase activi...	151	21	8.38	9.5e-05
GO:0047501	(+)-neomenthol dehydrogenase activity	10	5	0.55	0.0001
GO:0004601	peroxidase activity	147	25	8.15	0.00011
GO:0016730	oxidoreductase activity; acting on iron-...	9	6	0.5	0.00017
GO:0042879	aldonate transmembrane transporter activ...	9	4	0.5	0.00017
GO:0045735	nutrient reservoir activity	47	10	2.61	0.00021
GO:0016661	oxidoreductase activity; acting on other...	7	4	0.39	0.00029
GO:0000293	ferric-chelate reductase activity	25	7	1.39	0.00032
GO:0051536	iron-sulfur cluster binding	207	25	11.48	0.00051
GO:0102499	SHG alpha-glucan phosphorylase activity	8	4	0.44	0.00055
GO:0102250	linear malto-oligosaccharide phosphoryla...	8	4	0.44	0.00055
GO:0008184	glycogen phosphorylase activity	8	4	0.44	0.00055
GO:0042626	ATPase activity; coupled to transmembran...	430	31	23.85	0.00056
GO:0015112	nitrate transmembrane transporter activi...	36	9	2	0.00057
GO:0015020	glucuronosyltransferase activity	26	8	1.44	0.00076
GO:0046872	metal ion binding	6296	405	349.24	0.00081
GO:0016747	transferase activity; transferring acyl ...	469	67	26.02	0.00082
GO:0102756	very-long-chain 3-ketoacyl-CoA synthase ...	29	7	1.61	0.00085
GO:0102336	3-oxo-arachidoyl-CoA synthase activity	29	7	1.61	0.00085
GO:0102337	3-oxo-cerotoyl-CoA synthase activity	29	7	1.61	0.00085
GO:0102338	3-oxo-lignoceronyl-CoA synthase activity	29	7	1.61	0.00085
GO:0016209	antioxidant activity	206	34	11.43	0.00093
GO:0015098	molybdate ion transmembrane transporter ...	9	4	0.5	0.00095
GO:0016405	CoA-ligase activity	32	7	1.78	0.00098
GO:0016655	oxidoreductase activity; acting on NAD(P...	60	9	3.33	0.00136
GO:0009922	fatty acid elongase activity	16	5	0.89	0.00136
GO:0070403	NAD+ binding	16	5	0.89	0.00136
GO:0016984	ribulose-bisphosphate carboxylase activi...	5	3	0.28	0.00157
GO:0015930	glutamate synthase activity	5	3	0.28	0.00157
GO:0050291	sphingosine N-acyltransferase activity	5	3	0.28	0.00157
GO:0008168	methyltransferase activity	439	34	24.35	0.00197
GO:0004252	serine-type endopeptidase activity	181	20	10.04	0.00262
GO:0016830	carbon-carbon lyase activity	134	22	7.43	0.00293
GO:0016859	cis-trans isomerase activity	73	12	4.05	0.00297
GO:0008453	alanine-glyoxylate transaminase activity	6	3	0.33	0.003
GO:0004356	glutamate-ammonia ligase activity	6	3	0.33	0.003
GO:0016731	oxidoreductase activity; acting on iron-...	6	3	0.33	0.003
GO:0042132	fructose 1;6-bisphosphate 1-phosphatase ...	6	3	0.33	0.003
GO:0050062	long-chain-fatty-acyl-CoA reductase acti...	6	3	0.33	0.003
GO:0102303	resveratrol 3;5-O-dimethyltransferase ac...	6	3	0.33	0.003
GO:0016878	acid-thiol ligase activity	37	7	2.05	0.00315
GO:0016787	hydrolase activity	6982	349	387.3	0.00316
GO:0004365	glyceraldehyde-3-phosphate dehydrogenase...	12	4	0.67	0.00326
GO:0015293	symporter activity	188	23	10.43	0.00357
GO:0001135	RNA polymerase II transcription regulato...	112	14	6.21	0.00363
GO:0050662	coenzyme binding	712	80	39.5	0.00378
GO:0008266	poly(U) RNA binding	20	5	1.11	0.00402
GO:0015035	protein disulfide oxidoreductase activit...	69	10	3.83	0.00458
GO:0003824	catalytic activity	16115	1049	893.91	0.00479
GO:0015575	mannitol transmembrane transporter activ...	7	3	0.39	0.00504
GO:0015576	sorbitol transmembrane transporter activ...	7	3	0.39	0.00504
GO:0015148	D-xylose transmembrane transporter activ...	7	3	0.39	0.00504
GO:0015591	D-ribose transmembrane transporter activ...	7	3	0.39	0.00504
GO:0016762	xyloglucan:xyloglucosyl transferase acti...	32	6	1.78	0.00754
GO:0016760	cellulose synthase (UDP-forming) activit...	74	10	4.1	0.00755
GO:0043864	indoleacetamide hydrolase activity	8	3	0.44	0.00773
GO:0005242	inward rectifier potassium channel activ...	8	3	0.44	0.00773
GO:0009702	L-arabinokinase activity	8	3	0.44	0.00773
GO:0015168	glycerol transmembrane transporter activ...	8	3	0.44	0.00773
GO:0000981	DNA-binding transcription factor activit...	207	17	11.48	0.00866
GO:0016709	oxidoreductase activity; acting on paire...	238	31	13.2	0.00871
GO:0008171	O-methyltransferase activity	77	11	4.27	0.00872
GO:0016703	oxidoreductase activity; acting on singl...	12	4	0.67	0.00887
GO:0016628	oxidoreductase activity; acting on the C...	80	13	4.44	0.00993
GO terms associated with genes more highly expressed in buds versus leaves
GO.ID	Term	Annotated	Significant	Expected	P-value
GO:0003723	RNA binding	2538	401	128.5	<1e-30
GO:0003677	DNA binding	2945	348	149.1	<1e-30
GO:0003735	structural constituent of ribosome	331	84	16.76	<1e-30
GO:0030515	snoRNA binding	28	22	1.42	7.5e-24
GO:0008017	microtubule binding	258	55	13.06	6.4e-20
GO:0004519	endonuclease activity	2482	159	125.66	8.3e-20
GO:0044183	protein binding involved in protein fold...	39	18	1.97	9.7e-14
GO:0019843	rRNA binding	163	39	8.25	5.2e-13
GO:0003688	DNA replication origin binding	11	10	0.56	1.1e-12
GO:0004004	ATP-dependent RNA helicase activity	158	33	8	3e-12
GO:0003777	microtubule motor activity	139	36	7.04	1.3e-10
GO:0070182	DNA polymerase binding	7	7	0.35	8.4e-10
GO:0003678	DNA helicase activity	128	28	6.48	1.4e-09
GO:0004386	helicase activity	412	86	20.86	3.2e-08
GO:0003697	single-stranded DNA binding	81	18	4.1	9.3e-08
GO:0051082	unfolded protein binding	147	25	7.44	9.6e-08
GO:0003729	mRNA binding	389	49	19.69	3.3e-07
GO:0008574	ATP-dependent microtubule motor activity...	23	9	1.16	9.1e-07
GO:0003700	DNA-binding transcription factor activit...	1613	128	81.67	2.8e-06
GO:0003682	chromatin binding	186	26	9.42	3.5e-06
GO:0017056	structural constituent of nuclear pore	27	9	1.37	4.4e-06
GO:0016887	ATPase activity	1076	115	54.48	5.3e-06
GO:0046982	protein heterodimerization activity	117	19	5.92	6.5e-06
GO:0008094	DNA-dependent ATPase activity	149	32	7.54	7.9e-06
GO:0003899	DNA-directed 5'-3' RNA polymerase activi...	68	15	3.44	9.1e-06
GO:0004693	cyclin-dependent protein serine/threonin...	38	10	1.92	1.4e-05
GO:0004748	ribonucleoside-diphosphate reductase act...	5	4	0.25	3.1e-05
GO:0000404	heteroduplex DNA loop binding	14	6	0.71	3.5e-05
GO:0000049	tRNA binding	60	12	3.04	3.9e-05
GO:0003918	DNA topoisomerase type II (ATP-hydrolyzi...	21	7	1.06	5.2e-05
GO:0009922	fatty acid elongase activity	16	6	0.81	8.6e-05
GO:0004003	ATP-dependent DNA helicase activity	72	13	3.65	9.9e-05
GO:0032454	histone demethylase activity (H3-K9 spec...	11	5	0.56	0.00012
GO:0043138	3'-5' DNA helicase activity	30	7	1.52	0.00013
GO:0008270	zinc ion binding	1285	95	65.06	0.00014
GO:0035312	5'-3' exodeoxyribonuclease activity	12	5	0.61	0.0002
GO:0008097	5S rRNA binding	7	4	0.35	0.0002
GO:0044212	transcription regulatory region DNA bind...	484	46	24.5	0.0003
GO:0003684	damaged DNA binding	54	10	2.73	0.00033
GO:0003730	mRNA 3'-UTR binding	22	6	1.11	0.00062
GO:0046983	protein dimerization activity	747	66	37.82	0.00067
GO:0008296	3'-5'-exodeoxyribonuclease activity	10	4	0.51	0.00107
GO:0003924	GTPase activity	296	28	14.99	0.00117
GO:0004809	tRNA (guanine-N2-)-methyltransferase act...	5	3	0.25	0.0012
GO:0001163	RNA polymerase I regulatory region seque...	5	3	0.25	0.0012
GO:0016423	tRNA (guanine) methyltransferase activit...	16	7	0.81	0.00161
GO:0010428	methyl-CpNpG binding	11	4	0.56	0.00162
GO:0010429	methyl-CpNpN binding	11	4	0.56	0.00162
GO:0003690	double-stranded DNA binding	402	57	20.35	0.0019
GO:0042973	glucan endo-1;3-beta-D-glucosidase activ...	57	9	2.89	0.00213
GO:0003938	IMP dehydrogenase activity	6	3	0.3	0.00231
GO:0102756	very-long-chain 3-ketoacyl-CoA synthase ...	29	6	1.47	0.0029
GO:0102336	3-oxo-arachidoyl-CoA synthase activity	29	6	1.47	0.0029
GO:0102337	3-oxo-cerotoyl-CoA synthase activity	29	6	1.47	0.0029
GO:0102338	3-oxo-lignoceronyl-CoA synthase activity	29	6	1.47	0.0029
GO:0009378	four-way junction helicase activity	62	9	3.14	0.00384
GO:0019901	protein kinase binding	105	11	5.32	0.00428
GO:0001135	RNA polymerase II transcription regulato...	112	13	5.67	0.00438
GO:0005525	GTP binding	404	33	20.45	0.00494
GO:0016428	tRNA (cytosine-5-)-methyltransferase act...	8	3	0.41	0.00599
GO:0043022	ribosome binding	44	7	2.23	0.00622
GO:0009982	pseudouridine synthase activity	24	5	1.22	0.00627
GO:0001046	core promoter sequence-specific DNA bind...	24	5	1.22	0.00627
GO:0140110	transcription regulator activity	1718	134	86.98	0.00693
GO:0008353	RNA polymerase II CTD heptapeptide repea...	16	4	0.81	0.0073
GO:0000978	RNA polymerase II proximal promoter sequ...	16	4	0.81	0.0073
GO:0060590	ATPase regulator activity	18	5	0.91	0.0074
GO:0004450	isocitrate dehydrogenase (NADP+) activit...	9	3	0.46	0.00864
GO:0031369	translation initiation factor binding	26	5	1.32	0.00892
GO:0043565	sequence-specific DNA binding	1128	95	57.11	0.00933
GO terms associated with genes more highly expressed in leaves versus buds
GO.ID	Term	Annotated	Significant	Expected	P-value
GO:0016168	chlorophyll binding	41	30	2.75	7.7e-27
GO:0031409	pigment binding	18	18	1.21	7e-22
GO:0016491	oxidoreductase activity	2196	325	147.31	6.4e-15
GO:0020037	heme binding	482	74	32.33	2.1e-11
GO:0080043	quercetin 3-O-glucosyltransferase activi...	153	30	10.26	9.5e-08
GO:0052689	carboxylic ester hydrolase activity	285	42	19.12	2.1e-07
GO:0080044	quercetin 7-O-glucosyltransferase activi...	151	29	10.13	2.5e-07
GO:0005506	iron ion binding	422	58	28.31	5.7e-07
GO:0016413	O-acetyltransferase activity	67	20	4.49	8.3e-07
GO:0045156	electron transporter; transferring elect...	14	8	0.94	8.4e-07
GO:0047100	glyceraldehyde-3-phosphate dehydrogenase...	5	5	0.34	1.4e-06
GO:0015293	symporter activity	188	33	12.61	5.3e-06
GO:0003755	peptidyl-prolyl cis-trans isomerase acti...	67	16	4.49	6.7e-06
GO:0052852	very-long-chain-(S)-2-hydroxy-acid oxida...	14	7	0.94	1.4e-05
GO:0052853	long-chain-(S)-2-hydroxy-long-chain-acid...	14	7	0.94	1.4e-05
GO:0052854	medium-chain-(S)-2-hydroxy-acid oxidase ...	14	7	0.94	1.4e-05
GO:0004375	glycine dehydrogenase (decarboxylating) ...	10	6	0.67	1.5e-05
GO:0004601	peroxidase activity	147	29	9.86	2.4e-05
GO:0015575	mannitol transmembrane transporter activ...	7	5	0.47	2.5e-05
GO:0015576	sorbitol transmembrane transporter activ...	7	5	0.47	2.5e-05
GO:0015148	D-xylose transmembrane transporter activ...	7	5	0.47	2.5e-05
GO:0015591	D-ribose transmembrane transporter activ...	7	5	0.47	2.5e-05
GO:0050662	coenzyme binding	712	99	47.76	3.7e-05
GO:0051536	iron-sulfur cluster binding	207	32	13.89	4e-05
GO:0016788	hydrolase activity; acting on ester bond...	3638	194	244.04	4.5e-05
GO:0102499	SHG alpha-glucan phosphorylase activity	8	5	0.54	6.4e-05
GO:0008891	glycolate oxidase activity	8	5	0.54	6.4e-05
GO:0102250	linear malto-oligosaccharide phosphoryla...	8	5	0.54	6.4e-05
GO:0008184	glycogen phosphorylase activity	8	5	0.54	6.4e-05
GO:0015168	glycerol transmembrane transporter activ...	8	5	0.54	6.4e-05
GO:0030145	manganese ion binding	56	13	3.76	6.6e-05
GO:0004252	serine-type endopeptidase activity	181	27	12.14	7.8e-05
GO:0010181	FMN binding	50	12	3.35	8.9e-05
GO:0015098	molybdate ion transmembrane transporter ...	9	5	0.6	0.00014
GO:0005365	myo-inositol transmembrane transporter a...	9	5	0.6	0.00014
GO:0005354	galactose transmembrane transporter acti...	9	5	0.6	0.00014
GO:0022857	transmembrane transporter activity	1827	199	122.56	0.00016
GO:0004089	carbonate dehydratase activity	14	6	0.94	0.00017
GO:0005528	FK506 binding	26	8	1.74	0.00021
GO:0045735	nutrient reservoir activity	47	11	3.15	0.00022
GO:0047501	(+)-neomenthol dehydrogenase activity	10	5	0.67	0.00026
GO:0008728	GTP diphosphokinase activity	6	4	0.4	0.00027
GO:0004356	glutamate-ammonia ligase activity	6	4	0.4	0.00027
GO:0042132	fructose 1;6-bisphosphate 1-phosphatase ...	6	4	0.4	0.00027
GO:0050062	long-chain-fatty-acyl-CoA reductase acti...	6	4	0.4	0.00027
GO:0016730	oxidoreductase activity; acting on iron-...	9	6	0.6	0.0003
GO:0042879	aldonate transmembrane transporter activ...	9	4	0.6	0.0003
GO:0052577	germacrene-D synthase activity	21	7	1.41	0.0003
GO:0034004	germacradienol synthase activity	21	7	1.41	0.0003
GO:0016787	hydrolase activity	6982	443	468.36	0.00082
GO:0016717	oxidoreductase activity; acting on paire...	18	6	1.21	0.00083
GO:0016709	oxidoreductase activity; acting on paire...	238	41	15.97	0.00098
GO:0015250	water channel activity	32	8	2.15	0.00099
GO:0050661	NADP binding	110	19	7.38	0.00113
GO:0009702	L-arabinokinase activity	8	4	0.54	0.00113
GO:0015665	alcohol transmembrane transporter activi...	14	6	0.94	0.00114
GO:0009055	electron transfer activity	157	28	10.53	0.00136
GO:0010013	N-1-naphthylphthalamic acid binding	35	8	2.35	0.00186
GO:1990538	xylan O-acetyltransferase activity	9	4	0.6	0.00193
GO:0016209	antioxidant activity	206	38	13.82	0.00219
GO:0102756	very-long-chain 3-ketoacyl-CoA synthase ...	29	7	1.95	0.00254
GO:0102336	3-oxo-arachidoyl-CoA synthase activity	29	7	1.95	0.00254
GO:0102337	3-oxo-cerotoyl-CoA synthase activity	29	7	1.95	0.00254
GO:0102338	3-oxo-lignoceronyl-CoA synthase activity	29	7	1.95	0.00254
GO:0016984	ribulose-bisphosphate carboxylase activi...	5	3	0.34	0.00272
GO:0015930	glutamate synthase activity	5	3	0.34	0.00272
GO:0050291	sphingosine N-acyltransferase activity	5	3	0.34	0.00272
GO:0030170	pyridoxal phosphate binding	142	19	9.53	0.00307
GO:0009922	fatty acid elongase activity	16	5	1.07	0.00316
GO:0016791	phosphatase activity	463	39	31.06	0.00372
GO:0070006	metalloaminopeptidase activity	40	8	2.68	0.0045
GO:0046910	pectinesterase inhibitor activity	40	8	2.68	0.0045
GO:0016859	cis-trans isomerase activity	73	19	4.9	0.00508
GO:0016830	carbon-carbon lyase activity	134	23	8.99	0.00508
GO:0010295	(+)-abscisic acid 8'-hydroxylase activit...	6	3	0.4	0.00517
GO:0008453	alanine-glyoxylate transaminase activity	6	3	0.4	0.00517
GO:0016731	oxidoreductase activity; acting on iron-...	6	3	0.4	0.00517
GO:0102303	resveratrol 3;5-O-dimethyltransferase ac...	6	3	0.4	0.00517
GO:0000293	ferric-chelate reductase activity	25	6	1.68	0.00529
GO:0008171	O-methyltransferase activity	77	13	5.17	0.00546
GO:0080019	fatty-acyl-CoA reductase (alcohol-formin...	18	5	1.21	0.00554
GO:0102965	alcohol-forming fatty acyl-CoA reductase...	18	5	1.21	0.00554
GO:0102970	7-deoxyloganetic acid glucosyltransferas...	18	5	1.21	0.00554
GO:0004365	glyceraldehyde-3-phosphate dehydrogenase...	12	4	0.8	0.00646
GO:0005534	galactose binding	12	4	0.8	0.00646
GO:0015171	amino acid transmembrane transporter act...	102	13	6.84	0.00701
GO:0102811	geraniol 10-hydroxylase activity	19	5	1.27	0.0071
GO:0052638	indole-3-butyrate beta-glucosyltransfera...	19	5	1.27	0.0071
GO:0008236	serine-type peptidase activity	297	44	19.92	0.00728
GO:0051537	2 iron; 2 sulfur cluster binding	62	10	4.16	0.00788
GO:0016987	sigma factor activity	7	3	0.47	0.00859
GO:0016661	oxidoreductase activity; acting on other...	7	3	0.47	0.00859
GO:0019863	IgE binding	7	3	0.47	0.00859
GO:0004758	serine C-palmitoyltransferase activity	7	3	0.47	0.00859
GO:0008878	glucose-1-phosphate adenylyltransferase ...	7	3	0.47	0.00859
GO:0033772	flavonoid 3';5'-hydroxylase activity	7	3	0.47	0.00859
GO:0010178	IAA-amino acid conjugate hydrolase activ...	7	3	0.47	0.00859
GO:0008239	dipeptidyl-peptidase activity	13	4	0.87	0.00884
GO:2001070	starch binding	13	4	0.87	0.00884
GO:0015112	nitrate transmembrane transporter activi...	36	9	2.41	0.0089
GO:0008266	poly(U) RNA binding	20	5	1.34	0.00896
