# Supplementary material for: Genomic dissection of an extended phenotype: Oak galling by a cynipid gall wasp
Source: PLoS Genet. 2019 Nov 4;15(11):e1008398. doi: 10.1371/journal.pgen.1008398 (PMC6855507; doi:10.1371/journal.pgen.1008398)
Supplement: S13 Table — The best match per cynipid contig by bit score is shown and results are ordered by bit score; an e-value threshold of 1x10-50 was applied. Biorhiza pallida Wolbachia contigs have best homology to supergroup A Wolbachia, in particular Wmel of Drosophila melanogaster, whereas D. spinosa Wolbachia contigs are most similar to supergroup B Wolbachia. (XLSX) [file pgen.1008398.s028.xlsx]

## Sheet: S18 Table
S13 Table. Nucleotide blast results of Biorhiza pallida and Diplolepis spinosa genomes against Wolbachia genomes downloaded from genbank in October 2016. Best match by bit score per contig is shown and results are ordered by bit score, an e-value theshold of 1x10-50 was applied. B. pallida Wolbachia contigs have best homology to supergroup A Wolbachia, in particularly Wmel of Drosophila melanogas…
Contig name	Wolbachia genome	Percent identity	Alignment length	Number of mismatches	Number of gap opens	Query start	Query end	Subject start	Subject end	E-value	Bit Score
Biorhiza pallida
Biorhiza_pallida_contig_595292-	NZ_KI440883	97.139	23037	466	26	2	22976	166189	189094	0	38631
Biorhiza_pallida_contig_591897-	NC_002978	98.899	16711	134	8	1	16663	17420	34128	0	29316
Biorhiza_pallida_contig_481014-	NC_021089	98.593	16272	167	6	1	16272	626619	642828	0	28341
Biorhiza_pallida_contig_332453-	NC_002978	98.069	14963	282	5	1	14961	636682	651639	0	25665
Biorhiza_pallida_contig_527799-	NZ_KI440883	97.966	14995	301	2	1	14992	325532	310539	0	25661
Biorhiza_pallida_contig_594205-	NZ_AWUH01000177	98.874	14124	129	12	4318	18424	15890	1780	0	24727
Biorhiza_pallida_contig_590730-	NZ_ACFP01000226	98.968	13766	127	5	56	13810	15831	2070	0	24177
Biorhiza_pallida_contig_601159-	NZ_KI440885	98.379	13568	191	4	1	13540	96148	82582	0	23484
Biorhiza_pallida_contig_487738-	NZ_JQAM01000036	98.517	12811	163	2	5176	17959	56770	43960	0	22262
Biorhiza_pallida_contig_594479-	NC_002978	98.078	12848	168	13	1	12815	1035530	1022729	0	22069
Biorhiza_pallida_contig_587537-	NZ_LYUY01000029	97.944	12746	216	14	1110	13820	12850	116	0	21784
Biorhiza_pallida_contig_481013-	NZ_AWUH01000019	99.213	11434	74	8	413	11842	11422	1	0	20193
Biorhiza_pallida_contig_546141-	NZ_CAOU02000028	97.103	11702	258	12	1	11670	19383	7731	0	19594
Biorhiza_pallida_contig_232273-	NZ_CAOU02000039	99.064	11003	76	3	1	11003	44108	33133	0	19389
Biorhiza_pallida_contig_596650-	NZ_KI440883	98.415	11103	170	1	8440	19536	391798	380696	0	19230
Biorhiza_pallida_contig_535689-	NZ_KI440883	94.485	12112	528	37	410	12415	38021	25944	0	18790
Biorhiza_pallida_contig_592983-	NC_002978	98.169	10816	144	8	1	10799	279496	290274	0	18626
Biorhiza_pallida_contig_420636-	NZ_ACFP01000223	99.26	10409	53	3	258	10642	11945	1537	0	18433
Biorhiza_pallida_contig_593938-	NC_021089	96.546	10972	327	17	26	10974	1097081	1086139	0	18049
Biorhiza_pallida_contig_591018-	NC_012416	97.659	10510	205	4	1908	12394	1321733	1311242	0	17863
Biorhiza_pallida_contig_584295-	NZ_KI440884	98.396	9848	113	3	3275	13086	44503	54341	0	17077
Biorhiza_pallida_contig_489714-	NC_021089	97.157	10167	210	15	1	10147	505803	515910	0	17035
Biorhiza_pallida_contig_593278-	NC_021089	95.749	10374	368	8	223	10541	437774	427419	0	16752
Biorhiza_pallida_contig_590547-	NZ_CAOU02000032	97.764	9662	168	6	1	9653	32510	42132	0	16467
Biorhiza_pallida_contig_594916-	NZ_CAOU02000018	98.311	9472	140	4	9671	19132	10109	648	0	16361
Biorhiza_pallida_contig_593742-	NC_021089	97.038	9655	260	5	144	9787	1005346	995707	0	16123
Biorhiza_pallida_contig_603109-	NC_002978	98.415	9273	136	5	582	9850	46832	37567	0	16047
Biorhiza_pallida_contig_299985-	NZ_KI440884	98.855	8996	83	5	1	8989	98246	107228	0	15755
Biorhiza_pallida_contig_536002-	NZ_AWUH01000142	98.085	8875	94	11	1	8851	6340	15162	0	15257
Biorhiza_pallida_contig_593733-	NZ_KI440884	98.318	8741	102	4	1	8713	15908	7185	0	15126
Biorhiza_pallida_contig_628439-	NZ_CAOU02000028	99.515	8459	41	0	1	8459	19283	27741	0	15070
Biorhiza_pallida_contig_592934-	NZ_CAOU02000022	98.957	8247	82	4	1	8245	21002	12758	0	14471
Biorhiza_pallida_contig_576687-	NZ_KI440885	99.715	8064	19	4	20	8083	40945	32886	0	14424
Biorhiza_pallida_contig_416408-	NC_021089	97.168	8579	178	17	4756	13305	342740	334198	0	14357
Biorhiza_pallida_contig_604860-	NZ_CAGB01000117	98.597	8124	96	3	22	8133	19868	11751	0	14139
Biorhiza_pallida_contig_588915-	NZ_KI440884	98.676	8079	56	3	1	8037	32999	41068	0	14119
Biorhiza_pallida_contig_590292-	NZ_KI440883	97.395	8254	162	13	1	8228	291934	283708	0	13905
Biorhiza_pallida_contig_588560-	NZ_LSYX01000068	93.591	8831	540	6	4909	13729	5182	13996	0	13371
Biorhiza_pallida_contig_335468-	NC_021089	97.776	7734	153	5	14514	22229	391704	383972	0	13167
Biorhiza_pallida_contig_142903-	NC_021089	99.164	7413	61	1	459	7870	501472	494060	0	13086
Biorhiza_pallida_contig_596154-	NC_002978	98.834	7464	85	2	4578	12039	1110443	1102980	0	13061
Biorhiza_pallida_contig_581170-	NZ_ACFP01000200	97.893	7450	146	2	7707	15153	22	7463	0	12729
Biorhiza_pallida_contig_432511-	NZ_LYUX01000027	97.595	7442	137	4	3306	10705	16250	8809	0	12633
Biorhiza_pallida_contig_506016-	NZ_KI440883	98.035	7327	95	7	11387	18683	539924	547231	0	12577
Biorhiza_pallida_contig_591321-	NZ_CAOU02000021	96.394	7433	247	2	4633	12065	57234	49823	0	12206
Biorhiza_pallida_contig_590741-	NZ_KI440884	98.438	6913	108	0	1	6913	73364	80276	0	11981
Biorhiza_pallida_contig_509677-	NZ_ACFP01000219	99.18	6707	44	3	80	6777	6710	6	0	11844
Biorhiza_pallida_contig_270170-	NZ_ACFP01000236	99.071	6568	60	1	2585	9152	18526	11960	0	11566
Biorhiza_pallida_contig_597110-	NZ_CAOU02000007	99.89	6386	7	0	1	6386	13300	19685	0	11485
Biorhiza_pallida_contig_412599-	NZ_AWUH01000112	98.145	6630	123	0	254	6883	21196	27825	0	11402
Biorhiza_pallida_contig_385460-	NZ_KI440886	99.086	6458	52	1	1	6451	34534	40991	0	11382
Biorhiza_pallida_contig_598421-	NZ_KI440883	98.414	6496	98	1	22	6517	332986	326496	0	11250
Biorhiza_pallida_contig_595792-	NZ_LRUH01000017	98.119	6432	119	2	1	6431	25639	32069	0	11046
Biorhiza_pallida_contig_593945-	NZ_KI440887	99.579	6178	26	0	463	6640	21340	15163	0	11025
Biorhiza_pallida_contig_584997-	NZ_KI440891	95.888	6664	245	9	1	6637	14795	8134	0	10769
Biorhiza_pallida_contig_584996-	NC_021089	94.735	6819	232	21	3386	10118	1239401	1232624	0	10700
Biorhiza_pallida_contig_598694-	NC_021089	98.86	6051	58	4	168	6208	70455	64406	0	10594
Biorhiza_pallida_contig_428525-	NZ_KI440883	97.384	6231	156	4	28	6253	264764	258536	0	10491
Biorhiza_pallida_contig_518214-	NC_021089	99.456	5882	17	1	187	6053	1265306	1271187	0	10473
Biorhiza_pallida_contig_88526-	NZ_ACFP01000217	97.243	6238	150	5	14588	20803	12441	6204	0	10471
Biorhiza_pallida_contig_329721-	NZ_CAOU02000038	96.839	5948	161	5	1488	7432	28736	22813	0	9881
Biorhiza_pallida_contig_617202-	NC_002978	99.409	5419	32	0	1	5419	753080	758498	0	9629
Biorhiza_pallida_contig_607326-	NZ_AWUH01000072	96.889	5658	165	4	51	5707	8161	2514	0	9402
Biorhiza_pallida_contig_289288-	NZ_LYUV01000005	93.361	6221	365	11	3435	9618	36037	29828	0	9351
Biorhiza_pallida_contig_596076-	NZ_LYUY01000083	97.139	5487	138	5	1771	7247	5788	311	0	9182
Biorhiza_pallida_contig_598756-	NC_021089	97.136	5273	146	1	3342	8614	447938	442671	0	8828
Biorhiza_pallida_contig_596237-	NC_012416	99.435	4957	28	0	1	4957	810628	815584	0	8814
Biorhiza_pallida_contig_538636-	NC_021089	97.727	5148	92	7	1	5134	692966	698102	0	8747
Biorhiza_pallida_contig_603574-	NC_002978	99.527	4863	22	1	1	4862	67269	62407	0	8662
Biorhiza_pallida_contig_591882-	NZ_LYUV01000008	87.696	6900	716	22	15065	21931	17876	24675	0	8637
Biorhiza_pallida_contig_588324-	NZ_JQAM01000034	98.342	4884	56	2	1	4867	4889	14	0	8457
Biorhiza_pallida_contig_493237-	NZ_KI440883	99.431	4744	27	0	1	4744	7690	2947	0	8433
Biorhiza_pallida_contig_594224-	NZ_CAOU02000019	98.691	4737	51	2	1	4726	10218	5482	0	8264
Biorhiza_pallida_contig_603135-	NZ_ACFP01000197	99.094	4635	42	0	1834	6468	3323	7957	0	8170
Biorhiza_pallida_contig_609318-	NZ_CAOU02000004	98.431	4525	39	1	1	4493	7456	2932	0	7867
Biorhiza_pallida_contig_593763-	NZ_JQAM01000029	98.483	4352	24	3	21	4330	67894	72245	0	7575
Biorhiza_pallida_contig_603060-	NZ_ACFP01000219	98.702	4314	56	0	328	4641	11271	6958	0	7528
Biorhiza_pallida_contig_595037-	NC_012416	97.738	4377	89	2	1	4377	178144	182510	0	7447
Biorhiza_pallida_contig_602230-	NZ_AWUH01000016	98.888	4138	46	0	1	4138	13473	9336	0	7256
Biorhiza_pallida_contig_630329-	NC_021089	90.398	5280	426	22	1095	6317	325203	319948	0	7211
Biorhiza_pallida_contig_595525-	NZ_AWUH01000106	97.616	4237	66	4	15	4236	1161	5377	0	7200
Biorhiza_pallida_contig_652180-	NC_021089	98.991	4065	41	0	22	4086	570556	574620	0	7146
Biorhiza_pallida_contig_595316-	NZ_CAOU02000021	99.898	3928	4	0	7074	11001	45662	49589	0	7066
Biorhiza_pallida_contig_49626-	NC_021089	89.769	5151	406	22	9940	15033	292064	286978	0	6924
Biorhiza_pallida_contig_593220-	NZ_LYUY01000001	98.359	3960	65	0	150	4109	27473	31432	0	6848
Biorhiza_pallida_contig_593185-	NZ_JQAM01000020	98.963	3859	40	0	1	3859	24213	20355	0	6780
Biorhiza_pallida_contig_592034-	NZ_LYUY01000080	92.206	4542	303	15	4354	8874	6419	1908	0	6574
Biorhiza_pallida_contig_606979-	NZ_CAOU02000028	98.49	3775	54	3	1	3772	4665	891	0	6540
Biorhiza_pallida_contig_589572-	NZ_LYUY01000042	99.835	3642	5	1	603	4243	4219	7860	0	6538
Biorhiza_pallida_contig_588983-	NZ_LYUW01000050	88.806	4985	513	8	2137	7119	10469	5528	0	6478
Biorhiza_pallida_contig_601777-	NC_002978	98.216	3700	52	4	2	3701	462059	458374	0	6370
Biorhiza_pallida_contig_612533-	NZ_AAGB01000006	94.025	4084	208	9	22	4095	20215	16158	0	6257
Biorhiza_pallida_contig_639129-	NZ_ACFP01000240	98.981	3435	13	1	1	3413	4278	844	0	6053
Biorhiza_pallida_contig_595560-	NZ_LYUY01000116	99.819	3323	6	0	1	3323	3380	58	0	5966
Biorhiza_pallida_contig_589762-	NC_021089	99.146	3278	28	0	1	3278	179673	176396	0	5786
Biorhiza_pallida_contig_597734-	NZ_KI440886	97.458	3344	18	4	1	3295	123765	120440	0	5690
Biorhiza_pallida_contig_620406-	NZ_CAOU02000010	99.037	3220	17	2	10	3229	11424	8219	0	5671
Biorhiza_pallida_contig_604581-	NZ_LYUY01000108	98.834	3172	9	1	240	3383	3844	673	0	5577
Biorhiza_pallida_contig_588576-	NZ_KI440885	99.412	3059	18	0	940	3998	67749	64691	0	5436
Biorhiza_pallida_contig_597758-	NZ_ACFP01000226	94.368	3498	183	2	1	3484	34302	37799	0	5424
Biorhiza_pallida_contig_604491-	NC_002978	97.97	3152	63	1	1882	5032	674215	671064	0	5393
Biorhiza_pallida_contig_595796-	NC_021089	99.899	2963	3	0	1	2963	1126494	1129456	0	5330
Biorhiza_pallida_contig_595647-	NC_021089	98.619	3041	31	1	1	3030	1010545	1013585	0	5301
Biorhiza_pallida_contig_602650-	NZ_KI440885	98.068	2950	57	0	15	2964	40944	43893	0	5063
Biorhiza_pallida_contig_590071-	NZ_AAGB01000020	98.703	2853	28	1	1	2844	7988	10840	0	4982
Biorhiza_pallida_contig_621590-	NZ_AWUH01000136	98.431	2805	32	1	8	2812	2825	33	0	4866
Biorhiza_pallida_contig_596745-	NZ_KI440891	99.926	2693	2	0	1	2693	15023	17715	0	4848
Biorhiza_pallida_contig_178375-	NZ_LYUY01000017	98.983	2753	28	0	1522	4274	4211	1459	0	4839
Biorhiza_pallida_contig_614302-	NZ_CAOU02000023	98.453	2779	26	2	209	2970	15070	12292	0	4825
Biorhiza_pallida_contig_610678-	NC_021089	98.238	2668	47	0	1	2668	117776	115109	0	4599
Biorhiza_pallida_contig_600225-	NC_021089	94.68	2876	84	7	1	2818	258121	255257	0	4527
Biorhiza_pallida_contig_644140-	NZ_LYUY01000013	99.841	2510	4	0	1	2510	5796	8305	0	4509
Biorhiza_pallida_contig_594569-	NC_021089	95.399	2782	104	3	1	2774	516134	518899	0	4448
Biorhiza_pallida_contig_599649-	NZ_KI440886	90.691	3083	224	16	2799	5863	13978	17015	0	4251
Biorhiza_pallida_contig_585036-	NZ_ACFP01000213	99.7	2333	6	1	210	2542	3971	1640	0	4172
Biorhiza_pallida_contig_624564-	NZ_KI440883	99.783	2306	5	0	1	2306	85300	82995	0	4136
Biorhiza_pallida_contig_379175-	NZ_JQAM01000035	98.049	2358	46	0	1	2358	2877	520	0	4046
Biorhiza_pallida_contig_672000-	NZ_JQAM01000024	99.64	2224	8	0	1	2224	13098	10875	0	3975
Biorhiza_pallida_contig_596869-	NC_002978	98.06	2268	7	1	1	2231	1052503	1050236	0	3925
Biorhiza_pallida_contig_605402-	NZ_AWUH01000001	98.575	2246	23	1	1	2246	5144	2908	0	3910
Biorhiza_pallida_contig_604478-	NZ_KI440883	99.531	2133	10	0	13	2145	465077	462945	0	3802
Biorhiza_pallida_contig_648953-	NZ_ACFP01000220	99.245	2118	15	1	1	2117	14045	11928	0	3745
Biorhiza_pallida_contig_592253-	NZ_LYUY01000047	88.304	2890	269	7	3095	5961	10401	7558	0	3719
Biorhiza_pallida_contig_597766-	NZ_JQAM01000029	98.851	2089	16	1	51	2139	38368	40448	0	3662
Biorhiza_pallida_contig_617852-	NZ_CAOU02000022	97.203	2145	21	2	1	2109	23703	21562	0	3624
Biorhiza_pallida_contig_608424-	NZ_CACK01000725	88.371	2812	283	10	24	2809	3630	837	0	3591
Biorhiza_pallida_contig_619432-	NC_002978	96.052	2153	56	10	35	2169	380401	382542	0	3481
Biorhiza_pallida_contig_628049-	NZ_CAOU02000031	99.948	1908	1	0	1	1908	6192	8099	0	3436
Biorhiza_pallida_contig_608806-	NZ_KI440884	99.118	1927	8	1	1	1918	121575	119649	0	3402
Biorhiza_pallida_contig_625447-	NC_021089	99.306	1874	12	1	1	1874	442455	440583	0	3317
Biorhiza_pallida_contig_635580-	NZ_CAOU02000033	98.325	1910	23	1	10	1919	2262	362	0	3305
Biorhiza_pallida_contig_628951-	NC_021089	97.535	1866	16	4	1	1857	438151	439995	0	3168
Biorhiza_pallida_contig_596980-	NZ_KI440883	96.86	1847	49	1	12	1858	155131	153294	0	3074
Biorhiza_pallida_contig_597706-	NZ_JQAM01000029	98.031	1778	35	0	1	1778	40425	42202	0	3048
Biorhiza_pallida_contig_593862-	NC_021089	90.504	2064	112	9	743	2791	114468	112474	0	2874
Biorhiza_pallida_contig_594570-	NC_021089	99.5	1600	8	0	1	1600	349359	347760	0	2850
Biorhiza_pallida_contig_600010-	NC_002978	97.929	1642	26	1	1	1642	691322	692955	0	2810
Biorhiza_pallida_contig_616437-	NZ_AAGB01000003	95.81	1575	15	3	24	1549	13809	15381	0	2578
Biorhiza_pallida_contig_620956-	NZ_AAGB01000001	99.421	1382	8	0	1	1382	24859	26240	0	2457
Biorhiza_pallida_contig_752628-	NZ_LYUY01000006	100	1257	0	0	1	1257	10255	11511	0	2268
Biorhiza_pallida_contig_666073-	NC_021089	97.13	1289	25	4	1	1289	574570	575846	0	2150
Biorhiza_pallida_contig_606923-	NZ_JQAM01000020	97.524	1252	31	0	1	1252	5804	7055	0	2118
Biorhiza_pallida_contig_610264-	NC_021089	86.624	1727	140	10	1566	3254	119426	117753	0	2111
Biorhiza_pallida_contig_594532-	NC_021089	99.828	1164	2	0	1	1164	691826	692989	0	2091
Biorhiza_pallida_contig_591357-	NZ_LYUY01000008	99.913	1153	1	0	1	1153	3322	4474	0	2075
Biorhiza_pallida_contig_643774-	NC_021089	99.479	1152	6	0	289	1440	231444	232595	0	2051
Biorhiza_pallida_contig_595492-	NC_021089	99.476	1144	6	0	6	1149	1025530	1026673	0	2037
Biorhiza_pallida_contig_699182-	NZ_CAGB01000160	87.985	1573	107	11	1	1501	3549	5111	0	2010
Biorhiza_pallida_contig_604387-	NZ_LYUX01000071	95.897	1243	48	3	520	1762	2370	3609	0	2001
Biorhiza_pallida_contig_613522-	NC_021089	99.551	1113	4	1	1	1112	157150	156038	0	1981
Biorhiza_pallida_contig_598682-	NC_021089	97.998	1099	22	0	126	1224	550973	552071	0	1884
Biorhiza_pallida_contig_591881-	NZ_CAGB01000117	94.62	1171	27	2	23	1166	1162	1	0	1874
Biorhiza_pallida_contig_439624-	NZ_CACK01000879	81.383	1923	355	2	1	1922	25	1945	0	1847
Biorhiza_pallida_contig_600350-	NZ_LYUY01000065	99.686	954	3	0	1	954	2214	1261	0	1707
Biorhiza_pallida_contig_605294-	NZ_JQAM01000024	99.27	959	7	0	3	961	117067	118025	0	1698
Biorhiza_pallida_contig_590274-	NZ_JQAM01000025	77.238	2223	452	25	1	2199	22429	20237	0	1663
Biorhiza_pallida_contig_648030-	NZ_KI440886	100	909	0	0	1	909	119407	118499	0	1640
Biorhiza_pallida_contig_595267-	NZ_ACFP01000246	99.559	907	4	0	1	907	4540	3634	0	1618
Biorhiza_pallida_contig_609479-	NZ_JQAM01000024	92.891	1041	38	2	4	1044	72323	73327	0	1568
Biorhiza_pallida_contig_609699-	NZ_JQAM01000040	98.219	786	14	0	1	786	2901	3686	0	1355
Biorhiza_pallida_contig_601503-	NC_021089	99.597	744	3	0	1	744	839670	840413	0	1328
Biorhiza_pallida_contig_636815-	NZ_CAOU02000027	93.875	849	38	4	1	839	31368	32212	0	1292
Biorhiza_pallida_contig_642963-	NZ_AWUH01000131	87.917	1018	91	9	1	998	1925	920	0	1270
Biorhiza_pallida_contig_932886-	NC_021084	99.296	710	5	0	79	788	241880	241171	0	1258
Biorhiza_pallida_contig_623210-	NZ_LYUY01000070	97.107	726	21	0	1	726	785	60	0	1214
Biorhiza_pallida_contig_958055-	NZ_AERW01000326	98.837	688	8	0	1	688	483	1170	0	1205
Biorhiza_pallida_contig_618964-	NZ_LSYX01000102	93.663	789	50	0	249	1037	741	1529	0	1198
Biorhiza_pallida_contig_1054807-	NZ_LYUV01000005	97.578	702	17	0	3	704	26765	26064	0	1191
Biorhiza_pallida_contig_1118705-	NZ_LRUH01000012	98.955	670	7	0	1	670	3171	2502	0	1177
Biorhiza_pallida_contig_594501-	NC_021089	99.685	635	2	0	1	635	439972	440606	0	1137
Biorhiza_pallida_contig_599635-	NC_021089	99.839	622	1	0	1	622	359383	360004	0	1117
Biorhiza_pallida_contig_633422-	NC_021089	99.051	632	5	1	1	631	666465	665834	0	1110
Biorhiza_pallida_contig_644947-	NZ_ACFP01000246	99.672	610	2	0	24	633	5126	4517	0	1092
Biorhiza_pallida_contig_600207-	NZ_LYUY01000041	84.31	956	150	0	328	1283	3028	2073	0	1049
Biorhiza_pallida_contig_446297-	NZ_CAOH01000068	78.346	1270	260	10	943	2206	3082	1822	0	1020
Biorhiza_pallida_contig_678030-	NZ_LSYX01000147	76.7	1412	281	20	1	1385	3743	2353	0	1016
Biorhiza_pallida_contig_514458-	NZ_CAOH01000068	77.883	1266	268	7	865	2123	3082	1822	0	1000
Biorhiza_pallida_contig_623321-	NZ_LYUY01000196	99.82	555	1	0	1	555	562	8	0	996
Biorhiza_pallida_contig_596110-	NC_021089	93.661	631	2	1	1	593	503139	503769	0	989
Biorhiza_pallida_contig_684747-	NC_002978	90.085	706	12	10	496	1143	1252997	1253702	0	967
Biorhiza_pallida_contig_642964-	NZ_KI440883	97.695	564	13	0	1	564	212557	213120	0	958
Biorhiza_pallida_contig_650134-	NZ_LYUY01000008	99.811	528	1	0	1	528	3323	2796	0	948
Biorhiza_pallida_contig_715571-	NZ_LSYX01000082	84.364	857	132	2	1	855	1698	842	0	935
Biorhiza_pallida_contig_639783-	NC_021084	100	512	0	0	1	512	241184	240673	0	924
Biorhiza_pallida_contig_60213-	NZ_CAOH01000068	77.845	1151	241	6	1	1144	3065	1922	0	911
Biorhiza_pallida_contig_1126863-	NZ_LSYY01000111	97.74	531	12	0	1	531	7040	7570	0	904
Biorhiza_pallida_contig_995817-	NZ_JQAM01000004	97.032	539	6	1	1	529	1753	2291	0	904
Biorhiza_pallida_contig_694449-	NZ_ACFP01000176	99.602	503	2	0	1	503	7725	8227	0	899
Biorhiza_pallida_contig_830165-	NZ_LYUY01000023	92.991	585	16	4	1	576	1949	2517	0	875
Biorhiza_pallida_contig_96299-	NZ_CAOH01000068	75.727	1273	288	11	1252	2511	1817	3081	0	872
Biorhiza_pallida_contig_600560-	NZ_LYUY01000069	96.712	517	17	0	1	517	5259	5775	0	856
Biorhiza_pallida_contig_806984-	NC_021089	97.239	507	14	0	1	507	73039	73545	0	852
Biorhiza_pallida_contig_615397-	NZ_LSYX01000071	99.168	481	4	0	1	481	24902	25382	0	850
Biorhiza_pallida_contig_638458-	NZ_LSYX01000147	95.72	514	22	0	7	520	2899	2386	0	829
Biorhiza_pallida_contig_638794-	NZ_CAOU02000025	88.54	637	71	2	1	636	11267	10632	0	812
Biorhiza_pallida_contig_781850-	NZ_LYUY01000109	92.129	559	36	1	2	560	2339	1789	0	812
Biorhiza_pallida_contig_1053740-	NZ_LRUH01000012	98.698	461	0	1	1	461	1921	2375	0	805
Biorhiza_pallida_contig_645568-	NZ_LRUH01000078	92.196	551	43	0	1	551	6084	5534	0	800
Biorhiza_pallida_contig_1059254-	NC_021084	99.553	447	2	0	1	447	240044	239598	0	798
Biorhiza_pallida_contig_37361-	NZ_CAOH01000068	76.19	1113	251	9	1	1106	2923	1818	0	785
Biorhiza_pallida_contig_607797-	NZ_LYUX01000162	100	424	0	0	1	424	505	82	0	765
Biorhiza_pallida_contig_127098-	NZ_JYPC01000021	76.648	1062	204	19	331	1354	9882	8827	0	751
Biorhiza_pallida_contig_1150431-	NZ_LYUX01000125	91.221	524	30	2	1	524	669	162	0	744
Biorhiza_pallida_contig_655655-	NC_021089	99.759	415	1	0	1	415	729074	729488	0	744
Biorhiza_pallida_contig_49721-	NZ_JQAM01000001	92.5	480	9	1	1	453	38813	39292	0	726
Biorhiza_pallida_contig_1094183-	NZ_AMZJ01000081	92.51	494	37	0	1	494	1512	1019	0	724
Biorhiza_pallida_contig_930468-	NZ_LYUY01000148	95.74	446	19	0	1	446	1476	1031	0	719
Biorhiza_pallida_contig_996555-	NZ_JQAM01000025	98.082	417	0	1	1	417	19092	19500	0	719
Biorhiza_pallida_contig_601702-	NZ_JQAM01000034	98.995	398	4	0	1	398	17946	17549	0	700
Biorhiza_pallida_contig_1121734-	NZ_LRUH01000086	98.481	395	6	0	1	395	1188	794	0	686
Biorhiza_pallida_contig_975116-	NZ_ACFP01000210	98.45	387	6	0	1	387	8126	7740	0	672
Biorhiza_pallida_contig_1157670-	NZ_KI440883	98.916	369	4	0	1	369	145822	146190	0	652
Biorhiza_pallida_contig_636121-	NC_021089	93.443	427	28	0	1	427	652833	652407	0	645
Biorhiza_pallida_contig_698099-	NZ_LYUY01000019	99.722	360	0	1	1	359	11681	12040	0	641
Biorhiza_pallida_contig_703860-	NZ_LSYX01000136	90.749	454	25	1	3	439	14586	14133	0	641
Biorhiza_pallida_contig_465315-	NZ_CAOH01000068	76.045	885	206	2	1	882	2201	3082	0	637
Biorhiza_pallida_contig_1150538-	NC_010981	95.455	396	18	0	1	396	469327	469722	0	636
Biorhiza_pallida_contig_532651-	NZ_LYUY01000032	97.347	377	10	0	76	452	9034	9410	0	636
Biorhiza_pallida_contig_1124688-	NZ_KI440884	100	349	0	0	1	349	3406	3754	1.76e-180	630
Biorhiza_pallida_contig_689941-	NZ_AWUH01000001	99.427	349	2	0	1	349	6470	6818	9.72e-178	621
Biorhiza_pallida_contig_454844-	NZ_CAOH01000068	71.614	1233	299	16	1	1209	3028	1823	1.99e-176	619
Biorhiza_pallida_contig_977489-	NZ_JYPC01000103	97.035	371	11	0	1	371	2845	3215	3.4e-177	619
Biorhiza_pallida_contig_658849-	NC_021089	99.417	343	2	0	1	343	862734	863076	1.62e-174	610
Biorhiza_pallida_contig_744147-	NC_006833	75.981	841	148	10	1	793	342990	342156	4.23e-174	610
Biorhiza_pallida_contig_879648-	NZ_LYUY01000025	91.355	428	37	0	1	428	12147	12574	8.76e-173	605
Biorhiza_pallida_contig_936049-	NZ_CAOU02000015	100	335	0	0	1	335	1294	960	6.98e-173	605
Biorhiza_pallida_contig_732888-	NZ_AERW01000072	99.41	339	2	0	1	339	472	134	2.37e-172	603
Biorhiza_pallida_contig_1117520-	NZ_LYUY01000050	93.023	387	27	0	1	387	6403	6789	3.34e-171	600
Biorhiza_pallida_contig_590545-	NC_021089	100	331	0	0	1	331	711169	711499	9.84e-171	598
Biorhiza_pallida_contig_671299-	NZ_AWUH01000052	100	330	0	0	1	330	3971	3642	3.42e-170	596
Biorhiza_pallida_contig_790150-	NC_021089	99.7	333	1	0	1	333	667262	666930	3.46e-170	596
Biorhiza_pallida_contig_607666-	NC_021089	99.698	331	1	0	1	331	667601	667271	4.18e-169	592
Biorhiza_pallida_contig_1057916-	NZ_AWUH01000016	95.095	367	2	1	1	367	1230	880	1.63e-168	590
Biorhiza_pallida_contig_710880-	NC_021089	94.933	375	16	1	1	372	843480	843106	5.78e-168	589
Biorhiza_pallida_contig_815724-	NZ_JQAM01000028	78.984	709	125	9	17	713	4576	3880	1.15e-167	589
Biorhiza_pallida_contig_1124097-	NZ_LSYX01000068	96.045	354	5	1	1	354	21058	20714	2.84e-165	580
Biorhiza_pallida_contig_857636-	NZ_LRUH01000011	88.584	438	23	2	17	454	2256	2666	3.7e-165	580
Biorhiza_pallida_contig_648126-	NZ_AWUH01000112	98.78	328	4	0	1	328	27498	27825	1.11e-163	574
Biorhiza_pallida_contig_967420-	NZ_LYUY01000016	99.688	321	1	0	1	321	6756	6436	1.09e-163	574
Biorhiza_pallida_contig_606861-	NC_021089	90.291	412	37	1	1	409	772888	772477	8.89e-160	562
Biorhiza_pallida_contig_642962-	NZ_KI440883	99.679	312	1	0	1	312	212125	212436	8.09e-159	558
Biorhiza_pallida_contig_604990-	NZ_JQAM01000015	100	306	0	0	1	306	32352	32047	6.41e-157	553
Biorhiza_pallida_contig_89107-	NZ_CAOH01000068	79.343	639	130	2	1	638	2440	3077	1.68e-155	551
Biorhiza_pallida_contig_671368-	NZ_LSYX01000080	92.683	369	27	0	1	369	39123	39491	2.14e-154	544
Biorhiza_pallida_contig_753663-	NZ_LYUY01000097	94.034	352	21	0	1	352	3044	3395	2.47e-153	540
Biorhiza_pallida_contig_1137072-	NZ_AWUH01000193	90.793	391	26	3	1	384	367	754	9.49e-153	538
Biorhiza_pallida_contig_688310-	NZ_JQAM01000024	98.077	312	6	0	1	312	49376	49065	7.58e-153	538
Biorhiza_pallida_contig_769111-	NZ_AWUH01000172	93.966	348	5	2	1	348	10746	11077	8.53e-153	538
Biorhiza_pallida_contig_979026-	NZ_AERW01000088	100	292	0	0	1	292	1412	1121	1.27e-149	527
Biorhiza_pallida_contig_1053590-	NZ_LYUY01000043	100	286	0	0	1	286	1092	1377	2.25e-146	517
Biorhiza_pallida_contig_1152284-	NZ_AWUH01000133	96.497	314	11	0	1	314	2197	1884	2.49e-146	517
Biorhiza_pallida_contig_1085510-	NZ_LYUY01000001	99.649	285	1	0	1	285	12419	12135	3.33e-144	509
Biorhiza_pallida_contig_1162847-	NZ_LSYY01000078	88.161	397	39	1	7	403	47066	46678	1.71e-143	508
Biorhiza_pallida_contig_1130397-	NZ_AWUH01000053	100	280	0	0	2	281	7271	7550	3.99e-143	506
Biorhiza_pallida_contig_1064213-	NZ_JQAM01000017	100	279	0	0	1	279	1469	1747	1.38e-142	504
Biorhiza_pallida_contig_585469-	NZ_JQAM01000040	84.017	463	74	0	8	470	16005	16467	8.58e-142	502
Biorhiza_pallida_contig_1126346-	NZ_KI440883	98.932	281	3	0	1	281	438219	437939	2.54e-139	493
Biorhiza_pallida_contig_634327-	NZ_LYUY01000109	100	273	0	0	1	273	351	79	2.44e-139	493
Biorhiza_pallida_contig_728411-	NC_021084	99.638	276	1	0	1	276	1199957	1199682	2.47e-139	493
Biorhiza_pallida_contig_1002192-	NZ_CAOU02000015	99.636	275	1	0	40	314	963	689	9.93e-139	491
Biorhiza_pallida_contig_1072920-	NZ_LYUY01000158	97.902	286	6	0	20	305	826	541	3.36e-138	489
Biorhiza_pallida_contig_643890-	NZ_LYUY01000009	99.632	272	1	0	1	272	18411	18682	3.61e-137	486
Biorhiza_pallida_contig_832175-	NZ_LYUY01000046	96.284	296	11	0	1	296	9873	9578	1.38e-136	484
Biorhiza_pallida_contig_1154953-	NC_021089	99.257	269	2	0	1	269	233989	233721	1.85e-134	477
Biorhiza_pallida_contig_783616-	NZ_CAOU02000017	87.468	391	29	6	1	391	6699	6329	9.68e-134	475
Biorhiza_pallida_contig_658641-	NZ_KI440883	99.623	265	1	0	1	265	420392	420128	2.21e-133	473
Biorhiza_pallida_contig_999357-	NZ_JQAM01000024	98.889	270	3	0	1	270	89124	88855	2.26e-133	473
Biorhiza_pallida_contig_677479-	NC_021089	100	260	0	0	1	260	442694	442435	2.64e-132	470
Biorhiza_pallida_contig_599868-	NZ_JQAM01000024	100	259	0	0	1	259	107506	107764	1.71e-131	468
Biorhiza_pallida_contig_633032-	NZ_JQAM01000029	99.617	261	1	0	1	261	56025	55765	3.23e-131	466
Biorhiza_pallida_contig_1104413-	NZ_KI440883	96.454	282	10	0	1	282	128162	127881	1.23e-130	464
Biorhiza_pallida_contig_958129-	NZ_LYUY01000017	100	256	0	0	1	256	12173	11918	3.85e-130	462
Biorhiza_pallida_contig_1153246-	NZ_LYUY01000011	100	253	0	0	1	253	16835	16583	1.62e-128	457
Biorhiza_pallida_contig_1051887-	NZ_ACFP01000143	97.407	270	7	0	1	270	848	579	6.06e-128	455
Biorhiza_pallida_contig_358877-	NZ_CAOH01000068	71.789	911	209	16	3	906	3040	2171	3.6e-127	455
Biorhiza_pallida_contig_1006007-	NZ_LYUY01000030	95.714	280	12	0	1	280	7154	6875	7.69e-127	452
Biorhiza_pallida_contig_612888-	NC_021089	99.213	254	2	0	1	254	506481	506228	2.41e-126	450
Biorhiza_pallida_contig_1018088-	NZ_LSYX01000147	92.233	309	18	2	71	376	4294	3989	4.5e-125	446
Biorhiza_pallida_contig_139295-	NZ_CACK01000479	100	247	0	0	1527	1773	1	247	4.44e-124	446
Biorhiza_pallida_contig_1090332-	NZ_AMZJ01000016	91.401	314	27	0	1	314	402	715	1.29e-124	444
Biorhiza_pallida_contig_1000637-	NZ_LSYX01000100	80.124	483	87	1	1	483	6928	6455	8.65e-124	443
Biorhiza_pallida_contig_1113630-	NC_021089	99.595	247	1	0	1	247	55066	55312	1.21e-123	441
Biorhiza_pallida_contig_608967-	NZ_KI440883	93.75	288	18	0	1	288	541177	540890	5e-123	439
Biorhiza_pallida_contig_1160035-	NZ_AWUH01000100	89.634	328	26	2	1	328	5825	5506	2.05e-122	437
Biorhiza_pallida_contig_766101-	NZ_KI440883	98.8	250	3	0	1	250	449275	449524	1.49e-122	437
Biorhiza_pallida_contig_524064-	NZ_LYUY01000076	81.481	459	76	4	1	451	2422	1965	9.89e-122	435
Biorhiza_pallida_contig_1152762-	NC_021084	100	240	0	0	47	286	240237	240476	2.11e-121	434
Biorhiza_pallida_contig_1116026-	NZ_CAOU02000038	84.108	409	59	4	2	407	72578	72173	1.09e-120	432
Biorhiza_pallida_contig_836838-	NZ_LSYX01000080	92.808	292	21	0	1	292	18765	19056	7.54e-121	432
Biorhiza_pallida_contig_1095961-	NZ_LYUY01000184	99.582	239	1	0	1	239	306	68	2.57e-119	426
Biorhiza_pallida_contig_1162736-	NZ_CAOU02000028	89.474	323	28	2	23	345	429	745	3.84e-119	426
Biorhiza_pallida_contig_1072448-	NZ_LYUY01000009	100	235	0	0	1	235	11819	12053	8.79e-119	425
Biorhiza_pallida_contig_677157-	NZ_CACK01000619	94.505	273	15	0	5	277	14	286	1.06e-118	425
Biorhiza_pallida_contig_1153946-	NZ_LYUY01000080	100	234	0	0	1	234	5308	5541	3.05e-118	423
Biorhiza_pallida_contig_618403-	NZ_AMZJ01000101	94.139	273	16	0	1	273	56	328	1.27e-117	421
Biorhiza_pallida_contig_217681-	NZ_CAOH01000068	70.682	938	242	14	301	1215	1872	2799	4.76e-116	419
Biorhiza_pallida_contig_1161479-	NZ_LSYY01000128	94.074	270	16	0	4	273	2220	1951	5.38e-116	416
Biorhiza_pallida_contig_1088519-	NZ_KI440883	99.567	231	1	0	1	231	187789	188019	5.44e-115	412
Biorhiza_pallida_contig_1163286-	NZ_LSYY01000140	96.032	252	10	0	1	252	3603	3854	2.09e-114	410
Biorhiza_pallida_contig_857677-	NZ_LYUY01000045	80.499	441	86	0	1	441	9931	9491	1.35e-113	408
Biorhiza_pallida_contig_876059-	NZ_LYUY01000045	84.091	352	38	2	13	355	3475	3817	1.06e-113	408
Biorhiza_pallida_contig_844047-	NZ_AWUH01000067	96	250	10	0	1	250	2858	2609	2.53e-113	407
Biorhiza_pallida_contig_1137791-	NZ_LYUY01000005	94.942	257	13	0	1	257	17247	16991	9.1e-113	405
Biorhiza_pallida_contig_1013177-	NZ_LYUY01000019	97.881	236	5	0	1	236	12322	12087	2.89e-112	403
Biorhiza_pallida_contig_1134682-	NZ_CAOU02000023	69.847	849	198	8	3	849	33160	33952	5.11e-111	401
Biorhiza_pallida_contig_1161868-	NC_006833	85.227	352	52	0	4	355	984355	984706	1.58e-111	401
Biorhiza_pallida_contig_71766-	NZ_LYUY01000021	97.863	234	5	0	878	1111	9396	9163	4.91e-110	399
Biorhiza_pallida_contig_617918-	NZ_AWUH01000191	98.684	228	2	1	1	227	2941	2714	1.43e-109	394
Biorhiza_pallida_contig_850449-	NZ_LYUV01000005	97.414	232	6	0	1	232	32101	32332	5.12e-109	392
Biorhiza_pallida_contig_879688-	NZ_CAOU02000030	98.661	224	3	0	1	224	6402	6179	1.73e-108	390
Biorhiza_pallida_contig_1072987-	NZ_LYUY01000089	91.176	272	24	0	1	272	2324	2053	3.22e-106	383
Biorhiza_pallida_contig_767471-	NC_002978	100	212	0	0	1	212	540830	541041	2.41e-106	383
Biorhiza_pallida_contig_1025528-	NZ_LYUX01000106	90.809	272	25	0	1	272	2333	2604	1.35e-104	378
Biorhiza_pallida_contig_650924-	NZ_LSYX01000100	86.624	314	39	1	1	311	6907	7220	5.45e-104	376
Biorhiza_pallida_contig_1125067-	NZ_ACFP01000065	97.273	220	6	0	1	220	505	724	1.58e-102	370
Biorhiza_pallida_contig_1151473-	NZ_KI440887	99.515	206	1	0	1	206	11927	11722	1.79e-101	367
Biorhiza_pallida_contig_1113744-	NZ_CAOU02000030	92.531	241	18	0	1	241	7686	7926	7.43e-101	365
Biorhiza_pallida_contig_740198-	NZ_LSYX01000097	98.113	212	4	0	1	212	9784	9573	6.46e-101	365
Biorhiza_pallida_contig_776080-	NZ_AWUH01000005	95.575	226	10	0	1	226	5270	5495	2.42e-100	363
Biorhiza_pallida_contig_802958-	NZ_CACK01000835	88.014	292	31	2	75	366	196	483	4.1e-100	363
Biorhiza_pallida_contig_1094915-	NZ_LYUY01000109	94.421	233	13	0	19	251	1609	1841	9.47e-100	361
Biorhiza_pallida_contig_1153050-	NZ_JYPC01000115	95.154	227	11	0	1	227	531	757	2.95e-99	360
Biorhiza_pallida_contig_657025-	NZ_LRUH01000078	87.241	290	19	3	1	272	6686	6397	3.66e-99	360
Biorhiza_pallida_contig_592913-	NC_021089	88.476	269	22	1	171	439	843221	843480	1.1e-95	349
Biorhiza_pallida_contig_748633-	NZ_AP013028	80.749	374	69	1	1	374	271409	271039	9.24e-96	349
Biorhiza_pallida_contig_664387-	NZ_LYUY01000081	100	192	0	0	1	192	4274	4083	3.82e-95	347
Biorhiza_pallida_contig_1133798-	NZ_LSYX01000065	90.157	254	25	0	1	254	681	428	7.38e-95	345
Biorhiza_pallida_contig_1138820-	NZ_CAOH01000040	88.519	270	26	2	1	270	6919	7183	2.76e-94	343
Biorhiza_pallida_contig_716544-	NZ_ACFP01000252	86.813	273	18	1	1	273	23724	23978	9.74e-94	342
Biorhiza_pallida_contig_177888-	NZ_CAOH01000069	79.082	392	82	0	25	416	421	30	2.47e-92	338
Biorhiza_pallida_contig_1104888-	NZ_AP013028	90.871	241	22	0	1	241	620872	620632	4.34e-92	336
Biorhiza_pallida_contig_1014601-	NC_021089	95.673	208	9	0	51	258	375702	375495	1.36e-91	334
Biorhiza_pallida_contig_1156025-	NZ_CAOH01000003	92.478	226	17	0	1	226	155	380	1.43e-90	331
Biorhiza_pallida_contig_148616-	NZ_LRUH01000063	79.177	389	77	2	2	388	15659	15273	2.58e-90	331
Biorhiza_pallida_contig_159826-	NZ_CAOH01000068	80.857	350	67	0	829	1178	3063	2714	6.2e-89	329
Biorhiza_pallida_contig_772565-	NC_012416	85.971	278	30	1	24	292	1155458	1155181	6.62e-90	329
Biorhiza_pallida_contig_940205-	NZ_LYUY01000158	98.413	189	3	0	1	189	263	75	2.07e-89	327
Biorhiza_pallida_contig_1153619-	NZ_CAOH01000110	95.098	204	10	0	1	204	151	354	1.89e-88	324
Biorhiza_pallida_contig_665300-	NZ_LSYX01000073	95.545	202	9	0	1	202	7104	7305	1.87e-88	324
Biorhiza_pallida_contig_669989-	NZ_CAOH01000068	68.113	853	208	11	3	805	1968	2806	1.6e-86	320
Biorhiza_pallida_contig_745447-	NZ_AERW01000370	96.825	189	6	0	250	438	2	190	3.27e-86	318
Biorhiza_pallida_contig_1126398-	NZ_CAOH01000001	91.518	224	17	1	192	413	2940	2717	6.23e-86	316
Biorhiza_pallida_contig_604477-	NZ_JQAM01000024	97.814	183	4	0	65	247	100865	101047	4.23e-85	313
Biorhiza_pallida_contig_139668-	NZ_JYPC01000102	73.055	527	142	0	5463	5989	8595	9121	6.26e-83	311
Biorhiza_pallida_contig_595169-	NZ_KI440883	79.42	379	62	8	10	374	539039	539415	2.32e-84	311
Biorhiza_pallida_contig_653812-	NC_021089	99.429	175	1	0	11	185	347585	347759	1.23e-84	311
Biorhiza_pallida_contig_667194-	NZ_JQAM01000023	91.204	216	13	1	1	210	16032	15817	5.25e-83	306
Biorhiza_pallida_contig_1027028-	NZ_CAOH01000065	90.455	220	21	0	2	221	3670	3451	1.94e-82	304
Biorhiza_pallida_contig_1148432-	NZ_DS996942	91.429	210	18	0	2	211	1254857	1255066	7.84e-81	298
Biorhiza_pallida_contig_32322-	NZ_LSYY01000140	88.085	235	28	0	22	256	4167	3933	5.01e-80	298
Biorhiza_pallida_contig_297361-	NZ_LYUY01000007	96.667	180	5	1	474	652	631	452	4.19e-79	295
Biorhiza_pallida_contig_1015261-	NZ_AP013028	90.865	208	10	1	1	199	796188	796395	4.96e-79	293
Biorhiza_pallida_contig_428980-	NC_021089	80.442	317	62	0	3	319	1197420	1197104	1.72e-78	293
Biorhiza_pallida_contig_176196-	NZ_LSYY01000184	68.062	836	260	5	770	1602	7698	8529	1.52e-76	288
Biorhiza_pallida_contig_446453-	NZ_CAOH01000068	78.371	356	75	2	2	356	3071	2717	3.22e-77	288
Biorhiza_pallida_contig_1093279-	NZ_LSYX01000037	77.337	353	32	8	1	353	562	866	3.03e-76	284
Biorhiza_pallida_contig_1100769-	NZ_LYUY01000045	86.809	235	31	0	1	235	10159	9925	2.09e-76	284
Biorhiza_pallida_contig_857167-	NZ_JYPC01000083	82.105	285	51	0	2	286	1446	1730	2.41e-76	284
Biorhiza_pallida_contig_1162723-	NZ_LSYX01000083	79.936	314	63	0	1	314	30561	30874	9.36e-76	282
Biorhiza_pallida_contig_687980-	NZ_CAOH01000069	77.437	359	81	0	3	361	359	1	1.14e-75	282
Biorhiza_pallida_contig_467365-	NZ_CAOH01000068	77.747	364	78	3	216	577	3069	2707	7.11e-75	280
Biorhiza_pallida_contig_564573-	NZ_LRUH01000022	65.127	1256	414	7	150	1404	22338	23570	2.23e-74	280
Biorhiza_pallida_contig_761998-	NZ_AP013028	66.494	964	289	9	108	1042	594167	595125	1.7e-74	280
Biorhiza_pallida_contig_5681-	NZ_LYUY01000037	100	153	0	0	682	834	10460	10308	1.25e-73	277
Biorhiza_pallida_contig_746979-	NZ_AP013028	83.525	261	43	0	1	261	598342	598602	3.24e-74	277
Biorhiza_pallida_contig_1162423-	NZ_LSYX01000073	71.429	560	121	13	405	950	22189	21655	4.45e-73	275
Biorhiza_pallida_contig_274291-	NZ_LYUX01000003	84.898	245	37	0	306	550	4349	4105	3.93e-73	275
Biorhiza_pallida_contig_661712-	NZ_JQAM01000028	84.064	251	40	0	11	261	3893	3643	4.23e-73	273
Biorhiza_pallida_contig_673401-	NZ_KI440883	97.546	163	3	1	62	224	539444	539605	3.34e-73	273
Biorhiza_pallida_contig_760282-	NZ_AMZJ01000102	83.525	261	33	3	23	279	341	87	4.75e-73	273
Biorhiza_pallida_contig_604481-	NZ_CAOU02000023	71.3	554	146	6	120	665	33004	32456	4.55e-71	268
Biorhiza_pallida_contig_1152564-	NC_021089	97.452	157	4	0	1	157	658410	658566	5.65e-71	266
Biorhiza_pallida_contig_190023-	NZ_JQAM01000031	99.333	150	1	0	33	182	26834	26685	4.61e-71	266
Biorhiza_pallida_contig_178569-	NZ_LSYX01000082	75.219	343	38	3	3986	4281	7589	7247	5.75e-69	264
Biorhiza_pallida_contig_856387-	NZ_CAOH01000068	72.747	466	110	5	3	461	1968	2423	4.61e-69	260
Biorhiza_pallida_contig_91936-	NZ_CAOH01000068	71.852	540	134	10	332	862	1900	2430	3.71e-68	260
Biorhiza_pallida_contig_1149213-	NZ_LYUY01000149	83.471	242	40	0	141	382	30	271	4.67e-68	257
Biorhiza_pallida_contig_583845-	NZ_CAOH01000068	78.571	308	64	2	1	307	3026	2720	1.95e-66	251
Biorhiza_pallida_contig_1071076-	NZ_LSYX01000070	78.405	301	65	0	3	303	18360	18060	6.49e-66	250
Biorhiza_pallida_contig_1097354-	NZ_JQAM01000040	83.966	237	36	2	1	236	16240	16005	4.15e-66	250
Biorhiza_pallida_contig_1148415-	NZ_LYUY01000024	84.071	226	34	2	1	225	11599	11823	3.83e-66	250
Biorhiza_pallida_contig_1150827-	NZ_CACK01000650	83.117	231	30	1	1	231	1014	793	3.92e-66	250
Biorhiza_pallida_contig_1161573-	NZ_LSYY01000140	78.261	299	65	0	3	301	7135	6837	6.41e-65	246
Biorhiza_pallida_contig_243015-	NZ_CACK01000182	74.742	388	92	4	46	430	489	105	9.42e-65	246
Biorhiza_pallida_contig_967289-	NZ_JYPC01000021	79.71	276	55	1	1	275	9036	9311	7.53e-64	242
Biorhiza_pallida_contig_1099694-	NC_021089	81.923	260	41	5	12	269	270355	270100	3.27e-63	241
Biorhiza_pallida_contig_1136050-	NZ_LSYY01000098	83.7	227	34	1	3	226	14305	14531	2e-63	241
Biorhiza_pallida_contig_473972-	NZ_LYUX01000003	84.722	216	33	0	141	356	4108	4323	4.2e-63	241
Biorhiza_pallida_contig_845955-	NZ_LYUX01000003	85.577	208	30	0	4	211	4323	4116	1.84e-63	241
Biorhiza_pallida_contig_401051-	NZ_CAOH01000068	71.55	471	131	2	288	755	2641	2171	5e-62	239
Biorhiza_pallida_contig_241393-	NZ_LYUY01000003	100	128	0	0	110	237	11643	11516	1.25e-60	232
Biorhiza_pallida_contig_394300-	NZ_CAOH01000069	77.104	297	68	0	6	302	317	21	5.11e-60	230
Biorhiza_pallida_contig_47556-	NZ_HG810405	76.101	318	72	2	326	641	331044	330729	3.92e-58	226
Biorhiza_pallida_contig_403579-	NZ_LSYY01000034	91.195	159	14	0	21	179	4340	4498	2.01e-58	224
Biorhiza_pallida_contig_626396-	NZ_CAOH01000068	76.547	307	70	2	3	308	2766	3071	8.25e-58	223
Biorhiza_pallida_contig_970125-	NZ_LYUV01000026	69.41	559	148	8	2	538	14622	14065	1.42e-57	223
Biorhiza_pallida_contig_1159171-	NZ_CACK01000581	83.258	221	30	4	34	251	274	58	2.89e-57	221
Biorhiza_pallida_contig_130094-	NZ_LSYX01000067	99.2	125	1	0	27	151	2348	2224	3.07e-57	221
Biorhiza_pallida_contig_317409-	NZ_CAOH01000068	77.741	301	59	6	1	297	3008	2712	2.52e-57	221
Biorhiza_pallida_contig_349324-	NZ_CAOH01000068	77.737	274	61	0	1	274	3044	2771	8.04e-57	219
Biorhiza_pallida_contig_448642-	NZ_LYUY01000053	100	121	0	0	138	258	3825	3705	5.6e-56	219
Biorhiza_pallida_contig_583846-	NZ_CAOH01000068	77.739	283	61	2	5	286	3001	2720	8.62e-57	219
Biorhiza_pallida_contig_132052-	NZ_CAOH01000069	75.389	321	70	3	255	575	109	420	3.19e-55	217
Biorhiza_pallida_contig_1111093-	NZ_AP013028	75.385	325	64	6	206	523	600736	600421	6.85e-55	214
Biorhiza_pallida_contig_1075835-	NZ_JQAM01000036	83.254	209	23	4	1	206	43815	43616	8.71e-55	212
Biorhiza_pallida_contig_631678-	NZ_LYUY01000112	80.169	237	41	2	2	235	2302	2069	1.04e-54	212
Biorhiza_pallida_contig_164883-	NZ_CAOH01000069	71.739	414	114	3	3076	3488	422	11	2.03e-52	208
Biorhiza_pallida_contig_234685-	NZ_CAOH01000068	69.979	473	108	8	406	847	3056	2587	9.77e-53	208
Biorhiza_pallida_contig_473973-	NZ_LYUX01000003	87.006	177	21	2	215	389	4105	4281	2.92e-53	208
Biorhiza_pallida_contig_218948-	NZ_LYUY01000138	85.326	184	22	2	919	1102	1435	1257	5.86e-52	206
Biorhiza_pallida_contig_43370-	NZ_AP013028	68.761	557	167	5	544	1095	670360	669806	1.15e-51	205
Biorhiza_pallida_contig_887205-	NZ_AMZJ01000081	79.339	242	37	4	1	239	4325	4094	1.6e-52	205
Biorhiza_pallida_contig_518668-	NZ_LYUX01000003	85.876	177	24	1	215	390	4105	4281	1.24e-51	203
Biorhiza_pallida_contig_1026121-	NZ_CAOH01000068	76.344	279	62	2	6	282	2767	3043	2.23e-51	201
Biorhiza_pallida_contig_632623-	NZ_CAOH01000068	78.279	244	53	0	1	244	2758	3001	1.9e-51	201
D. spinosa
NODE_33_length_27642_cov_29.0311_ID_65	NC_010981	96.295	27640	924	26	1	27572	1172046	1144439	0	45202
NODE_35_length_27521_cov_30.0379_ID_69	NZ_KB223537	97.415	24952	574	16	1	24928	71071	95975	0	42084
NODE_21_length_31703_cov_35.1897_ID_41	NZ_CAGB01000014	98.09	24348	435	15	6074	30403	32665	8330	0	41772
NODE_10_length_38015_cov_28.7047_ID_19	NC_021084	97.167	21288	527	15	188	21422	1245708	1266972	0	35673
NODE_92_length_23342_cov_28.9266_ID_183	NZ_DS996942	94.215	20898	1148	13	165	21018	1069356	1090236	0	32232
NODE_154_length_21072_cov_27.7792_ID_307	NZ_CM003641	95.762	19940	756	29	296	20173	34683	54595	0	32099
NODE_122_length_22175_cov_28.8426_ID_243	NZ_CM003641	94.894	19958	933	19	1	19930	1064482	1084381	0	31390
NODE_225_length_18712_cov_26.3174_ID_449	NZ_CM003641	95.698	17433	712	15	72	17479	645346	662765	0	28023
NODE_377_length_16464_cov_28.1012_ID_753	NC_021084	97.708	16360	335	10	71	16392	650521	634164	0	27803
NODE_458_length_15678_cov_28.3777_ID_915	NC_021084	97.9	15622	283	8	1	15610	307720	323308	0	26698
NODE_64_length_25101_cov_29.3679_ID_127	NZ_CAGB01000078	97.652	14648	289	16	68	14703	14605	1	0	24842
NODE_175_length_20093_cov_27.4607_ID_349	NZ_CAGB01000085	96.942	14717	372	14	77	14769	14663	1	0	24519
NODE_321_length_17115_cov_28.5417_ID_641	NZ_CAGB01000141	96.399	13470	450	10	3607	17047	14594	1131	0	22092
NODE_660_length_14144_cov_29.3331_ID_1319	NZ_CAGB01000076	98.889	12600	128	4	1473	14070	12642	53	0	22085
NODE_267_length_17899_cov_28.3579_ID_533	NZ_CAOH01000070	97.305	12915	296	10	4881	17785	11685	24557	0	21724
NODE_12_length_35209_cov_29.0219_ID_23	NZ_CAOH01000082	94.329	14036	659	33	4260	18219	96825	82851	0	21699
NODE_349_length_16812_cov_28.3045_ID_697	NZ_JYPC01000001	96.573	13161	379	18	75	13213	19513	6403	0	21684
NODE_309_length_17248_cov_26.8464_ID_617	NZ_CAGB01000090	99.288	11803	84	0	3388	15190	11803	1	0	20907
NODE_1224_length_11769_cov_28.1989_ID_2447	NZ_CAGB01000002	99.615	11688	45	0	1	11688	1968	13655	0	20875
NODE_99_length_23003_cov_27.6291_ID_197	NZ_CAOH01000088	96.457	12109	308	13	10580	22621	21429	33483	0	19953
NODE_352_length_16744_cov_28.3059_ID_703	NZ_CAGB01000139	97.316	11662	221	14	3822	15459	5933	17526	0	19639
NODE_146_length_21343_cov_28.9736_ID_291	NC_012416	95.101	12248	598	1	3531	15776	739575	751822	0	19380
NODE_100_length_22988_cov_27.5218_ID_199	NZ_CACK01000079	96.956	11365	263	9	537	11869	25948	14635	0	18970
NODE_1036_length_12405_cov_28.1455_ID_2071	NZ_CM003641	94.807	10610	465	13	1362	11958	783484	772948	0	16669
NODE_944_length_12748_cov_27.993_ID_1887	NZ_CAOH01000085	98.186	9648	138	10	69	9704	12998	3376	0	16599
NODE_1740_length_10443_cov_29.5089_ID_3479	NZ_CM003641	95.834	10033	331	16	185	10140	183866	173844	0	16215
NODE_2090_length_9772_cov_28.6035_ID_4179	NC_021084	96.589	9703	260	20	1	9683	332994	323343	0	15980
NODE_1907_length_10100_cov_28.2132_ID_3813	NZ_LRUH01000065	97.681	9056	175	8	987	10029	1935	10968	0	15380
NODE_1657_length_10634_cov_27.4515_ID_3313	NZ_CACK01000121	91.411	10641	767	29	1	10566	29969	40537	0	15072
NODE_2299_length_9487_cov_30.2837_ID_4597	NZ_DS996942	95.393	9356	405	9	78	9410	453512	462864	0	14913
NODE_2108_length_9738_cov_29.5757_ID_4215	NZ_CM003641	94.035	9639	478	18	71	9663	579920	589507	0	14797
NODE_1800_length_10319_cov_29.7301_ID_3599	NZ_DS996942	96.311	8782	258	14	75	8821	422411	413661	0	14374
NODE_473_length_15578_cov_28.8518_ID_945	NC_021084	95.444	8912	355	8	6550	15441	565132	556252	0	14251
NODE_2544_length_9134_cov_29.1052_ID_5087	NZ_CM003641	94.557	9020	383	25	69	9062	851235	842298	0	14038
NODE_517_length_15259_cov_27.0984_ID_1033	NZ_CAGB01000093	96.892	8397	248	5	4000	12394	1	8386	0	13955
NODE_2128_length_9714_cov_82.07_ID_4255	NZ_CM003641	92.984	9307	543	17	1	9209	540800	531506	0	13863
NODE_2713_length_8934_cov_28.5968_ID_5425	NC_021084	95.178	8647	383	9	320	8934	1061854	1053210	0	13705
NODE_691_length_13970_cov_26.3169_ID_1381	NC_021084	94.835	8557	336	29	800	9307	556174	547675	0	13403
NODE_3520_length_8097_cov_28.5721_ID_7039	NZ_LSYY01000001	97.226	7931	212	2	70	7999	35228	27305	0	13310
NODE_2576_length_9098_cov_28.6714_ID_5151	NZ_DS996942	96.327	7733	236	15	72	7788	749424	741724	0	12641
NODE_904_length_12925_cov_27.6618_ID_1807	NZ_DS996942	97.041	7502	147	10	1	7491	1161916	1154479	0	12550
NODE_3161_length_8463_cov_29.0411_ID_6321	NZ_CAGB01000127	95.825	7305	248	5	1	7296	9156	16412	0	11827
NODE_5117_length_7057_cov_28.0553_ID_10233	NZ_JYPC01000002	96.779	6954	174	12	70	6988	23473	30411	0	11523
NODE_5994_length_6634_cov_26.8797_ID_11987	NZ_CAOH01000016	99.338	6492	34	1	75	6566	25264	31746	0	11517
NODE_6059_length_6609_cov_29.7569_ID_12117	NZ_CAGB01000117	98.46	6622	71	5	1	6609	268	6871	0	11488
NODE_1269_length_11630_cov_27.4034_ID_2537	NZ_CAGB01000138	96.299	6998	204	11	97	7090	4360	11306	0	11452
NODE_6290_length_6507_cov_25.1739_ID_12579	NZ_CAOH01000084	97.197	6385	142	8	73	6433	17219	23590	0	10706
NODE_2857_length_8764_cov_35.0147_ID_5713	NZ_CACK01000092	98.057	6226	93	7	75	6285	1283	7495	0	10677
NODE_7296_length_6114_cov_28.8132_ID_14591	NZ_CAGB01000124	99.14	6046	51	1	69	6114	4537	10581	0	10666
NODE_7678_length_5984_cov_29.4937_ID_15355	NZ_CAGB01000124	99.746	5910	15	0	75	5984	16533	10624	0	10590
NODE_5728_length_6747_cov_31.5102_ID_11455	NZ_CAOH01000090	95.265	6610	281	4	71	6679	69133	75711	0	10520
NODE_7317_length_6107_cov_28.0325_ID_14633	NZ_DS996942	98.396	5986	74	7	72	6038	671067	677049	0	10350
NODE_2368_length_9382_cov_32.5416_ID_4735	NZ_AERW01000326	99.913	5730	3	1	3653	9382	17	5744	0	10309
NODE_2551_length_9122_cov_32.6667_ID_5101	NZ_AERW01000326	99.479	5754	4	2	3369	9122	17	5744	0	10257
NODE_7285_length_6117_cov_29.4376_ID_14569	NZ_CAOH01000080	96.149	6051	170	8	70	6117	55801	49811	0	9883
NODE_8298_length_5798_cov_25.8792_ID_16595	NZ_CAOH01000090	97.524	5734	136	4	69	5798	69138	63407	0	9688
NODE_8049_length_5876_cov_23.1737_ID_16097	NZ_CAGB01000148	96.596	5816	117	12	49	5808	1	5791	0	9615
NODE_1084_length_12250_cov_27.1942_ID_2167	NZ_CACK01000095	96.219	5581	174	5	73	5626	14689	9119	0	9124
NODE_6501_length_6416_cov_25.1776_ID_13001	NZ_LRUH01000061	91.69	6366	448	15	1	6340	28529	22219	0	9101
NODE_1051_length_12347_cov_23.9449_ID_2101	NZ_JYPC01000043	97.977	5288	92	3	7075	12347	5809	522	0	9054
NODE_13050_length_4788_cov_33.7018_ID_26099	NZ_CAGB01000127	99.457	4788	26	0	1	4788	22154	26941	0	8518
NODE_11111_length_5149_cov_25.6353_ID_22221	NC_021084	94.027	5173	237	20	1	5149	429608	434732	0	7910
NODE_9573_length_5468_cov_27.7811_ID_19145	NZ_CAGB01000124	99.304	4451	29	2	951	5400	91	4540	0	7880
NODE_15395_length_4447_cov_35.7407_ID_30789	NZ_AMZJ01000049	98.561	4447	61	3	1	4447	2205	6648	0	7721
NODE_15828_length_4388_cov_33.3871_ID_31655	NZ_JYPC01000001	98.792	4389	52	1	1	4388	5780	1392	0	7672
NODE_8022_length_5884_cov_117.828_ID_16043	NZ_AMZJ01000032	91.08	5381	386	19	491	5816	8219	13560	0	7539
NODE_12737_length_4844_cov_32.893_ID_25473	NZ_CAGB01000005	95.064	4761	150	15	145	4844	5350	614	0	7535
NODE_13319_length_4745_cov_28.0056_ID_26637	NZ_CAGB01000008	95.933	4647	163	7	76	4709	6229	1596	0	7521
NODE_6960_length_6244_cov_38.0031_ID_13919	NZ_CAGB01000008	95.933	4647	163	7	1172	5805	6229	1596	0	7521
NODE_15043_length_4495_cov_27.6028_ID_30085	NZ_CACK01000116	96.907	4430	131	5	71	4495	2337	6765	0	7355
NODE_15012_length_4498_cov_29.5322_ID_30023	NZ_JYPC01000004	97.433	4363	86	8	73	4426	12734	17079	0	7351
NODE_6221_length_6535_cov_35.2835_ID_12441	NZ_CAOU02000021	84.058	6599	880	37	1	6535	23819	30309	0	7146
NODE_14198_length_4614_cov_29.285_ID_28395	NZ_CM003641	95.282	4366	143	9	5	4311	178205	173844	0	6962
NODE_18855_length_4028_cov_32.3667_ID_37709	NZ_JYPC01000006	99.332	3895	26	0	69	3963	16584	20478	0	6908
NODE_17716_length_4164_cov_24.7913_ID_35431	NZ_LRUH01000025	97.763	4024	90	0	74	4097	4371	348	0	6852
NODE_928_length_12819_cov_27.4296_ID_1855	NZ_CAGB01000014	96.638	4134	130	2	7382	11515	4127	3	0	6828
NODE_5859_length_6693_cov_27.4355_ID_11717	NZ_DS996942	94.606	4338	183	9	2373	6693	52066	56369	0	6774
NODE_7561_length_6021_cov_27.2135_ID_15121	NZ_CM003641	91.163	4753	252	25	1254	5952	246568	251206	0	6717
NODE_20103_length_3895_cov_34.9167_ID_40205	NC_021084	98.851	3744	29	3	152	3895	962824	966553	0	6558
NODE_10572_length_5246_cov_30.1805_ID_21143	NC_010981	87.186	5291	559	20	1	5246	282582	277366	0	6502
NODE_19288_length_3981_cov_30.5994_ID_38575	NC_021084	96.91	3787	83	5	1	3780	682426	678667	0	6311
NODE_23073_length_3625_cov_30.0789_ID_46145	NZ_JYPC01000006	98.487	3634	45	3	1	3625	13783	10151	0	6302
NODE_19287_length_3981_cov_25.9321_ID_38573	NC_021084	96.382	3787	103	5	1	3780	682426	678667	0	6221
NODE_2793_length_8834_cov_31.9643_ID_5585	NZ_CACK01000121	98.387	3533	19	5	5302	8834	7961	4467	0	6127
NODE_24211_length_3536_cov_27.6805_ID_48421	NZ_AERW01000014	99.078	3470	31	1	1	3469	6056	9525	0	6111
NODE_26784_length_3359_cov_27.954_ID_53567	NZ_AERW01000326	100	3359	0	0	1	3359	2080	5438	0	6058
NODE_26092_length_3404_cov_33.6102_ID_52183	NZ_AMZJ01000049	99.236	3401	25	1	1	3401	5607	2208	0	6013
NODE_10467_length_5269_cov_30.3765_ID_20933	NC_021084	89.65	4454	420	10	785	5227	123114	127537	0	5946
NODE_5309_length_6961_cov_28.1098_ID_10617	NZ_DS996942	94.747	3769	135	8	69	3837	1054771	1051066	0	5925
NODE_25210_length_3466_cov_27.5282_ID_50419	NZ_CAGB01000148	97.834	3417	49	4	1	3392	9212	5796	0	5833
NODE_20683_length_3839_cov_25.1372_ID_41365	NZ_CAOH01000080	94.152	3779	194	8	68	3839	70985	74743	0	5808
NODE_24562_length_3511_cov_26.7437_ID_49123	NZ_LRUH01000046	96.764	3399	110	0	112	3510	223	3621	0	5635
NODE_28943_length_3222_cov_27.7256_ID_57885	NZ_CAGB01000142	98.696	3222	42	0	1	3222	4172	951	0	5622
NODE_30042_length_3155_cov_35.9672_ID_60083	NZ_AMZJ01000049	99.525	3155	14	1	1	3155	5358	2205	0	5618
NODE_28570_length_3244_cov_39.6637_ID_57139	NZ_LRUH01000026	98.366	3244	46	1	1	3244	2838	6074	0	5613
NODE_20536_length_3853_cov_47.8053_ID_41071	NC_010981	92.162	3853	294	1	1	3853	259995	256151	0	5589
NODE_24677_length_3502_cov_30.9285_ID_49353	NZ_AERW01000125	98.75	3201	39	1	303	3502	2612	5812	0	5589
NODE_24654_length_3503_cov_34.9133_ID_49307	NZ_AERW01000125	98.657	3201	43	0	303	3503	2612	5812	0	5579
NODE_7362_length_6091_cov_25.8971_ID_14723	NZ_JYPC01000002	99.455	3122	17	0	2970	6091	11196	14317	0	5553
NODE_1876_length_10161_cov_29.9042_ID_3751	NZ_LYUV01000005	78.772	6581	1170	56	3677	10160	11241	17691	0	5523
NODE_25482_length_3447_cov_32.2202_ID_50963	NZ_LRUH01000090	97.785	3115	50	3	73	3176	14745	11639	0	5310
NODE_27757_length_3294_cov_47.1445_ID_55513	NZ_KB223537	94.958	3332	121	6	1	3294	206690	203368	0	5268
NODE_33283_length_2965_cov_35.9816_ID_66565	NZ_CAGB01000079	99.426	2964	17	0	2	2965	353	3316	0	5268
NODE_24807_length_3492_cov_31.9259_ID_49613	NZ_CAGB01000137	95.716	3268	123	6	1	3256	3263	1	0	5250
NODE_33024_length_2981_cov_35.7073_ID_66047	NZ_JYPC01000001	98.859	2981	34	0	1	2981	5780	2800	0	5223
NODE_6299_length_6501_cov_28.9986_ID_12597	NZ_AERW01000003	95.767	3189	111	6	71	3259	746	3910	0	5137
NODE_30351_length_3136_cov_32.3132_ID_60701	NZ_CACK01000657	96.938	3070	78	3	1	3070	6900	9953	0	5113
NODE_27272_length_3326_cov_30.5445_ID_54543	NZ_LSYY01000188	95.497	3176	103	7	1	3169	10505	13647	0	5088
NODE_35796_length_2837_cov_27.8098_ID_71591	NZ_LSYY01000116	99.225	2837	22	0	1	2837	22784	25620	0	5018
NODE_29302_length_3198_cov_10.3086_ID_58603	NZ_AERW01000175	93.787	3219	175	2	1	3195	536	3753	0	4917
NODE_23874_length_3561_cov_29.7847_ID_47747	NZ_DS996944	92.182	3377	200	11	1	3333	46206	49562	0	4908
NODE_18800_length_4035_cov_56.4078_ID_37599	NZ_CAOH01000036	89.57	3672	312	18	74	3712	3666	33	0	4879
NODE_38543_length_2706_cov_43.3891_ID_77085	NZ_AERW01000327	99.889	2706	3	0	1	2706	364	3069	0	4868
NODE_20755_length_3832_cov_43.7712_ID_41509	NZ_CAGB01000080	99.344	2745	17	1	74	2817	2778	34	0	4866
NODE_33389_length_2960_cov_29.3444_ID_66777	NZ_JYPC01000002	97.143	2905	79	3	57	2960	8371	11272	0	4855
NODE_22847_length_3644_cov_32.7763_ID_45693	NZ_JYPC01000006	96.9	2903	39	6	75	2934	14640	11746	0	4848
NODE_38821_length_2693_cov_37.8716_ID_77641	NZ_CAGB01000079	99.814	2693	5	0	1	2693	864	3556	0	4834
NODE_38125_length_2725_cov_30.3531_ID_76249	NZ_JYPC01000033	98.937	2728	20	2	1	2725	13028	10307	0	4789
NODE_38820_length_2693_cov_35.2416_ID_77639	NZ_CAGB01000079	99.406	2693	16	0	1	2693	864	3556	0	4785
NODE_36776_length_2788_cov_25.4146_ID_73551	NZ_CACK01000121	98.968	2713	19	1	76	2788	7170	4467	0	4771
NODE_27902_length_3284_cov_32.2214_ID_55803	NZ_LYUV01000008	91.876	3299	207	6	1	3284	22659	19407	0	4769
NODE_30727_length_3113_cov_32.4684_ID_61453	NZ_KB223530	93.242	3152	165	5	1	3113	729	3871	0	4745
NODE_25751_length_3428_cov_27.5825_ID_51501	NZ_JYPC01000065	97.437	2809	68	2	69	2877	1168	3972	0	4736
NODE_37509_length_2752_cov_26.1151_ID_75017	NZ_CACK01000121	99.105	2681	15	1	72	2752	4424	7095	0	4731
NODE_40140_length_2638_cov_26.5185_ID_80279	NZ_CACK01000121	99.242	2638	11	1	1	2638	4467	7095	0	4672
NODE_23422_length_3598_cov_41.9176_ID_46843	NZ_CAOU02000021	89.515	3529	341	13	1	3526	25770	29272	0	4664
NODE_40084_length_2640_cov_32.6102_ID_80167	NZ_CAOH01000076	98.677	2645	30	1	1	2640	5439	8083	0	4612
NODE_27631_length_3303_cov_32.398_ID_55261	NC_021084	90.703	3302	285	3	1	3302	985049	988328	0	4578
NODE_31902_length_3043_cov_21.3658_ID_63803	NZ_LRUH01000030	92.667	3082	161	18	1	3043	8768	5713	0	4516
NODE_4162_length_7606_cov_28.7075_ID_8323	NZ_CAGB01000079	99.755	2453	6	0	3253	5705	3316	864	0	4397
NODE_39580_length_2661_cov_35.3936_ID_79159	NZ_CAGB01000079	99.755	2451	6	0	209	2659	864	3314	0	4394
NODE_40761_length_2614_cov_30.5704_ID_81521	NZ_JYPC01000024	96.955	2627	67	2	1	2614	7835	5209	0	4379
NODE_29597_length_3182_cov_28.285_ID_59193	NZ_LRUH01000042	91.057	3131	248	9	1	3111	2499	5617	0	4372
NODE_8874_length_5641_cov_31.0543_ID_17747	NZ_LYUV01000005	86.674	3617	426	12	4	3579	7599	11200	0	4347
NODE_9576_length_5467_cov_26.0071_ID_19151	NZ_AERW01000137	97.13	2578	67	2	2891	5467	2609	38	0	4313
NODE_38278_length_2718_cov_22.8652_ID_76555	NZ_CACK01000112	95.824	2658	95	4	68	2718	39312	36664	0	4289
NODE_1756_length_10418_cov_32.0657_ID_3511	NZ_LSYY01000170	89.073	3203	294	9	7250	10418	6074	9254	0	4208
NODE_2991_length_8634_cov_33.2083_ID_5981	NC_021084	89.157	3191	274	12	5455	8634	123114	126243	0	4206
NODE_43713_length_2497_cov_40.4707_ID_87425	NZ_KB223530	97.237	2497	62	1	1	2497	16113	13624	0	4194
NODE_43714_length_2497_cov_36.7012_ID_87427	NZ_KB223530	96.956	2497	69	1	1	2497	16113	13624	0	4163
NODE_46177_length_2400_cov_27.4981_ID_92353	NZ_CAGB01000146	98.458	2400	37	0	1	2400	3117	5516	0	4161
NODE_49114_length_2296_cov_37.8152_ID_98227	NZ_AERW01000327	99.956	2296	1	0	1	2296	3075	5370	0	4136
NODE_9555_length_5473_cov_31.9383_ID_19109	NZ_LRUH01000078	86.63	3463	424	14	260	3697	4074	7522	0	4131
NODE_32912_length_2988_cov_30.8554_ID_65823	NC_010981	92.082	2867	208	8	69	2918	273827	270963	0	4129
NODE_1535_length_10938_cov_29.556_ID_3069	NZ_LSYY01000065	92.311	2731	164	13	7739	10444	175	2884	0	3961
NODE_14453_length_4580_cov_39.0158_ID_28905	NZ_LYUW01000018	87.211	3159	370	10	73	3205	3151	1	0	3862
NODE_22095_length_3708_cov_42.7185_ID_44189	NC_021084	98.722	2191	28	0	1	2191	794329	796519	0	3826
NODE_52426_length_2186_cov_35.367_ID_104851	NZ_JYPC01000112	98.536	2186	31	1	1	2186	6456	8640	0	3795
NODE_34515_length_2901_cov_27.7539_ID_69029	NZ_CAGB01000106	94.226	2442	66	13	479	2864	2434	12	0	3777
NODE_17736_length_4162_cov_28.2323_ID_35471	NZ_LYUV01000005	79.882	4230	709	32	1	4162	17602	13447	0	3775
NODE_51200_length_2227_cov_24.234_ID_102399	NZ_JYPC01000024	97.318	2237	46	4	1	2225	2045	4279	0	3759
NODE_55680_length_2094_cov_28.2553_ID_111359	NZ_CAGB01000146	99.761	2094	5	0	1	2094	526	2619	0	3754
NODE_55780_length_2091_cov_28.9603_ID_111559	NZ_JYPC01000002	99.57	2091	9	0	1	2091	13957	11867	0	3730
NODE_52563_length_2183_cov_41.3063_ID_105125	NZ_LRUH01000026	97.847	2183	40	1	1	2183	5013	2838	0	3727
NODE_55679_length_2094_cov_26.5364_ID_111357	NZ_CAGB01000146	99.475	2094	11	0	1	2094	526	2619	0	3727
NODE_34048_length_2925_cov_53.3518_ID_68095	NZ_LSYX01000073	89.777	2778	262	7	1	2759	7965	10739	0	3718
NODE_52423_length_2186_cov_27.1053_ID_104845	NC_021084	97.713	2186	50	0	1	2186	683006	680821	0	3718
NODE_51199_length_2227_cov_18.9553_ID_102397	NZ_CAOH01000080	96.903	2228	64	3	1	2225	5401	3176	0	3698
NODE_46389_length_2392_cov_110.647_ID_92777	NC_021084	94.269	2373	96	3	52	2392	817146	819510	0	3689
NODE_46771_length_2378_cov_25.0904_ID_93541	NZ_CM003641	96.709	2218	66	4	166	2378	967374	969589	0	3660
NODE_54105_length_2136_cov_33.7076_ID_108209	NZ_JYPC01000006	97.715	2144	39	3	1	2135	13889	11747	0	3642
NODE_55903_length_2087_cov_31.5642_ID_111805	NC_021084	98.61	2087	29	0	1	2087	794329	796415	0	3633
NODE_55963_length_2086_cov_32.0767_ID_111925	NZ_JYPC01000112	98.466	2086	32	0	1	2086	19295	21380	0	3618
NODE_51355_length_2221_cov_36.562_ID_102709	NC_021084	95.633	2221	96	1	1	2221	388463	386244	0	3564
NODE_8876_length_5640_cov_39.995_ID_17751	NC_010981	76.242	5013	966	70	1	4892	1403001	1398093	0	3559
NODE_61064_length_1948_cov_36.9888_ID_122127	NZ_JYPC01000028	99.435	1948	11	0	1	1948	439	2386	0	3463
NODE_57929_length_2030_cov_32.9918_ID_115857	NZ_JYPC01000006	97.597	2039	39	3	1	2030	11746	13783	0	3452
NODE_50004_length_2267_cov_75.0411_ID_100007	NC_021084	93.38	2281	111	4	1	2267	816932	819186	0	3451
NODE_35862_length_2834_cov_30.1299_ID_71723	NZ_CACK01000070	94.352	2213	82	6	639	2834	6345	4159	0	3440
NODE_61065_length_1948_cov_32.31_ID_122129	NZ_JYPC01000028	99.127	1948	17	0	1	1948	439	2386	0	3436
NODE_60602_length_1959_cov_26.8082_ID_121203	NC_021084	98.926	1956	21	0	1	1956	279483	277528	0	3433
NODE_20244_length_3882_cov_22.3748_ID_40487	NZ_CAGB01000146	98.045	1995	39	0	1888	3882	3117	5111	0	3422
NODE_57165_length_2051_cov_19.9189_ID_114329	NZ_CAOH01000080	97.254	2039	36	5	1	2036	3652	5673	0	3420
NODE_53622_length_2151_cov_37.2507_ID_107243	NZ_KB223532	96.353	2084	61	5	82	2151	67247	65165	0	3407
NODE_55331_length_2103_cov_25.0987_ID_110661	NC_021084	95.371	2117	68	4	1	2103	464104	466204	0	3386
NODE_62502_length_1910_cov_60.982_ID_125003	NZ_AERW01000099	99.681	1882	6	0	1	1882	1882	1	0	3368
NODE_55307_length_2104_cov_30.0178_ID_110613	NZ_CACK01000063	97.524	1979	34	3	68	2031	260	2238	0	3348
NODE_52452_length_2185_cov_77.435_ID_104903	NC_021089	94.202	2156	95	3	1	2134	406768	408915	0	3339
NODE_57032_length_2055_cov_29.1299_ID_114063	NZ_CAGB01000117	99.306	1874	13	0	109	1982	34555	36428	0	3321
NODE_65371_length_1841_cov_33.1808_ID_130741	NZ_AERW01000326	100	1841	0	0	1	1841	8112	9952	0	3321
NODE_53722_length_2148_cov_30.7856_ID_107443	NZ_CM003641	95.897	2023	81	2	1	2022	980063	978042	0	3267
NODE_53721_length_2148_cov_33.9058_ID_107441	NZ_CM003641	95.601	2023	87	2	1	2022	980063	978042	0	3240
NODE_21265_length_3786_cov_46.2189_ID_42529	NZ_AERW01000099	99.668	1805	6	0	1954	3758	1805	1	0	3229
NODE_61016_length_1949_cov_33.8558_ID_122031	NZ_AERW01000146	96.665	1949	65	0	1	1949	2954	1006	0	3222
NODE_61017_length_1949_cov_30.3953_ID_122033	NZ_LSYY01000156	96.665	1949	65	0	1	1949	23064	21116	0	3222
NODE_21171_length_3796_cov_41.9546_ID_42341	NZ_JYPC01000080	92.94	2167	137	4	1646	3796	2476	310	0	3214
NODE_64867_length_1852_cov_23.4417_ID_129733	NZ_CAGB01000146	98.38	1852	30	0	1	1852	2880	4731	0	3205
NODE_66217_length_1821_cov_26.9719_ID_132433	NC_021084	99.012	1821	18	0	1	1821	279345	277525	0	3204
NODE_63925_length_1876_cov_29.5359_ID_127849	NZ_AERW01000137	97.813	1875	41	0	1	1875	672	2546	0	3196
NODE_53376_length_2158_cov_77.6199_ID_106751	NC_021084	94.436	2049	93	2	1	2036	819186	817146	0	3191
NODE_55930_length_2087_cov_79.3169_ID_111859	NC_021084	94.436	2049	93	2	1	2036	819186	817146	0	3191
NODE_64871_length_1852_cov_21.5465_ID_129741	NZ_CAGB01000146	98.002	1852	37	0	1	1852	2880	4731	0	3173
NODE_67114_length_1800_cov_28.2792_ID_134227	NZ_CAGB01000084	98.889	1800	20	0	1	1800	3683	1884	0	3157
NODE_69026_length_1757_cov_36.3345_ID_138051	NZ_CAGB01000079	99.715	1757	5	0	1	1757	5415	3659	0	3146
NODE_69025_length_1757_cov_29.8637_ID_138049	NZ_CAGB01000079	99.317	1757	12	0	1	1757	5415	3659	0	3115
NODE_62943_length_1899_cov_24.1619_ID_125885	NZ_LRUH01000036	99.261	1759	13	0	72	1830	8258	10016	0	3113
NODE_42114_length_2559_cov_35.0532_ID_84227	NC_021084	87.17	2541	307	4	1	2522	813246	815786	0	3112
NODE_67902_length_1782_cov_29.8592_ID_135803	NZ_CAGB01000081	98.761	1775	22	0	1	1775	1837	63	0	3103
NODE_67025_length_1802_cov_33.3629_ID_134049	NZ_LRUH01000034	98.113	1802	34	0	1	1802	52251	54052	0	3097
NODE_41411_length_2587_cov_28.2139_ID_82821	NZ_CAOH01000025	89.667	2313	228	3	1	2311	2304	1	0	3090
NODE_20434_length_3863_cov_29_ID_40867	NZ_KI440884	86.885	2539	327	2	1122	3655	41817	44354	0	3074
NODE_71756_length_1700_cov_35.9409_ID_143511	NZ_CAGB01000160	100	1700	0	0	1	1700	1382	3081	0	3067
NODE_67897_length_1782_cov_26.6018_ID_135793	NZ_CAGB01000081	98.028	1775	35	0	1	1775	1837	63	0	3043
NODE_66205_length_1821_cov_25.5556_ID_132409	NZ_CAGB01000137	96.925	1821	48	1	1	1821	5511	3699	0	3034
NODE_69402_length_1749_cov_22.887_ID_138803	NZ_CAOH01000080	98.116	1752	28	3	1	1749	5401	3652	0	3002
NODE_68280_length_1773_cov_26.3267_ID_136559	NZ_CAOH01000073	98.884	1703	18	1	72	1773	2413	711	0	2982
NODE_73233_length_1671_cov_30.3758_ID_146465	NZ_CAGB01000084	99.342	1671	11	0	1	1671	1884	3554	0	2964
NODE_75310_length_1629_cov_37.6031_ID_150619	NZ_JYPC01000028	99.632	1629	6	0	1	1629	2067	439	0	2911
NODE_14948_length_4510_cov_29.5951_ID_29895	NZ_LRUH01000034	91.386	2020	132	5	65	2069	40281	38289	0	2874
NODE_63305_length_1891_cov_42.8682_ID_126609	NZ_LRUH01000083	97.565	1684	33	1	72	1755	2235	560	0	2856
NODE_48127_length_2330_cov_29.2925_ID_96253	NZ_LYUX01000057	87.054	2356	272	12	1	2330	4161	1813	0	2850
NODE_76470_length_1606_cov_33.6318_ID_152939	NZ_LRUH01000032	99.315	1606	11	0	1	1606	4198	2593	0	2847
NODE_29640_length_3179_cov_23.874_ID_59279	NZ_CM003641	96.424	1734	55	4	1	1729	969123	967392	0	2836
NODE_73929_length_1657_cov_31.5677_ID_147857	NZ_CAGB01000126	97.948	1657	34	0	1	1657	8168	6512	0	2836
NODE_69568_length_1746_cov_28.544_ID_139135	NZ_JYPC01000047	98.883	1611	17	1	77	1687	3684	5293	0	2821
NODE_72433_length_1687_cov_36.0484_ID_144865	NZ_LSYY01000167	96.918	1687	44	1	1	1687	14736	13058	0	2810
NODE_60440_length_1963_cov_27.3611_ID_120879	NZ_CAOH01000074	97.526	1657	30	2	316	1963	32272	33926	0	2805
NODE_76005_length_1615_cov_24.526_ID_152009	NZ_CAGB01000146	98.204	1615	29	0	1	1615	3117	4731	0	2782
NODE_37003_length_2778_cov_33.6664_ID_74005	NZ_LYUX01000001	82.033	2794	410	21	26	2778	5034	2292	0	2764
NODE_60439_length_1963_cov_23.3335_ID_120877	NZ_CAOH01000074	96.741	1657	42	3	316	1962	32272	33926	0	2742
NODE_73822_length_1659_cov_43.4551_ID_147643	NZ_CAOH01000016	99.476	1526	8	0	68	1593	25265	23740	0	2717
NODE_62180_length_1919_cov_26.3208_ID_124359	NZ_CAGB01000135	90.369	1952	140	8	1	1919	7593	9529	0	2681
NODE_18268_length_4101_cov_10.2766_ID_36535	NC_021084	83.068	2575	295	31	1	2559	499198	496749	0	2666
NODE_80671_length_1527_cov_30.4717_ID_161341	NZ_CAGB01000081	98.882	1520	17	0	1	1520	1582	63	0	2664
NODE_41518_length_2583_cov_26.6931_ID_83035	NZ_KI440887	83.267	2516	298	22	1	2448	25808	23348	0	2652
NODE_67611_length_1789_cov_15.3195_ID_135221	NZ_CAOH01000074	92.984	1796	113	8	1	1789	27541	25752	0	2646
NODE_75414_length_1627_cov_25.8703_ID_150827	NZ_CAGB01000092	99.26	1486	10	1	70	1554	1371	2856	0	2626
NODE_14210_length_4612_cov_25.211_ID_28419	NZ_JYPC01000067	94.343	1697	68	7	2218	3905	2803	1126	0	2621
NODE_81079_length_1520_cov_25.4248_ID_162157	NZ_AERW01000157	97.895	1520	16	2	1	1520	107	1610	0	2603
NODE_84789_length_1455_cov_53.9862_ID_169577	NZ_LRUH01000092	99.656	1455	5	0	1	1455	829	2283	0	2601
NODE_63089_length_1895_cov_144.924_ID_126177	NZ_DS996942	90.444	1894	136	9	1	1885	959718	957861	0	2599
NODE_80119_length_1537_cov_32.724_ID_160237	NZ_JYPC01000112	97.332	1537	41	0	1	1537	15423	16959	0	2587
NODE_85632_length_1441_cov_34.8812_ID_171263	NZ_CAGB01000079	99.584	1441	6	0	1	1441	3975	5415	0	2572
NODE_63789_length_1879_cov_26.6598_ID_127577	NZ_CAOH01000074	91.763	1809	135	9	1	1802	27541	25740	0	2563
NODE_84534_length_1459_cov_25.1592_ID_169067	NZ_JYPC01000112	98.972	1459	15	0	1	1459	21380	19922	0	2563
NODE_72135_length_1693_cov_31_ID_144269	NZ_CAGB01000087	96.358	1565	47	3	62	1624	2076	520	0	2562
NODE_85767_length_1439_cov_32.7724_ID_171533	NZ_CAGB01000084	99.444	1439	8	0	1	1439	2914	1476	0	2560
NODE_63243_length_1892_cov_31.0242_ID_126485	NC_021084	90.005	1891	189	0	2	1892	988328	986438	0	2558
NODE_69693_length_1742_cov_28.845_ID_139385	NZ_JYPC01000033	98.478	1445	13	2	301	1742	13031	11593	0	2506
NODE_50562_length_2248_cov_29.1138_ID_101123	NZ_LSYY01000167	98.538	1436	21	0	1	1436	13432	14867	0	2495
NODE_85770_length_1439_cov_34.1182_ID_171539	NZ_JYPC01000033	98.405	1442	13	3	1	1438	13028	11593	0	2493
NODE_64237_length_1867_cov_84.8709_ID_128473	NZ_CACK01000062	95.546	1549	54	4	73	1620	1629	95	0	2479
NODE_64694_length_1857_cov_69.723_ID_129387	NZ_LSYX01000073	89.09	1879	176	8	1	1857	5407	7278	0	2455
NODE_84106_length_1467_cov_54.3317_ID_168211	NZ_LRUH01000092	96.673	1473	25	3	1	1467	829	2283	0	2444
NODE_77249_length_1591_cov_9.9683_ID_154497	NZ_JYPC01000009	93.915	1594	93	3	1	1591	41611	40019	0	2428
NODE_90600_length_1360_cov_28.5448_ID_181199	NZ_JYPC01000009	99.412	1360	8	0	1	1360	35632	34273	0	2417
NODE_90432_length_1362_cov_20.1821_ID_180863	NZ_LSYY01000156	99.046	1362	12	1	1	1361	27504	28865	0	2394
NODE_66741_length_1808_cov_5.86713_ID_133481	NC_021084	98.816	1351	16	0	1	1351	1086223	1087573	0	2365
NODE_73438_length_1667_cov_26.2925_ID_146875	NC_021084	93.47	1562	68	5	113	1667	678667	680201	0	2365
NODE_92767_length_1326_cov_31.3643_ID_185533	NZ_AERW01000157	99.548	1326	6	0	1	1326	5701	7026	0	2365
NODE_86293_length_1430_cov_24.6142_ID_172585	NZ_KB223532	96.646	1431	47	1	1	1430	28018	29448	0	2361
NODE_31961_length_3041_cov_6.24528_ID_63921	NZ_LRUH01000028	86.396	1992	203	17	646	2601	21	1980	0	2356
NODE_37878_length_2737_cov_74.5793_ID_75755	NZ_LRUH01000040	98.032	1372	27	0	1296	2667	7117	5746	0	2352
NODE_86748_length_1422_cov_31.5822_ID_173495	NZ_KB223532	96.366	1431	43	1	1	1422	28018	29448	0	2351
NODE_89049_length_1385_cov_26.3555_ID_178097	NZ_CAGB01000146	99.695	1313	4	0	73	1385	2619	1307	0	2351
NODE_68180_length_1776_cov_47.5868_ID_136359	NZ_LRUH01000092	99.847	1307	2	0	1	1307	1121	2427	0	2349
NODE_93683_length_1313_cov_27.4992_ID_187365	NZ_CAGB01000146	99.389	1310	8	0	1	1310	1307	2616	0	2327
NODE_84827_length_1454_cov_26.6028_ID_169653	NC_021084	97.188	1387	35	1	72	1454	685003	686389	0	2325
NODE_68135_length_1777_cov_46.5941_ID_136269	NZ_LRUH01000092	99.309	1302	9	0	1	1302	1121	2422	0	2307
NODE_96830_length_1268_cov_40.3392_ID_193659	NZ_CAGB01000126	99.685	1268	4	0	1	1268	6901	8168	0	2269
NODE_89269_length_1382_cov_39.4644_ID_178537	NZ_CAGB01000126	99.22	1282	10	0	1	1282	8168	6887	0	2268
NODE_94211_length_1305_cov_44.5187_ID_188421	NZ_LSYY01000167	98.542	1303	19	0	1	1303	13432	14734	0	2264
NODE_89461_length_1379_cov_43.5207_ID_178921	NZ_LSYY01000167	98.391	1305	21	0	1	1305	14736	13432	0	2259
NODE_93720_length_1312_cov_31.7757_ID_187439	NZ_LRUH01000046	98.095	1312	25	0	1	1312	9672	10983	0	2253
NODE_7534_length_6030_cov_26.7715_ID_15067	NZ_CAOH01000037	90.982	1619	131	6	4122	5738	6916	8521	0	2248
NODE_82213_length_1499_cov_36.7925_ID_164425	NZ_CAGB01000126	92.876	1502	44	8	1	1499	8915	7474	0	2248
NODE_75837_length_1618_cov_27.4698_ID_151673	NZ_CM003641	95.367	1403	54	6	1	1400	1026526	1027920	0	2221
NODE_76781_length_1599_cov_4.56242_ID_153561	NZ_LRUH01000032	90.639	1613	100	12	5	1599	4994	6573	0	2221
NODE_57632_length_2037_cov_35.7867_ID_115263	NZ_DS996942	86.729	1831	240	3	89	1917	587200	585371	0	2195
NODE_96584_length_1272_cov_36.0862_ID_193167	NZ_LRUH01000034	97.406	1272	33	0	1	1272	53187	54458	0	2145
NODE_98563_length_1243_cov_33.8842_ID_197125	NZ_AERW01000146	98.308	1241	21	0	1	1241	1683	443	0	2143
NODE_99489_length_1231_cov_29.1066_ID_198977	NZ_CAGB01000081	98.693	1224	16	0	8	1231	63	1286	0	2136
NODE_90328_length_1364_cov_25.1344_ID_180655	NZ_JYPC01000006	94.575	1364	74	0	1	1364	5236	6599	0	2127
NODE_103060_length_1184_cov_29.1382_ID_206119	NZ_CAGB01000145	99.662	1184	4	0	1	1184	6032	4849	0	2118
NODE_96636_length_1271_cov_26.3811_ID_193271	NZ_LRUH01000034	99.085	1202	9	2	1	1200	55341	56542	0	2111
NODE_103942_length_1173_cov_83.1597_ID_207883	NZ_JYPC01000120	99.659	1173	4	0	1	1173	76621	77793	0	2098
NODE_80069_length_1538_cov_24.9582_ID_160137	NZ_AMZJ01000040	89.987	1538	136	3	1	1538	23532	22013	0	2082
NODE_98562_length_1243_cov_21.0232_ID_197123	NZ_AERW01000146	97.104	1243	36	0	1	1243	1683	441	0	2080
NODE_104769_length_1163_cov_59.8481_ID_209537	NZ_LRUH01000092	99.57	1163	5	0	1	1163	2283	1121	0	2075
NODE_104223_length_1169_cov_25.0788_ID_208445	NZ_CAGB01000126	99.23	1169	9	0	1	1169	11744	10576	0	2067
NODE_79415_length_1550_cov_38.2539_ID_158829	NZ_DS996942	89.484	1550	130	5	1	1550	1236396	1234880	0	2067
NODE_88825_length_1389_cov_36.378_ID_177649	NZ_CAOH01000080	91.465	1406	31	6	72	1389	44597	43193	0	2048
NODE_77224_length_1592_cov_29.7677_ID_154447	NZ_LSYX01000006	87.95	1610	171	8	1	1592	1657	53	0	2013
NODE_97194_length_1263_cov_27.8524_ID_194387	NZ_LRUH01000034	95.047	1272	54	1	1	1263	53187	54458	0	2013
NODE_107863_length_1125_cov_25.8197_ID_215725	NZ_LSYY01000156	99.556	1125	5	0	1	1125	27859	28983	0	2006
NODE_82031_length_1502_cov_29.0589_ID_164061	NZ_CAGB01000067	97.793	1178	9	4	155	1330	1168	6	0	2004
NODE_80049_length_1538_cov_27.7536_ID_160097	NZ_CAGB01000126	94.787	1266	60	1	279	1538	8739	7474	0	1986
NODE_84256_length_1464_cov_28.7614_ID_168511	NZ_CAGB01000126	94.708	1266	61	1	205	1464	8739	7474	0	1983
NODE_99980_length_1225_cov_48.8807_ID_199959	NZ_AERW01000099	99.55	1110	5	0	1	1110	1806	2915	0	1979
NODE_75646_length_1622_cov_26.6136_ID_151291	NZ_JYPC01000039	86.279	1669	155	15	1	1622	4685	3044	0	1977
NODE_28509_length_3247_cov_27.6454_ID_57017	NZ_KB223530	96.689	1178	39	0	1	1178	25837	27014	0	1948
NODE_98486_length_1244_cov_28.6461_ID_196971	NZ_CAGB01000126	94.453	1244	69	0	1	1244	6925	8168	0	1932
NODE_42229_length_2555_cov_13.6344_ID_84457	NZ_CAGB01000145	99.17	1084	8	1	1	1083	6032	4949	0	1911
NODE_93215_length_1320_cov_31.2389_ID_186429	NC_021084	92.221	1324	92	6	1	1320	410889	409573	0	1907
NODE_30407_length_3132_cov_5.78723_ID_60813	NZ_LRUH01000084	81.222	2013	303	20	407	2377	8454	10433	0	1903
NODE_112375_length_1072_cov_570.309_ID_224749	NC_021084	99.347	1072	7	0	1	1072	142838	141767	0	1902
NODE_89743_length_1374_cov_36.6353_ID_179485	NC_021084	92.073	1312	82	4	1	1312	131060	132349	0	1900
NODE_104336_length_1168_cov_10.0788_ID_208671	NC_021084	95.451	1165	53	0	1	1165	502444	503608	0	1862
NODE_101182_length_1208_cov_25.2078_ID_202363	NZ_CM003641	96.332	1145	36	5	1	1140	13228	14371	0	1858
NODE_110762_length_1090_cov_24.2685_ID_221523	NZ_LSYY01000156	96.178	1125	8	2	1	1090	27859	28983	0	1858
NODE_97397_length_1260_cov_73.5342_ID_194793	NZ_CM003641	97.215	1113	26	4	75	1186	32477	33585	0	1855
NODE_74853_length_1638_cov_6.59705_ID_149705	NZ_LYUY01000127	83.92	1704	207	12	1	1638	2045	343	0	1844
NODE_115529_length_1036_cov_43.0542_ID_231057	NZ_LRUH01000034	99.421	1036	6	0	1	1036	55417	54382	0	1842
NODE_115983_length_1031_cov_32.6122_ID_231965	NZ_CAGB01000084	99.612	1031	4	0	1	1031	2914	1884	0	1842
NODE_117227_length_1018_cov_77.2221_ID_234453	NZ_KB223540	99.902	1019	0	1	1	1019	87932	88949	0	1829
NODE_94057_length_1307_cov_31.574_ID_188113	NZ_CAGB01000037	99.803	1015	2	0	293	1307	1	1015	0	1822
NODE_118128_length_1008_cov_25.9936_ID_236255	NZ_LSYY01000156	99.802	1008	2	0	1	1008	28866	27859	0	1810
NODE_102956_length_1185_cov_4.34116_ID_205911	NZ_JYPC01000006	96.942	1079	24	2	107	1185	15386	14317	0	1797
NODE_64476_length_1862_cov_6.90588_ID_128951	NZ_KB223530	87.864	1409	122	7	502	1862	6526	7933	0	1783
NODE_115412_length_1037_cov_32.8885_ID_230823	NZ_LRUH01000046	97.975	1037	21	0	1	1037	10983	9947	0	1775
NODE_72624_length_1683_cov_11.6071_ID_145247	NZ_LRUH01000034	90.499	1263	56	8	211	1443	32720	33948	0	1759
NODE_118240_length_1007_cov_30.8581_ID_236479	NZ_LRUH01000032	98.411	1007	16	0	1	1007	643	1649	0	1745
NODE_95526_length_1286_cov_35.4491_ID_191051	NC_021084	91.639	1220	92	3	70	1286	409347	410559	0	1736
NODE_120601_length_981_cov_34.2721_ID_241201	NZ_JYPC01000009	99.185	981	8	0	1	981	11714	10734	0	1734
NODE_76775_length_1600_cov_42.4412_ID_153549	NZ_LYUV01000095	84.63	1555	201	8	6	1526	449	1999	0	1725
NODE_92528_length_1330_cov_35.3368_ID_185055	NZ_DS996943	91.169	1223	107	1	36	1257	6063	4841	0	1716
NODE_104122_length_1170_cov_28.7713_ID_208243	NZ_AWUH01000197	92.498	1173	84	4	1	1170	5091	6262	0	1705
NODE_100220_length_1222_cov_37.7721_ID_200439	NC_021084	91.095	1224	98	5	1	1222	410787	409573	0	1703
NODE_115526_length_1036_cov_34.0813_ID_231051	NZ_KB223530	96.429	1036	37	0	1	1036	1764	729	0	1701
NODE_114425_length_1048_cov_38.0824_ID_228849	NZ_LSYY01000156	95.897	1048	43	0	1	1048	22017	23064	0	1696
NODE_60431_length_1963_cov_35.0832_ID_120861	NZ_LSYY01000156	95.897	1048	43	0	916	1963	23064	22017	0	1696
NODE_100469_length_1218_cov_30.5259_ID_200937	NZ_JYPC01000112	90.307	1238	77	11	1	1218	18660	17446	0	1682
NODE_125208_length_936_cov_26.4866_ID_250415	NZ_CAGB01000146	99.573	937	3	1	1	936	183	1119	0	1669
NODE_97527_length_1258_cov_7.85182_ID_195053	NZ_CAGB01000147	94.692	1055	56	0	204	1258	6543	5489	0	1651
NODE_124549_length_943_cov_27.8972_ID_249097	NZ_LRUH01000017	98.621	943	13	0	1	943	30553	31495	0	1642
NODE_113744_length_1055_cov_33.9202_ID_227487	NZ_DS996942	94.073	1063	20	7	1	1055	958681	959708	0	1640
NODE_11862_length_5007_cov_31.8024_ID_23723	NZ_LRUH01000086	82.823	1601	260	5	3340	4933	12665	11073	0	1638
NODE_122505_length_963_cov_10.4447_ID_245009	NZ_KB223532	97.609	962	23	0	1	962	53114	52153	0	1631
NODE_118082_length_1008_cov_8.03222_ID_236163	NZ_LRUH01000025	95.837	1009	30	4	1	1008	39978	40975	0	1624
NODE_120549_length_982_cov_24.1812_ID_241097	NC_021084	96.64	982	32	1	1	982	470149	469169	0	1618
NODE_9071_length_5591_cov_12.0785_ID_18141	NZ_LSYY01000136	86.78	1354	170	6	3623	4969	3613	2262	0	1617
NODE_128168_length_908_cov_34.6703_ID_256335	NZ_LRUH01000046	99.231	910	5	1	1	908	3546	4455	0	1608
NODE_25807_length_3424_cov_25.4398_ID_51613	NZ_CAOH01000005	81.313	1691	262	15	69	1735	1983	323	0	1606
NODE_54125_length_2136_cov_11.2861_ID_108249	NZ_LSYY01000149	92.678	1079	73	2	962	2040	8747	7675	0	1586
NODE_37757_length_2742_cov_26.3478_ID_75513	NZ_LYUY01000064	77.756	2005	375	19	762	2742	7661	5704	0	1584
NODE_11286_length_5113_cov_5.28018_ID_22571	NZ_LRUH01000015	85.714	1358	141	9	1	1311	37965	36614	0	1582
NODE_3182_length_8446_cov_11.8927_ID_6363	NZ_LSYY01000149	92.586	1079	74	2	6407	7485	7675	8747	0	1582
NODE_72849_length_1679_cov_33.4307_ID_145697	NZ_LSYY01000172	88.935	1202	75	9	223	1368	3546	2347	0	1581
NODE_111424_length_1082_cov_24.5662_ID_222847	NZ_LSYX01000080	91.017	1091	89	1	1	1082	21279	20189	0	1530
NODE_106625_length_1139_cov_41.3315_ID_213249	NZ_LSYX01000006	89.492	1142	117	1	1	1139	1618	477	0	1517
NODE_117876_length_1011_cov_21.6692_ID_235751	NZ_JYPC01000027	96.047	936	35	2	76	1011	11815	10882	0	1514
NODE_109116_length_1109_cov_39.5649_ID_218231	NZ_LYUV01000005	94.611	965	52	0	76	1040	32247	33211	0	1507
NODE_130484_length_886_cov_35.6316_ID_260967	NC_021084	97.63	886	20	1	1	886	388463	387579	0	1499
NODE_110353_length_1095_cov_36.5088_ID_220705	NZ_DS996943	91.329	1061	91	1	36	1095	6063	5003	0	1496
NODE_127155_length_918_cov_26.4958_ID_254309	NZ_CAGB01000092	98.824	850	9	1	70	918	1371	2220	0	1485
NODE_84182_length_1466_cov_31.6271_ID_168363	NZ_CACK01000040	86.677	1231	110	13	81	1299	3120	4308	0	1471
NODE_136998_length_828_cov_30.8136_ID_273995	NZ_CAGB01000082	99.397	829	4	1	1	828	7182	8010	0	1469
NODE_136867_length_830_cov_30.1926_ID_273733	NZ_JYPC01000007	99.156	829	7	0	1	829	11611	12439	0	1463
NODE_64602_length_1859_cov_11.8692_ID_129203	NZ_AMZJ01000064	92.671	996	70	2	292	1284	58429	59424	0	1462
NODE_132673_length_866_cov_36.2586_ID_265345	NZ_JYPC01000006	97.229	866	24	0	1	866	5734	6599	0	1454
NODE_94629_length_1299_cov_33.4763_ID_189257	NZ_CM003641	84.828	1305	176	7	1	1287	455392	456692	0	1449
NODE_60305_length_1966_cov_8.11276_ID_120609	NZ_DS996942	84.598	1305	182	4	675	1966	1384106	1382808	0	1447
NODE_128271_length_907_cov_277.281_ID_256541	NZ_KI440883	95.138	905	44	0	1	905	413242	412338	0	1434
NODE_99345_length_1233_cov_28.7907_ID_198689	NZ_AWUH01000197	84.968	1244	150	6	5	1230	3918	2694	0	1407
NODE_119711_length_991_cov_39.5832_ID_239421	NC_021084	91.348	994	76	5	1	991	410559	409573	0	1391
NODE_117665_length_1013_cov_5.16987_ID_235329	NZ_LSYY01000120	89.922	1022	85	3	1	1013	636	1648	0	1382
NODE_124868_length_940_cov_26.6025_ID_249735	NC_021084	98.498	799	9	3	71	868	100705	101501	0	1377
NODE_142850_length_781_cov_33.7656_ID_285699	NZ_CAGB01000127	99.103	780	7	0	1	780	32075	31296	0	1375
NODE_138173_length_818_cov_6.06208_ID_276345	NZ_LSYY01000118	97.188	818	22	1	1	818	2955	2139	0	1368
NODE_125060_length_938_cov_6.54704_ID_250119	NZ_CAGB01000137	94.25	887	50	1	53	938	4585	3699	0	1366
NODE_107023_length_1135_cov_23.4395_ID_214045	NZ_CAOH01000015	92.518	949	48	12	66	1002	13806	14743	0	1359
NODE_130914_length_882_cov_8.37143_ID_261827	NC_021084	97.277	808	22	0	1	808	686389	685582	0	1359
NODE_7481_length_6044_cov_3.81096_ID_14961	NZ_HG810405	79.573	1547	250	18	372	1902	560078	558582	0	1344
NODE_138015_length_820_cov_31.1279_ID_276029	NZ_CAOH01000075	95.652	828	27	3	1	820	26826	27652	0	1326
NODE_147134_length_748_cov_29.2697_ID_294267	NZ_JYPC01000002	99.332	748	5	0	1	748	11196	11943	0	1326
NODE_146510_length_752_cov_32.1156_ID_293019	NZ_LSYY01000123	99.069	752	7	0	1	752	18579	19330	0	1324
NODE_146732_length_751_cov_37.6246_ID_293463	NZ_CAGB01000126	98.935	751	8	0	1	751	10652	9902	0	1319
NODE_142797_length_781_cov_7.6875_ID_285593	NZ_AERW01000176	97.311	781	21	0	1	781	748	1528	0	1314
NODE_113380_length_1060_cov_28.8657_ID_226759	NZ_CACK01000063	90.446	942	69	1	70	990	8013	8954	0	1308
NODE_141180_length_794_cov_7.7378_ID_282359	NZ_GL883634	96.096	794	31	0	1	794	55	848	0	1292
NODE_151233_length_718_cov_27.3307_ID_302465	NZ_CAGB01000083	99.861	718	1	0	1	718	1167	1884	0	1290
NODE_144652_length_767_cov_28.4812_ID_289303	NZ_LRUH01000034	96.871	767	24	0	1	767	12134	11368	0	1276
NODE_152126_length_712_cov_35.2157_ID_304251	NZ_CAOH01000076	99.719	712	2	0	1	712	6150	5439	0	1276
NODE_137864_length_821_cov_28.6667_ID_275727	NC_021084	93.855	830	42	2	1	821	70182	71011	0	1267
NODE_86308_length_1429_cov_7.33284_ID_172615	NZ_CM003641	83.129	1221	167	11	233	1429	952120	950915	0	1260
NODE_129855_length_892_cov_24.1558_ID_259709	NZ_AERW01000261	97.69	736	11	1	87	822	7589	8318	0	1252
NODE_144991_length_764_cov_31.4163_ID_289981	NZ_CAOH01000078	99.856	696	1	0	69	764	2429	1734	0	1251
NODE_152415_length_710_cov_30.316_ID_304829	NZ_CAGB01000137	99.292	706	5	0	1	706	2554	3259	0	1251
NODE_59363_length_1991_cov_4.34692_ID_118725	NZ_CAOH01000068	81.212	1320	229	7	510	1818	1771	3082	0	1249
NODE_70504_length_1726_cov_25.3523_ID_141007	NZ_DS996942	81.364	1320	162	22	432	1726	257774	256514	0	1249
NODE_154494_length_695_cov_46.8786_ID_308987	NZ_CAGB01000126	99.712	695	2	0	1	695	8168	7474	0	1245
NODE_149742_length_728_cov_29.4424_ID_299483	NZ_LSYY01000123	97.802	728	16	0	1	728	17736	18463	0	1242
NODE_155127_length_691_cov_34.785_ID_310253	NZ_LRUH01000030	99.855	691	1	0	1	691	8692	9382	0	1242
NODE_146217_length_755_cov_5.40855_ID_292433	NZ_LSYY01000118	96.424	755	26	1	1	755	2942	3695	0	1236
NODE_144653_length_767_cov_22.2681_ID_289305	NC_021084	95.567	767	34	0	1	767	468765	467999	0	1231
NODE_146509_length_752_cov_24.0059_ID_293017	NZ_CAGB01000146	96.277	752	27	1	1	751	5786	5035	0	1227
NODE_149528_length_730_cov_27.9694_ID_299055	NZ_JYPC01000027	96.712	730	22	2	1	730	10882	11609	0	1202
NODE_151687_length_715_cov_54.0862_ID_303373	NC_021084	96.19	735	8	4	1	715	159026	159760	0	1200
NODE_138495_length_816_cov_35.8836_ID_276989	NZ_CACK01000121	92.402	816	62	0	1	816	18169	17354	0	1193
NODE_134713_length_848_cov_11.6044_ID_269425	NZ_CAOH01000080	92.607	798	38	2	69	845	43993	43196	0	1184
NODE_157125_length_678_cov_30.0333_ID_314249	NZ_AERW01000146	98.378	678	11	0	1	678	1006	1683	0	1173
NODE_83337_length_1480_cov_29.1269_ID_166673	NZ_KI440887	88.152	920	109	0	488	1407	58449	59368	0	1168
NODE_154654_length_694_cov_39.0632_ID_309307	NZ_CM003641	97.262	694	19	0	1	694	820770	820077	0	1166
NODE_150992_length_719_cov_6.52648_ID_301983	NZ_JYPC01000032	95.81	716	30	0	1	716	8282	7567	0	1157
NODE_145132_length_763_cov_8.33236_ID_290263	NZ_KB223532	93.447	763	50	0	1	763	25183	25945	0	1151
NODE_147559_length_745_cov_32.4805_ID_295117	NZ_JYPC01000027	97.778	675	13	1	71	745	9585	8913	0	1148
NODE_163981_length_635_cov_37.1792_ID_327961	NZ_CAGB01000160	100	635	0	0	1	635	3112	3746	0	1146
NODE_45763_length_2416_cov_3.43181_ID_91525	NZ_CAOH01000068	79.142	1328	268	3	405	1729	3078	1757	0	1141
NODE_116417_length_1026_cov_35.4384_ID_232833	NZ_CAGB01000142	86.246	967	119	4	1	962	4438	5395	0	1139
NODE_164672_length_631_cov_35.0686_ID_329343	NZ_LSYY01000047	99.842	631	1	0	1	631	1054	1684	0	1133
NODE_147560_length_745_cov_51.7275_ID_295119	NZ_CAOH01000074	97.185	675	17	1	71	745	25751	25079	0	1130
NODE_146407_length_753_cov_6.62278_ID_292813	NZ_AMZJ01000050	91.763	777	39	2	1	753	28751	27976	0	1126
NODE_141674_length_790_cov_65.216_ID_283347	NZ_LSYX01000006	91.114	799	62	1	1	790	635	1433	0	1124
NODE_136281_length_835_cov_5.31266_ID_272561	NZ_CM003641	89.659	851	57	11	1	833	815167	816004	0	1117
NODE_165460_length_626_cov_31.9891_ID_330919	NZ_CACK01000121	99.521	626	3	0	1	626	72090	72715	0	1115
NODE_8115_length_5853_cov_4.31752_ID_16229	NZ_CAOH01000068	79.619	1261	248	3	2384	3641	1823	3077	0	1110
NODE_148852_length_735_cov_10.1626_ID_297703	NZ_JYPC01000009	93.496	738	44	3	1	735	41006	41742	0	1104
NODE_169991_length_600_cov_29.7973_ID_339981	NZ_CAGB01000135	100	600	0	0	1	600	6995	7594	0	1083
NODE_117513_length_1015_cov_51.4936_ID_235025	NZ_AERW01000326	99.344	610	2	1	406	1015	10573	9966	0	1081
NODE_168898_length_606_cov_37.5652_ID_337795	NZ_AERW01000344	99.34	606	4	0	1	606	947	342	0	1076
NODE_157907_length_673_cov_23.7433_ID_315813	NZ_LYUY01000073	95.245	673	24	1	1	673	7171	6507	0	1072
NODE_158992_length_666_cov_30.725_ID_317983	NZ_JYPC01000058	95.495	666	30	0	1	666	2233	1568	0	1067
NODE_171167_length_594_cov_34.8491_ID_342333	NZ_CAGB01000146	99.832	594	1	0	1	594	1119	526	0	1067
NODE_150218_length_725_cov_25.912_ID_300435	NZ_JYPC01000065	99.829	585	1	0	74	658	590	1174	0	1050
NODE_160612_length_655_cov_31.6003_ID_321223	NZ_CAOH01000080	99.828	581	1	0	75	655	44596	45176	0	1043
NODE_173474_length_581_cov_38.4365_ID_346947	NZ_JYPC01000006	99.827	579	1	0	1	579	13813	14391	0	1040
NODE_162944_length_641_cov_19.8227_ID_325887	NZ_CAGB01000084	96.106	642	23	2	1	641	9243	9883	0	1038
NODE_169980_length_600_cov_6.43595_ID_339959	NC_021084	98.333	600	10	0	1	600	393414	394013	0	1038
NODE_141265_length_794_cov_9.42259_ID_282529	NZ_JYPC01000112	88.917	794	88	0	1	794	21905	21112	0	1036
NODE_170975_length_594_cov_30.7234_ID_341949	NC_021084	98.485	594	9	0	1	594	504802	504209	0	1031
NODE_155319_length_689_cov_6.69444_ID_310637	NC_021084	97.227	613	17	0	1	613	684974	685586	0	1029
NODE_158902_length_666_cov_8.83701_ID_317803	NZ_DS996942	93.844	666	41	0	1	666	1228499	1227834	0	1016
NODE_163378_length_638_cov_7.49733_ID_326755	NC_021084	94.984	638	32	0	1	638	342004	341367	0	1007
NODE_161206_length_651_cov_32.7439_ID_322411	NZ_CAGB01000057	98.279	581	10	0	67	647	744	1324	0	1003
NODE_168255_length_609_cov_6.23308_ID_336509	NZ_CAGB01000147	96.388	609	19	1	1	609	4938	5543	0	998
NODE_175669_length_570_cov_34.9675_ID_351337	NZ_CAGB01000057	98.772	570	7	0	1	570	1328	759	0	996
NODE_177993_length_558_cov_39.7484_ID_355985	NZ_JYPC01000006	99.462	558	3	0	1	558	10227	9670	0	993
NODE_139875_length_805_cov_25.7005_ID_279749	NZ_CAGB01000057	98.094	577	11	0	229	805	752	1328	0	991
NODE_170726_length_596_cov_7.39114_ID_341451	NZ_LRUH01000046	96.656	598	12	2	1	596	5437	4846	0	987
NODE_163853_length_636_cov_34.805_ID_327705	NZ_CAGB01000057	98.246	570	10	0	1	570	759	1328	0	984
NODE_180148_length_548_cov_1496.82_ID_360295	NZ_ACFP01000197	99.635	548	2	0	1	548	1458	2005	0	980
NODE_179449_length_551_cov_41.1624_ID_358897	NZ_JYPC01000112	99.457	552	2	1	1	551	13820	14371	0	978
NODE_181169_length_543_cov_29.5408_ID_362337	NZ_LRUH01000026	99.448	543	3	0	1	543	958	416	0	966
NODE_184204_length_530_cov_34.2649_ID_368407	NZ_AERW01000176	100	530	0	0	1	530	3365	2836	0	957
NODE_158224_length_671_cov_9.52189_ID_316447	NZ_LRUH01000046	98.72	547	6	1	1	546	5320	5866	0	951
NODE_157726_length_674_cov_6.1139_ID_315451	NZ_KB223532	94.901	608	28	3	69	674	25255	24649	0	946
NODE_174126_length_577_cov_8.522_ID_348251	NZ_KB223534	96.187	577	22	0	1	577	15347	14771	0	942
NODE_177085_length_562_cov_4.79794_ID_354169	NZ_JYPC01000002	97.158	563	15	1	1	562	12429	11867	0	940
NODE_183758_length_532_cov_39.2088_ID_367515	NZ_CAGB01000142	99.06	532	5	0	1	532	1027	496	0	937
NODE_171137_length_594_cov_21.3269_ID_342273	NZ_CAGB01000092	99.808	521	1	0	1	521	2336	2856	0	935
NODE_185052_length_526_cov_23.9733_ID_370103	NZ_LRUH01000034	99.43	526	3	0	1	526	10336	9811	0	935
NODE_185271_length_525_cov_32.3817_ID_370541	NZ_GL883634	99.048	525	5	0	1	525	1639	2163	0	924
NODE_1457_length_11148_cov_4.45877_ID_2913	NC_012416	75.235	1381	308	14	208	1569	749351	750716	0	917
NODE_109987_length_1099_cov_11.0665_ID_219973	NZ_AMZJ01000064	95.614	570	25	0	292	861	58429	58998	0	915
NODE_179754_length_549_cov_5.86229_ID_359507	NZ_LSYY01000177	96.727	550	17	1	1	549	5041	4492	0	908
NODE_169948_length_600_cov_36.2753_ID_339895	NZ_LYUY01000148	93.333	600	40	0	1	600	853	1452	0	902
NODE_157033_length_678_cov_11.6057_ID_314065	NZ_CAOH01000080	92.434	608	25	2	92	678	43800	43193	0	899
NODE_186485_length_520_cov_34.4492_ID_372969	NZ_JYPC01000009	98.269	520	9	0	1	520	34349	33830	0	897
NODE_172448_length_587_cov_12.3275_ID_344895	NZ_CAOH01000080	92.27	608	26	2	1	587	43193	43800	0	895
NODE_132788_length_865_cov_13.5495_ID_265575	NZ_AMZJ01000064	94.737	570	30	0	5	574	58998	58429	0	893
NODE_146207_length_755_cov_8.87611_ID_292413	NZ_JYPC01000009	92.508	614	42	3	1	611	41006	41618	0	890
NODE_192158_length_498_cov_44.8694_ID_384315	NZ_JYPC01000033	99.598	498	2	0	1	498	6157	5660	0	890
NODE_169236_length_604_cov_10.4934_ID_338471	NZ_JYPC01000009	92.751	607	40	3	1	604	41006	41611	0	886
NODE_179390_length_551_cov_27.6371_ID_358779	NZ_LSYY01000177	95.644	551	23	1	1	551	5041	4492	0	883
NODE_176255_length_567_cov_35.8776_ID_352509	NZ_CAGB01000080	99.391	493	3	0	75	567	34	526	0	875
NODE_177111_length_562_cov_4.75876_ID_354221	NZ_CM003641	94.681	564	28	2	1	562	1084439	1085002	0	875
NODE_61033_length_1948_cov_8.8124_ID_122065	NZ_CAOH01000068	74.437	1377	322	12	327	1684	1712	3077	0	870
NODE_195631_length_485_cov_28.527_ID_391261	NZ_LSYY01000058	99.588	485	2	0	1	485	2756	3240	0	866
NODE_196472_length_482_cov_36.1284_ID_392943	NZ_LSYY01000123	99.793	482	1	0	1	482	18849	19330	0	865
NODE_192709_length_495_cov_5.27512_ID_385417	NZ_JYPC01000009	98.384	495	8	0	1	495	33380	32886	0	857
NODE_169949_length_600_cov_36.3901_ID_339897	NZ_LYUY01000148	91.792	597	49	0	1	597	853	1449	0	856
NODE_179080_length_553_cov_39.7479_ID_358159	NZ_CAGB01000002	99.376	481	3	0	73	553	1564	2044	0	854
NODE_125947_length_929_cov_18.4143_ID_251893	NZ_JYPC01000053	98.765	486	6	0	1	486	2737	2252	0	850
NODE_185192_length_526_cov_7.53898_ID_370383	NZ_LSYY01000137	95.627	526	23	0	1	526	3581	4106	0	845
NODE_200823_length_468_cov_30.4425_ID_401645	NZ_CAGB01000082	100	468	0	0	1	468	112	579	0	845
NODE_124771_length_940_cov_8.33256_ID_249541	NZ_AERW01000167	81.444	900	115	17	1	867	1507	2387	0	841
NODE_195509_length_485_cov_2.59804_ID_391017	NZ_LSYY01000058	98.144	485	9	0	1	485	2756	3240	0	834
NODE_186227_length_521_cov_12.8198_ID_372453	NZ_KB223532	95.202	521	25	0	1	521	62844	62324	0	827
NODE_202078_length_464_cov_34.6899_ID_404155	NZ_LSYY01000167	98.922	464	5	0	1	464	12671	13134	0	814
NODE_201768_length_465_cov_48.5799_ID_403535	NZ_LSYY01000162	98.71	465	6	0	1	465	12750	13214	0	812
NODE_81533_length_1512_cov_8.8216_ID_163065	NZ_CAOH01000068	74.485	1262	300	8	1	1248	1824	3077	0	809
NODE_199238_length_472_cov_8.62532_ID_398475	NZ_LSYY01000118	97.669	472	11	0	1	472	2955	2484	0	801
NODE_187776_length_515_cov_40.9658_ID_375551	NZ_CAOH01000075	99.549	443	2	0	73	515	39876	40318	0	791
NODE_194509_length_489_cov_29.716_ID_389017	NZ_LRUH01000034	95.706	489	21	0	1	489	11646	12134	0	787
NODE_207614_length_447_cov_35.4784_ID_415227	NZ_JYPC01000112	98.881	447	5	0	1	447	14765	15211	0	783
NODE_200631_length_468_cov_4.92072_ID_401261	NZ_CAGB01000082	96.795	468	15	0	1	468	112	579	0	776
NODE_211090_length_437_cov_3.42778_ID_422179	NZ_LRUH01000083	99.314	437	3	0	1	437	7754	8190	0	774
NODE_129018_length_746_cov_20.6877_ID_258035	NZ_LSYY01000001	83.989	737	79	14	16	745	3503	4207	0	769
NODE_192589_length_496_cov_30.4654_ID_385177	NZ_LSYY01000047	99.766	428	1	0	1	428	4212	4639	0	767
NODE_103627_length_1177_cov_517.302_ID_207253	NZ_CM003641	91.176	544	47	1	565	1108	32478	31936	0	762
NODE_207462_length_447_cov_6.54054_ID_414923	NZ_LRUH01000046	97.763	447	10	0	1	447	12141	11695	0	762
NODE_216739_length_422_cov_43.7101_ID_433477	NZ_LRUH01000092	99.763	422	1	0	1	422	138	559	0	756
NODE_217098_length_421_cov_30.3837_ID_434195	NZ_JYPC01000028	99.762	421	1	0	1	421	2730	2310	0	755
NODE_211755_length_435_cov_33.3939_ID_423509	NZ_LYUV01000005	98.391	435	7	0	1	435	22010	21576	0	753
NODE_212088_length_434_cov_45.7983_ID_424175	NZ_LSYX01000073	98.387	434	7	0	1	434	7452	7885	0	751
NODE_211720_length_435_cov_23.5112_ID_423439	NZ_LYUV01000005	97.701	435	10	0	1	435	22010	21576	0	740
NODE_210891_length_438_cov_5.30748_ID_421781	NC_021084	97.477	436	11	0	1	436	434295	434730	0	737
NODE_217912_length_419_cov_57.4591_ID_435823	NZ_KB223532	99.279	416	3	0	1	416	21126	20711	0	737
NODE_132729_length_865_cov_27.0609_ID_265457	NZ_CACK01000782	80.686	787	149	1	6	789	10098	9312	0	733
NODE_141653_length_791_cov_73.423_ID_283305	NZ_AMZJ01000040	89.324	562	33	8	165	718	17762	18304	0	731
NODE_178495_length_555_cov_3.10669_ID_356989	NZ_CM003641	92.653	490	16	2	66	555	1083854	1084323	0	731
NODE_216101_length_423_cov_6.25723_ID_432201	NZ_JYPC01000006	98.345	423	7	0	1	423	5220	4798	0	731
NODE_193711_length_492_cov_39.159_ID_387421	NZ_JYPC01000009	92.525	495	34	1	1	492	33380	32886	0	724
NODE_177438_length_561_cov_36.4979_ID_354875	NZ_AMZJ01000064	98.104	422	7	1	69	490	35903	36323	0	722
NODE_219893_length_414_cov_43.8487_ID_439785	NC_021084	98.309	414	7	0	1	414	276343	275930	0	715
NODE_210821_length_438_cov_9.36011_ID_421641	NZ_JYPC01000009	96.119	438	17	0	1	438	35195	35632	0	713
NODE_209050_length_443_cov_31.9672_ID_418099	NZ_LSYY01000118	95.89	438	18	0	1	438	1773	2210	0	710
NODE_183512_length_533_cov_7.37061_ID_367023	NZ_LRUH01000022	94.336	459	25	1	75	533	4073	4530	0	708
NODE_212386_length_433_cov_4.88202_ID_424771	NC_021084	92.688	465	2	2	1	433	277989	277525	0	706
NODE_229852_length_391_cov_40.4522_ID_459703	NZ_KB223532	100	391	0	0	1	391	25869	26259	0	706
NODE_227793_length_395_cov_28.6572_ID_455585	NC_021084	99.241	395	3	0	1	395	336993	337387	0	699
NODE_230810_length_389_cov_24.0513_ID_461619	NZ_LRUH01000046	99.743	389	1	0	1	389	4379	4767	0	697
NODE_230818_length_389_cov_23.0481_ID_461635	NZ_LSYY01000125	99.743	389	1	0	1	389	4112	4500	0	697
NODE_203022_length_461_cov_32.474_ID_406043	NZ_CACK01000650	93.275	461	22	1	1	461	674	223	0	695
NODE_222051_length_408_cov_4.20544_ID_444101	NC_021084	97.794	408	9	0	1	408	412991	413398	0	695
NODE_219891_length_414_cov_26.6409_ID_439781	NZ_CACK01000118	97.101	414	12	0	1	414	7116	7529	0	693
NODE_225028_length_402_cov_30.68_ID_450055	NZ_LRUH01000027	98.259	402	7	0	1	402	1594	1193	0	693
NODE_226365_length_398_cov_4.78816_ID_452729	NC_021084	98.259	402	2	2	1	398	277989	277589	0	690
NODE_227705_length_395_cov_5.40566_ID_455409	NZ_CAGB01000137	98.734	395	5	0	1	395	3581	3187	0	690
NODE_180824_length_544_cov_29.9936_ID_361647	NZ_LRUH01000002	97.291	406	11	0	74	479	3825	4230	0	682
NODE_232953_length_384_cov_34.0782_ID_465905	NZ_KB223532	99.476	382	2	0	3	384	51404	51785	0	681
NODE_207556_length_447_cov_29.3054_ID_415111	NZ_LSYY01000167	100	376	0	0	72	447	13433	13058	0	679
NODE_230748_length_389_cov_4.25641_ID_461495	NZ_CAGB01000082	98.715	389	5	0	1	389	8477	8089	0	679
NODE_235158_length_380_cov_43.6172_ID_470315	NZ_LSYY01000194	99.474	380	2	0	1	380	799	1178	0	677
NODE_230259_length_390_cov_3.7508_ID_460517	NZ_JYPC01000036	98.469	392	4	2	1	390	4943	5334	0	673
NODE_233611_length_383_cov_95.6569_ID_467221	NZ_CAGB01000160	98.956	383	4	0	1	383	4052	3670	0	673
NODE_230698_length_389_cov_5.15385_ID_461395	NZ_AERW01000354	98.201	389	7	0	1	389	2981	2593	0	670
NODE_201327_length_466_cov_31.2956_ID_402653	NZ_LSYY01000140	94.023	435	26	0	1	435	786	352	0	668
NODE_236434_length_377_cov_26.0033_ID_472867	NZ_LRUH01000028	98.939	377	4	0	1	377	3858	3482	0	663
NODE_99910_length_1225_cov_33.9451_ID_199819	NZ_JYPC01000092	91.739	460	38	0	695	1154	989	1448	0	659
NODE_223854_length_404_cov_19.7309_ID_447707	NC_021089	96.03	403	16	0	2	404	409314	408912	0	655
NODE_242635_length_365_cov_26.7222_ID_485269	NZ_LSYY01000118	99.726	365	1	0	1	365	3983	3619	0	654
NODE_144375_length_769_cov_31.841_ID_288749	NZ_JYPC01000028	78.553	788	94	17	1	769	9355	10086	0	650
NODE_232818_length_384_cov_3.94788_ID_465635	NZ_JYPC01000009	97.396	384	10	0	1	384	33523	33906	0	648
NODE_243964_length_361_cov_32.7359_ID_487927	NZ_LSYY01000095	99.723	361	1	0	1	361	1696	1336	0	646
NODE_77048_length_1595_cov_109.112_ID_154095	NZ_LSYY01000153	98.391	373	6	0	1	373	374	2	0	646
NODE_87331_length_1413_cov_113.374_ID_174661	NZ_LSYY01000153	98.391	373	6	0	1	373	374	2	0	646
NODE_242639_length_365_cov_35.691_ID_485277	NZ_LSYY01000118	99.178	365	3	0	1	365	5642	6006	0	645
NODE_245345_length_357_cov_41.3893_ID_490689	NZ_LSYY01000154	100	357	0	0	1	357	17234	16878	0	645
NODE_12099_length_4964_cov_4.54512_ID_24197	NZ_LYUY01000145	92.222	450	23	5	4144	4588	443	1	0	643
NODE_18269_length_4101_cov_6.97092_ID_36537	NZ_AERW01000235	97.375	381	10	0	668	1048	486	866	0	643
NODE_219764_length_414_cov_5.50445_ID_439527	NZ_CAGB01000084	94.203	414	24	0	1	414	10419	10006	0	639
NODE_243934_length_361_cov_29.6655_ID_487867	NZ_LSYY01000126	99.169	361	3	0	1	361	9774	10134	0	637
NODE_244646_length_359_cov_38.3156_ID_489291	NZ_LSYY01000123	99.164	359	3	0	1	359	14599	14957	0	634
NODE_176225_length_567_cov_28.1429_ID_352449	NC_021084	97.814	366	8	0	1	366	276343	275978	1.25e-178	625
NODE_242876_length_364_cov_6.13937_ID_485751	NZ_JYPC01000028	98.077	364	7	0	1	364	6091	5728	7.84e-179	625
NODE_156080_length_684_cov_4.96046_ID_312159	NZ_LYUX01000034	84.192	582	85	4	35	610	1321	1901	5.32e-178	623
NODE_213848_length_430_cov_52.2606_ID_427695	NZ_JYPC01000027	98.333	360	4	1	1	360	9228	9585	3.98e-177	619
NODE_215400_length_425_cov_31.7989_ID_430799	NZ_CM003641	97.79	362	8	0	64	425	951276	950915	1.37e-176	618
NODE_247545_length_351_cov_27.6569_ID_495089	NZ_LSYY01000123	98.86	351	4	0	1	351	1352	1002	3.91e-176	616
NODE_254018_length_333_cov_67.8359_ID_508035	NZ_LRUH01000092	100	333	0	0	1	333	573	905	8.13e-172	601
NODE_247608_length_350_cov_3.87546_ID_495215	NZ_LSYY01000118	98	350	7	0	1	350	2488	2139	2.99e-171	600
NODE_246877_length_352_cov_6.15636_ID_493753	NC_021084	97.734	353	7	1	1	352	398282	397930	1.05e-170	598
NODE_252742_length_336_cov_41.5598_ID_505483	NZ_CAGB01000080	99.405	336	2	0	1	336	6217	5882	1e-170	598
NODE_246619_length_353_cov_32.9348_ID_493237	NZ_CAOH01000021	97.45	353	9	0	1	353	3543	3191	3.68e-170	596
NODE_246596_length_353_cov_6.68478_ID_493191	NZ_AERW01000157	97.159	352	10	0	1	352	1890	1539	1.57e-168	590
NODE_258054_length_324_cov_26.8866_ID_516107	NZ_AERW01000234	100	324	0	0	1	324	158	481	6.06e-167	585
NODE_163375_length_638_cov_10.9144_ID_326749	NZ_LYUY01000007	97.941	340	7	0	1	340	13056	13395	1.51e-165	581
NODE_248366_length_348_cov_18.3985_ID_496731	NZ_LSYY01000118	96.857	350	9	1	1	348	2488	2139	2.79e-165	580
NODE_183263_length_534_cov_918.317_ID_366525	NZ_LYUY01000140	85.493	517	68	6	1	514	556	1068	1.87e-163	574
NODE_198673_length_474_cov_26.4156_ID_397345	NZ_DS996942	91.75	400	33	0	73	472	1256689	1256290	5.74e-163	572
NODE_210491_length_439_cov_49.337_ID_420981	NC_021084	94.293	368	21	0	1	368	126597	126230	6.46e-162	569
NODE_240819_length_368_cov_54.1649_ID_481637	NC_021084	94.293	368	21	0	1	368	126230	126597	5.35e-162	569
NODE_254586_length_332_cov_54.0078_ID_509171	NZ_LRUH01000006	97.59	332	8	0	1	332	2426	2095	2.04e-160	563
NODE_210953_length_437_cov_6.06944_ID_421905	NZ_CM003641	98.754	321	4	0	1	321	836843	837163	9.54e-160	562
NODE_259785_length_320_cov_35.7325_ID_519569	NZ_AWUH01000197	98.125	320	6	0	1	320	5091	4772	1.23e-156	551
NODE_170664_length_596_cov_20.6802_ID_341327	NZ_CAOH01000082	98.397	312	5	0	75	386	61201	60890	4.32e-153	540
NODE_157790_length_674_cov_6.21608_ID_315579	NZ_LSYY01000095	98.392	311	5	0	364	674	1930	1620	1.71e-152	538
NODE_203670_length_459_cov_39.8037_ID_407339	NZ_CAOH01000096	85.408	466	43	4	1	459	1262	815	1.15e-152	538
NODE_252946_length_336_cov_44.332_ID_505891	NZ_LRUH01000023	95.536	336	15	0	1	336	6038	5703	8.21e-153	538
NODE_193528_length_492_cov_8.46265_ID_387055	NZ_JYPC01000033	98.377	308	5	0	1	308	3385	3692	5.24e-151	533
NODE_268215_length_300_cov_48.4978_ID_536429	NZ_CAGB01000115	99.329	298	2	0	1	298	2149	2446	3.73e-150	529
NODE_269768_length_296_cov_41.1096_ID_539535	NZ_CACK01000112	99.662	296	1	0	1	296	45821	46116	3.71e-150	529
NODE_262047_length_315_cov_6.91597_ID_524093	NZ_KB223534	97.134	314	9	0	1	314	7489	7176	4.83e-149	526
NODE_271817_length_291_cov_46.1262_ID_543633	NZ_JYPC01000009	100	291	0	0	1	291	9341	9631	4.43e-149	526
NODE_147235_length_747_cov_5.98209_ID_294469	NZ_CACK01000833	92.458	358	27	0	72	429	1299	942	4.2e-148	524
NODE_256712_length_327_cov_113.788_ID_513423	NZ_KB223537	95.107	327	16	0	1	327	190357	190031	7.47e-147	518
NODE_91341_length_1348_cov_7.63257_ID_182681	NZ_CAOH01000071	96.226	318	11	1	1	318	4730	5046	1.14e-145	517
NODE_261610_length_316_cov_10.2887_ID_523219	NZ_CAOH01000080	96.519	316	9	2	1	316	74274	74587	3.06e-145	513
NODE_150670_length_722_cov_21.0899_ID_301339	NC_021084	99.303	287	2	0	1	287	1172295	1172581	8.93e-144	509
NODE_202482_length_463_cov_23.8523_ID_404963	NZ_KB223529	88.471	399	44	2	66	463	512	115	6.84e-143	506
NODE_245308_length_357_cov_55.3536_ID_490615	NZ_AWUH01000197	91.036	357	32	0	1	357	4848	4492	2.2e-141	500
NODE_278381_length_276_cov_25.4322_ID_556761	NZ_AERW01000158	99.638	276	1	0	1	276	685	960	2.47e-139	493
NODE_276989_length_279_cov_42.5842_ID_553977	NZ_LSYY01000126	98.925	279	3	0	1	279	5885	6163	3.05e-138	489
NODE_279273_length_274_cov_32.6904_ID_558545	NZ_CAGB01000081	99.635	274	1	0	1	274	1761	2034	2.99e-138	489
NODE_195135_length_486_cov_6.84352_ID_390269	NC_021084	98.571	280	4	0	207	486	518421	518142	1.93e-137	488
NODE_249169_length_346_cov_81.6914_ID_498337	NZ_LYUY01000173	91.765	340	28	0	7	346	629	290	1.34e-137	488
NODE_268257_length_300_cov_36.704_ID_536513	NZ_KB223532	96	300	12	0	1	300	65241	64942	1.15e-137	488
NODE_234529_length_381_cov_5.64803_ID_469057	NZ_CACK01000118	95.395	304	14	0	78	381	7988	8291	5.21e-137	486
NODE_228648_length_393_cov_7.74367_ID_457295	NC_021084	92.945	326	23	0	68	393	411470	411145	1.88e-136	484
NODE_280653_length_271_cov_36.567_ID_561305	NZ_CAGB01000137	100	268	0	0	1	268	3775	3508	1.25e-136	484
NODE_282591_length_267_cov_36.0842_ID_565181	NZ_LSYY01000137	100	267	0	0	1	267	3391	3657	4.31e-136	482
NODE_280715_length_271_cov_36.2732_ID_561429	NZ_LRUH01000034	99.262	271	2	0	1	271	46335	46605	1.53e-135	480
NODE_281626_length_269_cov_35.7656_ID_563251	NZ_JYPC01000032	99.628	269	1	0	1	269	7372	7640	1.52e-135	480
NODE_175884_length_569_cov_17.4817_ID_351767	NZ_CAGB01000146	81.139	509	84	4	67	569	6972	7474	1.18e-134	479
NODE_110242_length_1096_cov_13.2601_ID_220483	NZ_CAOH01000066	81.288	497	88	2	70	566	8400	7909	9.88e-133	473
NODE_116920_length_1021_cov_13.9597_ID_233839	NZ_CAOH01000066	81.288	497	88	2	456	952	7909	8400	9.19e-133	473
NODE_59984_length_1974_cov_3.75751_ID_119967	NZ_LYUX01000061	98.519	270	4	0	1586	1855	1434	1165	2.19e-131	470
NODE_288441_length_256_cov_51.1732_ID_576881	NZ_CAGB01000079	100	256	0	0	1	256	3480	3735	3.85e-130	462
NODE_185181_length_526_cov_6.26281_ID_370361	NZ_AMZJ01000070	96.751	277	9	0	143	419	5507	5783	1.02e-128	459
NODE_169241_length_604_cov_14.5123_ID_338481	NC_021084	91.331	323	28	0	194	516	220694	220372	4.11e-128	457
NODE_92886_length_1324_cov_6.90297_ID_185771	NZ_CAOH01000058	94.576	295	15	1	151	444	8318	8024	9.22e-128	457
NODE_135497_length_841_cov_715.179_ID_270993	NZ_KB223533	98.842	259	3	0	78	336	26688	26946	7.06e-127	453
NODE_147125_length_748_cov_24.1207_ID_294249	NZ_CM003641	88.187	364	33	4	389	748	375233	374876	6.25e-127	453
NODE_206527_length_450_cov_4.34048_ID_413053	NZ_LSYY01000149	88.202	356	36	1	1	350	7320	7675	3.68e-127	453
NODE_285480_length_261_cov_4.56522_ID_570959	NZ_JYPC01000006	98.467	261	4	0	1	261	5163	4903	2.04e-127	453
NODE_289246_length_254_cov_57.6667_ID_578491	NZ_AMZJ01000081	99.606	254	1	0	1	254	3973	4226	1.98e-127	453
NODE_286866_length_259_cov_26.9176_ID_573731	NZ_LRUH01000017	98.456	259	4	0	1	259	30629	30371	2.46e-126	450
NODE_241725_length_366_cov_5.97232_ID_483449	NZ_CAOH01000076	97.719	263	6	0	1	263	14594	14856	1.25e-125	448
NODE_281132_length_270_cov_34.3627_ID_562263	NZ_CAOH01000078	96.667	270	9	0	1	270	8782	8513	3.14e-125	446
NODE_256516_length_327_cov_21.576_ID_513031	NZ_AMZJ01000081	90.214	327	23	2	1	327	4150	4467	1.35e-124	444
NODE_197965_length_477_cov_15.94_ID_395929	NZ_LRUH01000034	98.054	257	5	0	1	257	34319	34575	2.46e-123	441
NODE_289481_length_254_cov_40.9718_ID_578961	NZ_CAGB01000127	98.425	254	4	0	1	254	28785	29038	1.25e-123	441
NODE_187760_length_515_cov_788.897_ID_375519	NZ_LYUY01000140	78.835	515	109	0	1	515	2112	1598	3.25e-122	437
NODE_212304_length_434_cov_1056.18_ID_424607	NZ_LYUY01000140	83.863	409	64	1	26	434	1161	755	2.72e-122	437
NODE_55883_length_2088_cov_4.01193_ID_111765	NZ_CAOH01000068	86.704	361	48	0	1652	2012	3077	2717	4.79e-121	435
NODE_247151_length_352_cov_33.8982_ID_494301	NZ_CM003641	94.265	279	16	0	72	350	490560	490282	9.24e-121	432
NODE_291162_length_251_cov_33.0402_ID_582323	NZ_KB223530	98.008	251	5	0	1	251	5198	5448	2.23e-120	430
NODE_267582_length_301_cov_5.55357_ID_535163	NZ_CM003641	84.091	352	5	1	1	301	832699	832348	1.16e-118	425
NODE_129660_length_894_cov_7.04406_ID_259319	NZ_CAOU02000023	99.156	237	2	0	497	733	11135	10899	1.55e-116	419
NODE_302239_length_233_cov_84.8397_ID_604477	NZ_CAGB01000160	99.571	233	1	0	1	233	1226	1458	4.51e-116	416
NODE_302923_length_232_cov_33.7871_ID_605845	NZ_LRUH01000046	99.569	232	1	0	1	232	4691	4922	1.57e-115	414
NODE_256470_length_327_cov_24.344_ID_512939	NZ_AMZJ01000081	86.85	327	34	1	1	327	4150	4467	5.04e-111	399
NODE_311246_length_221_cov_27.4861_ID_622491	NZ_LSYY01000123	100	221	0	0	1	221	21400	21620	3.28e-111	399
NODE_142993_length_780_cov_11.091_ID_285985	NZ_CAGB01000117	97.468	237	5	1	292	527	14810	15046	4.4e-110	398
NODE_151715_length_715_cov_11.1505_ID_303429	NZ_CAGB01000117	97.046	237	6	1	292	527	14810	15046	1.71e-108	392
NODE_240617_length_369_cov_4.0137_ID_481233	NZ_LYUY01000043	96.624	237	8	0	77	313	8559	8795	8.53e-109	392
NODE_235705_length_378_cov_2.56811_ID_471409	NZ_CM003641	96.507	229	8	0	1	229	953719	953947	1.93e-104	378
NODE_147986_length_741_cov_812.599_ID_295971	NZ_JQAM01000028	80.482	415	69	4	232	644	3645	4049	1.36e-103	376
NODE_202739_length_462_cov_886.67_ID_405477	NZ_LSYY01000078	78.618	463	93	4	1	460	46799	46340	8.33e-104	376
NODE_204297_length_457_cov_4.71579_ID_408593	NZ_JYPC01000020	95.319	235	11	0	150	384	3445	3211	2.88e-103	374
NODE_208269_length_445_cov_7.61957_ID_416537	NZ_KB223532	92.218	257	20	0	1	257	20784	20528	2.8e-103	374
NODE_320386_length_211_cov_50.1418_ID_640771	NZ_LSYY01000125	99.052	211	2	0	1	211	3978	4188	4.33e-103	372
NODE_325334_length_206_cov_43.8295_ID_650667	NZ_AERW01000329	100	206	0	0	1	206	940	735	4.21e-103	372
NODE_148581_length_737_cov_809.176_ID_297161	NZ_JQAM01000028	80.145	413	70	4	75	485	4049	3647	2.01e-101	369
NODE_221214_length_411_cov_762.88_ID_442427	NZ_LYUY01000140	79.218	409	59	2	1	385	755	1161	1.09e-101	369
NODE_327275_length_204_cov_34.5591_ID_654549	NZ_LSYY01000125	100	204	0	0	1	204	4627	4424	5.08e-102	369
NODE_130766_length_883_cov_665.613_ID_261531	NZ_JQAM01000028	80.097	412	70	4	377	786	3648	4049	8.47e-101	367
NODE_191027_length_502_cov_5.99294_ID_382053	NC_021084	93.033	244	9	1	211	454	657867	658102	4.7e-101	367
NODE_18496_length_4071_cov_3.94842_ID_36991	NZ_CAOH01000068	83.976	337	54	0	3734	4070	3082	2746	1.4e-99	365
NODE_223492_length_405_cov_784.473_ID_446983	NZ_LYUY01000140	85.759	316	43	1	70	385	755	1068	1.31e-100	365
NODE_253087_length_336_cov_982.282_ID_506173	NZ_LYUY01000140	85.759	316	43	1	21	336	1068	755	1.07e-100	365
NODE_314777_length_217_cov_3.21429_ID_629553	NZ_CACK01000119	97.235	217	6	0	1	217	4944	5160	6.64e-101	365
NODE_322593_length_208_cov_2.74809_ID_645185	NC_021084	99.034	207	2	0	1	207	505127	504921	6.32e-101	365
NODE_269966_length_295_cov_5.2156_ID_539931	NZ_CAOH01000074	96.789	218	7	0	78	295	35593	35376	1.13e-99	361
NODE_268995_length_298_cov_175.81_ID_537989	NZ_LSYY01000001	84.936	312	33	1	1	298	9771	9460	4e-99	360
NODE_329416_length_202_cov_40.024_ID_658831	NZ_LYUY01000127	99.505	202	1	0	1	202	2170	1969	2.6e-99	360
NODE_198180_length_476_cov_1.6015_ID_396359	NZ_CAOH01000068	76.141	482	97	2	12	475	2583	3064	2.3e-98	358
NODE_11831_length_5012_cov_4.51874_ID_23661	NZ_LSYY01000140	76.707	498	104	7	1618	2108	5097	5589	3.11e-96	354
NODE_2031_length_9865_cov_4.69044_ID_4061	NC_021089	77.564	468	88	7	8688	9148	1190592	1190135	6.14e-96	354
NODE_268404_length_299_cov_22.9054_ID_536807	NC_021084	97.619	210	3	1	88	295	872566	872775	1.71e-97	354
NODE_335605_length_196_cov_27.7815_ID_671209	NC_021084	100	196	0	0	1	196	826483	826678	1.07e-97	354
NODE_338462_length_194_cov_58.1624_ID_676923	NZ_CAOH01000014	100	194	0	0	1	194	11304	11497	1.29e-96	351
NODE_340881_length_192_cov_33.8522_ID_681761	NZ_LSYY01000058	100	192	0	0	1	192	3355	3164	1.55e-95	347
NODE_131169_length_880_cov_961.897_ID_262337	NZ_JQAM01000028	79.361	407	70	5	485	880	4572	4169	2.76e-94	345
NODE_222956_length_406_cov_3.73556_ID_445911	NZ_LYUX01000014	92.857	238	15	2	102	337	7942	8179	1.23e-94	345
NODE_237103_length_375_cov_7.69463_ID_474205	NZ_JYPC01000112	98.974	195	2	0	1	195	21380	21186	3.94e-94	343
NODE_199531_length_472_cov_30.8_ID_399061	NZ_AERW01000099	84.665	313	31	5	68	366	310	1	1.76e-93	342
NODE_307851_length_225_cov_31.9324_ID_615701	NZ_DS996942	92.609	230	8	1	1	221	1261691	1261462	7.89e-94	342
NODE_335290_length_196_cov_47.1008_ID_670579	NZ_CAGB01000051	98.469	196	3	0	1	196	30	225	2.35e-93	340
NODE_45706_length_2418_cov_5.72619_ID_91411	NC_021084	88.593	263	30	0	46	308	814960	815222	3.29e-92	340
NODE_344711_length_189_cov_38.9018_ID_689421	NZ_LSYY01000123	99.471	189	1	0	1	189	3465	3277	2.75e-92	336
NODE_349197_length_186_cov_20.945_ID_698393	NZ_LRUH01000074	100	186	0	0	1	186	14748	14933	2.7e-92	336
NODE_43727_length_2496_cov_4.14965_ID_87453	NZ_LYUY01000059	93.304	224	15	0	754	977	5194	5417	4.13e-91	336
NODE_16303_length_4329_cov_5.2079_ID_32605	NZ_JYPC01000047	91.845	233	17	1	1336	1566	6808	6576	8.78e-90	333
NODE_274231_length_285_cov_43.274_ID_548461	NZ_AERW01000349	100	184	0	0	1	184	186	3	5.29e-91	333
NODE_352933_length_183_cov_40.1132_ID_705865	NZ_LRUH01000032	100	183	0	0	1	183	1573	1755	1.13e-90	331
NODE_326369_length_205_cov_646.539_ID_652737	NC_021084	91.071	224	1	1	1	205	1051014	1051237	1.56e-89	327
NODE_186869_length_518_cov_5.46712_ID_373737	NC_021084	88.538	253	29	0	78	330	325699	325951	1.49e-88	325
NODE_334848_length_197_cov_38.2333_ID_669695	NC_021089	95.939	197	8	0	1	197	445885	445689	2.22e-87	320
NODE_358985_length_179_cov_50.8529_ID_717969	NZ_AERW01000338	99.441	179	1	0	1	179	3652	3830	6.93e-87	318
NODE_287584_length_257_cov_3.96111_ID_575167	NZ_JYPC01000053	96.373	193	7	0	65	257	4405	4597	3.63e-86	316
NODE_354435_length_182_cov_82.7524_ID_708869	NZ_JYPC01000036	100	174	0	0	1	174	4211	4384	8.61e-86	315
NODE_272353_length_289_cov_26.1651_ID_544705	NZ_LRUH01000025	93.75	208	12	1	81	288	40185	39979	5.03e-85	313
NODE_151315_length_717_cov_3.94062_ID_302629	NZ_CAOH01000045	90	230	19	1	262	487	749	978	4.61e-84	311
NODE_315844_length_216_cov_30.8777_ID_631687	NZ_CM003641	92.857	210	15	0	1	210	81439	81230	1.28e-84	311
NODE_369671_length_172_cov_3.48421_ID_739341	NZ_LSYY01000123	99.419	172	1	0	1	172	24421	24250	4.17e-83	306
NODE_277407_length_278_cov_55.1891_ID_554813	NZ_CAOH01000020	90.826	218	20	0	61	278	17919	18136	2.5e-82	304
NODE_378550_length_167_cov_31.2556_ID_757099	NZ_LRUH01000092	100	167	0	0	1	167	483	649	4.91e-82	302
NODE_378710_length_167_cov_51.0222_ID_757419	NZ_AERW01000326	100	167	0	0	1	167	9876	10042	4.91e-82	302
NODE_82321_length_1498_cov_16.7994_ID_164641	NC_021089	75.906	469	77	15	891	1339	258246	257794	5.08e-81	302
NODE_260946_length_317_cov_3.52083_ID_521891	NZ_JYPC01000006	94.764	191	10	0	1	191	5236	5426	3.51e-81	300
NODE_371345_length_171_cov_7.07447_ID_742689	NZ_JYPC01000103	98.824	170	2	0	1	170	5600	5431	6.15e-81	298
NODE_175751_length_569_cov_23.3313_ID_351501	NZ_LRUH01000090	73.843	432	68	3	68	499	15263	14877	7.97e-80	297
NODE_378242_length_168_cov_41.8571_ID_756483	NZ_CM003641	98.81	168	2	0	1	168	9446	9279	7.34e-80	295
NODE_208115_length_446_cov_640.951_ID_416229	NZ_LYUY01000058	81.788	302	51	2	77	376	6770	7069	2.63e-78	291
NODE_238553_length_373_cov_798.041_ID_477105	NZ_LYUY01000058	81.94	299	50	2	77	373	6770	7066	2.17e-78	291
NODE_385654_length_164_cov_34.092_ID_771307	NZ_JYPC01000024	99.39	164	1	0	1	164	7759	7922	8.69e-79	291
NODE_375991_length_169_cov_9.48913_ID_751981	NZ_CM003641	97.633	169	4	0	1	169	693943	694111	1.1e-77	288
NODE_397370_length_159_cov_139.268_ID_794739	NZ_CAOH01000004	100	159	0	0	1	159	341	183	1.02e-77	288
NODE_19159_length_3993_cov_4.08146_ID_38317	NZ_AP013028	71.307	589	162	5	1098	1681	670359	669773	3.68e-75	284
NODE_162981_length_641_cov_3.92376_ID_325961	NZ_GL883652	72.888	509	120	7	2	508	1035	543	1.99e-75	282
NODE_31565_length_3064_cov_4.40743_ID_63129	NZ_CAGB01000141	92.67	191	14	0	794	984	15378	15568	9.83e-75	282
NODE_234993_length_380_cov_7.9637_ID_469985	NZ_CAOH01000068	78.963	328	69	0	53	380	3077	2750	4e-75	280
NODE_186158_length_521_cov_2.9955_ID_372315	NZ_JYPC01000037	91.371	197	17	0	249	445	2448	2644	1.95e-74	279
NODE_439685_length_153_cov_7.84211_ID_879369	NZ_KB223532	100	153	0	0	1	153	72927	72775	1.76e-74	277
NODE_196189_length_483_cov_5.0468_ID_392377	NZ_CAOH01000068	77.528	356	78	2	129	483	3075	2721	2.19e-73	275
NODE_448637_length_152_cov_25.9467_ID_897273	NZ_KB223530	100	152	0	0	1	152	6046	5895	6.11e-74	275
NODE_95319_length_1289_cov_0.962046_ID_190637	NZ_LRUH01000073	67.592	901	270	12	399	1288	13567	12678	6.06e-73	275
NODE_140882_length_797_cov_4.20972_ID_281763	NZ_AWUH01000010	99.351	154	1	0	201	354	4272	4425	1.29e-72	273
NODE_1804_length_10309_cov_5.64679_ID_3607	NC_021084	84.426	244	26	2	9504	9747	853019	853250	6.02e-71	271
NODE_201014_length_467_cov_4.64872_ID_402027	NZ_CAOH01000068	76.438	365	86	0	91	455	3082	2718	2.58e-72	271
NODE_337300_length_195_cov_215.729_ID_674599	NZ_JYPC01000118	91.192	193	17	0	1	193	2934	3126	9.96e-73	271
NODE_418049_length_155_cov_9.01282_ID_836097	NZ_CAGB01000092	98.71	155	2	0	1	155	561	407	7.61e-73	271
NODE_446134_length_152_cov_34.12_ID_892267	NZ_CAGB01000080	99.342	152	1	0	1	152	5807	5958	2.6e-72	269
NODE_216133_length_423_cov_1.15607_ID_432265	NZ_AWUH01000140	75.916	382	90	2	28	408	3298	2918	2.83e-71	268
NODE_403706_length_156_cov_6.89873_ID_807411	NZ_CAGB01000092	98.077	156	3	0	1	156	416	571	9.35e-72	268
NODE_472258_length_148_cov_17.8169_ID_944515	NZ_CAGB01000082	100	148	0	0	1	148	504	651	8.78e-72	268
NODE_214780_length_427_cov_52.1943_ID_429559	NZ_LYUY01000007	76.86	363	78	4	1	360	21418	21777	3.49e-70	264
NODE_482274_length_146_cov_21.8551_ID_964547	NZ_LSYY01000118	100	146	0	0	1	146	2412	2557	1.05e-70	264
NODE_29028_length_3215_cov_5.14563_ID_58055	NZ_CAGB01000123	95.152	165	8	0	1666	1830	3790	3626	9.66e-69	262
NODE_29237_length_3203_cov_5.81158_ID_58473	NZ_LYUY01000007	97.419	155	4	0	3049	3203	12978	13132	9.63e-69	262
NODE_382635_length_165_cov_3.06818_ID_765269	NZ_LSYY01000175	95.152	165	8	0	1	165	6295	6131	4.25e-70	262
NODE_470430_length_148_cov_9.01408_ID_940859	NZ_CAGB01000082	99.324	148	1	0	1	148	651	504	3.73e-70	262
NODE_171803_length_590_cov_5.77973_ID_343605	NC_021084	87.678	211	24	1	245	453	938538	938328	5.96e-69	260
NODE_208744_length_444_cov_5.24523_ID_417487	NZ_CAOH01000068	76.271	354	84	0	91	444	3082	2729	4.43e-69	260
NODE_448522_length_152_cov_2.90667_ID_897043	NZ_LSYY01000126	98.026	152	3	0	1	152	10134	9983	1.34e-69	260
NODE_472810_length_148_cov_12.5915_ID_945619	NZ_LSYY01000162	99.324	148	0	1	1	148	12826	12680	4.55e-69	259
NODE_479848_length_146_cov_2.31884_ID_959695	NZ_CAGB01000092	99.315	146	1	0	1	146	561	416	4.47e-69	259
NODE_22961_length_3634_cov_5.12567_ID_45921	NZ_JQAM01000001	99.31	145	1	0	2138	2282	43868	44012	4.65e-67	257
NODE_485146_length_145_cov_26.7647_ID_970291	NZ_LRUH01000034	99.31	145	1	0	1	145	46957	46813	1.55e-68	257
NODE_487775_length_145_cov_78.3088_ID_975549	NZ_JYPC01000032	99.31	145	1	0	1	145	1535	1679	1.55e-68	257
NODE_485368_length_145_cov_4.5_ID_970735	NZ_LSYY01000162	100	141	0	0	5	145	12752	12612	5.4e-68	255
NODE_95313_length_1289_cov_3.16419_ID_190625	NZ_JYPC01000112	93.143	175	10	2	126	299	5162	4989	5.68e-67	255
NODE_291146_length_251_cov_28.0115_ID_582291	NZ_LRUH01000004	91.667	180	14	1	72	251	10897	10719	3.54e-67	253
NODE_381679_length_166_cov_39.236_ID_763357	NC_021084	92.529	174	5	2	1	166	872874	872701	2.22e-67	253
NODE_187288_length_516_cov_828.633_ID_374575	NZ_JQAM01000028	77.576	330	60	5	198	516	4572	4246	2.68e-66	251
NODE_140661_length_799_cov_6.23269_ID_281321	NZ_CAOH01000068	75.989	354	81	2	448	799	2718	3069	1.48e-65	250
NODE_361046_length_178_cov_28.2772_ID_722091	NZ_CM003641	90.503	179	4	2	1	178	178298	178132	2.93e-66	250
NODE_121806_length_970_cov_6.20493_ID_243611	NZ_CAOH01000068	74.866	374	93	1	22	394	3081	2708	6.3e-65	248
NODE_109426_length_1106_cov_34.4791_ID_218851	NZ_CAOH01000103	82.5	240	31	2	797	1036	1	229	8.77e-64	244
NODE_157781_length_674_cov_37.3183_ID_315561	NZ_CAOH01000103	82.5	240	31	2	71	310	229	1	5.27e-64	244
NODE_286140_length_260_cov_30.0109_ID_572279	NZ_LRUH01000049	88.421	190	12	2	1	189	27744	27924	1.9e-64	244
NODE_467301_length_149_cov_3.19444_ID_934601	NZ_LRUH01000074	97.902	143	3	0	1	143	14722	14864	1.01e-64	244
NODE_113144_length_1062_cov_1.07817_ID_226287	NZ_AP013028	67.873	691	180	9	305	971	595172	594500	2.94e-63	242
NODE_135068_length_845_cov_0.890625_ID_270135	NZ_CAGB01000131	72.562	441	109	4	355	789	5147	5581	2.32e-63	242
NODE_135479_length_842_cov_5.02614_ID_270957	NZ_JYPC01000100	97.887	142	3	0	466	607	208	349	2.31e-63	242
NODE_476042_length_147_cov_22.6714_ID_952083	NC_021084	97.26	146	2	1	1	146	793013	793156	3.47e-64	242
NODE_550682_length_132_cov_18.9818_ID_1101363	NZ_JYPC01000032	100	132	0	0	1	132	295	426	3.7e-63	239
NODE_551820_length_132_cov_14.1455_ID_1103639	NZ_JYPC01000032	100	132	0	0	1	132	504	373	3.7e-63	239
NODE_146729_length_751_cov_5.14985_ID_293457	NZ_CAOH01000068	74.862	362	87	2	307	666	2718	3077	8.75e-62	237
NODE_82458_length_1495_cov_0.763047_ID_164915	NC_006833	73.867	375	98	0	523	897	1004798	1005172	6.19e-61	235
NODE_127432_length_915_cov_11.79_ID_254863	NZ_AERW01000145	90.643	171	15	1	190	360	2439	2270	1.31e-60	233
NODE_189808_length_507_cov_5.69302_ID_379615	NZ_CAOH01000068	75.137	366	84	5	22	383	2708	3070	7.06e-61	233
NODE_549995_length_132_cov_3.78182_ID_1099989	NZ_JYPC01000032	99.242	132	1	0	1	132	426	295	1.58e-61	233
NODE_551503_length_132_cov_17.7091_ID_1103005	NZ_JYPC01000032	99.242	132	1	0	1	132	373	504	1.58e-61	233
NODE_582010_length_127_cov_23.54_ID_1164019	NZ_CAGB01000160	100	127	0	0	1	127	3033	3159	1.83e-60	230
NODE_203143_length_460_cov_5.98695_ID_406285	NZ_AERW01000145	90.058	171	16	1	251	421	2439	2270	2.72e-59	228
NODE_320906_length_210_cov_3.06767_ID_641811	NC_021084	100	126	0	0	85	210	684923	685048	1.16e-59	228
NODE_215565_length_425_cov_6.03448_ID_431129	NZ_CAOH01000068	77.431	288	65	0	1	288	2777	3064	8.72e-59	226
NODE_596552_length_125_cov_96.6667_ID_1193103	NZ_AERW01000327	100	125	0	0	1	125	5418	5294	2.18e-59	226
NODE_239383_length_371_cov_5.14286_ID_478765	NZ_CAOH01000068	75.71	317	77	0	55	371	2718	3034	2.63e-58	224
NODE_600941_length_124_cov_5.55319_ID_1201881	NC_021084	100	124	0	0	1	124	684925	685048	7.55e-59	224
NODE_102503_length_1192_cov_3.99193_ID_205005	NZ_CACK01000182	72.34	423	106	5	337	754	482	66	3.1e-57	223
NODE_477912_length_147_cov_78.9571_ID_955823	NZ_LYUY01000073	93.836	146	9	0	1	146	3001	2856	3.25e-58	223
NODE_288404_length_256_cov_10.2179_ID_576807	NZ_CAOH01000068	78.906	256	54	0	1	256	2750	3005	7.46e-57	219
NODE_356356_length_181_cov_939.981_ID_712711	NZ_JQAM01000028	86.74	181	24	0	1	181	3828	3648	5.06e-57	219
NODE_99008_length_1237_cov_7.18362_ID_198015	NZ_LSYX01000065	93.151	146	10	0	244	389	1947	2092	3.92e-56	219
NODE_13964_length_4644_cov_4.22137_ID_27927	NZ_CACK01000807	93.706	143	9	0	3283	3425	408	266	5.22e-55	217
NODE_261234_length_317_cov_10.1375_ID_522467	NZ_CAOH01000068	75.719	313	72	2	1	311	3037	2727	3.28e-56	217
NODE_278738_length_275_cov_582.965_ID_557475	NZ_LYUY01000140	85.366	205	25	5	74	275	554	756	2.82e-56	217
NODE_379545_length_167_cov_2.94444_ID_759089	NZ_CAGB01000156	90	160	16	0	1	160	17732	17573	1.61e-56	217
NODE_89030_length_1386_cov_3.95569_ID_178059	NZ_AP013028	81.982	222	39	1	26	246	747854	748075	1.54e-55	217
NODE_112359_length_1072_cov_8.17487_ID_224717	NZ_JYPC01000003	93.662	142	9	0	605	746	7541	7682	4.12e-55	215
NODE_122384_length_964_cov_5.90643_ID_244767	NC_021084	93.056	144	10	0	91	234	290463	290606	3.7e-55	215
NODE_159391_length_663_cov_4.05461_ID_318781	NZ_CAOH01000078	93.056	144	10	0	520	663	8849	8706	2.51e-55	215
NODE_75688_length_1621_cov_8.68329_ID_151375	NZ_JYPC01000003	93.662	142	9	0	1154	1295	7541	7682	6.29e-55	215
NODE_279816_length_273_cov_642.224_ID_559631	NZ_LYUY01000140	85.222	203	25	5	1	200	556	756	3.41e-55	214
NODE_285456_length_261_cov_27.6141_ID_570911	NC_021084	99.174	121	1	0	70	190	24173	24293	3.24e-55	214
NODE_331659_length_200_cov_920.585_ID_663317	NZ_LYUY01000140	85.222	203	25	5	1	200	756	556	2.41e-55	214
NODE_183517_length_533_cov_4.75219_ID_367033	NZ_CACK01000581	79.518	249	49	2	56	303	27	274	2.43e-54	212
NODE_274561_length_284_cov_9.96135_ID_549121	NZ_LYUY01000127	96.85	127	4	0	157	283	2527	2401	1.24e-54	212
NODE_47448_length_2353_cov_3.89192_ID_94895	NZ_HG810405	74.763	317	80	0	1007	1323	330729	331045	1.12e-53	212
NODE_10355_length_5295_cov_4.38367_ID_20709	NZ_LRUH01000079	79.752	242	45	2	2082	2322	461	699	8.84e-53	210
NODE_195807_length_484_cov_4.26781_ID_391613	NZ_GL883643	77.947	263	57	1	213	474	1833	1571	7.67e-54	210
NODE_242053_length_366_cov_6.43599_ID_484105	NZ_AERW01000145	89.873	158	14	1	170	327	2425	2270	5.71e-54	210
NODE_24320_length_3528_cov_6.28571_ID_48639	NZ_LYUY01000011	70.41	463	135	2	2719	3180	15021	15482	5.87e-53	210
NODE_664965_length_116_cov_130.154_ID_1329929	NZ_AERW01000327	100	116	0	0	1	116	5458	5343	1.55e-54	210
NODE_281_length_17624_cov_4.14361_ID_561	NC_006833	74.85	334	76	5	14128	14460	645458	645132	1.03e-51	208
NODE_288451_length_256_cov_537.207_ID_576901	NZ_CACK01000581	79.216	255	48	4	1	254	254	4	1.35e-53	208
NODE_533316_length_135_cov_6.24138_ID_1066631	NZ_CAOH01000058	94.074	135	8	0	1	135	8866	8732	6.45e-54	208
NODE_618648_length_122_cov_37.3111_ID_1237295	NC_021084	98.333	120	2	0	1	120	126288	126169	5.69e-54	208
NODE_629827_length_120_cov_16.0465_ID_1259653	NC_021084	98.333	120	2	0	1	120	415722	415603	5.57e-54	208
NODE_150187_length_725_cov_9.625_ID_300373	NZ_JYPC01000094	97.521	121	3	0	529	649	251	371	4.98e-52	205
NODE_495961_length_143_cov_2.63636_ID_991921	NZ_LRUH01000074	93.382	136	9	0	4	139	14887	14752	8.43e-53	205
NODE_615480_length_122_cov_23.3333_ID_1230959	NZ_LYUX01000181	96.721	122	4	0	1	122	152	273	2.42e-52	203
NODE_628199_length_120_cov_7.34884_ID_1256397	NC_021084	97.5	120	3	0	1	120	415603	415722	2.37e-52	203
NODE_700160_length_112_cov_82.5429_ID_1400319	NZ_LYUY01000073	100	112	0	0	1	112	4093	3982	2.19e-52	203
NODE_705468_length_111_cov_20.7353_ID_1410935	NC_021084	100	111	0	0	1	111	415757	415647	7.57e-52	201
NODE_627374_length_120_cov_2.16279_ID_1254747	NC_021084	96.667	120	4	0	1	120	415722	415603	2.89e-51	199
