# Supplementary material for: Genomic dissection of an extended phenotype: Oak galling by a cynipid gall wasp
Source: PLoS Genet. 2019 Nov 4;15(11):e1008398. doi: 10.1371/journal.pgen.1008398 (PMC6855507; doi:10.1371/journal.pgen.1008398)
Supplement: S14 Table — Terms enriched in each comparison and each direction, either up- or down-regulated are included. Annotated = genes annotated with that GO term in the complete dataset, Significant = observed number of significantly differentially expressed genes with that annotation, Expected = the expected number of genes with that annotation, P-value = test p-value. We used a significance threshold value of p≤ 0.01. (XLSX) [file pgen.1008398.s029.xlsx]

## Sheet: SX.BpalGOBP
S14. Biorhiza pallida biological process (BP) GO terms associated with genes in each comparison and direction (up- or down- regulated)
GO terms associated with genes more highly expressed in Early versus Growth galls
GO.ID	Term	Annotated	Significant	Expected	P-value
GO:0006730	one-carbon metabolic process	19	2	0.02	0.00014
GO:0046500	S-adenosylmethionine metabolic process	5	1	0	0.00486
GO terms associated with genes more highly expressed in Growth versus Early galls
GO.ID	Term	Annotated	Significant	Expected	P-value
GO:0032100	positive regulation of appetite	5	1	0	0.0028
GO:0030223	neutrophil differentiation	5	1	0	0.0028
GO:0030224	monocyte differentiation	9	1	0.01	0.005
GO:0090557	establishment of endothelial intestinal ...	10	1	0.01	0.0056
GO:0006089	lactate metabolic process	11	1	0.01	0.0061
GO:0071353	cellular response to interleukin-4	13	1	0.01	0.0072
GO:0040034	regulation of development; heterochronic	17	1	0.01	0.0094
GO:0008611	ether lipid biosynthetic process	17	1	0.01	0.0094
GO terms associated with genes more highly expressed in Mature versus Growth galls
GO.ID	Term	Annotated	Significant	Expected	P-value
GO:0007586	digestion	58	2	0.13	0.0071
GO terms associated with genes more highly expressed in Growth versus Mature galls
GO.ID	Term	Annotated	Significant	Expected	P-value
GO:0015695	organic cation transport	11	2	0.02	0.00014
GO:0015696	ammonium transport	16	2	0.03	0.0003
GO:0006032	chitin catabolic process	32	2	0.05	0.00123
GO:0000272	polysaccharide catabolic process	44	2	0.07	0.00232
GO:0009612	response to mechanical stimulus	52	2	0.09	0.00323
GO:0009448	gamma-aminobutyric acid metabolic proces...	5	1	0.01	0.00832
GO:0072606	interleukin-8 secretion	6	1	0.01	0.00997
GO terms associated with genes more highly expressed in Early versus Mature galls
GO.ID	Term	Annotated	Significant	Expected	P-value
GO:0090197	positive regulation of chemokine secreti...	17	10	0.3	4.2e-14
GO:0006032	chitin catabolic process	32	12	0.57	1.1e-13
GO:0002532	production of molecular mediator involve...	30	12	0.54	3.3e-13
GO:0000272	polysaccharide catabolic process	44	12	0.79	8.6e-12
GO:0006508	proteolysis	669	28	12	4.8e-11
GO:0006730	one-carbon metabolic process	19	8	0.34	5.5e-10
GO:0002376	immune system process	680	20	12.2	8.3e-10
GO:0072606	interleukin-8 secretion	6	4	0.11	1.4e-06
GO:0006915	apoptotic process	554	14	9.94	2.6e-06
GO:0071356	cellular response to tumor necrosis fact...	37	7	0.66	3.3e-06
GO:0007250	activation of NF-kappaB-inducing kinase ...	8	4	0.14	6.5e-06
GO:0010800	positive regulation of peptidyl-threonin...	9	4	0.16	1.2e-05
GO:0070741	response to interleukin-6	10	4	0.18	1.9e-05
GO:0045766	positive regulation of angiogenesis	27	5	0.48	0.0001
GO:0043627	response to estrogen	15	4	0.27	0.00012
GO:0051897	positive regulation of protein kinase B ...	29	5	0.52	0.00014
GO:0005975	carbohydrate metabolic process	338	26	6.06	0.00017
GO:0018990	ecdysis; chitin-based cuticle	9	3	0.16	0.00044
GO:0070374	positive regulation of ERK1 and ERK2 cas...	22	4	0.39	0.00056
GO:0030324	lung development	41	5	0.74	0.00077
GO:0070555	response to interleukin-1	24	4	0.43	0.0008
GO:0008362	chitin-based embryonic cuticle biosynthe...	12	3	0.22	0.0011
GO:0040003	chitin-based cuticle development	46	6	0.83	0.00207
GO:0009612	response to mechanical stimulus	52	5	0.93	0.00227
GO:0009268	response to pH	17	3	0.3	0.00319
GO:0008363	larval chitin-based cuticle development	19	3	0.34	0.00443
GO:0023021	termination of signal transduction	6	2	0.11	0.00457
GO:1903061	positive regulation of protein lipidatio...	6	2	0.11	0.00457
GO:0046512	sphingosine biosynthetic process	6	2	0.11	0.00457
GO:0006680	glucosylceramide catabolic process	6	2	0.11	0.00457
GO:1904925	positive regulation of autophagy of mito...	7	2	0.13	0.00632
GO:0033561	regulation of water loss via skin	7	2	0.13	0.00632
GO:0019367	fatty acid elongation; saturated fatty a...	8	2	0.14	0.00833
GO:0016139	glycoside catabolic process	8	2	0.14	0.00833
GO:2000098	negative regulation of smooth muscle cel...	8	2	0.14	0.00833
GO:0060588	negative regulation of lipoprotein lipid...	8	2	0.14	0.00833
GO:0032463	negative regulation of protein homooligo...	8	2	0.14	0.00833
GO:0045760	positive regulation of action potential	8	2	0.14	0.00833
GO terms associated with genes more highly expressed in Mature versus Early galls
GO.ID	Term	Annotated	Significant	Expected	P-value
GO:0007586	digestion	58	4	0.41	0.00072
GO:0008611	ether lipid biosynthetic process	17	2	0.12	0.00627
