# Supplementary material for: Genomic dissection of an extended phenotype: Oak galling by a cynipid gall wasp
Source: PLoS Genet. 2019 Nov 4;15(11):e1008398. doi: 10.1371/journal.pgen.1008398 (PMC6855507; doi:10.1371/journal.pgen.1008398)
Supplement: S15 Table — Terms enriched in each comparison and each direction, either up- or down-regulated are included. Annotated = genes annotated with that GO term in the complete dataset, Significant = observed number of significantly differentially expressed genes with that annotation, Expected = the expected number of genes with that annotation. We used a significance threshold value of p≤ 0.01. (XLSX) [file pgen.1008398.s030.xlsx]

## Sheet: BiorhizaMF
S15. Biorhiza pallida molecular function (MF) GO terms associated with genes in each comparison and direction (up- or down- regulated)
GO terms associated with genes more highly expressed in Early versus Growth galls
GO.ID	Term	Annotated	Significant	Expected	P-value
GO:0004089	carbonate dehydratase activity	17	3	0.02	7.8e-07
GO:0032450	maltose alpha-glucosidase activity	6	1	0.01	0.0071
GO:0047490	pectin lyase activity	6	1	0.01	0.0071
GO:0004558	alpha-1;4-glucosidase activity	7	1	0.01	0.0083
GO terms associated with genes more highly expressed in Growth versus Early galls
GO.ID	Term	Annotated	Significant	Expected	P-value
GO:0004313	[acyl-carrier-protein] S-acetyltransfera...	7	1	0	0.0037
GO:0004316	3-oxoacyl-[acyl-carrier-protein] reducta...	7	1	0	0.0037
GO:0047117	enoyl-[acyl-carrier-protein] reductase (...	7	1	0	0.0037
GO:0047451	3-hydroxyoctanoyl-[acyl-carrier-protein]...	7	1	0	0.0037
GO:0016295	myristoyl-[acyl-carrier-protein] hydrola...	7	1	0	0.0037
GO:0016296	palmitoyl-[acyl-carrier-protein] hydrola...	7	1	0	0.0037
GO:0004320	oleoyl-[acyl-carrier-protein] hydrolase ...	7	1	0	0.0037
GO:0102131	3-oxo-glutaryl-[acp] methyl ester reduct...	7	1	0	0.0037
GO:0102132	3-oxo-pimeloyl-[acp] methyl ester reduct...	7	1	0	0.0037
GO:0004314	[acyl-carrier-protein] S-malonyltransfer...	8	1	0	0.0042
GO:0004315	3-oxoacyl-[acyl-carrier-protein] synthas...	8	1	0	0.0042
GO:0070402	NADPH binding	8	1	0	0.0042
GO:0031177	phosphopantetheine binding	9	1	0	0.0047
GO:0004364	glutathione transferase activity	13	1	0.01	0.0069
GO:0003707	steroid hormone receptor activity	15	1	0.01	0.0079
GO:0004879	nuclear receptor activity	16	1	0.01	0.0084
GO terms associated with genes more highly expressed in Mature versus Growth galls
GO.ID	Term	Annotated	Significant	Expected	P-value
GO:0045735	nutrient reservoir activity	15	8	0.06	7.4e-17
GO terms associated with genes more highly expressed in Growth versus Mature galls
GO.ID	Term	Annotated	Significant	Expected	P-value
GO:0042302	structural constituent of cuticle	42	3	0.08	5.5e-05
GO:0004568	chitinase activity	30	2	0.06	0.0013
GO:0008519	ammonium transmembrane transporter activ...	8	2	0.01	0.0051
GO:0008061	chitin binding	69	2	0.13	0.0069
GO:0045437	uridine nucleosidase activity	5	1	0.01	0.0092
GO:0008477	purine nucleosidase activity	5	1	0.01	0.0092
GO:0015651	quaternary ammonium group transmembrane ...	5	1	0.01	0.0092
GO terms associated with genes more highly expressed in Early versus Mature galls
GO.ID	Term	Annotated	Significant	Expected	P-value
GO:0004252	serine-type endopeptidase activity	119	20	2.3	6.7e-14
GO:0004089	carbonate dehydratase activity	17	10	0.33	9.1e-14
GO:0004568	chitinase activity	30	12	0.58	1.1e-13
GO:0008061	chitin binding	69	14	1.33	3.3e-11
GO:0047490	pectin lyase activity	6	3	0.12	0.00013
GO:0102336	3-oxo-arachidoyl-CoA synthase activity	15	4	0.29	0.00015
GO:0102337	3-oxo-cerotoyl-CoA synthase activity	15	4	0.29	0.00015
GO:0102338	3-oxo-lignoceronyl-CoA synthase activity	15	4	0.29	0.00015
GO:0102756	very-long-chain 3-ketoacyl-CoA synthase ...	15	4	0.29	0.00015
GO:0030414	peptidase inhibitor activity	38	3	0.73	0.00354
GO:0004348	glucosylceramidase activity	6	2	0.12	0.00527
GO:0102148	N-acetyl-beta-D-galactosaminidase activi...	7	2	0.14	0.00728
GO:0042302	structural constituent of cuticle	42	4	0.81	0.00842
GO:0009922	fatty acid elongase activity	8	2	0.15	0.00959
GO:0004563	beta-N-acetylhexosaminidase activity	8	2	0.15	0.00959
GO terms associated with genes more highly expressed in Mature versus Early galls
GO.ID	Term	Annotated	Significant	Expected	P-value
GO:0045735	nutrient reservoir activity	15	7	0.12	1.1e-11
GO:0005243	gap junction channel activity	5	2	0.04	0.00065
GO:0004364	glutathione transferase activity	13	2	0.11	0.00486
