# Supplementary material for: Genomic dissection of an extended phenotype: Oak galling by a cynipid gall wasp
Source: PLoS Genet. 2019 Nov 4;15(11):e1008398. doi: 10.1371/journal.pgen.1008398 (PMC6855507; doi:10.1371/journal.pgen.1008398)
Supplement: S16 Table — Gene models were predicted using Augustus version 3.3 with Nasonia vitripennis as the reference species. The number of genes and number of introns predicted per species is shown for each of the three classes of PCWDE enzyme. (XLSX) [file pgen.1008398.s031.xlsx]

## Sheet: Sheet1
S16. Number of sequences and introns identified by AUGUSTUS for each OrthoFinder orthogroup for which members encode a PCWDE. There was only one orthogroup per PCWDE identified.
Orthogroup	Cellulase	Introns	Pectin/Pectate lyase	Introns	Rhamnogalacturonan lyases	Introns
Cynipid wasps
A. hypecoi	4	3	4	4	11	4
D. kincaidii	6	4	2	2	6	5
D. spinosa	4	4	4	0	3	0
E. acaciae	2	2	2	1	2	1
P. aceris	0	0	3	3	6	3
S. japonicus	5	5	3	3	4	4
Figitid wasps
A. arcuata	0	0	0	0	0	0
P. nigripes	0	0	0	0	0	0
