# Supplementary material for: Genomic dissection of an extended phenotype: Oak galling by a cynipid gall wasp
Source: PLoS Genet. 2019 Nov 4;15(11):e1008398. doi: 10.1371/journal.pgen.1008398 (PMC6855507; doi:10.1371/journal.pgen.1008398)
Supplement: S17 Table — (XLSX) [file pgen.1008398.s032.xlsx]

## Sheet: S15_Table
S17. OrthoFinder orthogroups for genes more highly expressed in early gall larvae with at least one orthologue in another Cynipid species
Orthogroup	Orthologs identified in other cynid genomes
OG0000057	Alloc.g10291.t1	Alloc.g11986.t1	Alloc.g16005.t1	Alloc.g16856.t1	Alloc.g26107.t1	Alloc.g26513.t1	Alloc.g27861.t1	Alloc.g30064.t1	Alloc.g31803.t1	Alloc.g33001.t1	Alloc.g37067.t1	Alloc.g38809.t1	Alloc.g38981.t1	Alloc.g40313.t1	Alloc.g40314.t1	Alloc.g41531.t1	Alloc.g6715.t1	Alloc.g9261.t1	Aylhyp.g10054.t1	Aylhyp.g10163.t1	Aylhyp.g10389.t1	Aylhyp.g12011.t1	Aylhyp.g12342.t1	Aylhyp.g12898.t1	Aylhyp.g14303.t1	Aylhyp.g14347.t1	Aylhyp.g15189.t1	Aylhyp.g15595.t1	Aylhyp.g15767.t1	Aylhyp.g15886.t1	Aylhyp.g16452.t1	Aylhyp.g16598.t1	Aylhyp.g17069.t1	Aylhyp.g17553.t1	Aylhyp.g17646.t1	Aylhyp.g18384.t1	Aylhyp.g21131.t1	Aylhyp.g23714.t1	Aylhyp.g24400.t1	Aylhyp.g24579.t1	Aylhyp.g26170.t1	Aylhyp.g8833.t1	Aylhyp.g9953.t1	Bpal.TRINITY_DN32572_c0_g1	Bpal.TRINITY_DN44297_c0_g1	Bpal.TRINITY_DN73851_c1_g1	Diakin.g10073.t1	Diakin.g10998.t1	Diakin.g12373.t1
OG0000167	Alloc.g20.t1	Alloc.g21.t1	Alloc.g22.t1	Alloc.g23.t1	Alloc.g23723.t1	Alloc.g23724.t1	Alloc.g24.t1	Alloc.g25.t1	Alloc.g26.t1	Alloc.g3088.t1	Alloc.g31677.t1	Alloc.g31678.t1	Alloc.g31679.t1	Alloc.g31680.t1	Alloc.g31681.t1	Alloc.g9582.t1	Aylhyp.g1023.t1	Aylhyp.g1633.t1	Aylhyp.g1634.t1	Aylhyp.g1635.t1	Aylhyp.g1636.t1	Aylhyp.g18073.t1	Aylhyp.g20535.t1	Aylhyp.g2616.t1	Aylhyp.g2617.t1	Aylhyp.g2618.t1	Aylhyp.g2619.t1	Aylhyp.g2620.t1	Aylhyp.g7297.t1	Aylhyp.g7298.t1	Aylhyp.g7861.t1	Bpal.TRINITY_DN44087_c0_g1	Bpal.TRINITY_DN46998_c0_g2	Bpal.TRINITY_DN53235_c0_g1	Bpal.TRINITY_DN55775_c0_g1	Bpal.TRINITY_DN63210_c1_g1	Bpal.TRINITY_DN63210_c1_g2	Bpal.TRINITY_DN80359_c1_g2	Diakin.g12077.t1	Diakin.g13718.t1	Diakin.g15966.t1	Diakin.g16646.t1	Diakin.g17116.t1	Diakin.g21038.t1	Diakin.g21092.t1	Diakin.g22395.t1	Diakin.g23995.t1	Diakin.g25524.t1	Diakin.g27381.t1
OG0000336	Alloc.g19793.t1	Alloc.g26155.t1	Alloc.g29255.t1	Alloc.g32714.t1	Alloc.g4909.t1	Alloc.g4910.t1	Alloc.g8191.t1	Aylhyp.g10990.t1	Aylhyp.g11497.t1	Aylhyp.g1691.t1	Aylhyp.g23102.t1	Aylhyp.g3776.t1	Aylhyp.g5319.t1	Aylhyp.g8143.t1	Aylhyp.g8203.t1	Aylhyp.g8512.t1	Aylhyp.g8702.t1	Aylhyp.g9806.t1	Bpal.TRINITY_DN164731_c0_g1	Bpal.TRINITY_DN25129_c0_g1	Bpal.TRINITY_DN42406_c0_g1	Bpal.TRINITY_DN45081_c0_g1	Bpal.TRINITY_DN53692_c0_g1	Bpal.TRINITY_DN53692_c0_g2	Bpal.TRINITY_DN77951_c2_g2	Bpal.TRINITY_DN81275_c0_g1	Diakin.g12758.t1	Diakin.g14779.t1	Diakin.g26419.t1	Diakin.g26801.t1	Diakin.g641.t1	Diakin.g8310.t1	Dspin.g12945.t1	Dspin.g1632.t1	Dspin.g17315.t1	Dspin.g23318.t1	Dspin.g25533.t1	Eaca.g10209.t1	Eaca.g15928.t1	Eaca.g2250.t1	Pedace8.g11822.t1	Pedace8.g14938.t1	Pedace8.g18469.t1	Pedace8.g23857.t1	Pedace8.g30600.t1	Prnig.g13734.t1	Prnig.g16268.t1	Prnig.g24846.t1	Prnig.g25084.t1
OG0000381	Alloc.g10008.t1	Alloc.g10862.t1	Alloc.g11713.t1	Alloc.g12809.t1	Alloc.g12810.t1	Alloc.g28840.t1	Alloc.g7059.t1	Aylhyp.g41.t1	Aylhyp.g4121.t1	Aylhyp.g42.t1	Aylhyp.g43.t1	Aylhyp.g44.t1	Aylhyp.g5407.t1	Aylhyp.g5408.t1	Aylhyp.g7702.t1	Bpal.TRINITY_DN51660_c0_g1	Bpal.TRINITY_DN77712_c0_g1	Diakin.g15035.t1	Diakin.g18420.t1	Diakin.g31753.t1	Diakin.g3828.t1	Diakin.g3829.t1	Diakin.g7276.t1	Dspin.g15229.t1	Dspin.g28435.t1	Dspin.g4764.t1	Dspin.g4766.t1	Dspin.g7802.t1	Dspin.g9723.t1	Eaca.g16627.t1	Eaca.g9189.t1	Pedace8.g14540.t1	Pedace8.g15106.t1	Pedace8.g15107.t1	Pedace8.g27808.t1	Pedace8.g3576.t1	Pedace8.g8304.t1	Pedace8.g8305.t1	Prnig.g25109.t1	Prnig.g2800.t1	Prnig.g2801.t1	Prnig.g2802.t1	Prnig.g6024.t1	Prnig.g8514.t1	Prnig.g8715.t1	Synjap.g14822.t1	Synjap.g15054.t1	Synjap.g15055.t1	Synjap.g15056.t1
OG0000549	Alloc.g14382.t1	Alloc.g15112.t1	Alloc.g18281.t1	Alloc.g19901.t1	Alloc.g7539.t1	Alloc.g9782.t1	Aylhyp.g10781.t1	Bpal.TRINITY_DN42509_c1_g1	Bpal.TRINITY_DN53114_c2_g13	Bpal.TRINITY_DN53114_c2_g6	Bpal.TRINITY_DN53774_c2_g1	Bpal.TRINITY_DN53774_c3_g11	Bpal.TRINITY_DN53774_c3_g3	Bpal.TRINITY_DN53774_c3_g4	Bpal.TRINITY_DN53774_c3_g5	Bpal.TRINITY_DN53774_c3_g6	Bpal.TRINITY_DN53774_c3_g8	Bpal.TRINITY_DN53774_c3_g9	Bpal.TRINITY_DN54615_c3_g1	Bpal.TRINITY_DN54615_c4_g1	Bpal.TRINITY_DN54615_c4_g2	Bpal.TRINITY_DN54615_c5_g1	Bpal.TRINITY_DN54848_c3_g1	Bpal.TRINITY_DN54848_c3_g2	Bpal.TRINITY_DN54848_c3_g3	Bpal.TRINITY_DN54848_c3_g4	Bpal.TRINITY_DN55559_c2_g1	Bpal.TRINITY_DN55559_c3_g1	Bpal.TRINITY_DN55848_c1_g1	Bpal.TRINITY_DN55848_c1_g2	Bpal.TRINITY_DN56773_c1_g1	Bpal.TRINITY_DN56773_c1_g3	Bpal.TRINITY_DN56773_c1_g6	Bpal.TRINITY_DN56858_c3_g5	Bpal.TRINITY_DN58131_c2_g4	Bpal.TRINITY_DN58131_c2_g5	Bpal.TRINITY_DN58131_c2_g8	Bpal.TRINITY_DN62051_c5_g7	Bpal.TRINITY_DN62051_c5_g8	Bpal.TRINITY_DN68005_c0_g1	Bpal.TRINITY_DN68005_c0_g4	Bpal.TRINITY_DN68005_c0_g6	Bpal.TRINITY_DN68005_c0_g7	Bpal.TRINITY_DN70668_c1_g4	Bpal.TRINITY_DN70668_c1_g6	Bpal.TRINITY_DN71163_c1_g1	Bpal.TRINITY_DN71163_c2_g1	Bpal.TRINITY_DN71163_c2_g2	Bpal.TRINITY_DN71163_c2_g3
OG0000631	Alloc.g4842.t1	Alloc.g4844.t1	Alloc.g787.t1	Alloc.g788.t1	Aylhyp.g213.t1	Aylhyp.g214.t1	Aylhyp.g215.t1	Bpal.TRINITY_DN28197_c0_g1	Bpal.TRINITY_DN30610_c0_g1	Bpal.TRINITY_DN48494_c0_g1	Bpal.TRINITY_DN50880_c0_g1	Diakin.g14585.t1	Diakin.g25154.t1	Diakin.g4474.t1	Dspin.g18446.t1	Dspin.g19236.t1	Dspin.g5632.t1	Eaca.g1676.t1	Eaca.g1677.t1	Eaca.g5070.t1	Eaca.g5162.t1	Pedace8.g13365.t1	Pedace8.g18419.t1	Pedace8.g19107.t1	Pedace8.g1916.t1	Pedace8.g9385.t1	Prnig.g12629.t1	Prnig.g6509.t1	Prnig.g9433.t1	Synjap.g15372.t1	Synjap.g15373.t1	Synjap.g2921.t1	Synjap.g2922.t1	Synjap.g2923.t1
OG0000644	Alloc.g12092.t1	Alloc.g12094.t1	Alloc.g15604.t1	Alloc.g31639.t1	Alloc.g33940.t1	Aylhyp.g12871.t1	Aylhyp.g15315.t1	Aylhyp.g22091.t1	Aylhyp.g4456.t1	Bpal.TRINITY_DN163667_c0_g1	Bpal.TRINITY_DN48101_c0_g2	Bpal.TRINITY_DN54658_c1_g1	Bpal.TRINITY_DN78222_c1_g1	Bpal.TRINITY_DN78222_c1_g2	Bpal.TRINITY_DN78222_c2_g1	Diakin.g12287.t1	Diakin.g13756.t1	Diakin.g14459.t1	Diakin.g14460.t1	Diakin.g27184.t1	Dspin.g12554.t1	Dspin.g19285.t1	Dspin.g21400.t1	Eaca.g5711.t1	Pedace8.g13038.t1	Pedace8.g5021.t1	Prnig.g6491.t1	Prnig.g6492.t1	Synjap.g3433.t1	Synjap.g3434.t1	Synjap.g3435.t1	Synjap.g3437.t1	Synjap.g3438.t1	Synjap.g7748.t1
OG0001037	Bpal.TRINITY_DN107432_c0_g1	Bpal.TRINITY_DN116479_c0_g1	Bpal.TRINITY_DN11867_c0_g1	Bpal.TRINITY_DN164402_c0_g1	Bpal.TRINITY_DN167445_c0_g1	Bpal.TRINITY_DN171336_c0_g1	Bpal.TRINITY_DN176552_c0_g1	Bpal.TRINITY_DN178440_c0_g1	Bpal.TRINITY_DN17994_c0_g1	Bpal.TRINITY_DN188584_c0_g1	Bpal.TRINITY_DN193041_c0_g1	Bpal.TRINITY_DN199317_c0_g1	Bpal.TRINITY_DN228755_c0_g1	Bpal.TRINITY_DN228798_c0_g1	Bpal.TRINITY_DN23334_c0_g2	Bpal.TRINITY_DN32133_c0_g1	Bpal.TRINITY_DN37125_c0_g1	Bpal.TRINITY_DN37125_c0_g2	Bpal.TRINITY_DN40581_c0_g1	Bpal.TRINITY_DN43998_c0_g1	Bpal.TRINITY_DN45203_c0_g1	Bpal.TRINITY_DN45203_c0_g3	Bpal.TRINITY_DN45848_c0_g1	Bpal.TRINITY_DN50959_c1_g1	Bpal.TRINITY_DN50959_c1_g10	Bpal.TRINITY_DN50959_c1_g11	Bpal.TRINITY_DN50959_c1_g13	Bpal.TRINITY_DN50959_c1_g3	Bpal.TRINITY_DN50959_c1_g4	Bpal.TRINITY_DN50959_c1_g7	Bpal.TRINITY_DN50959_c1_g9	Bpal.TRINITY_DN5434_c0_g1	Bpal.TRINITY_DN56225_c1_g2	Bpal.TRINITY_DN57308_c0_g1	Bpal.TRINITY_DN57308_c0_g6	Bpal.TRINITY_DN57308_c0_g7	Bpal.TRINITY_DN58034_c3_g1	Bpal.TRINITY_DN58034_c4_g4	Bpal.TRINITY_DN58034_c5_g4	Bpal.TRINITY_DN58034_c5_g5	Bpal.TRINITY_DN58034_c5_g6	Bpal.TRINITY_DN60834_c0_g1	Bpal.TRINITY_DN65984_c2_g2	Bpal.TRINITY_DN65984_c5_g1	Bpal.TRINITY_DN74406_c2_g1	Bpal.TRINITY_DN93099_c0_g1	Diakin.g19545.t1	Diakin.g21028.t1	Diakin.g23248.t1
OG0001203	Aylhyp.g1203.t1	Aylhyp.g16986.t1	Aylhyp.g17599.t1	Aylhyp.g2837.t1	Bpal.TRINITY_DN220195_c0_g1	Bpal.TRINITY_DN54392_c0_g1	Bpal.TRINITY_DN54392_c0_g2	Bpal.TRINITY_DN54392_c1_g1	Bpal.TRINITY_DN54392_c1_g2	Bpal.TRINITY_DN54392_c1_g4	Diakin.g8593.t1	Diakin.g9385.t1	Dspin.g16419.t1	Dspin.g20723.t1	Dspin.g5298.t1	Dspin.g9793.t1	Eaca.g3062.t1	Eaca.g3577.t1	Pedace8.g16158.t1	Pedace8.g21406.t1	Pedace8.g6816.t1	Synjap.g15495.t1	Synjap.g7391.t1	Synjap.g9506.t1
OG0004563	Alloc.g28395.t1	Aylhyp.g1789.t1	Bpal.TRINITY_DN52085_c0_g1	Diakin.g3257.t1	Dspin.g16732.t1	Eaca.g15933.t1	Eaca.g5615.t1	Eaca.g8499.t1	Pedace8.g23006.t1	Pedace8.g4447.t1	Prnig.g17390.t1	Synjap.g2509.t1
OG0008955	Alloc.g29868.t1	Bpal.TRINITY_DN52073_c0_g3	Diakin.g20394.t1	Eaca.g6826.t1	Pedace8.g20746.t1	Prnig.g24310.t1	Prnig.g28587.t1
OG0009040	Aylhyp.g2748.t1	Bpal.TRINITY_DN162660_c0_g1	Bpal.TRINITY_DN170202_c0_g1	Bpal.TRINITY_DN33414_c0_g1	Bpal.TRINITY_DN47725_c0_g1	Bpal.TRINITY_DN47725_c1_g4	Bpal.TRINITY_DN52992_c4_g1	Bpal.TRINITY_DN52992_c4_g3	Bpal.TRINITY_DN52992_c4_g4	Diakin.g25676.t1	Diakin.g26724.t1
OG0011877	Aylhyp.g19655.t1	Bpal.TRINITY_DN37724_c0_g1	Bpal.TRINITY_DN42292_c0_g1	Bpal.TRINITY_DN42489_c0_g2	Bpal.TRINITY_DN53114_c2_g4	Bpal.TRINITY_DN55559_c2_g5	Bpal.TRINITY_DN60145_c1_g1	Bpal.TRINITY_DN60145_c3_g3	Bpal.TRINITY_DN60145_c3_g5	Bpal.TRINITY_DN70668_c1_g1	Diakin.g9619.t1
[truncated: 302 more columns]
