# Supplementary material for: Genomic dissection of an extended phenotype: Oak galling by a cynipid gall wasp
Source: PLoS Genet. 2019 Nov 4;15(11):e1008398. doi: 10.1371/journal.pgen.1008398 (PMC6855507; doi:10.1371/journal.pgen.1008398)
Supplement: S18 Table — Annotations are given for all transcripts/isoforms that were annotated as a cellulase, pectin/pectate lyase or rhamnogalacturonan lyase. (XLSX) [file pgen.1008398.s033.xlsx]

## Sheet: PCWDE.trinotate.top
Supplementary Table S18. PCWDE transcriptome annotations
#gene_id	transcript_id	sprot_Top_BLASTX_hit	RNAMMER	prot_id	prot_coords	sprot_Top_BLASTP_hit	Pfam	SignalP	TmHMM	eggnog	Kegg	gene_ontology_blast	gene_ontology_pfam	transcript	peptide
TRINITY_DN50359_c1_g1	TRINITY_DN50359_c1_g1_i4	GUNZ_DICD3^GUNZ_DICD3^Q:10-903,H:43-330^60.7%ID^E:1.3e-102^RecName: Full=Endoglucanase Z;^Bacteria; Proteobacteria; Gammaproteobacteria; Enterobacterales; Pectobacteriaceae; Dickeya	.	TRINITY_DN50359_c1_g1_i4.p1	1-912[+]	GUNZ_DICD3^GUNZ_DICD3^Q:4-301,H:43-330^60.7%ID^E:9.2e-103^RecName: Full=Endoglucanase Z;^Bacteria; Proteobacteria; Gammaproteobacteria; Enterobacterales; Pectobacteriaceae; Dickeya	PF00150.17^Cellulase^Cellulase (glycosyl hydrolase family 5)^20-265^E:3e-54	.	.	COG2730^Glycoside hydrolase Family 5	KEGG:ddd:Dda3937_02793`KO:K01179	GO:0005576^cellular_component^extracellular region`GO:0030246^molecular_function^carbohydrate binding`GO:0008810^molecular_function^cellulase activity`GO:0030245^biological_process^cellulose catabolic process	GO:0004553^molecular_function^hydrolase activity, hydrolyzing O-glycosyl compounds`GO:0005975^biological_process^carbohydrate metabolic process	.	.
TRINITY_DN50359_c1_g1	TRINITY_DN50359_c1_g1_i1	GUNZ_DICD3^GUNZ_DICD3^Q:148-777,H:34-241^60%ID^E:6.9e-67^RecName: Full=Endoglucanase Z;^Bacteria; Proteobacteria; Gammaproteobacteria; Enterobacterales; Pectobacteriaceae; Dickeya	.	TRINITY_DN50359_c1_g1_i1.p1	124-777[+]	GUNZ_DICD3^GUNZ_DICD3^Q:9-218,H:34-241^60%ID^E:7.6e-67^RecName: Full=Endoglucanase Z;^Bacteria; Proteobacteria; Gammaproteobacteria; Enterobacterales; Pectobacteriaceae; Dickeya	PF00150.17^Cellulase^Cellulase (glycosyl hydrolase family 5)^34-218^E:4e-42	sigP:1^18^0.925^YES	.	COG2730^Glycoside hydrolase Family 5	KEGG:ddd:Dda3937_02793`KO:K01179	GO:0005576^cellular_component^extracellular region`GO:0030246^molecular_function^carbohydrate binding`GO:0008810^molecular_function^cellulase activity`GO:0030245^biological_process^cellulose catabolic process	GO:0004553^molecular_function^hydrolase activity, hydrolyzing O-glycosyl compounds`GO:0005975^biological_process^carbohydrate metabolic process	.	.
TRINITY_DN50359_c1_g1	TRINITY_DN50359_c1_g1_i3	GUNZ_DICD3^GUNZ_DICD3^Q:148-1068,H:34-330^59.9%ID^E:7.6e-102^RecName: Full=Endoglucanase Z;^Bacteria; Proteobacteria; Gammaproteobacteria; Enterobacterales; Pectobacteriaceae; Dickeya	.	TRINITY_DN50359_c1_g1_i3.p1	124-1077[+]	GUNZ_DICD3^GUNZ_DICD3^Q:9-315,H:34-330^59.9%ID^E:8.1e-102^RecName: Full=Endoglucanase Z;^Bacteria; Proteobacteria; Gammaproteobacteria; Enterobacterales; Pectobacteriaceae; Dickeya	PF00150.17^Cellulase^Cellulase (glycosyl hydrolase family 5)^34-279^E:1e-55	sigP:1^18^0.92^YES	.	COG2730^Glycoside hydrolase Family 5	KEGG:ddd:Dda3937_02793`KO:K01179	GO:0005576^cellular_component^extracellular region`GO:0030246^molecular_function^carbohydrate binding`GO:0008810^molecular_function^cellulase activity`GO:0030245^biological_process^cellulose catabolic process	GO:0004553^molecular_function^hydrolase activity, hydrolyzing O-glycosyl compounds`GO:0005975^biological_process^carbohydrate metabolic process	.	.
TRINITY_DN50359_c1_g1	TRINITY_DN50359_c1_g1_i2	GUNZ_DICD3^GUNZ_DICD3^Q:148-1068,H:34-330^60.9%ID^E:6.2e-104^RecName: Full=Endoglucanase Z;^Bacteria; Proteobacteria; Gammaproteobacteria; Enterobacterales; Pectobacteriaceae; Dickeya	.	TRINITY_DN50359_c1_g1_i2.p1	124-1077[+]	GUNZ_DICD3^GUNZ_DICD3^Q:9-315,H:34-330^60.9%ID^E:5.1e-104^RecName: Full=Endoglucanase Z;^Bacteria; Proteobacteria; Gammaproteobacteria; Enterobacterales; Pectobacteriaceae; Dickeya	PF00150.17^Cellulase^Cellulase (glycosyl hydrolase family 5)^34-279^E:5.4e-55	sigP:1^18^0.92^YES	.	COG2730^Glycoside hydrolase Family 5	KEGG:ddd:Dda3937_02793`KO:K01179	GO:0005576^cellular_component^extracellular region`GO:0030246^molecular_function^carbohydrate binding`GO:0008810^molecular_function^cellulase activity`GO:0030245^biological_process^cellulose catabolic process	GO:0004553^molecular_function^hydrolase activity, hydrolyzing O-glycosyl compounds`GO:0005975^biological_process^carbohydrate metabolic process	.	.
TRINITY_DN50359_c0_g3	TRINITY_DN50359_c0_g3_i2	GUNZ_DICD3^GUNZ_DICD3^Q:810-61,H:90-330^59.7%ID^E:9.9e-80^RecName: Full=Endoglucanase Z;^Bacteria; Proteobacteria; Gammaproteobacteria; Enterobacterales; Pectobacteriaceae; Dickeya	.	TRINITY_DN50359_c0_g3_i2.p1	52-828[-]	GUNZ_DICD3^GUNZ_DICD3^Q:7-256,H:90-330^59.7%ID^E:5.5e-80^RecName: Full=Endoglucanase Z;^Bacteria; Proteobacteria; Gammaproteobacteria; Enterobacterales; Pectobacteriaceae; Dickeya	PF00150.17^Cellulase^Cellulase (glycosyl hydrolase family 5)^6-220^E:2.2e-48	.	.	COG2730^Glycoside hydrolase Family 5	KEGG:ddd:Dda3937_02793`KO:K01179	GO:0005576^cellular_component^extracellular region`GO:0030246^molecular_function^carbohydrate binding`GO:0008810^molecular_function^cellulase activity`GO:0030245^biological_process^cellulose catabolic process	GO:0004553^molecular_function^hydrolase activity, hydrolyzing O-glycosyl compounds`GO:0005975^biological_process^carbohydrate metabolic process	.	.
TRINITY_DN50359_c0_g3	TRINITY_DN50359_c0_g3_i1	GUNZ_DICD3^GUNZ_DICD3^Q:851-102,H:90-330^59.7%ID^E:1e-79^RecName: Full=Endoglucanase Z;^Bacteria; Proteobacteria; Gammaproteobacteria; Enterobacterales; Pectobacteriaceae; Dickeya	.	TRINITY_DN50359_c0_g3_i1.p1	93-869[-]	GUNZ_DICD3^GUNZ_DICD3^Q:7-256,H:90-330^59.7%ID^E:7.1e-80^RecName: Full=Endoglucanase Z;^Bacteria; Proteobacteria; Gammaproteobacteria; Enterobacterales; Pectobacteriaceae; Dickeya	PF00150.17^Cellulase^Cellulase (glycosyl hydrolase family 5)^6-220^E:3.2e-49	.	.	COG2730^Glycoside hydrolase Family 5	KEGG:ddd:Dda3937_02793`KO:K01179	GO:0005576^cellular_component^extracellular region`GO:0030246^molecular_function^carbohydrate binding`GO:0008810^molecular_function^cellulase activity`GO:0030245^biological_process^cellulose catabolic process	GO:0004553^molecular_function^hydrolase activity, hydrolyzing O-glycosyl compounds`GO:0005975^biological_process^carbohydrate metabolic process	.	.
TRINITY_DN54392_c0_g1	TRINITY_DN54392_c0_g1_i1	PEL1_BACSU^PEL1_BACSU^Q:530-3,H:158-333^53.1%ID^E:2.6e-49^RecName: Full=Pectin lyase;^Bacteria; Firmicutes; Bacilli; Bacillales; Bacillaceae; Bacillus	.	TRINITY_DN54392_c0_g1_i1.p1	3-530[-]	PEL1_BACSU^PEL1_BACSU^Q:1-176,H:158-333^53.1%ID^E:2.6e-49^RecName: Full=Pectin lyase;^Bacteria; Firmicutes; Bacilli; Bacillales; Bacillaceae; Bacillus	PF00544.18^Pec_lyase_C^Pectate lyase^1-116^E:1.8e-21	.	.	COG3866^pectate lyase activity	KEGG:bsu:BSU18650`KO:K01732	GO:0005576^cellular_component^extracellular region`GO:0047490^molecular_function^pectin lyase activity	.	.	.
TRINITY_DN54392_c0_g1	TRINITY_DN54392_c0_g1_i2	PEL1_BACSU^PEL1_BACSU^Q:616-56,H:158-344^53.2%ID^E:1.7e-52^RecName: Full=Pectin lyase;^Bacteria; Firmicutes; Bacilli; Bacillales; Bacillaceae; Bacillus	.	TRINITY_DN54392_c0_g1_i2.p1	41-616[-]	PEL1_BACSU^PEL1_BACSU^Q:1-187,H:158-344^53.2%ID^E:2.7e-52^RecName: Full=Pectin lyase;^Bacteria; Firmicutes; Bacilli; Bacillales; Bacillaceae; Bacillus	PF00544.18^Pec_lyase_C^Pectate lyase^1-116^E:2.3e-21	.	.	COG3866^pectate lyase activity	KEGG:bsu:BSU18650`KO:K01732	GO:0005576^cellular_component^extracellular region`GO:0047490^molecular_function^pectin lyase activity	.	.	.
TRINITY_DN54392_c0_g2	TRINITY_DN54392_c0_g2_i1	PEL2_BACIU^PEL2_BACIU^Q:560-3,H:10-207^41.9%ID^E:3.1e-35^RecName: Full=Pectin lyase;^Bacteria; Firmicutes; Bacilli; Bacillales; Bacillaceae; Bacillus	.	TRINITY_DN54392_c0_g2_i1.p1	3-593[-]	PELD_PSEMA^PELD_PSEMA^Q:29-197,H:3-173^45%ID^E:7.7e-34^RecName: Full=Pectin lyase;^Bacteria; Proteobacteria; Gammaproteobacteria; Pseudomonadales; Pseudomonadaceae; Pseudomonas	PF00544.18^Pec_lyase_C^Pectate lyase^86-196^E:2.5e-12	sigP:1^25^0.824^YES	ExpAA=20.07^PredHel=1^Topology=i13-30o	.	.	GO:0047490^molecular_function^pectin lyase activity	.	.	.
TRINITY_DN54392_c1_g2	TRINITY_DN54392_c1_g2_i1	PEL2_BACIU^PEL2_BACIU^Q:32-994,H:11-343^44.2%ID^E:1.6e-74^RecName: Full=Pectin lyase;^Bacteria; Firmicutes; Bacilli; Bacillales; Bacillaceae; Bacillus	.	TRINITY_DN54392_c1_g2_i1.p1	2-1009[+]	PELD_PSEMA^PELD_PSEMA^Q:27-331,H:3-310^43.2%ID^E:3.6e-68^RecName: Full=Pectin lyase;^Bacteria; Proteobacteria; Gammaproteobacteria; Pseudomonadales; Pseudomonadaceae; Pseudomonas	PF00544.18^Pec_lyase_C^Pectate lyase^86-263^E:6.7e-33	.	ExpAA=22.00^PredHel=1^Topology=i7-29o	.	.	GO:0047490^molecular_function^pectin lyase activity	.	.	.
TRINITY_DN54392_c1_g2	TRINITY_DN54392_c1_g2_i3	PEL2_BACIU^PEL2_BACIU^Q:76-1044,H:10-343^45.6%ID^E:2.8e-76^RecName: Full=Pectin lyase;^Bacteria; Firmicutes; Bacilli; Bacillales; Bacillaceae; Bacillus	.	TRINITY_DN54392_c1_g2_i3.p1	67-1059[+]	PEL2_BACIU^PEL2_BACIU^Q:4-326,H:10-343^45.6%ID^E:2.1e-76^RecName: Full=Pectin lyase;^Bacteria; Firmicutes; Bacilli; Bacillales; Bacillaceae; Bacillus	PF00544.18^Pec_lyase_C^Pectate lyase^78-257^E:1.4e-35	sigP:1^16^0.781^YES	.	COG3866^pectate lyase activity	.	GO:0005576^cellular_component^extracellular region`GO:0047490^molecular_function^pectin lyase activity	.	.	.
TRINITY_DN54392_c1_g2	TRINITY_DN54392_c1_g2_i4	PEL2_BACIU^PEL2_BACIU^Q:76-1041,H:10-343^45.9%ID^E:3.6e-77^RecName: Full=Pectin lyase;^Bacteria; Firmicutes; Bacilli; Bacillales; Bacillaceae; Bacillus	.	TRINITY_DN54392_c1_g2_i4.p1	67-1083[+]	PEL2_BACIU^PEL2_BACIU^Q:4-325,H:10-343^45.9%ID^E:3.3e-77^RecName: Full=Pectin lyase;^Bacteria; Firmicutes; Bacilli; Bacillales; Bacillaceae; Bacillus	PF00544.18^Pec_lyase_C^Pectate lyase^78-257^E:7.2e-37	sigP:1^16^0.781^YES	.	COG3866^pectate lyase activity	.	GO:0005576^cellular_component^extracellular region`GO:0047490^molecular_function^pectin lyase activity	.	.	.
TRINITY_DN54392_c1_g1	TRINITY_DN54392_c1_g1_i4	PEL2_BACIU^PEL2_BACIU^Q:118-1074,H:23-344^47.7%ID^E:4.8e-80^RecName: Full=Pectin lyase;^Bacteria; Firmicutes; Bacilli; Bacillales; Bacillaceae; Bacillus	.	TRINITY_DN54392_c1_g1_i4.p1	88-1086[+]	PEL2_BACIU^PEL2_BACIU^Q:11-329,H:23-344^47.7%ID^E:4.1e-80^RecName: Full=Pectin lyase;^Bacteria; Firmicutes; Bacilli; Bacillales; Bacillaceae; Bacillus	PF00544.18^Pec_lyase_C^Pectate lyase^82-257^E:2.4e-34	sigP:1^16^0.808^YES	ExpAA=17.41^PredHel=1^Topology=i7-26o	COG3866^pectate lyase activity	.	GO:0005576^cellular_component^extracellular region`GO:0047490^molecular_function^pectin lyase activity	.	.	.
TRINITY_DN54392_c1_g1	TRINITY_DN54392_c1_g1_i1	PEL2_BACIU^PEL2_BACIU^Q:94-1071,H:12-344^47%ID^E:8.2e-80^RecName: Full=Pectin lyase;^Bacteria; Firmicutes; Bacilli; Bacillales; Bacillaceae; Bacillus	.	TRINITY_DN54392_c1_g1_i1.p1	85-1083[+]	PEL2_BACIU^PEL2_BACIU^Q:4-329,H:12-344^47%ID^E:1.2e-79^RecName: Full=Pectin lyase;^Bacteria; Firmicutes; Bacilli; Bacillales; Bacillaceae; Bacillus	PF00544.18^Pec_lyase_C^Pectate lyase^83-257^E:3.9e-34	sigP:1^16^0.767^YES	ExpAA=19.75^PredHel=1^Topology=i7-26o	COG3866^pectate lyase activity	.	GO:0005576^cellular_component^extracellular region`GO:0047490^molecular_function^pectin lyase activity	.	.	.
TRINITY_DN54392_c1_g1	TRINITY_DN54392_c1_g1_i3	PEL2_BACIU^PEL2_BACIU^Q:118-1029,H:23-329^47.2%ID^E:3.4e-75^RecName: Full=Pectin lyase;^Bacteria; Firmicutes; Bacilli; Bacillales; Bacillaceae; Bacillus	.	TRINITY_DN54392_c1_g1_i3.p1	88-1041[+]	PEL2_BACIU^PEL2_BACIU^Q:11-314,H:23-329^47.2%ID^E:8.5e-75^RecName: Full=Pectin lyase;^Bacteria; Firmicutes; Bacilli; Bacillales; Bacillaceae; Bacillus	PF00544.18^Pec_lyase_C^Pectate lyase^82-257^E:1.9e-34	sigP:1^16^0.808^YES	ExpAA=17.47^PredHel=1^Topology=i7-26o	COG3866^pectate lyase activity	.	GO:0005576^cellular_component^extracellular region`GO:0047490^molecular_function^pectin lyase activity	.	.	.
TRINITY_DN54392_c1_g1	TRINITY_DN54392_c1_g1_i2	PEL2_BACIU^PEL2_BACIU^Q:94-1071,H:12-344^47.6%ID^E:2.2e-80^RecName: Full=Pectin lyase;^Bacteria; Firmicutes; Bacilli; Bacillales; Bacillaceae; Bacillus	.	TRINITY_DN54392_c1_g1_i2.p1	85-1083[+]	PEL2_BACIU^PEL2_BACIU^Q:4-329,H:12-344^47.6%ID^E:4.1e-80^RecName: Full=Pectin lyase;^Bacteria; Firmicutes; Bacilli; Bacillales; Bacillaceae; Bacillus	PF00544.18^Pec_lyase_C^Pectate lyase^83-257^E:2.3e-34	sigP:1^16^0.767^YES	ExpAA=19.75^PredHel=1^Topology=i7-26o	COG3866^pectate lyase activity	.	GO:0005576^cellular_component^extracellular region`GO:0047490^molecular_function^pectin lyase activity	.	.	.
TRINITY_DN54392_c1_g4	TRINITY_DN54392_c1_g4_i1	PEL2_BACIU^PEL2_BACIU^Q:86-1057,H:11-345^42.6%ID^E:1.3e-71^RecName: Full=Pectin lyase;^Bacteria; Firmicutes; Bacilli; Bacillales; Bacillaceae; Bacillus	.	TRINITY_DN54392_c1_g4_i1.p1	68-1066[+]	PEL2_BACIU^PEL2_BACIU^Q:7-330,H:11-345^42.6%ID^E:1.2e-71^RecName: Full=Pectin lyase;^Bacteria; Firmicutes; Bacilli; Bacillales; Bacillaceae; Bacillus	PF00544.18^Pec_lyase_C^Pectate lyase^80-260^E:1.3e-32	sigP:1^19^0.862^YES	.	COG3866^pectate lyase activity	.	GO:0005576^cellular_component^extracellular region`GO:0047490^molecular_function^pectin lyase activity	.	.	.
TRINITY_DN60501_c0_g1	TRINITY_DN60501_c0_g1_i4	RHIE_DICD3^RHIE_DICD3^Q:233-1834,H:29-575^41.3%ID^E:1.8e-128^RecName: Full=Rhamnogalacturonate lyase;^Bacteria; Proteobacteria; Gammaproteobacteria; Enterobacterales; Pectobacteriaceae; Dickeya	.	TRINITY_DN60501_c0_g1_i4.p1	113-1840[+]	RHIE_DICD3^RHIE_DICD3^Q:41-574,H:29-575^41.3%ID^E:1.8e-128^RecName: Full=Rhamnogalacturonate lyase;^Bacteria; Proteobacteria; Gammaproteobacteria; Enterobacterales; Pectobacteriaceae; Dickeya	PF14686.5^fn3_3^Polysaccharide lyase family 4, domain II^342-408^E:4.2e-08`PF14683.5^CBM-like^Polysaccharide lyase family 4, domain III^422-572^E:7e-23	sigP:1^23^0.929^YES	ExpAA=19.20^PredHel=1^Topology=i7-26o	ENOG410YE12^Rhamnogalacturonate lyase	KEGG:ddd:Dda3937_01465`KO:K18195	GO:0005576^cellular_component^extracellular region`GO:0030246^molecular_function^carbohydrate binding`GO:0102210^molecular_function^rhamnogalacturonan endolyase activity`GO:0005975^biological_process^carbohydrate metabolic process`GO:0009405^biological_process^pathogenesis	.	.	.
TRINITY_DN60501_c0_g1	TRINITY_DN60501_c0_g1_i5	RHIE_DICD3^RHIE_DICD3^Q:167-1798,H:29-576^42.3%ID^E:4.6e-128^RecName: Full=Rhamnogalacturonate lyase;^Bacteria; Proteobacteria; Gammaproteobacteria; Enterobacterales; Pectobacteriaceae; Dickeya	.	TRINITY_DN60501_c0_g1_i5.p1	2-1813[+]	RHIE_DICD3^RHIE_DICD3^Q:56-599,H:29-576^42.3%ID^E:3.3e-128^RecName: Full=Rhamnogalacturonate lyase;^Bacteria; Proteobacteria; Gammaproteobacteria; Enterobacterales; Pectobacteriaceae; Dickeya	PF14686.5^fn3_3^Polysaccharide lyase family 4, domain II^358-422^E:2.6e-08`PF14683.5^CBM-like^Polysaccharide lyase family 4, domain III^437-596^E:1.6e-23	sigP:1^26^0.529^YES	ExpAA=19.27^PredHel=1^Topology=i9-28o	ENOG410YE12^Rhamnogalacturonate lyase	KEGG:ddd:Dda3937_01465`KO:K18195	GO:0005576^cellular_component^extracellular region`GO:0030246^molecular_function^carbohydrate binding`GO:0102210^molecular_function^rhamnogalacturonan endolyase activity`GO:0005975^biological_process^carbohydrate metabolic process`GO:0009405^biological_process^pathogenesis	.	.	.
TRINITY_DN60501_c0_g1	TRINITY_DN60501_c0_g1_i6	RHIE_DICD3^RHIE_DICD3^Q:4-675,H:96-319^45.1%ID^E:9.3e-60^RecName: Full=Rhamnogalacturonate lyase;^Bacteria; Proteobacteria; Gammaproteobacteria; Enterobacterales; Pectobacteriaceae; Dickeya	.	TRINITY_DN60501_c0_g1_i6.p1	1-675[+]	RHIE_DICD3^RHIE_DICD3^Q:2-225,H:96-319^45.1%ID^E:9.3e-60^RecName: Full=Rhamnogalacturonate lyase;^Bacteria; Proteobacteria; Gammaproteobacteria; Enterobacterales; Pectobacteriaceae; Dickeya	PF09284.9^RhgB_N^Rhamnogalacturonan lyase B, N-terminal^27-200^E:4.6e-07	.	.	ENOG410YE12^Rhamnogalacturonate lyase	KEGG:ddd:Dda3937_01465`KO:K18195	GO:0005576^cellular_component^extracellular region`GO:0030246^molecular_function^carbohydrate binding`GO:0102210^molecular_function^rhamnogalacturonan endolyase activity`GO:0005975^biological_process^carbohydrate metabolic process`GO:0009405^biological_process^pathogenesis	GO:0016837^molecular_function^carbon-oxygen lyase activity, acting on polysaccharides`GO:0030246^molecular_function^carbohydrate binding`GO:0005975^biological_process^carbohydrate metabolic process	.	.
TRINITY_DN60501_c0_g1	TRINITY_DN60501_c0_g1_i7	RHIE_DICD3^RHIE_DICD3^Q:167-1777,H:29-574^42.2%ID^E:9.3e-129^RecName: Full=Rhamnogalacturonate lyase;^Bacteria; Proteobacteria; Gammaproteobacteria; Enterobacterales; Pectobacteriaceae; Dickeya	.	TRINITY_DN60501_c0_g1_i7.p1	2-1789[+]	RHIE_DICD3^RHIE_DICD3^Q:56-592,H:29-574^42.2%ID^E:1.1e-128^RecName: Full=Rhamnogalacturonate lyase;^Bacteria; Proteobacteria; Gammaproteobacteria; Enterobacterales; Pectobacteriaceae; Dickeya	PF14686.5^fn3_3^Polysaccharide lyase family 4, domain II^358-423^E:9.7e-09`PF14683.5^CBM-like^Polysaccharide lyase family 4, domain III^437-591^E:2.1e-21	sigP:1^26^0.529^YES	ExpAA=19.28^PredHel=1^Topology=i9-28o	ENOG410YE12^Rhamnogalacturonate lyase	KEGG:ddd:Dda3937_01465`KO:K18195	GO:0005576^cellular_component^extracellular region`GO:0030246^molecular_function^carbohydrate binding`GO:0102210^molecular_function^rhamnogalacturonan endolyase activity`GO:0005975^biological_process^carbohydrate metabolic process`GO:0009405^biological_process^pathogenesis	.	.	.
TRINITY_DN60501_c0_g1	TRINITY_DN60501_c0_g1_i1	RHIE_DICD3^RHIE_DICD3^Q:144-1457,H:28-472^44.3%ID^E:2.1e-117^RecName: Full=Rhamnogalacturonate lyase;^Bacteria; Proteobacteria; Gammaproteobacteria; Enterobacterales; Pectobacteriaceae; Dickeya	.	TRINITY_DN60501_c0_g1_i1.p1	69-1457[+]	RHIE_DICD3^RHIE_DICD3^Q:26-463,H:28-472^44.3%ID^E:2e-117^RecName: Full=Rhamnogalacturonate lyase;^Bacteria; Proteobacteria; Gammaproteobacteria; Enterobacterales; Pectobacteriaceae; Dickeya	PF14686.5^fn3_3^Polysaccharide lyase family 4, domain II^330-395^E:4.1e-10	sigP:1^20^0.72^YES	.	ENOG410YE12^Rhamnogalacturonate lyase	KEGG:ddd:Dda3937_01465`KO:K18195	GO:0005576^cellular_component^extracellular region`GO:0030246^molecular_function^carbohydrate binding`GO:0102210^molecular_function^rhamnogalacturonan endolyase activity`GO:0005975^biological_process^carbohydrate metabolic process`GO:0009405^biological_process^pathogenesis	.	.	.
TRINITY_DN60501_c0_g1	TRINITY_DN60501_c0_g1_i2	RHIE_DICD3^RHIE_DICD3^Q:233-1678,H:29-523^40%ID^E:1.2e-111^RecName: Full=Rhamnogalacturonate lyase;^Bacteria; Proteobacteria; Gammaproteobacteria; Enterobacterales; Pectobacteriaceae; Dickeya	.	TRINITY_DN60501_c0_g1_i2.p1	113-1690[+]	RHIE_DICD3^RHIE_DICD3^Q:41-522,H:29-523^40%ID^E:8.4e-112^RecName: Full=Rhamnogalacturonate lyase;^Bacteria; Proteobacteria; Gammaproteobacteria; Enterobacterales; Pectobacteriaceae; Dickeya	PF14686.5^fn3_3^Polysaccharide lyase family 4, domain II^342-408^E:3.7e-08`PF14683.5^CBM-like^Polysaccharide lyase family 4, domain III^422-513^E:1.5e-09	sigP:1^23^0.929^YES	ExpAA=19.25^PredHel=1^Topology=i7-26o	ENOG410YE12^Rhamnogalacturonate lyase	KEGG:ddd:Dda3937_01465`KO:K18195	GO:0005576^cellular_component^extracellular region`GO:0030246^molecular_function^carbohydrate binding`GO:0102210^molecular_function^rhamnogalacturonan endolyase activity`GO:0005975^biological_process^carbohydrate metabolic process`GO:0009405^biological_process^pathogenesis	.	.	.
TRINITY_DN60501_c0_g1	TRINITY_DN60501_c0_g1_i3	.	.	.	.	.	.	.	.	.	.	.	.	.	.
TRINITY_DN60501_c0_g1	TRINITY_DN60501_c0_g1_i8	RHIE_DICD3^RHIE_DICD3^Q:114-1754,H:29-574^39.3%ID^E:3.7e-123^RecName: Full=Rhamnogalacturonate lyase;^Bacteria; Proteobacteria; Gammaproteobacteria; Enterobacterales; Pectobacteriaceae; Dickeya	.	TRINITY_DN60501_c0_g1_i8.p1	30-1772[+]	RHIE_DICD3^RHIE_DICD3^Q:29-575,H:29-574^39.3%ID^E:5.2e-123^RecName: Full=Rhamnogalacturonate lyase;^Bacteria; Proteobacteria; Gammaproteobacteria; Enterobacterales; Pectobacteriaceae; Dickeya	PF14686.5^fn3_3^Polysaccharide lyase family 4, domain II^331-396^E:8.9e-09`PF14683.5^CBM-like^Polysaccharide lyase family 4, domain III^410-573^E:2.7e-20	sigP:1^18^0.582^YES	.	ENOG410YE12^Rhamnogalacturonate lyase	KEGG:ddd:Dda3937_01465`KO:K18195	GO:0005576^cellular_component^extracellular region`GO:0030246^molecular_function^carbohydrate binding`GO:0102210^molecular_function^rhamnogalacturonan endolyase activity`GO:0005975^biological_process^carbohydrate metabolic process`GO:0009405^biological_process^pathogenesis	.	.	.
TRINITY_DN60501_c0_g1	TRINITY_DN60501_c0_g1_i9	RHIE_DICD3^RHIE_DICD3^Q:114-1754,H:29-574^39.3%ID^E:3.4e-123^RecName: Full=Rhamnogalacturonate lyase;^Bacteria; Proteobacteria; Gammaproteobacteria; Enterobacterales; Pectobacteriaceae; Dickeya	.	TRINITY_DN60501_c0_g1_i9.p1	30-1772[+]	RHIE_DICD3^RHIE_DICD3^Q:29-575,H:29-574^39.3%ID^E:5.2e-123^RecName: Full=Rhamnogalacturonate lyase;^Bacteria; Proteobacteria; Gammaproteobacteria; Enterobacterales; Pectobacteriaceae; Dickeya	PF14686.5^fn3_3^Polysaccharide lyase family 4, domain II^331-396^E:8.9e-09`PF14683.5^CBM-like^Polysaccharide lyase family 4, domain III^410-573^E:2.7e-20	sigP:1^18^0.582^YES	.	ENOG410YE12^Rhamnogalacturonate lyase	KEGG:ddd:Dda3937_01465`KO:K18195	GO:0005576^cellular_component^extracellular region`GO:0030246^molecular_function^carbohydrate binding`GO:0102210^molecular_function^rhamnogalacturonan endolyase activity`GO:0005975^biological_process^carbohydrate metabolic process`GO:0009405^biological_process^pathogenesis	.	.	.
TRINITY_DN60501_c0_g1	TRINITY_DN60501_c0_g1_i14	RHIE_DICD3^RHIE_DICD3^Q:227-1858,H:29-576^41.5%ID^E:9.8e-134^RecName: Full=Rhamnogalacturonate lyase;^Bacteria; Proteobacteria; Gammaproteobacteria; Enterobacterales; Pectobacteriaceae; Dickeya	.	TRINITY_DN60501_c0_g1_i14.p1	119-1873[+]	RHIE_DICD3^RHIE_DICD3^Q:37-580,H:29-576^41.5%ID^E:5.1e-134^RecName: Full=Rhamnogalacturonate lyase;^Bacteria; Proteobacteria; Gammaproteobacteria; Enterobacterales; Pectobacteriaceae; Dickeya	PF14686.5^fn3_3^Polysaccharide lyase family 4, domain II^342-403^E:6.9e-09`PF14683.5^CBM-like^Polysaccharide lyase family 4, domain III^418-577^E:1.5e-23	sigP:1^22^0.62^YES	.	ENOG410YE12^Rhamnogalacturonate lyase	KEGG:ddd:Dda3937_01465`KO:K18195	GO:0005576^cellular_component^extracellular region`GO:0030246^molecular_function^carbohydrate binding`GO:0102210^molecular_function^rhamnogalacturonan endolyase activity`GO:0005975^biological_process^carbohydrate metabolic process`GO:0009405^biological_process^pathogenesis	.	.	.
TRINITY_DN60501_c0_g1	TRINITY_DN60501_c0_g1_i15	RHIE_DICD3^RHIE_DICD3^Q:159-1829,H:24-570^40.9%ID^E:2.3e-129^RecName: Full=Rhamnogalacturonate lyase;^Bacteria; Proteobacteria; Gammaproteobacteria; Enterobacterales; Pectobacteriaceae; Dickeya	.	TRINITY_DN60501_c0_g1_i15.p1	3-1829[+]	RHIE_DICD3^RHIE_DICD3^Q:53-609,H:24-570^40.9%ID^E:2.3e-129^RecName: Full=Rhamnogalacturonate lyase;^Bacteria; Proteobacteria; Gammaproteobacteria; Enterobacterales; Pectobacteriaceae; Dickeya	PF14686.5^fn3_3^Polysaccharide lyase family 4, domain II^363-425^E:2.1e-09`PF14683.5^CBM-like^Polysaccharide lyase family 4, domain III^439-609^E:5.2e-17	sigP:1^25^0.517^YES	ExpAA=20.86^PredHel=1^Topology=i7-28o	ENOG410YE12^Rhamnogalacturonate lyase	KEGG:ddd:Dda3937_01465`KO:K18195	GO:0005576^cellular_component^extracellular region`GO:0030246^molecular_function^carbohydrate binding`GO:0102210^molecular_function^rhamnogalacturonan endolyase activity`GO:0005975^biological_process^carbohydrate metabolic process`GO:0009405^biological_process^pathogenesis	.	.	.
TRINITY_DN60501_c0_g1	TRINITY_DN60501_c0_g1_i12	.	.	.	.	.	.	.	.	.	.	.	.	.	.
TRINITY_DN60501_c0_g1	TRINITY_DN60501_c0_g1_i10	RHIE_DICD3^RHIE_DICD3^Q:394-1731,H:124-575^40.9%ID^E:1.3e-104^RecName: Full=Rhamnogalacturonate lyase;^Bacteria; Proteobacteria; Gammaproteobacteria; Enterobacterales; Pectobacteriaceae; Dickeya	.	TRINITY_DN60501_c0_g1_i10.p1	520-1737[+]	RHIE_DICD3^RHIE_DICD3^Q:6-404,H:171-575^42.2%ID^E:1.5e-95^RecName: Full=Rhamnogalacturonate lyase;^Bacteria; Proteobacteria; Gammaproteobacteria; Enterobacterales; Pectobacteriaceae; Dickeya	PF14686.5^fn3_3^Polysaccharide lyase family 4, domain II^172-238^E:2.5e-08`PF14683.5^CBM-like^Polysaccharide lyase family 4, domain III^252-402^E:3.5e-23	.	.	ENOG410YE12^Rhamnogalacturonate lyase	KEGG:ddd:Dda3937_01465`KO:K18195	GO:0005576^cellular_component^extracellular region`GO:0030246^molecular_function^carbohydrate binding`GO:0102210^molecular_function^rhamnogalacturonan endolyase activity`GO:0005975^biological_process^carbohydrate metabolic process`GO:0009405^biological_process^pathogenesis	.	.	.
TRINITY_DN60501_c0_g1	TRINITY_DN60501_c0_g1_i11	RHIE_DICD3^RHIE_DICD3^Q:114-1769,H:29-570^40%ID^E:5.7e-125^RecName: Full=Rhamnogalacturonate lyase;^Bacteria; Proteobacteria; Gammaproteobacteria; Enterobacterales; Pectobacteriaceae; Dickeya	.	TRINITY_DN60501_c0_g1_i11.p1	30-1769[+]	RHIE_DICD3^RHIE_DICD3^Q:29-580,H:29-570^40%ID^E:5.6e-125^RecName: Full=Rhamnogalacturonate lyase;^Bacteria; Proteobacteria; Gammaproteobacteria; Enterobacterales; Pectobacteriaceae; Dickeya	PF14686.5^fn3_3^Polysaccharide lyase family 4, domain II^335-396^E:1.8e-09`PF14683.5^CBM-like^Polysaccharide lyase family 4, domain III^410-580^E:4.7e-17	sigP:1^18^0.582^YES	.	ENOG410YE12^Rhamnogalacturonate lyase	KEGG:ddd:Dda3937_01465`KO:K18195	GO:0005576^cellular_component^extracellular region`GO:0030246^molecular_function^carbohydrate binding`GO:0102210^molecular_function^rhamnogalacturonan endolyase activity`GO:0005975^biological_process^carbohydrate metabolic process`GO:0009405^biological_process^pathogenesis	.	.	.
TRINITY_DN60501_c0_g2	TRINITY_DN60501_c0_g2_i1	RHIE_DICD3^RHIE_DICD3^Q:89-1690,H:29-574^40.2%ID^E:1.2e-125^RecName: Full=Rhamnogalacturonate lyase;^Bacteria; Proteobacteria; Gammaproteobacteria; Enterobacterales; Pectobacteriaceae; Dickeya	.	TRINITY_DN60501_c0_g2_i1.p1	2-1693[+]	RHIE_DICD3^RHIE_DICD3^Q:30-563,H:29-574^40.2%ID^E:8.4e-126^RecName: Full=Rhamnogalacturonate lyase;^Bacteria; Proteobacteria; Gammaproteobacteria; Enterobacterales; Pectobacteriaceae; Dickeya	PF14686.5^fn3_3^Polysaccharide lyase family 4, domain II^336-395^E:2e-08`PF14683.5^CBM-like^Polysaccharide lyase family 4, domain III^410-562^E:3.5e-23	.	.	ENOG410YE12^Rhamnogalacturonate lyase	KEGG:ddd:Dda3937_01465`KO:K18195	GO:0005576^cellular_component^extracellular region`GO:0030246^molecular_function^carbohydrate binding`GO:0102210^molecular_function^rhamnogalacturonan endolyase activity`GO:0005975^biological_process^carbohydrate metabolic process`GO:0009405^biological_process^pathogenesis	.	.	.
TRINITY_DN60538_c0_g1	TRINITY_DN60538_c0_g1_i1	RHIE_DICD3^RHIE_DICD3^Q:2684-1035,H:7-574^39.4%ID^E:8.2e-123^RecName: Full=Rhamnogalacturonate lyase;^Bacteria; Proteobacteria; Gammaproteobacteria; Enterobacterales; Pectobacteriaceae; Dickeya	.	TRINITY_DN60538_c0_g1_i1.p1	1026-2696[-]	RHIE_DICD3^RHIE_DICD3^Q:5-554,H:7-574^39.4%ID^E:1.1e-122^RecName: Full=Rhamnogalacturonate lyase;^Bacteria; Proteobacteria; Gammaproteobacteria; Enterobacterales; Pectobacteriaceae; Dickeya	PF14686.5^fn3_3^Polysaccharide lyase family 4, domain II^327-390^E:5.7e-10`PF14683.5^CBM-like^Polysaccharide lyase family 4, domain III^405-552^E:2.1e-23	.	ExpAA=19.24^PredHel=1^Topology=i7-29o	ENOG410YE12^Rhamnogalacturonate lyase	KEGG:ddd:Dda3937_01465`KO:K18195	GO:0005576^cellular_component^extracellular region`GO:0030246^molecular_function^carbohydrate binding`GO:0102210^molecular_function^rhamnogalacturonan endolyase activity`GO:0005975^biological_process^carbohydrate metabolic process`GO:0009405^biological_process^pathogenesis	.	.	.
TRINITY_DN60538_c0_g1	TRINITY_DN60538_c0_g1_i2	RHIE_DICD3^RHIE_DICD3^Q:2641-992,H:7-574^39.6%ID^E:6.6e-125^RecName: Full=Rhamnogalacturonate lyase;^Bacteria; Proteobacteria; Gammaproteobacteria; Enterobacterales; Pectobacteriaceae; Dickeya	.	TRINITY_DN60538_c0_g1_i2.p1	983-2653[-]	RHIE_DICD3^RHIE_DICD3^Q:5-554,H:7-574^39.6%ID^E:7e-125^RecName: Full=Rhamnogalacturonate lyase;^Bacteria; Proteobacteria; Gammaproteobacteria; Enterobacterales; Pectobacteriaceae; Dickeya	PF14686.5^fn3_3^Polysaccharide lyase family 4, domain II^325-390^E:9.2e-10`PF14683.5^CBM-like^Polysaccharide lyase family 4, domain III^405-552^E:5.3e-25	.	ExpAA=19.32^PredHel=1^Topology=i7-29o	ENOG410YE12^Rhamnogalacturonate lyase	KEGG:ddd:Dda3937_01465`KO:K18195	GO:0005576^cellular_component^extracellular region`GO:0030246^molecular_function^carbohydrate binding`GO:0102210^molecular_function^rhamnogalacturonan endolyase activity`GO:0005975^biological_process^carbohydrate metabolic process`GO:0009405^biological_process^pathogenesis	.	.	.
TRINITY_DN60538_c0_g2	TRINITY_DN60538_c0_g2_i1	RHIE_DICD3^RHIE_DICD3^Q:747-295,H:420-574^44.5%ID^E:7.7e-31^RecName: Full=Rhamnogalacturonate lyase;^Bacteria; Proteobacteria; Gammaproteobacteria; Enterobacterales; Pectobacteriaceae; Dickeya	.	TRINITY_DN60538_c0_g2_i1.p1	274-747[-]	.	PF14683.5^CBM-like^Polysaccharide lyase family 4, domain III^1-150^E:4.7e-20	.	.	.	.	.	.	.	.
TRINITY_DN75559_c1_g1	TRINITY_DN75559_c1_g1_i8	.	.	.	.	.	.	.	.	.	.	.	.	.	.
TRINITY_DN75559_c1_g1	TRINITY_DN75559_c1_g1_i5	GUNZ_DICD3^GUNZ_DICD3^Q:903-190,H:102-330^59.8%ID^E:7.3e-76^RecName: Full=Endoglucanase Z;^Bacteria; Proteobacteria; Gammaproteobacteria; Enterobacterales; Pectobacteriaceae; Dickeya	.	TRINITY_DN75559_c1_g1_i5.p1	1-807[-]	GUNZ_DICD3^GUNZ_DICD3^Q:1-206,H:134-330^59.4%ID^E:9.7e-64^RecName: Full=Endoglucanase Z;^Bacteria; Proteobacteria; Gammaproteobacteria; Enterobacterales; Pectobacteriaceae; Dickeya	PF00150.17^Cellulase^Cellulase (glycosyl hydrolase family 5)^1-170^E:1.6e-42	.	.	COG2730^Glycoside hydrolase Family 5	KEGG:ddd:Dda3937_02793`KO:K01179	GO:0005576^cellular_component^extracellular region`GO:0030246^molecular_function^carbohydrate binding`GO:0008810^molecular_function^cellulase activity`GO:0030245^biological_process^cellulose catabolic process	GO:0004553^molecular_function^hydrolase activity, hydrolyzing O-glycosyl compounds`GO:0005975^biological_process^carbohydrate metabolic process	.	.
TRINITY_DN75559_c1_g1	TRINITY_DN75559_c1_g1_i4	GUNZ_DICD3^GUNZ_DICD3^Q:1821-1360,H:102-253^61.7%ID^E:6.8e-49^RecName: Full=Endoglucanase Z;^Bacteria; Proteobacteria; Gammaproteobacteria; Enterobacterales; Pectobacteriaceae; Dickeya`GUNZ_DICD3^GUNZ_DICD3^Q:1433-1104,H:230-330^50%ID^E:9.6e-19^RecName: Full=Endoglucanase Z;^Bacteria; Proteobacteria; Gammaproteobacteria; Enterobacterales; Pectobacteriaceae; Dickeya	.	TRINITY_DN75559_c1_g1_i4.p1	1330-1821[-]	GUNZ_DICD3^GUNZ_DICD3^Q:1-154,H:102-253^61.7%ID^E:2.4e-49^RecName: Full=Endoglucanase Z;^Bacteria; Proteobacteria; Gammaproteobacteria; Enterobacterales; Pectobacteriaceae; Dickeya	PF00150.17^Cellulase^Cellulase (glycosyl hydrolase family 5)^14-145^E:9.3e-39	.	.	COG2730^Glycoside hydrolase Family 5	KEGG:ddd:Dda3937_02793`KO:K01179	GO:0005576^cellular_component^extracellular region`GO:0030246^molecular_function^carbohydrate binding`GO:0008810^molecular_function^cellulase activity`GO:0030245^biological_process^cellulose catabolic process	GO:0004553^molecular_function^hydrolase activity, hydrolyzing O-glycosyl compounds`GO:0005975^biological_process^carbohydrate metabolic process	.	.
TRINITY_DN75559_c1_g1	TRINITY_DN75559_c1_g1_i7	GUNZ_DICD3^GUNZ_DICD3^Q:1159-446,H:26-253^56.3%ID^E:6.8e-70^RecName: Full=Endoglucanase Z;^Bacteria; Proteobacteria; Gammaproteobacteria; Enterobacterales; Pectobacteriaceae; Dickeya`GUNZ_DICD3^GUNZ_DICD3^Q:435-190,H:257-330^57.3%ID^E:1.2e-18^RecName: Full=Endoglucanase Z;^Bacteria; Proteobacteria; Gammaproteobacteria; Enterobacterales; Pectobacteriaceae; Dickeya	.	TRINITY_DN75559_c1_g1_i7.p1	416-1156[-]	GUNZ_DICD3^GUNZ_DICD3^Q:8-237,H:25-253^56.7%ID^E:8.3e-70^RecName: Full=Endoglucanase Z;^Bacteria; Proteobacteria; Gammaproteobacteria; Enterobacterales; Pectobacteriaceae; Dickeya	PF00150.17^Cellulase^Cellulase (glycosyl hydrolase family 5)^43-232^E:4.1e-47	sigP:1^18^0.747^YES	.	COG2730^Glycoside hydrolase Family 5	KEGG:ddd:Dda3937_02793`KO:K01179	GO:0005576^cellular_component^extracellular region`GO:0030246^molecular_function^carbohydrate binding`GO:0008810^molecular_function^cellulase activity`GO:0030245^biological_process^cellulose catabolic process	GO:0004553^molecular_function^hydrolase activity, hydrolyzing O-glycosyl compounds`GO:0005975^biological_process^carbohydrate metabolic process	.	.
TRINITY_DN75559_c1_g1	TRINITY_DN75559_c1_g1_i6	GUNZ_DICD3^GUNZ_DICD3^Q:1202-489,H:26-253^56.3%ID^E:7e-70^RecName: Full=Endoglucanase Z;^Bacteria; Proteobacteria; Gammaproteobacteria; Enterobacterales; Pectobacteriaceae; Dickeya`GUNZ_DICD3^GUNZ_DICD3^Q:478-233,H:257-330^57.3%ID^E:7.3e-19^RecName: Full=Endoglucanase Z;^Bacteria; Proteobacteria; Gammaproteobacteria; Enterobacterales; Pectobacteriaceae; Dickeya	.	TRINITY_DN75559_c1_g1_i6.p1	459-1199[-]	GUNZ_DICD3^GUNZ_DICD3^Q:8-237,H:25-253^56.7%ID^E:8.3e-70^RecName: Full=Endoglucanase Z;^Bacteria; Proteobacteria; Gammaproteobacteria; Enterobacterales; Pectobacteriaceae; Dickeya	PF00150.17^Cellulase^Cellulase (glycosyl hydrolase family 5)^43-232^E:4.1e-47	sigP:1^18^0.747^YES	.	COG2730^Glycoside hydrolase Family 5	KEGG:ddd:Dda3937_02793`KO:K01179	GO:0005576^cellular_component^extracellular region`GO:0030246^molecular_function^carbohydrate binding`GO:0008810^molecular_function^cellulase activity`GO:0030245^biological_process^cellulose catabolic process	GO:0004553^molecular_function^hydrolase activity, hydrolyzing O-glycosyl compounds`GO:0005975^biological_process^carbohydrate metabolic process	.	.
TRINITY_DN75559_c1_g1	TRINITY_DN75559_c1_g1_i1	GUNZ_DICD3^GUNZ_DICD3^Q:2052-1108,H:26-330^57.6%ID^E:3.4e-98^RecName: Full=Endoglucanase Z;^Bacteria; Proteobacteria; Gammaproteobacteria; Enterobacterales; Pectobacteriaceae; Dickeya	.	TRINITY_DN75559_c1_g1_i1.p1	967-2049[-]	GUNZ_DICD3^GUNZ_DICD3^Q:8-314,H:25-330^57.9%ID^E:2.8e-98^RecName: Full=Endoglucanase Z;^Bacteria; Proteobacteria; Gammaproteobacteria; Enterobacterales; Pectobacteriaceae; Dickeya	PF00150.17^Cellulase^Cellulase (glycosyl hydrolase family 5)^43-278^E:5.1e-56	sigP:1^18^0.747^YES	.	COG2730^Glycoside hydrolase Family 5	KEGG:ddd:Dda3937_02793`KO:K01179	GO:0005576^cellular_component^extracellular region`GO:0030246^molecular_function^carbohydrate binding`GO:0008810^molecular_function^cellulase activity`GO:0030245^biological_process^cellulose catabolic process	GO:0004553^molecular_function^hydrolase activity, hydrolyzing O-glycosyl compounds`GO:0005975^biological_process^carbohydrate metabolic process	.	.
TRINITY_DN75559_c1_g1	TRINITY_DN75559_c1_g1_i3	GUNZ_DICD3^GUNZ_DICD3^Q:826-446,H:129-253^62.2%ID^E:6.5e-39^RecName: Full=Endoglucanase Z;^Bacteria; Proteobacteria; Gammaproteobacteria; Enterobacterales; Pectobacteriaceae; Dickeya`GUNZ_DICD3^GUNZ_DICD3^Q:519-190,H:230-330^50%ID^E:4.4e-19^RecName: Full=Endoglucanase Z;^Bacteria; Proteobacteria; Gammaproteobacteria; Enterobacterales; Pectobacteriaceae; Dickeya	.	TRINITY_DN75559_c1_g1_i3.p1	416-826[-]	GUNZ_DICD3^GUNZ_DICD3^Q:1-127,H:129-253^62.2%ID^E:4.2e-39^RecName: Full=Endoglucanase Z;^Bacteria; Proteobacteria; Gammaproteobacteria; Enterobacterales; Pectobacteriaceae; Dickeya	PF00150.17^Cellulase^Cellulase (glycosyl hydrolase family 5)^1-118^E:4.8e-33	.	.	COG2730^Glycoside hydrolase Family 5	KEGG:ddd:Dda3937_02793`KO:K01179	GO:0005576^cellular_component^extracellular region`GO:0030246^molecular_function^carbohydrate binding`GO:0008810^molecular_function^cellulase activity`GO:0030245^biological_process^cellulose catabolic process	GO:0004553^molecular_function^hydrolase activity, hydrolyzing O-glycosyl compounds`GO:0005975^biological_process^carbohydrate metabolic process	.	.
TRINITY_DN75559_c1_g1	TRINITY_DN75559_c1_g1_i11	GUNZ_DICD3^GUNZ_DICD3^Q:882-169,H:102-330^60.3%ID^E:1.1e-76^RecName: Full=Endoglucanase Z;^Bacteria; Proteobacteria; Gammaproteobacteria; Enterobacterales; Pectobacteriaceae; Dickeya	.	TRINITY_DN75559_c1_g1_i11.p1	13-786[-]	GUNZ_DICD3^GUNZ_DICD3^Q:1-206,H:134-330^59.9%ID^E:1.4e-64^RecName: Full=Endoglucanase Z;^Bacteria; Proteobacteria; Gammaproteobacteria; Enterobacterales; Pectobacteriaceae; Dickeya	PF00150.17^Cellulase^Cellulase (glycosyl hydrolase family 5)^1-170^E:8.1e-43	.	.	COG2730^Glycoside hydrolase Family 5	KEGG:ddd:Dda3937_02793`KO:K01179	GO:0005576^cellular_component^extracellular region`GO:0030246^molecular_function^carbohydrate binding`GO:0008810^molecular_function^cellulase activity`GO:0030245^biological_process^cellulose catabolic process	GO:0004553^molecular_function^hydrolase activity, hydrolyzing O-glycosyl compounds`GO:0005975^biological_process^carbohydrate metabolic process	.	.
TRINITY_DN75559_c1_g1	TRINITY_DN75559_c1_g1_i10	GUNZ_DICD3^GUNZ_DICD3^Q:2055-1363,H:26-253^56.7%ID^E:4.5e-71^RecName: Full=Endoglucanase Z;^Bacteria; Proteobacteria; Gammaproteobacteria; Enterobacterales; Pectobacteriaceae; Dickeya`GUNZ_DICD3^GUNZ_DICD3^Q:1436-1107,H:230-330^50%ID^E:1.2e-18^RecName: Full=Endoglucanase Z;^Bacteria; Proteobacteria; Gammaproteobacteria; Enterobacterales; Pectobacteriaceae; Dickeya	.	TRINITY_DN75559_c1_g1_i10.p1	1333-2052[-]	GUNZ_DICD3^GUNZ_DICD3^Q:8-230,H:25-253^57.1%ID^E:3.3e-71^RecName: Full=Endoglucanase Z;^Bacteria; Proteobacteria; Gammaproteobacteria; Enterobacterales; Pectobacteriaceae; Dickeya	PF00150.17^Cellulase^Cellulase (glycosyl hydrolase family 5)^43-221^E:5.7e-46	sigP:1^18^0.808^YES	.	COG2730^Glycoside hydrolase Family 5	KEGG:ddd:Dda3937_02793`KO:K01179	GO:0005576^cellular_component^extracellular region`GO:0030246^molecular_function^carbohydrate binding`GO:0008810^molecular_function^cellulase activity`GO:0030245^biological_process^cellulose catabolic process	GO:0004553^molecular_function^hydrolase activity, hydrolyzing O-glycosyl compounds`GO:0005975^biological_process^carbohydrate metabolic process	.	.
TRINITY_DN220195_c0_g1	TRINITY_DN220195_c0_g1_i1	PEL2_BACIU^PEL2_BACIU^Q:1032-58,H:12-344^44.8%ID^E:3.9e-77^RecName: Full=Pectin lyase;^Bacteria; Firmicutes; Bacilli; Bacillales; Bacillaceae; Bacillus	.	TRINITY_DN220195_c0_g1_i1.p1	46-1071[-]	PEL2_BACIU^PEL2_BACIU^Q:14-338,H:12-344^44.8%ID^E:4.4e-77^RecName: Full=Pectin lyase;^Bacteria; Firmicutes; Bacilli; Bacillales; Bacillaceae; Bacillus	PF00544.18^Pec_lyase_C^Pectate lyase^90-267^E:8.3e-34	sigP:1^22^0.883^YES	.	COG3866^pectate lyase activity	.	GO:0005576^cellular_component^extracellular region`GO:0047490^molecular_function^pectin lyase activity	.	.	.
