# Supplementary material for: Genomic dissection of an extended phenotype: Oak galling by a cynipid gall wasp
Source: PLoS Genet. 2019 Nov 4;15(11):e1008398. doi: 10.1371/journal.pgen.1008398 (PMC6855507; doi:10.1371/journal.pgen.1008398)
Supplement: S19 Table — PCWDE sequences for the cynipids Aylax hypecoi, Eschatocerus acaciae and Synergus japonicus, the three most contiguous gall wasp species draft genomes in this study. The table shows best hits for non-overlapping regions of each contig in tabular output format. In addition to annotations for PCWDEs in bacteria and identified as homologous to those in the pine beetle Dendroctonus ponderosae, other regions of the same contigs are annotated as genes with homologues in the Hymenoptera. This confirms that cynipid PCWDE genes are integrated into these species’ nuclear genomes alongside ancestrally hymenopteran genes. (XLSX) [file pgen.1008398.s034.xlsx]

## Sheet: S11 Table
S19 Table. Nucelotide versus protein blast results of best hits for non-overlapping regions per contig in tabular output form for A. hypecoi, E. acaciae, and S. japonicus contigs that contain plant cell wall degrading enzymes of bacterial origin. In addition to these annotations other regions of these contigs are annotated as genes with homologs in other hymenopterans, indicating the plant cell w…
Query	Subject taxonomy id	Bit score	Subject ID	Percent identity	Alignment length	Number of mismatches	Number of gap opens	Query start	Query end	Subject start	Subject end	E-value	Scientific name	Kingdom	Subject description
Aylhyp_NODE_16_length_216151_cov_9.10974_ID_31	7463	1091	gi|820849920|ref|XP_012342636.1|	55.56	1393	533	22	160932	156853	1584	2923	0	Apis florea	Eukaryota	PREDICTED: LOW QUALITY PROTEIN: A-kinase anchor protein 9-like [Apis florea]
Aylhyp_NODE_16_length_216151_cov_9.10974_ID_31	222816	557	gi|817209847|ref|XP_012280985.1|	73.15	365	97	1	16276	17367	355	719	0	Orussus abietinus	Eukaryota	PREDICTED: uncharacterized protein LOC105700025 isoform X1 [Orussus abietinus]
Aylhyp_NODE_16_length_216151_cov_9.10974_ID_31	222816	328	gi|817209847|ref|XP_012280985.1|	59.81	316	123	2	15246	16190	44	356	0	Orussus abietinus	Eukaryota	PREDICTED: uncharacterized protein LOC105700025 isoform X1 [Orussus abietinus]
Aylhyp_NODE_16_length_216151_cov_9.10974_ID_31	222816	284	gi|817209847|ref|XP_012280985.1|	27.19	890	479	24	17444	19654	719	1592	0	Orussus abietinus	Eukaryota	PREDICTED: uncharacterized protein LOC105700025 isoform X1 [Orussus abietinus]
Aylhyp_NODE_16_length_216151_cov_9.10974_ID_31	222816	107	gi|817209847|ref|XP_012280985.1|	21.77	744	374	29	17576	19666	1205	1787	7e-18	Orussus abietinus	Eukaryota	PREDICTED: uncharacterized protein LOC105700025 isoform X1 [Orussus abietinus]
Aylhyp_NODE_16_length_216151_cov_9.10974_ID_31	222816	661	gi|817212768|ref|XP_012282578.1|	70.21	470	108	4	151479	152882	82	521	0	Orussus abietinus	Eukaryota	PREDICTED: 2-phosphoxylose phosphatase 1 [Orussus abietinus]
Aylhyp_NODE_16_length_216151_cov_9.10974_ID_31	222816	103	gi|817212768|ref|XP_012282578.1|	66.23	77	23	1	151132	151353	12	88	1e-17	Orussus abietinus	Eukaryota	PREDICTED: 2-phosphoxylose phosphatase 1 [Orussus abietinus]
Aylhyp_NODE_16_length_216151_cov_9.10974_ID_31	7425	308	gi|645030839|ref|XP_008209980.1|	58.52	270	44	3	31268	30459	1829	2030	3e-129	Nasonia vitripennis	Eukaryota	PREDICTED: dynein heavy chain 2, axonemal [Nasonia vitripennis]
Aylhyp_NODE_16_length_216151_cov_9.10974_ID_31	7425	191	gi|645030839|ref|XP_008209980.1|	93.88	98	6	0	31638	31345	1732	1829	3e-129	Nasonia vitripennis	Eukaryota	PREDICTED: dynein heavy chain 2, axonemal [Nasonia vitripennis]
Aylhyp_NODE_16_length_216151_cov_9.10974_ID_31	7425	200	gi|645030839|ref|XP_008209980.1|	59.3	172	40	2	29930	29418	2117	2259	8e-46	Nasonia vitripennis	Eukaryota	PREDICTED: dynein heavy chain 2, axonemal [Nasonia vitripennis]
Aylhyp_NODE_16_length_216151_cov_9.10974_ID_31	7425	157	gi|645030839|ref|XP_008209980.1|	60.29	136	28	1	33427	33020	1377	1486	5e-33	Nasonia vitripennis	Eukaryota	PREDICTED: dynein heavy chain 2, axonemal [Nasonia vitripennis]
Aylhyp_NODE_16_length_216151_cov_9.10974_ID_31	7425	130	gi|645030839|ref|XP_008209980.1|	85.71	70	10	0	24753	24544	3236	3305	1e-24	Nasonia vitripennis	Eukaryota	PREDICTED: dynein heavy chain 2, axonemal [Nasonia vitripennis]
Aylhyp_NODE_16_length_216151_cov_9.10974_ID_31	7425	92.8	gi|645030839|ref|XP_008209980.1|	39.04	146	63	1	36576	36139	698	817	4e-21	Nasonia vitripennis	Eukaryota	PREDICTED: dynein heavy chain 2, axonemal [Nasonia vitripennis]
Aylhyp_NODE_16_length_216151_cov_9.10974_ID_31	7425	45.4	gi|645030839|ref|XP_008209980.1|	61.29	31	12	0	36746	36654	665	695	4e-21	Nasonia vitripennis	Eukaryota	PREDICTED: dynein heavy chain 2, axonemal [Nasonia vitripennis]
Aylhyp_NODE_16_length_216151_cov_9.10974_ID_31	7425	103	gi|645030839|ref|XP_008209980.1|	36.13	238	64	3	35698	34985	905	1054	1e-16	Nasonia vitripennis	Eukaryota	PREDICTED: dynein heavy chain 2, axonemal [Nasonia vitripennis]
Aylhyp_NODE_16_length_216151_cov_9.10974_ID_31	1500265	401	gi|835617306|ref|WP_047586078.1|	65.81	310	106	0	46916	45987	30	339	3e-116	Methylibium sp. YR605	Bacteria	endoglucanase [Methylibium sp. YR605]
Aylhyp_NODE_16_length_216151_cov_9.10974_ID_31	610380	407	gi|307196243|gb|EFN77889.1|	77.82	239	52	1	22297	21584	3908	4146	2e-108	Harpegnathos saltator	Eukaryota	Dynein heavy chain 2, axonemal [Harpegnathos saltator]
Aylhyp_NODE_16_length_216151_cov_9.10974_ID_31	610380	108	gi|307196243|gb|EFN77889.1|	56.69	127	31	2	25205	24825	3224	3326	3e-18	Harpegnathos saltator	Eukaryota	Dynein heavy chain 2, axonemal [Harpegnathos saltator]
Aylhyp_NODE_16_length_216151_cov_9.10974_ID_31	307658	323	gi|826436401|ref|XP_012529402.1|	43.56	489	210	13	137878	136496	27	477	2e-89	Monomorium pharaonis	Eukaryota	PREDICTED: uncharacterized protein LOC105832746 isoform X1 [Monomorium pharaonis]
Aylhyp_NODE_16_length_216151_cov_9.10974_ID_31	8083	313	gi|551506419|ref|XP_005804742.1|	50.9	334	96	5	171598	172596	136	402	3e-88	Xiphophorus maculatus	Eukaryota	PREDICTED: pachytene checkpoint protein 2 homolog [Xiphophorus maculatus]
Aylhyp_NODE_16_length_216151_cov_9.10974_ID_31	104421	319	gi|307191047|gb|EFN74800.1|	43.02	444	159	5	34905	33574	1185	1534	1e-82	Camponotus floridanus	Eukaryota	Dynein heavy chain 2, axonemal [Camponotus floridanus]
Aylhyp_NODE_16_length_216151_cov_9.10974_ID_31	104421	108	gi|307191047|gb|EFN74800.1|	45.11	133	59	3	37206	36817	685	806	3e-18	Camponotus floridanus	Eukaryota	Dynein heavy chain 2, axonemal [Camponotus floridanus]
Aylhyp_NODE_16_length_216151_cov_9.10974_ID_31	143995	306	gi|805827285|ref|XP_012153483.1|	60.07	268	39	3	31268	30465	1812	2011	5e-78	Megachile rotundata	Eukaryota	PREDICTED: dynein heavy chain 2, axonemal [Megachile rotundata]
Aylhyp_NODE_16_length_216151_cov_9.10974_ID_31	143995	162	gi|805827285|ref|XP_012153483.1|	78.12	96	21	0	23635	23348	3457	3552	2e-34	Megachile rotundata	Eukaryota	PREDICTED: dynein heavy chain 2, axonemal [Megachile rotundata]
Aylhyp_NODE_16_length_216151_cov_9.10974_ID_31	143995	105	gi|805827285|ref|XP_012153483.1|	84.21	57	8	1	24152	23985	3343	3399	3e-17	Megachile rotundata	Eukaryota	PREDICTED: dynein heavy chain 2, axonemal [Megachile rotundata]
Aylhyp_NODE_16_length_216151_cov_9.10974_ID_31	13686	286	gi|322801872|gb|EFZ22444.1|	76.84	177	41	0	21518	20988	389	565	3e-77	Solenopsis invicta	Eukaryota	hypothetical protein SINV_12611, partial [Solenopsis invicta]
Aylhyp_NODE_16_length_216151_cov_9.10974_ID_31	64793	290	gi|780651895|ref|XP_011690608.1|	42.46	325	153	2	38270	37296	515	805	6e-73	Wasmannia auropunctata	Eukaryota	PREDICTED: dynein heavy chain 2, axonemal [Wasmannia auropunctata]
Aylhyp_NODE_16_length_216151_cov_9.10974_ID_31	64793	229	gi|780651895|ref|XP_011690608.1|	38.94	357	102	4	36046	34976	1057	1297	1e-54	Wasmannia auropunctata	Eukaryota	PREDICTED: dynein heavy chain 2, axonemal [Wasmannia auropunctata]
Aylhyp_NODE_16_length_216151_cov_9.10974_ID_31	64793	181	gi|780651895|ref|XP_011690608.1|	78.07	114	25	0	26284	25943	3115	3228	3e-40	Wasmannia auropunctata	Eukaryota	PREDICTED: dynein heavy chain 2, axonemal [Wasmannia auropunctata]
Aylhyp_NODE_16_length_216151_cov_9.10974_ID_31	64793	160	gi|780651895|ref|XP_011690608.1|	60	155	25	1	32910	32446	1760	1877	7e-34	Wasmannia auropunctata	Eukaryota	PREDICTED: dynein heavy chain 2, axonemal [Wasmannia auropunctata]
Aylhyp_NODE_16_length_216151_cov_9.10974_ID_31	64793	130	gi|780651895|ref|XP_011690608.1|	58.77	114	40	2	39418	39098	209	322	7e-25	Wasmannia auropunctata	Eukaryota	PREDICTED: dynein heavy chain 2, axonemal [Wasmannia auropunctata]
Aylhyp_NODE_16_length_216151_cov_9.10974_ID_31	443821	254	gi|759064132|ref|XP_011341463.1|	51.72	261	71	4	6017	5241	221	428	3e-67	Cerapachys biroi	Eukaryota	PREDICTED: ferrochelatase, mitochondrial isoform X1 [Cerapachys biroi]
Aylhyp_NODE_16_length_216151_cov_9.10974_ID_31	143995	257	gi|805767336|ref|XP_012135580.1|	52.06	315	121	5	167768	166914	321	635	3e-63	Megachile rotundata	Eukaryota	PREDICTED: A-kinase anchor protein 9-like isoform X1 [Megachile rotundata]
Aylhyp_NODE_16_length_216151_cov_9.10974_ID_31	222816	219	gi|817213213|ref|XP_012282819.1|	79.43	141	1	1	192730	193152	25	137	3e-59	Orussus abietinus	Eukaryota	PREDICTED: SUMO-conjugating enzyme UBC9 [Orussus abietinus]
Aylhyp_NODE_16_length_216151_cov_9.10974_ID_31	443821	231	gi|607354078|gb|EZA48745.1|	56.48	216	27	2	28740	28093	2375	2523	3e-55	Cerapachys biroi	Eukaryota	Dynein heavy chain 2, axonemal [Cerapachys biroi]
Aylhyp_NODE_16_length_216151_cov_9.10974_ID_31	443821	95.5	gi|607354078|gb|EZA48745.1|	80	55	11	0	24424	24260	3297	3351	3e-14	Cerapachys biroi	Eukaryota	Dynein heavy chain 2, axonemal [Cerapachys biroi]
Aylhyp_NODE_16_length_216151_cov_9.10974_ID_31	30195	226	gi|808142098|ref|XP_012172523.1|	48.43	223	90	1	39015	38347	71	268	8e-54	Bombus terrestris	Eukaryota	PREDICTED: dynein heavy chain 2, axonemal [Bombus terrestris]
Aylhyp_NODE_16_length_216151_cov_9.10974_ID_31	144034	212	gi|769848820|ref|XP_011635783.1|	82.64	121	18	1	84316	84669	5	125	9e-53	Pogonomyrmex barbatus	Eukaryota	PREDICTED: protein gooseberry-like isoform X3 [Pogonomyrmex barbatus]
Aylhyp_NODE_16_length_216151_cov_9.10974_ID_31	7425	218	gi|645007578|ref|XP_008216324.1|	54	250	75	8	201654	200932	214	432	2e-52	Nasonia vitripennis	Eukaryota	PREDICTED: serine/arginine repetitive matrix protein 2 isoform X1 [Nasonia vitripennis]
Aylhyp_NODE_16_length_216151_cov_9.10974_ID_31	83485	202	gi|815795420|ref|XP_012218360.1|	74.42	129	29	1	113623	114009	4	128	1e-49	Linepithema humile	Eukaryota	PREDICTED: segmentation protein paired isoform X2 [Linepithema humile]
Aylhyp_NODE_16_length_216151_cov_9.10974_ID_31	6185	203	gi|844835331|ref|XP_012792042.1|	31.34	434	198	6	34905	33604	747	1080	7e-47	Schistosoma haematobium	Eukaryota	Dynein heavy chain 2, axonemal, partial [Schistosoma haematobium]
Aylhyp_NODE_16_length_216151_cov_9.10974_ID_31	222816	202	gi|817209845|ref|XP_012280984.1|	40.99	344	87	4	36043	35012	806	1033	1e-46	Orussus abietinus	Eukaryota	PREDICTED: dynein heavy chain 2, axonemal [Orussus abietinus]
Aylhyp_NODE_16_length_216151_cov_9.10974_ID_31	222816	90.5	gi|817209845|ref|XP_012280984.1|	92.86	56	4	0	25618	25451	3044	3099	9e-13	Orussus abietinus	Eukaryota	PREDICTED: dynein heavy chain 2, axonemal [Orussus abietinus]
Aylhyp_NODE_16_length_216151_cov_9.10974_ID_31	222816	71.2	gi|817209845|ref|XP_012280984.1|	67.39	46	15	0	30439	30302	2003	2048	7e-07	Orussus abietinus	Eukaryota	PREDICTED: dynein heavy chain 2, axonemal [Orussus abietinus]
Aylhyp_NODE_16_length_216151_cov_9.10974_ID_31	37344	195	gi|817088616|ref|XP_012267134.1|	75.65	115	28	0	22933	22589	3842	3956	2e-44	Athalia rosae	Eukaryota	PREDICTED: dynein heavy chain 2, axonemal [Athalia rosae]
Aylhyp_NODE_16_length_216151_cov_9.10974_ID_31	37344	123	gi|817088616|ref|XP_012267134.1|	80.82	73	14	0	29338	29120	2440	2512	9e-23	Athalia rosae	Eukaryota	PREDICTED: dynein heavy chain 2, axonemal [Athalia rosae]
Aylhyp_NODE_16_length_216151_cov_9.10974_ID_31	37344	116	gi|817088616|ref|XP_012267134.1|	91.53	59	5	0	30219	30043	2238	2296	1e-20	Athalia rosae	Eukaryota	PREDICTED: dynein heavy chain 2, axonemal [Athalia rosae]
Aylhyp_NODE_16_length_216151_cov_9.10974_ID_31	37344	116	gi|817088616|ref|XP_012267134.1|	83.87	62	10	0	28997	28812	2513	2574	2e-20	Athalia rosae	Eukaryota	PREDICTED: dynein heavy chain 2, axonemal [Athalia rosae]
Aylhyp_NODE_16_length_216151_cov_9.10974_ID_31	37344	115	gi|817088616|ref|XP_012267134.1|	84.93	73	11	0	25043	24825	3347	3419	2e-20	Athalia rosae	Eukaryota	PREDICTED: dynein heavy chain 2, axonemal [Athalia rosae]
Aylhyp_NODE_16_length_216151_cov_9.10974_ID_31	37344	114	gi|817088616|ref|XP_012267134.1|	79.69	64	13	0	26546	26355	3007	3070	5e-20	Athalia rosae	Eukaryota	PREDICTED: dynein heavy chain 2, axonemal [Athalia rosae]
Aylhyp_NODE_16_length_216151_cov_9.10974_ID_31	37344	107	gi|817088616|ref|XP_012267134.1|	81.67	60	11	0	25889	25710	3176	3235	9e-18	Athalia rosae	Eukaryota	PREDICTED: dynein heavy chain 2, axonemal [Athalia rosae]
Aylhyp_NODE_16_length_216151_cov_9.10974_ID_31	37344	84.7	gi|817088616|ref|XP_012267134.1|	76.19	42	10	0	20708	20583	4454	4495	6e-11	Athalia rosae	Eukaryota	PREDICTED: dynein heavy chain 2, axonemal [Athalia rosae]
Aylhyp_NODE_16_length_216151_cov_9.10974_ID_31	222816	182	gi|817212758|ref|XP_012282573.1|	44.63	242	126	4	164750	164037	949	1186	2e-40	Orussus abietinus	Eukaryota	PREDICTED: golgin subfamily A member 4 isoform X1 [Orussus abietinus]
Aylhyp_NODE_16_length_216151_cov_9.10974_ID_31	411798	179	gi|795027066|ref|XP_011862155.1|	77.23	101	21	1	23297	23001	3591	3691	2e-39	Vollenhovia emeryi	Eukaryota	PREDICTED: dynein heavy chain 2, axonemal [Vollenhovia emeryi]
Aylhyp_NODE_465_length_58837_cov_7.73909_ID_929	77166	468	gi|546680223|gb|ERL90546.1|	44.91	530	288	3	2056	3636	22	550	2e-140	Dendroctonus ponderosae	Eukaryota	hypothetical protein D910_07894 [Dendroctonus ponderosae]
Aylhyp_NODE_465_length_58837_cov_7.73909_ID_929	326594	257	gi|766937756|ref|XP_011501346.1|	83.1	142	24	0	33607	34032	56	197	3e-72	Ceratosolen solmsi marchali	Eukaryota	PREDICTED: protein OPI10 homolog [Ceratosolen solmsi marchali]
Aylhyp_NODE_465_length_58837_cov_7.73909_ID_929	443821	196	gi|759042980|ref|XP_011330355.1|	70.45	132	36	1	8051	7665	247	378	1e-47	Cerapachys biroi	Eukaryota	PREDICTED: protein I'm not dead yet-like [Cerapachys biroi]
Aylhyp_NODE_465_length_58837_cov_7.73909_ID_929	64793	191	gi|780634431|ref|XP_011686288.1|	56.98	179	50	2	58439	57903	59	210	9e-46	Wasmannia auropunctata	Eukaryota	PREDICTED: protein I'm not dead yet-like isoform X1 [Wasmannia auropunctata]
Aylhyp_NODE_465_length_58837_cov_7.73909_ID_929	222816	187	gi|817190737|ref|XP_012270744.1|	70.63	126	37	0	7624	7247	359	484	2e-44	Orussus abietinus	Eukaryota	PREDICTED: protein I'm not dead yet [Orussus abietinus]
Aylhyp_NODE_465_length_58837_cov_7.73909_ID_929	222816	180	gi|817190844|ref|XP_012270798.1|	40.98	244	94	4	52026	51298	87	281	1e-42	Orussus abietinus	Eukaryota	PREDICTED: gustatory receptor for sugar taste 43a-like [Orussus abietinus]
Aylhyp_NODE_465_length_58837_cov_7.73909_ID_929	222816	166	gi|817190844|ref|XP_012270798.1|	44.78	201	71	3	47547	46945	301	461	4e-38	Orussus abietinus	Eukaryota	PREDICTED: gustatory receptor for sugar taste 43a-like [Orussus abietinus]
Aylhyp_NODE_465_length_58837_cov_7.73909_ID_929	83485	179	gi|815808076|ref|XP_012224858.1|	72.5	120	33	0	21631	21990	392	511	3e-42	Linepithema humile	Eukaryota	PREDICTED: GPI transamidase component PIG-S [Linepithema humile]
Aylhyp_NODE_465_length_58837_cov_7.73909_ID_929	83485	134	gi|815808076|ref|XP_012224858.1|	49.61	127	31	1	21034	21414	297	390	1e-27	Linepithema humile	Eukaryota	PREDICTED: GPI transamidase component PIG-S [Linepithema humile]
Aylhyp_NODE_465_length_58837_cov_7.73909_ID_929	326594	163	gi|766926529|ref|XP_011495212.1|	81.32	91	17	0	10002	9730	69	159	7e-37	Ceratosolen solmsi marchali	Eukaryota	PREDICTED: protein I'm not dead yet-like [Ceratosolen solmsi marchali]
Aylhyp_NODE_465_length_58837_cov_7.73909_ID_929	7425	145	gi|283135112|ref|NP_001164386.1|	39.6	202	82	3	47547	46945	300	462	8e-37	Nasonia vitripennis	Eukaryota	gustatory receptor 3 [Nasonia vitripennis]
Aylhyp_NODE_465_length_58837_cov_7.73909_ID_929	7425	43.9	gi|283135112|ref|NP_001164386.1|	52.38	42	20	0	46858	46733	454	495	8e-37	Nasonia vitripennis	Eukaryota	gustatory receptor 3 [Nasonia vitripennis]
Aylhyp_NODE_465_length_58837_cov_7.73909_ID_929	7425	84.7	gi|283135112|ref|NP_001164386.1|	44.92	118	65	0	48247	47894	153	270	1e-29	Nasonia vitripennis	Eukaryota	gustatory receptor 3 [Nasonia vitripennis]
Aylhyp_NODE_465_length_58837_cov_7.73909_ID_929	7425	80.1	gi|283135112|ref|NP_001164386.1|	49.32	73	37	0	48530	48312	88	160	1e-29	Nasonia vitripennis	Eukaryota	gustatory receptor 3 [Nasonia vitripennis]
Aylhyp_NODE_465_length_58837_cov_7.73909_ID_929	64838	162	gi|755969546|ref|XP_011306524.1|	81.91	94	17	0	10011	9730	575	668	1e-35	Fopius arisanus	Eukaryota	PREDICTED: uncharacterized protein LOC105268558 [Fopius arisanus]
Aylhyp_NODE_465_length_58837_cov_7.73909_ID_929	64838	95.9	gi|755969546|ref|XP_011306524.1|	66.18	68	19	1	24010	23807	462	525	4e-15	Fopius arisanus	Eukaryota	PREDICTED: uncharacterized protein LOC105268558 [Fopius arisanus]
Aylhyp_NODE_465_length_58837_cov_7.73909_ID_929	222816	148	gi|817190457|ref|XP_012270592.1|	87.65	81	10	0	54930	55172	73	153	3e-35	Orussus abietinus	Eukaryota	PREDICTED: PAXIP1-associated glutamate-rich protein 1 [Orussus abietinus]
Aylhyp_NODE_465_length_58837_cov_7.73909_ID_929	326594	92.4	gi|766938070|ref|XP_011501520.1|	48.98	98	48	1	50746	50459	252	349	5e-35	Ceratosolen solmsi marchali	Eukaryota	PREDICTED: LOW QUALITY PROTEIN: gustatory receptor for sugar taste 43a-like [Ceratosolen solmsi marchali]
Aylhyp_NODE_465_length_58837_cov_7.73909_ID_929	326594	90.5	gi|766938070|ref|XP_011501520.1|	39.02	123	47	1	50367	49999	346	440	5e-35	Ceratosolen solmsi marchali	Eukaryota	PREDICTED: LOW QUALITY PROTEIN: gustatory receptor for sugar taste 43a-like [Ceratosolen solmsi marchali]
Aylhyp_NODE_465_length_58837_cov_7.73909_ID_929	69319	158	gi|665799464|ref|XP_008547648.1|	84.71	85	13	0	6873	6619	999	1083	4e-34	Microplitis demolitor	Eukaryota	PREDICTED: uncharacterized protein LOC103571303 [Microplitis demolitor]
Aylhyp_NODE_465_length_58837_cov_7.73909_ID_929	30195	157	gi|340727072|ref|XP_003401875.1|	74.47	94	24	0	38141	38422	30	123	5e-34	Bombus terrestris	Eukaryota	PREDICTED: myotubularin-related protein 3 isoform X1 [Bombus terrestris]
Aylhyp_NODE_465_length_58837_cov_7.73909_ID_929	411798	137	gi|795008782|ref|XP_011858933.1|	61.54	104	40	0	56952	56641	25	128	1e-30	Vollenhovia emeryi	Eukaryota	PREDICTED: protein I'm not dead yet-like, partial [Vollenhovia emeryi]
Aylhyp_NODE_465_length_58837_cov_7.73909_ID_929	443821	142	gi|607365328|gb|EZA59526.1|	80	85	17	0	24356	24102	374	458	2e-30	Cerapachys biroi	Eukaryota	hypothetical protein X777_00369 [Cerapachys biroi]
Aylhyp_NODE_465_length_58837_cov_7.73909_ID_929	7460	142	gi|571542925|ref|XP_006559629.1|	88.31	77	9	0	26495	26265	110	186	2e-29	Apis mellifera	Eukaryota	PREDICTED: protein I'm not dead yet-like isoform X1 [Apis mellifera]
Aylhyp_NODE_465_length_58837_cov_7.73909_ID_929	307658	140	gi|826428304|ref|XP_012527798.1|	62.26	106	40	0	41739	42056	460	565	1e-28	Monomorium pharaonis	Eukaryota	PREDICTED: myotubularin-related protein 3 isoform X2 [Monomorium pharaonis]
Aylhyp_NODE_465_length_58837_cov_7.73909_ID_929	7462	138	gi|572257686|ref|XP_006607240.1|	72.94	85	19	1	44596	44850	786	866	4e-28	Apis dorsata	Eukaryota	PREDICTED: myotubularin-related protein 4-like isoform X3 [Apis dorsata]
Aylhyp_NODE_465_length_58837_cov_7.73909_ID_929	7425	130	gi|644995594|ref|XP_008208884.1|	66.96	112	34	1	57695	57360	202	310	1e-26	Nasonia vitripennis	Eukaryota	PREDICTED: protein I'm not dead yet-like [Nasonia vitripennis]
Aylhyp_NODE_465_length_58837_cov_7.73909_ID_929	610380	127	gi|749787958|ref|XP_011147462.1|	48.05	154	44	2	25164	24706	274	392	9e-26	Harpegnathos saltator	Eukaryota	PREDICTED: uncharacterized protein LOC105187980 isoform X1 [Harpegnathos saltator]
Aylhyp_NODE_465_length_58837_cov_7.73909_ID_929	104421	129	gi|307169722|gb|EFN62287.1|	92.19	64	5	0	39677	39868	319	382	2e-25	Camponotus floridanus	Eukaryota	Myotubularin-related protein 3 [Camponotus floridanus]
Aylhyp_NODE_465_length_58837_cov_7.73909_ID_929	326594	129	gi|766937758|ref|XP_011501347.1|	90.48	63	6	0	41048	41236	422	484	3e-25	Ceratosolen solmsi marchali	Eukaryota	PREDICTED: myotubularin-related protein 3 isoform X1 [Ceratosolen solmsi marchali]
Aylhyp_NODE_465_length_58837_cov_7.73909_ID_929	443821	125	gi|607365323|gb|EZA59521.1|	58.33	96	40	0	56522	56235	425	520	4e-25	Cerapachys biroi	Eukaryota	Protein I'm not dead yet, partial [Cerapachys biroi]
Aylhyp_NODE_465_length_58837_cov_7.73909_ID_929	7425	128	gi|156542522|ref|XP_001600658.1|	90.91	66	6	0	40556	40753	356	421	6e-25	Nasonia vitripennis	Eukaryota	PREDICTED: myotubularin-related protein 4 [Nasonia vitripennis]
Aylhyp_NODE_1696_length_25952_cov_8.35907_ID_3391	64838	746	gi|755951708|ref|XP_011301850.1|	75.73	511	107	3	9078	10562	413	922	0	Fopius arisanus	Eukaryota	PREDICTED: RNA-binding protein 26 isoform X1 [Fopius arisanus]
Aylhyp_NODE_1696_length_25952_cov_8.35907_ID_3391	222816	714	gi|817187951|ref|XP_012288522.1|	77.69	502	103	4	9156	10643	439	937	0	Orussus abietinus	Eukaryota	PREDICTED: RNA-binding protein 26 isoform X1 [Orussus abietinus]
Aylhyp_NODE_1696_length_25952_cov_8.35907_ID_3391	222816	123	gi|817187951|ref|XP_012288522.1|	50.31	163	32	2	7407	7889	21	136	7e-24	Orussus abietinus	Eukaryota	PREDICTED: RNA-binding protein 26 isoform X1 [Orussus abietinus]
Aylhyp_NODE_1696_length_25952_cov_8.35907_ID_3391	69319	356	gi|665807754|ref|XP_008552169.1|	76.52	230	24	1	4169	3480	70	269	1e-102	Microplitis demolitor	Eukaryota	PREDICTED: uncharacterized protein LOC103574487 [Microplitis demolitor]
Aylhyp_NODE_1696_length_25952_cov_8.35907_ID_3391	69319	159	gi|665807754|ref|XP_008552169.1|	85.71	84	12	0	3143	2892	319	402	3e-36	Microplitis demolitor	Eukaryota	PREDICTED: uncharacterized protein LOC103574487 [Microplitis demolitor]
Aylhyp_NODE_1696_length_25952_cov_8.35907_ID_3391	7462	224	gi|572266266|ref|XP_006611247.1|	70.19	161	20	2	4708	4226	21	153	6e-57	Apis dorsata	Eukaryota	PREDICTED: uncharacterized protein LOC102673144 [Apis dorsata]
Aylhyp_NODE_1696_length_25952_cov_8.35907_ID_3391	7425	194	gi|156555428|ref|XP_001605752.1|	54.81	239	62	2	18588	19304	22	214	6e-50	Nasonia vitripennis	Eukaryota	PREDICTED: protein SCO1 homolog, mitochondrial [Nasonia vitripennis]
Aylhyp_NODE_1696_length_25952_cov_8.35907_ID_3391	13686	167	gi|751218142|ref|XP_011162093.1|	43.88	237	76	5	13044	12358	41	228	2e-40	Solenopsis invicta	Eukaryota	PREDICTED: sodium/bile acid cotransporter 7-like [Solenopsis invicta]
Aylhyp_NODE_1696_length_25952_cov_8.35907_ID_3391	326594	169	gi|766927219|ref|XP_011495598.1|	61.11	144	49	2	25120	24692	128	265	8e-39	Ceratosolen solmsi marchali	Eukaryota	PREDICTED: parathyroid hormone 2 receptor-like [Ceratosolen solmsi marchali]
Aylhyp_NODE_1696_length_25952_cov_8.35907_ID_3391	222816	155	gi|817191418|ref|XP_012271106.1|	96.05	76	3	0	2781	2554	479	554	1e-34	Orussus abietinus	Eukaryota	PREDICTED: uncharacterized protein LOC105694740 [Orussus abietinus]
Aylhyp_NODE_1696_length_25952_cov_8.35907_ID_3391	1095629	128	gi|750949828|gb|KIK07702.1|	39.64	169	77	3	18801	19304	84	228	2e-27	Laccaria amethystina LaAM-08-1	Eukaryota	hypothetical protein K443DRAFT_2235 [Laccaria amethystina LaAM-08-1]
Aylhyp_NODE_1696_length_25952_cov_8.35907_ID_3391	7463	116	gi|820850041|ref|XP_003694077.2|	32.8	189	98	1	16875	16309	144	303	3e-23	Apis florea	Eukaryota	PREDICTED: uncharacterized protein LOC100870617 isoform X1 [Apis florea]
Aylhyp_NODE_1696_length_25952_cov_8.35907_ID_3391	443821	115	gi|607368574|gb|EZA62686.1|	69.74	76	21	1	12162	11941	191	266	4e-23	Cerapachys biroi	Eukaryota	Sodium/bile acid cotransporter [Cerapachys biroi]
Aylhyp_NODE_1696_length_25952_cov_8.35907_ID_3391	443821	108	gi|759033350|ref|XP_011351979.1|	65.48	84	28	1	12446	12195	171	253	2e-20	Cerapachys biroi	Eukaryota	PREDICTED: sodium/bile acid cotransporter 7-like isoform X1 [Cerapachys biroi]
Aylhyp_NODE_1696_length_25952_cov_8.35907_ID_3391	37344	108	gi|817061062|ref|XP_012252118.1|	90.57	53	5	0	3372	3214	348	400	7e-20	Athalia rosae	Eukaryota	PREDICTED: uncharacterized protein LOC105683797 [Athalia rosae]
Aylhyp_NODE_1696_length_25952_cov_8.35907_ID_3391	222816	104	gi|817190797|ref|XP_012270774.1|	60.4	101	12	1	24578	24276	264	336	2e-18	Orussus abietinus	Eukaryota	PREDICTED: secretin receptor-like isoform X1 [Orussus abietinus]
Aylhyp_NODE_1696_length_25952_cov_8.35907_ID_3391	7425	102	gi|644997596|ref|XP_008208263.1|	44.79	163	39	4	7401	7883	8	121	2e-17	Nasonia vitripennis	Eukaryota	PREDICTED: RNA-binding protein 26 isoform X2 [Nasonia vitripennis]
Aylhyp_NODE_1696_length_25952_cov_8.35907_ID_3391	30195	98.2	gi|340729869|ref|XP_003403217.1|	63.29	79	27	1	24003	23767	341	417	1e-16	Bombus terrestris	Eukaryota	PREDICTED: parathyroid hormone/parathyroid hormone-related peptide receptor-like isoform X3 [Bombus terrestris]
Aylhyp_NODE_1696_length_25952_cov_8.35907_ID_3391	37344	98.2	gi|817085922|ref|XP_012265667.1|	65.96	94	31	1	23702	23424	380	473	2e-16	Athalia rosae	Eukaryota	PREDICTED: parathyroid hormone/parathyroid hormone-related peptide receptor-like isoform X1 [Athalia rosae]
Aylhyp_NODE_1696_length_25952_cov_8.35907_ID_3391	7159	90.9	gi|157119197|ref|XP_001653296.1|	63.77	69	25	0	15774	15568	72	140	3e-15	Aedes aegypti	Eukaryota	AAEL008569-PA [Aedes aegypti]
Aylhyp_NODE_1696_length_25952_cov_8.35907_ID_3391	7462	88.6	gi|572305046|ref|XP_006618467.1|	34.42	154	84	3	17542	17081	9	145	2e-14	Apis dorsata	Eukaryota	PREDICTED: cyclin N-terminal domain-containing protein 1-like isoform X1 [Apis dorsata]
Aylhyp_NODE_1696_length_25952_cov_8.35907_ID_3391	136037	90.9	gi|646694595|gb|KDR08043.1|	59.38	64	26	0	2491	2300	533	596	4e-14	Zootermopsis nevadensis	Eukaryota	hypothetical protein L798_02197 [Zootermopsis nevadensis]
Aylhyp_NODE_1696_length_25952_cov_8.35907_ID_3391	104623	90.1	gi|542098081|ref|WP_021014621.1|	36.52	115	66	1	326	3	32	146	6e-14	Serratia sp. ATCC 39006	Bacteria	Rhamnogalacturonate lyase [Serratia sp. ATCC 39006]
Aylhyp_NODE_1696_length_25952_cov_8.35907_ID_3391	222816	80.1	gi|817190805|ref|XP_012270778.1|	62.3	61	22	1	19447	19629	218	277	1e-11	Orussus abietinus	Eukaryota	PREDICTED: protein SCO1 homolog, mitochondrial [Orussus abietinus]
Aylhyp_NODE_1696_length_25952_cov_8.35907_ID_3391	610380	83.2	gi|749778232|ref|XP_011143849.1|	60.36	111	41	1	8358	8690	230	337	1e-11	Harpegnathos saltator	Eukaryota	PREDICTED: RNA-binding protein 26 isoform X1 [Harpegnathos saltator]
Aylhyp_NODE_1696_length_25952_cov_8.35907_ID_3391	51337	75.9	gi|507577793|ref|XP_004672419.1|	77.55	49	11	0	15273	15127	110	158	9e-11	Jaculus jaculus	Eukaryota	PREDICTED: tubulin polymerization-promoting protein family member 2 [Jaculus jaculus]
Aylhyp_NODE_1696_length_25952_cov_8.35907_ID_3391	103372	72.4	gi|746855204|ref|XP_011058260.1|	90.91	33	3	0	8789	8887	339	371	3e-08	Acromyrmex echinatior	Eukaryota	PREDICTED: RNA-binding protein 26 isoform X2 [Acromyrmex echinatior]
Aylhyp_NODE_5873_length_9467_cov_11.5525_ID_11745	222816	940	gi|817212181|ref|XP_012282266.1|	48.13	1014	510	6	8021	4989	575	1575	0	Orussus abietinus	Eukaryota	PREDICTED: uncharacterized protein LOC105700713 [Orussus abietinus]
Aylhyp_NODE_5873_length_9467_cov_11.5525_ID_11745	204037;579405	292	gi|506335320|ref|WP_015855039.1|	48.39	310	158	1	2236	1313	3	312	6e-84	Dickeya;Dickeya dadantii Ech703	Bacteria	MULTISPECIES: pectate lyase [Dickeya]
Aylhyp_NODE_5873_length_9467_cov_11.5525_ID_11745	69319	159	gi|665799861|ref|XP_008547866.1|	52.52	139	64	1	4999	4583	182	318	4e-38	Microplitis demolitor	Eukaryota	PREDICTED: uncharacterized protein LOC103571475 [Microplitis demolitor]
Aylhyp_NODE_5873_length_9467_cov_11.5525_ID_11745	411798	107	gi|795016540|ref|XP_011858530.1|	33.69	187	109	3	8554	8036	354	539	2e-19	Vollenhovia emeryi	Eukaryota	PREDICTED: uncharacterized protein LOC105556071 [Vollenhovia emeryi]
Aylhyp_NODE_5873_length_9467_cov_11.5525_ID_11745	411798	72.4	gi|795017470|ref|XP_011858863.1|	42.17	83	46	1	8975	8733	225	307	1e-08	Vollenhovia emeryi	Eukaryota	PREDICTED: uncharacterized protein LOC105556386 [Vollenhovia emeryi]
Aylhyp_NODE_6926_length_8250_cov_32.6833_ID_13851	610380	137	gi|749789601|ref|XP_011148114.1|	63.64	110	39	1	7117	6788	9	117	3e-30	Harpegnathos saltator	Eukaryota	PREDICTED: histone-lysine N-methyltransferase SETMAR-like [Harpegnathos saltator]
Aylhyp_NODE_6926_length_8250_cov_32.6833_ID_13851	392736	69.7	gi|648567149|ref|WP_026258900.1|	45.07	71	38	1	1485	1273	89	158	3e-08	Uliginosibacterium gangwonense	Bacteria	hypothetical protein [Uliginosibacterium gangwonense]
Aylhyp_NODE_7431_length_7771_cov_14.9402_ID_14861	77166	506	gi|478256485|gb|ENN76670.1|	44.81	549	291	5	5383	3755	9	551	1e-155	Dendroctonus ponderosae	Eukaryota	hypothetical protein YQE_06849, partial [Dendroctonus ponderosae]
Aylhyp_NODE_7431_length_7771_cov_14.9402_ID_14861	103372	120	gi|332027232|gb|EGI67318.1|	55.66	106	47	0	3542	3225	1	106	4e-27	Acromyrmex echinatior	Eukaryota	Mariner Mos1 transposase [Acromyrmex echinatior]
Aylhyp_NODE_8154_length_7203_cov_57.4398_ID_16307	77166	457	gi|478254461|gb|ENN74713.1|	44.92	532	277	9	4277	5848	38	561	3e-136	Dendroctonus ponderosae	Eukaryota	hypothetical protein YQE_08830, partial [Dendroctonus ponderosae]
Aylhyp_NODE_8154_length_7203_cov_57.4398_ID_16307	411798	136	gi|795016706|ref|XP_011858588.1|	39.66	174	95	2	852	349	357	526	2e-28	Vollenhovia emeryi	Eukaryota	PREDICTED: uncharacterized protein LOC105556126 [Vollenhovia emeryi]
Aylhyp_NODE_8154_length_7203_cov_57.4398_ID_16307	610380	73.6	gi|749748533|ref|XP_011136441.1|	80.49	41	8	0	7081	7203	1	41	6e-11	Harpegnathos saltator	Eukaryota	PREDICTED: putative uncharacterized protein FLJ37770, partial [Harpegnathos saltator]
Aylhyp_NODE_8154_length_7203_cov_57.4398_ID_16307	83485	69.3	gi|815809792|ref|XP_012225776.1|	46.03	126	66	1	1424	1047	188	311	2e-08	Linepithema humile	Eukaryota	PREDICTED: uncharacterized protein LOC105674189 [Linepithema humile]
Aylhyp_NODE_8154_length_7203_cov_57.4398_ID_16307	411798	62.4	gi|795021067|ref|XP_011860134.1|	31.58	152	80	3	1752	1312	65	197	3e-06	Vollenhovia emeryi	Eukaryota	PREDICTED: uncharacterized protein LOC105557495 [Vollenhovia emeryi]
Eaca_jcf7180000118743	77166	473	gi|478254461|gb|ENN74713.1|	45.3	532	276	9	6438	8015	39	561	6e-140	Dendroctonus ponderosae	Eukaryota	hypothetical protein YQE_08830, partial [Dendroctonus ponderosae]
Eaca_jcf7180000118743	77166	470	gi|478254461|gb|ENN74713.1|	45.35	527	276	6	16802	18361	39	560	3e-139	Dendroctonus ponderosae	Eukaryota	hypothetical protein YQE_08830, partial [Dendroctonus ponderosae]
Eaca_jcf7180000118743	77166	451	gi|478254461|gb|ENN74713.1|	42.22	540	301	6	1504	3102	26	561	2e-132	Dendroctonus ponderosae	Eukaryota	hypothetical protein YQE_08830, partial [Dendroctonus ponderosae]
Eaca_jcf7180000118743	77166	421	gi|478254461|gb|ENN74713.1|	45.36	485	256	5	11807	13246	81	561	3e-122	Dendroctonus ponderosae	Eukaryota	hypothetical protein YQE_08830, partial [Dendroctonus ponderosae]
Eaca_jcf7180000118743	7425	235	gi|645011470|ref|XP_008214266.1|	65.36	179	57	2	22512	23033	144	322	3e-63	Nasonia vitripennis	Eukaryota	PREDICTED: RING finger and CHY zinc finger domain-containing protein 1 isoform X1 [Nasonia vitripennis]
Eaca_jcf7180000118743	222816	230	gi|817200907|ref|XP_012276186.1|	86.89	122	16	0	31712	31347	146	267	1e-57	Orussus abietinus	Eukaryota	PREDICTED: myb-related protein B isoform X1 [Orussus abietinus]
Eaca_jcf7180000118743	143995	204	gi|805814738|ref|XP_012148287.1|	86.84	114	11	1	22115	22456	23	132	2e-53	Megachile rotundata	Eukaryota	PREDICTED: RING finger and CHY zinc finger domain-containing protein 1 isoform X3 [Megachile rotundata]
Eaca_jcf7180000118743	7425	204	gi|345497536|ref|XP_001600125.2|	64.74	190	17	2	29633	29070	521	662	2e-49	Nasonia vitripennis	Eukaryota	PREDICTED: transcriptional activator Myb [Nasonia vitripennis]
Eaca_jcf7180000118743	37344	166	gi|817070354|ref|XP_012257195.1|	57.33	150	44	3	30735	30340	356	503	2e-37	Athalia rosae	Eukaryota	PREDICTED: myb protein isoform X1 [Athalia rosae]
Eaca_jcf7180000118743	104421	105	gi|307171008|gb|EFN63071.1|	82.14	56	10	0	33347	33180	93	148	1e-18	Camponotus floridanus	Eukaryota	Myb protein [Camponotus floridanus]
Eaca_jcf7180000118743	7425	83.6	gi|156553620|ref|XP_001600071.1|	97.5	40	1	0	18920	18801	74	113	1e-13	Nasonia vitripennis	Eukaryota	PREDICTED: protein FAM32A-like [Nasonia vitripennis]
Eaca_jcf7180000118743	610380	75.1	gi|307195253|gb|EFN77215.1|	75.61	41	10	0	25915	25793	436	476	2e-09	Harpegnathos saltator	Eukaryota	Myb protein [Harpegnathos saltator]
Eaca_jcf7180000120883	222816	339	gi|817203855|ref|XP_012277773.1|	50.71	562	223	6	18523	16856	114	627	5e-92	Orussus abietinus	Eukaryota	PREDICTED: myosin-11 [Orussus abietinus]
Eaca_jcf7180000120883	1050222	268	gi|494671592|ref|WP_007429533.1|	44.98	329	161	7	6115	7053	21	345	8e-75	Paenibacillus sp. Aloe-11	Bacteria	pectate lyase [Paenibacillus sp. Aloe-11]
Eaca_jcf7180000120883	30195	192	gi|808122157|ref|XP_012164392.1|	59.46	185	52	2	15790	15239	862	1024	2e-45	Bombus terrestris	Eukaryota	PREDICTED: uncharacterized protein LOC100642565 isoform X5 [Bombus terrestris]
Eaca_jcf7180000120883	30195	114	gi|808122141|ref|XP_012164385.1|	49.65	284	119	5	18523	17690	149	414	1e-36	Bombus terrestris	Eukaryota	PREDICTED: uncharacterized protein LOC100642565 isoform X1 [Bombus terrestris]
Eaca_jcf7180000120883	30195	72.8	gi|808122141|ref|XP_012164385.1|	61.54	65	19	2	18822	18634	85	145	1e-36	Bombus terrestris	Eukaryota	PREDICTED: uncharacterized protein LOC100642565 isoform X1 [Bombus terrestris]
Eaca_jcf7180000120883	7460	77.4	gi|328788329|ref|XP_392370.3|	69.23	78	24	0	16140	15907	762	839	5e-10	Apis mellifera	Eukaryota	PREDICTED: intracellular protein transport protein USO1 isoformX1 [Apis mellifera]
Eaca_jcf7180000120883	7425	68.6	gi|645002445|ref|XP_008214386.1|	81.54	65	12	0	16478	16284	743	807	3e-07	Nasonia vitripennis	Eukaryota	PREDICTED: probable GPI-anchored adhesin-like protein PGA55 [Nasonia vitripennis]
Eaca_jcf7180000137301	796330	405	gi|390979540|dbj|BAM21527.1|	62.67	300	111	1	8306	9205	35	333	1e-118	Saccharophagus sp. Myt-1	Bacteria	cellulase [Saccharophagus sp. Myt-1]
Eaca_jcf7180000137301	155077	397	gi|806574|emb|CAA60493.1|	62.25	302	112	2	10665	11570	35	334	1e-116	Cellvibrio japonicus	Bacteria	endo-1,4-beta-glucanase [Cellvibrio japonicus]
Eaca_jcf7180000137301	1500262	394	gi|835440610|ref|WP_047506999.1|	61.2	299	116	0	12331	13227	4	302	2e-115	Methylibium sp. CF468	Bacteria	endoglucanase, partial [Methylibium sp. CF468]
Eaca_jcf7180000137301	443821	190	gi|759073841|ref|XP_011346586.1|	61.59	164	34	3	1402	911	183	317	7e-91	Cerapachys biroi	Eukaryota	PREDICTED: digestive cysteine proteinase 1 [Cerapachys biroi]
Eaca_jcf7180000137301	443821	177	gi|759073841|ref|XP_011346586.1|	58	150	26	2	803	357	317	430	7e-91	Cerapachys biroi	Eukaryota	PREDICTED: digestive cysteine proteinase 1 [Cerapachys biroi]
Eaca_jcf7180000137301	104421	124	gi|752878030|ref|XP_011256478.1|	70.93	86	19	2	324	85	470	555	4e-25	Camponotus floridanus	Eukaryota	PREDICTED: digestive cysteine proteinase 1 [Camponotus floridanus]
Eaca_jcf7180000137301	7463	118	gi|820837558|ref|XP_012349906.1|	51.69	118	28	2	2083	1730	123	211	2e-23	Apis florea	Eukaryota	PREDICTED: digestive cysteine proteinase 1 [Apis florea]
Eaca_jcf7180000137301	7425	115	gi|156543266|ref|XP_001606764.1|	58.1	105	37	2	4228	4521	88	192	6e-23	Nasonia vitripennis	Eukaryota	PREDICTED: methyltransferase-like protein 2-A [Nasonia vitripennis]
Eaca_jcf7180000137301	7460	100	gi|571519315|ref|XP_006564004.1|	53.54	99	34	2	4892	5173	138	229	1e-18	Apis mellifera	Eukaryota	PREDICTED: methyltransferase-like isoform X2 [Apis mellifera]
Eaca_jcf7180000137301	6978	100	gi|6448469|dbj|BAA86911.1|	66.67	63	21	0	1601	1413	215	277	1e-17	Periplaneta americana	Eukaryota	homologue of Sarcophaga 26,29kDa proteinase [Periplaneta americana]
Eaca_jcf7180000137301	6978	87.8	gi|6448469|dbj|BAA86911.1|	59.09	66	27	0	2370	2173	65	130	1e-13	Periplaneta americana	Eukaryota	homologue of Sarcophaga 26,29kDa proteinase [Periplaneta americana]
Eaca_jcf7180000137301	7462	87.8	gi|572264525|ref|XP_006610438.1|	54.55	77	23	1	2675	2445	1	65	1e-13	Apis dorsata	Eukaryota	PREDICTED: counting factor associated protein D-like [Apis dorsata]
Eaca_jcf7180000137301	222816	82.4	gi|817182912|ref|XP_012273561.1|	43.88	98	23	1	2738	2445	3	68	6e-12	Orussus abietinus	Eukaryota	PREDICTED: digestive cysteine proteinase 1 [Orussus abietinus]
Eaca_jcf7180000137301	37344	76.3	gi|817070049|ref|XP_012257028.1|	68	50	16	0	3992	4141	38	87	1e-10	Athalia rosae	Eukaryota	PREDICTED: methyltransferase-like protein 2-A isoform X1 [Athalia rosae]
Eaca_jcf7180000137301	37344	67.8	gi|817070049|ref|XP_012257028.1|	80	40	7	1	4671	4790	192	230	9e-08	Athalia rosae	Eukaryota	PREDICTED: methyltransferase-like protein 2-A isoform X1 [Athalia rosae]
Eaca_jcf7180000137301	307658	75.9	gi|826490832|ref|XP_012540054.1|	68.89	45	14	0	5370	5504	292	336	2e-10	Monomorium pharaonis	Eukaryota	PREDICTED: methyltransferase-like protein 2 [Monomorium pharaonis]
Synjap_jcf7180001978694	7463	592	gi|820852408|ref|XP_012343673.1|	61.19	469	180	1	52655	54055	1387	1855	3e-166	Apis florea	Eukaryota	PREDICTED: serine/threonine-protein kinase atr [Apis florea]
Synjap_jcf7180001978694	203122	442	gi|89952479|gb|ABD82494.1|	69.93	296	89	0	24427	23540	37	332	2e-130	Saccharophagus degradans 2-40	Bacteria	putative endoglucanase [Saccharophagus degradans 2-40]
Synjap_jcf7180001978694	37344	374	gi|817055134|ref|XP_012268371.1|	41.61	471	269	2	21732	20326	44	510	2e-108	Athalia rosae	Eukaryota	PREDICTED: facilitated trehalose transporter Tret1-like [Athalia rosae]
Synjap_jcf7180001978694	83485	323	gi|815818763|ref|XP_012230547.1|	57.6	283	120	0	51196	52044	1066	1348	9e-84	Linepithema humile	Eukaryota	PREDICTED: serine/threonine-protein kinase ATR [Linepithema humile]
Synjap_jcf7180001978694	83485	69.3	gi|815818763|ref|XP_012230547.1|	61.9	42	16	0	56512	56637	2260	2301	7e-07	Linepithema humile	Eukaryota	PREDICTED: serine/threonine-protein kinase ATR [Linepithema humile]
Synjap_jcf7180001978694	104421	288	gi|752896119|ref|XP_011266307.1|	99.28	138	1	0	58308	57895	303	440	8e-80	Camponotus floridanus	Eukaryota	PREDICTED: actin-like protein 6B [Camponotus floridanus]
Synjap_jcf7180001978694	69319	231	gi|665805416|ref|XP_008550900.1|	87.7	122	15	0	59256	58891	111	232	5e-60	Microplitis demolitor	Eukaryota	PREDICTED: actin-like protein 6B [Microplitis demolitor]
Synjap_jcf7180001978694	411798	203	gi|795081397|ref|XP_011877444.1|	54.4	182	53	1	43322	42777	56	207	2e-52	Vollenhovia emeryi	Eukaryota	PREDICTED: UPF0528 protein CG10038 [Vollenhovia emeryi]
Synjap_jcf7180001978694	7425	204	gi|156546458|ref|XP_001607305.1|	87.04	108	14	0	59627	59304	3	110	3e-51	Nasonia vitripennis	Eukaryota	PREDICTED: actin-like protein 6B [Nasonia vitripennis]
Synjap_jcf7180001978694	7425	167	gi|156546458|ref|XP_001607305.1|	89.41	85	9	0	58672	58418	218	302	1e-38	Nasonia vitripennis	Eukaryota	PREDICTED: actin-like protein 6B [Nasonia vitripennis]
Synjap_jcf7180001978694	37344	194	gi|817061920|ref|XP_012252586.1|	59.17	169	36	3	57091	57597	2344	2479	7e-45	Athalia rosae	Eukaryota	PREDICTED: serine/threonine-protein kinase ATR [Athalia rosae]
Synjap_jcf7180001978694	37344	178	gi|817061920|ref|XP_012252586.1|	27.31	443	221	5	49020	50348	596	937	6e-40	Athalia rosae	Eukaryota	PREDICTED: serine/threonine-protein kinase ATR [Athalia rosae]
Synjap_jcf7180001978694	13686	154	gi|322794382|gb|EFZ17486.1|	69.72	109	32	1	67276	66953	1010	1118	8e-33	Solenopsis invicta	Eukaryota	hypothetical protein SINV_16528, partial [Solenopsis invicta]
Synjap_jcf7180001978694	7425	147	gi|645001258|ref|XP_008209443.1|	85	80	12	0	55741	55980	2133	2212	2e-30	Nasonia vitripennis	Eukaryota	PREDICTED: serine/threonine-protein kinase atr isoform X1 [Nasonia vitripennis]
Synjap_jcf7180001978694	7425	113	gi|645001258|ref|XP_008209443.1|	92.73	55	4	0	56786	56950	2295	2349	4e-20	Nasonia vitripennis	Eukaryota	PREDICTED: serine/threonine-protein kinase atr isoform X1 [Nasonia vitripennis]
Synjap_jcf7180001978694	7460	147	gi|571573162|ref|XP_006565864.1|	35.12	242	89	2	49623	50348	765	938	2e-30	Apis mellifera	Eukaryota	PREDICTED: LOW QUALITY PROTEIN: serine/threonine-protein kinase atr-like [Apis mellifera]
Synjap_jcf7180001978694	64793	128	gi|780698248|ref|XP_011701352.1|	76.54	81	18	1	66408	66169	708	788	4e-25	Wasmannia auropunctata	Eukaryota	PREDICTED: neogenin-like, partial [Wasmannia auropunctata]
Synjap_jcf7180001978694	443821	73.6	gi|607365775|gb|EZA59955.1|	36	150	64	3	55199	55648	2044	2161	4e-24	Cerapachys biroi	Eukaryota	Serine/threonine-protein kinase atr [Cerapachys biroi]
Synjap_jcf7180001978694	443821	73.2	gi|607365775|gb|EZA59955.1|	67.19	64	21	0	55020	55211	1981	2044	4e-24	Cerapachys biroi	Eukaryota	Serine/threonine-protein kinase atr [Cerapachys biroi]
Synjap_jcf7180001978694	307658	110	gi|826486184|ref|XP_012539133.1|	31.47	286	162	5	47511	48350	286	543	3e-19	Monomorium pharaonis	Eukaryota	PREDICTED: serine/threonine-protein kinase ATR [Monomorium pharaonis]
Synjap_jcf7180001978694	443821	99.4	gi|607365778|gb|EZA59958.1|	75.81	62	15	0	57923	58108	1	62	5e-19	Cerapachys biroi	Eukaryota	hypothetical protein X777_16161, partial [Cerapachys biroi]
Synjap_jcf7180001978694	222816	109	gi|817183068|ref|XP_012274502.1|	63.29	79	29	0	50677	50913	992	1070	6e-19	Orussus abietinus	Eukaryota	PREDICTED: serine/threonine-protein kinase ATR [Orussus abietinus]
Synjap_jcf7180001978694	222816	77.8	gi|817183068|ref|XP_012274502.1|	39.47	114	53	3	54165	54506	1837	1934	2e-09	Orussus abietinus	Eukaryota	PREDICTED: serine/threonine-protein kinase ATR [Orussus abietinus]
Synjap_jcf7180001978694	143995	85.1	gi|383854856|ref|XP_003702936.1|	43.65	126	45	2	55274	55651	2043	2142	1e-11	Megachile rotundata	Eukaryota	PREDICTED: serine/threonine-protein kinase ATR isoform X1 [Megachile rotundata]
Synjap_jcf7180001978694	30195	81.3	gi|340724326|ref|XP_003400533.1|	45.35	86	44	1	54571	54819	1915	2000	2e-10	Bombus terrestris	Eukaryota	PREDICTED: serine/threonine-protein kinase atr [Bombus terrestris]
Synjap_jcf7180001978694	30195	72	gi|340724326|ref|XP_003400533.1|	63.83	47	17	0	56118	56258	2218	2264	1e-07	Bombus terrestris	Eukaryota	PREDICTED: serine/threonine-protein kinase atr [Bombus terrestris]
Synjap_jcf7180001978694	326594	80.9	gi|766923451|ref|XP_011506350.1|	84.78	46	7	0	65321	65184	1420	1465	2e-10	Ceratosolen solmsi marchali	Eukaryota	PREDICTED: LOW QUALITY PROTEIN: neogenin-like [Ceratosolen solmsi marchali]
Synjap_jcf7180001978694	7460	68.9	gi|571573173|ref|XP_006565868.1|	56.94	72	29	1	67602	67387	1122	1191	8e-07	Apis mellifera	Eukaryota	PREDICTED: neogenin isoform X4 [Apis mellifera]
Synjap_jcf7180001978694	103372	66.2	gi|746832428|ref|XP_011058279.1|	90.91	33	3	0	64602	64504	1456	1488	5e-06	Acromyrmex echinatior	Eukaryota	PREDICTED: neogenin-like isoform X1 [Acromyrmex echinatior]
Synjap_jcf7180001978807	77166	451	gi|546680223|gb|ERL90546.1|	40.11	566	303	7	9409	7721	18	550	7e-135	Dendroctonus ponderosae	Eukaryota	hypothetical protein D910_07894 [Dendroctonus ponderosae]
Synjap_jcf7180001978807	30195	325	gi|340722230|ref|XP_003399511.1|	61.58	354	74	11	18287	19342	73	366	4e-93	Bombus terrestris	Eukaryota	PREDICTED: E3 ubiquitin-protein ligase Hakai [Bombus terrestris]
Synjap_jcf7180001978807	37344	299	gi|817085070|ref|XP_012265207.1|	92.72	151	11	0	22903	22451	1	151	4e-85	Athalia rosae	Eukaryota	PREDICTED: transmembrane protein 115 [Athalia rosae]
Synjap_jcf7180001978807	144034	294	gi|769844774|ref|XP_011633637.1|	89.17	157	17	0	14549	14079	201	357	2e-80	Pogonomyrmex barbatus	Eukaryota	PREDICTED: uncharacterized protein LOC105424866 [Pogonomyrmex barbatus]
Synjap_jcf7180001978807	7463	234	gi|380014355|ref|XP_003691200.1|	74.19	155	16	1	14004	13540	347	477	3e-60	Apis florea	Eukaryota	PREDICTED: uncharacterized protein LOC100871601 [Apis florea]
Synjap_jcf7180001978807	7425	212	gi|156545038|ref|XP_001600435.1|	64.57	175	15	1	21930	21406	231	358	5e-55	Nasonia vitripennis	Eukaryota	PREDICTED: transmembrane protein 115 [Nasonia vitripennis]
Synjap_jcf7180001978807	326594	209	gi|766938518|ref|XP_011501767.1|	64.57	175	15	1	21930	21406	231	358	3e-54	Ceratosolen solmsi marchali	Eukaryota	PREDICTED: transmembrane protein 115 [Ceratosolen solmsi marchali]
Synjap_jcf7180001978807	13686	166	gi|751216369|ref|XP_011161131.1|	86.52	89	12	0	22238	21972	150	238	1e-39	Solenopsis invicta	Eukaryota	PREDICTED: transmembrane protein 115 [Solenopsis invicta]
Synjap_jcf7180001978807	443821	152	gi|759082710|ref|XP_011351243.1|	72.57	113	19	1	24438	24100	6	106	1e-37	Cerapachys biroi	Eukaryota	PREDICTED: small nuclear ribonucleoprotein F [Cerapachys biroi]
Synjap_jcf7180001978807	121845	155	gi|662200572|ref|XP_008473502.1|	88.46	78	9	0	13453	13220	554	631	2e-34	Diaphorina citri	Eukaryota	PREDICTED: uncharacterized protein LOC103510600 [Diaphorina citri]
Synjap_jcf7180001978807	326594	149	gi|766934564|ref|XP_011499609.1|	81.71	82	15	0	2643	2888	183	264	9e-33	Ceratosolen solmsi marchali	Eukaryota	PREDICTED: sugar phosphate exchanger 2 isoform X1 [Ceratosolen solmsi marchali]
Synjap_jcf7180001978807	326594	99.8	gi|766934564|ref|XP_011499609.1|	56.38	94	40	1	865	1146	1	93	4e-17	Ceratosolen solmsi marchali	Eukaryota	PREDICTED: sugar phosphate exchanger 2 isoform X1 [Ceratosolen solmsi marchali]
Synjap_jcf7180001978807	7460	145	gi|328778397|ref|XP_395969.4|	82.5	80	14	0	15346	15107	21	100	2e-31	Apis mellifera	Eukaryota	PREDICTED: uncharacterized protein LOC412513 [Apis mellifera]
Synjap_jcf7180001978807	37344	141	gi|817085066|ref|XP_012265204.1|	98.44	64	1	0	18296	18487	76	139	1e-30	Athalia rosae	Eukaryota	PREDICTED: E3 ubiquitin-protein ligase Hakai isoform X1 [Athalia rosae]
Synjap_jcf7180001978807	143995	142	gi|383858894|ref|XP_003704934.1|	82.76	87	15	0	4093	4353	423	509	1e-30	Megachile rotundata	Eukaryota	PREDICTED: sugar phosphate exchanger 2 isoform X2 [Megachile rotundata]
Synjap_jcf7180001978807	104421	138	gi|307179314|gb|EFN67678.1|	95.31	64	3	0	18555	18746	139	202	7e-30	Camponotus floridanus	Eukaryota	E3 ubiquitin-protein ligase Hakai [Camponotus floridanus]
Synjap_jcf7180001978807	610380	108	gi|307199485|gb|EFN80098.1|	78.79	66	13	1	14769	14575	94	159	1e-19	Harpegnathos saltator	Eukaryota	hypothetical protein EAI_06517 [Harpegnathos saltator]
Synjap_jcf7180001978807	13037	96.7	gi|357619682|gb|EHJ72157.1|	60	85	20	2	15086	14847	77	152	7e-16	Danaus plexippus	Eukaryota	hypothetical protein KGM_21938 [Danaus plexippus]
Synjap_jcf7180001978807	610380	95.9	gi|749776682|ref|XP_011143286.1|	40	160	47	3	2014	2481	48	162	9e-16	Harpegnathos saltator	Eukaryota	PREDICTED: sugar phosphate exchanger 2 isoform X1 [Harpegnathos saltator]
Synjap_jcf7180001978807	136037	82.4	gi|646694595|gb|KDR08043.1|	76.74	43	10	0	13130	13002	542	584	1e-11	Zootermopsis nevadensis	Eukaryota	hypothetical protein L798_02197 [Zootermopsis nevadensis]
Synjap_jcf7180001978807	59894	81.6	gi|525022807|ref|XP_005058891.1|	43.26	141	68	2	3518	3934	303	433	3e-11	Ficedula albicollis	Eukaryota	PREDICTED: sugar phosphate exchanger 2 [Ficedula albicollis]
Synjap_jcf7180001978807	121845	80.5	gi|662215711|ref|XP_008481754.1|	40.68	118	29	1	2131	2484	89	165	4e-11	Diaphorina citri	Eukaryota	PREDICTED: sugar phosphate exchanger 2-like [Diaphorina citri]
Synjap_jcf7180001978807	13686	67	gi|322780813|gb|EFZ10042.1|	70	40	12	0	5338	5219	38	77	5e-08	Solenopsis invicta	Eukaryota	hypothetical protein SINV_05408, partial [Solenopsis invicta]
Synjap_jcf7180001978807	37344	69.7	gi|817060619|ref|XP_012251874.1|	93.75	32	2	0	25676	25771	1	32	8e-08	Athalia rosae	Eukaryota	PREDICTED: uncharacterized protein LOC105683687 [Athalia rosae]
Synjap_jcf7180001978807	37344	64.7	gi|817060619|ref|XP_012251874.1|	40.85	164	82	7	25971	26438	34	190	4e-06	Athalia rosae	Eukaryota	PREDICTED: uncharacterized protein LOC105683687 [Athalia rosae]
Synjap_jcf7180001984771	1500262	385	gi|835440610|ref|WP_047506999.1|	57.58	330	131	2	8701	9663	2	331	1e-111	Methylibium sp. CF468	Bacteria	endoglucanase, partial [Methylibium sp. CF468]
Synjap_jcf7180001984771	1500265	334	gi|835617306|ref|WP_047586078.1|	67	297	98	0	5684	6574	32	328	1e-93	Methylibium sp. YR605	Bacteria	endoglucanase [Methylibium sp. YR605]
Synjap_jcf7180001984771	610380	254	gi|749784797|ref|XP_011146207.1|	48.37	246	126	1	40125	40859	257	502	1e-67	Harpegnathos saltator	Eukaryota	PREDICTED: probable cytochrome P450 6a13 [Harpegnathos saltator]
Synjap_jcf7180001984771	411798	233	gi|795050216|ref|XP_011869801.1|	46.55	232	122	2	42640	43332	273	503	3e-60	Vollenhovia emeryi	Eukaryota	PREDICTED: probable cytochrome P450 6a13 [Vollenhovia emeryi]
Synjap_jcf7180001984771	64793	202	gi|780632804|ref|XP_011685889.1|	39.16	263	157	2	39242	40024	1	262	3e-50	Wasmannia auropunctata	Eukaryota	PREDICTED: cytochrome P450 9e2-like [Wasmannia auropunctata]
Synjap_jcf7180001984771	64793	165	gi|780630171|ref|XP_011685277.1|	38.24	238	140	2	41813	42511	22	257	1e-37	Wasmannia auropunctata	Eukaryota	PREDICTED: cytochrome P450 9e2-like [Wasmannia auropunctata]
Synjap_jcf7180001984771	64838	102	gi|755966983|ref|XP_011305687.1|	55	100	33	2	17601	17900	27	114	6e-18	Fopius arisanus	Eukaryota	PREDICTED: uncharacterized protein LOC105268099 isoform X1 [Fopius arisanus]
Synjap_jcf7180001984771	13686	81.6	gi|322801286|gb|EFZ21973.1|	89.36	47	5	0	31485	31345	1	47	2e-13	Solenopsis invicta	Eukaryota	hypothetical protein SINV_08163, partial [Solenopsis invicta]
Synjap_jcf7180001984771	222816	85.1	gi|817220571|ref|XP_012285882.1|	78.95	57	11	1	19526	19693	305	361	1e-12	Orussus abietinus	Eukaryota	PREDICTED: uncharacterized protein LOC105702697, partial [Orussus abietinus]
Synjap_jcf7180001984771	1485682	68.2	gi|692169647|gb|KGG52124.1|	49.4	83	42	0	31370	31618	6	88	3e-08	Microsporidia sp. UGP3	Eukaryota	hypothetical protein DI09_207p20 [Mitosporidium daphniae]
Synjap_jcf7180001984771	7370	70.1	gi|755894413|ref|XP_011295350.1|	22.85	267	159	3	39443	40111	70	333	2e-07	Musca domestica	Eukaryota	PREDICTED: cytochrome P450 6g1-like [Musca domestica]
Synjap_jcf7180001984771	64838	66.2	gi|755966945|ref|XP_011305672.1|	42.11	76	39	2	38011	37799	98	173	3e-07	Fopius arisanus	Eukaryota	PREDICTED: uncharacterized protein LOC105268094 isoform X1 [Fopius arisanus]
Synjap_jcf7180001984771	7950	67	gi|831309991|ref|XP_012687380.1|	34.95	103	60	3	53387	53689	614	711	2e-06	Clupea harengus	Eukaryota	PREDICTED: hepatocyte growth factor-like, partial [Clupea harengus]
Synjap_jcf7180001984771	1230840	64.7	gi|634844931|ref|XP_007937867.1|	32.73	110	69	2	47208	47528	191	298	3e-06	Orycteropus afer afer	Eukaryota	PREDICTED: brain-specific serine protease 4 [Orycteropus afer afer]
Synjap_jcf7180001984771	326594	65.9	gi|766939437|ref|XP_011502273.1|	28.3	159	92	4	50988	51425	5	154	4e-06	Ceratosolen solmsi marchali	Eukaryota	PREDICTED: clotting factor B-like [Ceratosolen solmsi marchali]
Synjap_jcf7180001985411	7460	728	gi|328784011|ref|XP_624898.3|	76.15	524	21	4	86289	87860	916	1335	0	Apis mellifera	Eukaryota	PREDICTED: clustered mitochondria protein homolog isoform X2 [Apis mellifera]
Synjap_jcf7180001985411	610380	410	gi|749755952|ref|XP_011140476.1|	74.45	321	8	2	86289	87251	928	1174	3e-157	Harpegnathos saltator	Eukaryota	PREDICTED: clustered mitochondria protein homolog isoform X2 [Harpegnathos saltator]
Synjap_jcf7180001985411	610380	182	gi|749755952|ref|XP_011140476.1|	73.85	130	14	1	85792	86181	821	930	3e-157	Harpegnathos saltator	Eukaryota	PREDICTED: clustered mitochondria protein homolog isoform X2 [Harpegnathos saltator]
Synjap_jcf7180001985411	77166	513	gi|478256485|gb|ENN76670.1|	45.82	550	286	5	21493	19862	8	551	2e-155	Dendroctonus ponderosae	Eukaryota	hypothetical protein YQE_06849, partial [Dendroctonus ponderosae]
Synjap_jcf7180001985411	143995	215	gi|383857120|ref|XP_003704054.1|	61.59	164	57	2	39323	39808	544	703	1e-152	Megachile rotundata	Eukaryota	PREDICTED: armadillo repeat-containing protein 5 [Megachile rotundata]
Synjap_jcf7180001985411	143995	193	gi|383857120|ref|XP_003704054.1|	46.13	284	103	3	38409	39260	312	545	1e-152	Megachile rotundata	Eukaryota	PREDICTED: armadillo repeat-containing protein 5 [Megachile rotundata]
Synjap_jcf7180001985411	143995	189	gi|383857120|ref|XP_003704054.1|	57.23	159	66	1	37877	38347	158	316	1e-152	Megachile rotundata	Eukaryota	PREDICTED: armadillo repeat-containing protein 5 [Megachile rotundata]
Synjap_jcf7180001985411	104421	384	gi|307184461|gb|EFN70864.1|	65.44	272	62	3	107585	106770	301	540	6e-145	Camponotus floridanus	Eukaryota	Protein kinase C-binding protein 1 [Camponotus floridanus]
Synjap_jcf7180001985411	104421	166	gi|307184461|gb|EFN70864.1|	64.41	118	40	1	108018	107665	192	307	6e-145	Camponotus floridanus	Eukaryota	Protein kinase C-binding protein 1 [Camponotus floridanus]
Synjap_jcf7180001985411	7425	337	gi|345480198|ref|XP_001607351.2|	76.89	212	8	1	83223	83858	271	441	2e-140	Nasonia vitripennis	Eukaryota	PREDICTED: clustered mitochondria protein homolog [Nasonia vitripennis]
Synjap_jcf7180001985411	7425	199	gi|345480198|ref|XP_001607351.2|	96.84	95	3	0	83962	84246	440	534	2e-140	Nasonia vitripennis	Eukaryota	PREDICTED: clustered mitochondria protein homolog [Nasonia vitripennis]
Synjap_jcf7180001985411	77166	469	gi|478254461|gb|ENN74713.1|	45.01	531	276	7	18815	17247	40	562	4e-138	Dendroctonus ponderosae	Eukaryota	hypothetical protein YQE_08830, partial [Dendroctonus ponderosae]
Synjap_jcf7180001985411	77166	462	gi|478254461|gb|ENN74713.1|	42.55	557	304	8	27304	25658	13	561	1e-135	Dendroctonus ponderosae	Eukaryota	hypothetical protein YQE_08830, partial [Dendroctonus ponderosae]
Synjap_jcf7180001985411	77166	458	gi|478254461|gb|ENN74713.1|	44.91	530	279	6	24586	23024	39	564	3e-134	Dendroctonus ponderosae	Eukaryota	hypothetical protein YQE_08830, partial [Dendroctonus ponderosae]
Synjap_jcf7180001985411	222816	305	gi|817222381|ref|XP_012286569.1|	58.18	275	82	2	114892	114068	342	583	3e-116	Orussus abietinus	Eukaryota	PREDICTED: myotubularin-related protein 9 [Orussus abietinus]
Synjap_jcf7180001985411	222816	150	gi|817222381|ref|XP_012286569.1|	85.29	102	15	0	115283	114978	243	344	3e-116	Orussus abietinus	Eukaryota	PREDICTED: myotubularin-related protein 9 [Orussus abietinus]
Synjap_jcf7180001985411	222816	82	gi|817222381|ref|XP_012286569.1|	69.09	55	17	0	121077	120913	1	55	1e-10	Orussus abietinus	Eukaryota	PREDICTED: myotubularin-related protein 9 [Orussus abietinus]
Synjap_jcf7180001985411	222816	241	gi|817211309|ref|XP_012281786.1|	71.69	166	9	1	3208	2711	420	547	2e-109	Orussus abietinus	Eukaryota	PREDICTED: probable ATP-dependent RNA helicase DHX34 [Orussus abietinus]
Synjap_jcf7180001985411	222816	126	gi|817211309|ref|XP_012281786.1|	79.45	73	15	0	3733	3515	305	377	2e-109	Orussus abietinus	Eukaryota	PREDICTED: probable ATP-dependent RNA helicase DHX34 [Orussus abietinus]
Synjap_jcf7180001985411	222816	87.4	gi|817211309|ref|XP_012281786.1|	89.13	46	5	0	3420	3283	375	420	2e-109	Orussus abietinus	Eukaryota	PREDICTED: probable ATP-dependent RNA helicase DHX34 [Orussus abietinus]
Synjap_jcf7180001985411	7462	379	gi|572259111|ref|XP_006607911.1|	64.03	278	59	2	107588	106755	246	482	7e-104	Apis dorsata	Eukaryota	PREDICTED: protein kinase C-binding protein 1-like isoform X1 [Apis dorsata]
Synjap_jcf7180001985411	443821	382	gi|759071029|ref|XP_011345104.1|	77.01	261	33	2	82324	83106	34	267	6e-103	Cerapachys biroi	Eukaryota	PREDICTED: clustered mitochondria protein homolog [Cerapachys biroi]
Synjap_jcf7180001985411	225117	374	gi|694452101|ref|XP_009351072.1|	51.35	407	94	4	86535	87755	847	1149	1e-101	Pyrus x bretschneideri	Eukaryota	PREDICTED: clustered mitochondria protein homolog, partial [Pyrus x bretschneideri]
Synjap_jcf7180001985411	83485	370	gi|815801756|ref|XP_012221546.1|	63.88	263	55	1	107585	106797	252	474	4e-101	Linepithema humile	Eukaryota	PREDICTED: protein kinase C-binding protein 1 isoform X1 [Linepithema humile]
Synjap_jcf7180001985411	64838	340	gi|755988780|ref|XP_011311966.1|	65.64	326	53	6	62464	61493	161	429	8e-94	Fopius arisanus	Eukaryota	PREDICTED: serine/threonine-protein kinase unc-51 [Fopius arisanus]
Synjap_jcf7180001985411	143995	327	gi|805756877|ref|XP_012144958.1|	56.25	352	59	4	96058	95009	443	701	1e-88	Megachile rotundata	Eukaryota	PREDICTED: mediator of RNA polymerase II transcription subunit 16 isoform X1 [Megachile rotundata]
Synjap_jcf7180001985411	326594	299	gi|766924086|ref|XP_011493868.1|	53.9	295	95	4	13704	12832	141	398	1e-82	Ceratosolen solmsi marchali	Eukaryota	PREDICTED: ubiquitin carboxyl-terminal hydrolase 30 [Ceratosolen solmsi marchali]
Synjap_jcf7180001985411	443821	304	gi|607355987|gb|EZA50535.1|	78.5	200	15	2	84579	85178	472	643	7e-79	Cerapachys biroi	Eukaryota	hypothetical protein X777_10728 [Cerapachys biroi]
Synjap_jcf7180001985411	6669	283	gi|321469993|gb|EFX80971.1|	62.74	212	38	1	83223	83858	252	422	3e-72	Daphnia pulex	Eukaryota	hypothetical protein DAPPUDRAFT_303760 [Daphnia pulex]
Synjap_jcf7180001985411	69319	253	gi|665804722|ref|XP_008550519.1|	76.97	165	38	0	111832	112326	37	201	3e-70	Microplitis demolitor	Eukaryota	PREDICTED: Golgi SNAP receptor complex member 2 [Microplitis demolitor]
Synjap_jcf7180001985411	7463	261	gi|820865551|ref|XP_012349281.1|	62.62	214	36	1	60682	60041	515	684	6e-68	Apis florea	Eukaryota	PREDICTED: serine/threonine-protein kinase unc-51 isoform X2 [Apis florea]
Synjap_jcf7180001985411	143995	261	gi|805792793|ref|XP_012142325.1|	63.59	217	35	1	60685	60035	523	695	4e-67	Megachile rotundata	Eukaryota	PREDICTED: serine/threonine-protein kinase unc-51 isoform X1 [Megachile rotundata]
Synjap_jcf7180001985411	64838	244	gi|755950677|ref|XP_011301502.1|	57.2	236	42	3	96058	95360	436	615	2e-61	Fopius arisanus	Eukaryota	PREDICTED: mediator of RNA polymerase II transcription subunit 16 [Fopius arisanus]
Synjap_jcf7180001985411	143995	218	gi|383847993|ref|XP_003699637.1|	63.47	167	29	1	69233	68733	45	179	1e-58	Megachile rotundata	Eukaryota	PREDICTED: U3 small nucleolar ribonucleoprotein protein IMP3 [Megachile rotundata]
Synjap_jcf7180001985411	7425	230	gi|345480283|ref|XP_003424119.1|	71.9	153	43	0	40432	40890	704	856	1e-56	Nasonia vitripennis	Eukaryota	PREDICTED: armadillo repeat-containing protein 5 isoform X1 [Nasonia vitripennis]
Synjap_jcf7180001985411	7425	211	gi|345480283|ref|XP_003424119.1|	47.2	286	98	4	38409	39260	311	545	1e-50	Nasonia vitripennis	Eukaryota	PREDICTED: armadillo repeat-containing protein 5 isoform X1 [Nasonia vitripennis]
Synjap_jcf7180001985411	7425	105	gi|345480283|ref|XP_003424119.1|	57.14	77	33	0	37080	37310	85	161	1e-17	Nasonia vitripennis	Eukaryota	PREDICTED: armadillo repeat-containing protein 5 isoform X1 [Nasonia vitripennis]
Synjap_jcf7180001985411	7425	79.7	gi|345480283|ref|XP_003424119.1|	48.84	86	44	0	36045	36302	1	86	7e-10	Nasonia vitripennis	Eukaryota	PREDICTED: armadillo repeat-containing protein 5 isoform X1 [Nasonia vitripennis]
Synjap_jcf7180001985411	83485	230	gi|815798020|ref|XP_012219680.1|	56.16	203	62	3	97087	96485	270	447	1e-56	Linepithema humile	Eukaryota	PREDICTED: mediator of RNA polymerase II transcription subunit 16 isoform X1 [Linepithema humile]
Synjap_jcf7180001988861	64838	532	gi|755964112|ref|XP_011304741.1|	69.94	356	107	0	13117	12050	651	1006	0	Fopius arisanus	Eukaryota	PREDICTED: uncharacterized protein LOC105267522 [Fopius arisanus]
Synjap_jcf7180001988861	64838	218	gi|755964112|ref|XP_011304741.1|	46.9	226	118	1	13772	13095	434	657	0	Fopius arisanus	Eukaryota	PREDICTED: uncharacterized protein LOC105267522 [Fopius arisanus]
Synjap_jcf7180001988861	64838	413	gi|755964112|ref|XP_011304741.1|	62.95	305	112	1	14641	13727	99	402	2e-116	Fopius arisanus	Eukaryota	PREDICTED: uncharacterized protein LOC105267522 [Fopius arisanus]
Synjap_jcf7180001988861	443821	373	gi|607351516|gb|EZA46815.1|	44.76	382	210	1	24814	23669	37	417	7e-107	Cerapachys biroi	Eukaryota	hypothetical protein X777_01384, partial [Cerapachys biroi]
Synjap_jcf7180001988861	59893	284	gi|498035081|ref|WP_010349237.1|	46.39	332	163	4	4995	4036	17	345	8e-80	Paenibacillus peoriae	Bacteria	pectate lyase [Paenibacillus peoriae]
Synjap_jcf7180001988861	443821	273	gi|759073881|ref|XP_011346609.1|	49.08	271	136	2	26782	25973	239	508	2e-73	Cerapachys biroi	Eukaryota	PREDICTED: uncharacterized protein LOC105284638 [Cerapachys biroi]
Synjap_jcf7180001988861	7425	256	gi|645041105|ref|XP_008214071.1|	58.53	217	69	2	15207	14620	154	370	9e-69	Nasonia vitripennis	Eukaryota	PREDICTED: uncharacterized protein LOC103317539, partial [Nasonia vitripennis]
Synjap_jcf7180001988861	64793	227	gi|780634665|ref|XP_011686344.1|	51.54	227	99	1	25985	25338	706	932	3e-56	Wasmannia auropunctata	Eukaryota	PREDICTED: uncharacterized protein LOC105449050 [Wasmannia auropunctata]
Synjap_jcf7180001988861	83485	207	gi|815769543|ref|XP_012234894.1|	51.27	197	91	2	27608	28195	3	195	3e-53	Linepithema humile	Eukaryota	PREDICTED: uncharacterized protein LOC105679440 [Linepithema humile]
Synjap_jcf7180001988861	7425	212	gi|645023477|ref|XP_008205387.1|	37.31	327	182	4	28258	29178	495	818	1e-51	Nasonia vitripennis	Eukaryota	PREDICTED: uncharacterized protein LOC100677967 [Nasonia vitripennis]
Synjap_jcf7180001988861	307658	147	gi|826413030|ref|XP_012543610.1|	35.81	229	145	1	16914	16228	7	233	2e-32	Monomorium pharaonis	Eukaryota	PREDICTED: uncharacterized protein LOC105841044 [Monomorium pharaonis]
Synjap_jcf7180001988861	143995	129	gi|805825681|ref|XP_012152724.1|	49.58	119	60	0	15565	15209	35	153	3e-26	Megachile rotundata	Eukaryota	PREDICTED: uncharacterized protein LOC105664127 [Megachile rotundata]
Synjap_jcf7180001988861	411798	94.7	gi|795013697|ref|XP_011883624.1|	36.17	188	101	6	16196	15660	238	415	1e-15	Vollenhovia emeryi	Eukaryota	PREDICTED: uncharacterized protein LOC105570787 [Vollenhovia emeryi]
Synjap_jcf7180001988861	407821	92	gi|675379820|gb|KFM72722.1|	40.59	101	59	1	8712	8413	189	289	3e-15	Stegodyphus mimosarum	Eukaryota	N-lysine methyltransferase SETD8, partial [Stegodyphus mimosarum]
Synjap_jcf7180001988861	7425	85.5	gi|645022216|ref|XP_008202057.1|	39.8	98	59	0	27316	27609	61	158	4e-12	Nasonia vitripennis	Eukaryota	PREDICTED: uncharacterized protein LOC103315376 [Nasonia vitripennis]
Synjap_jcf7180001988861	83485	69.3	gi|815819386|ref|XP_012230870.1|	71.05	38	11	0	34753	34866	26	63	2e-08	Linepithema humile	Eukaryota	PREDICTED: type-1 angiotensin II receptor-associated protein isoform X1 [Linepithema humile]
Synjap_jcf7180001988861	7165	72	gi|28569864|dbj|BAC57906.1|	39.62	106	60	1	2619	2936	805	906	5e-08	Anopheles gambiae	Eukaryota	reverse transcriptase [Anopheles gambiae]
Synjap_jcf7180001988861	244447	66.2	gi|657813381|ref|XP_008334002.1|	27.01	174	124	2	8484	7966	159	330	1e-06	Cynoglossus semilaevis	Eukaryota	PREDICTED: N-lysine methyltransferase SETD8-like isoform X1 [Cynoglossus semilaevis]
Synjap_jcf7180001990325	77166	440	gi|478254461|gb|ENN74713.1|	42.26	549	293	9	22134	20515	28	561	2e-128	Dendroctonus ponderosae	Eukaryota	hypothetical protein YQE_08830, partial [Dendroctonus ponderosae]
Synjap_jcf7180001990325	6669	261	gi|321478710|gb|EFX89667.1|	64.71	238	46	4	69230	69916	277	485	8e-70	Daphnia pulex	Eukaryota	synaptotagmin 1 protein, variant 2 [Daphnia pulex]
Synjap_jcf7180001990325	222816	200	gi|817187487|ref|XP_012288295.1|	53.85	182	65	1	37495	36950	295	457	5e-49	Orussus abietinus	Eukaryota	PREDICTED: cytochrome P450 6k1-like isoform X1 [Orussus abietinus]
Synjap_jcf7180001990325	103372	180	gi|746848228|ref|XP_011054513.1|	47.13	174	92	0	43312	42791	19	192	3e-42	Acromyrmex echinatior	Eukaryota	PREDICTED: cytochrome P450 6k1-like isoform X2 [Acromyrmex echinatior]
Synjap_jcf7180001990325	132113	174	gi|350427258|ref|XP_003494702.1|	93.02	86	6	0	83915	83658	107	192	8e-42	Bombus impatiens	Eukaryota	PREDICTED: lipase member H-like [Bombus impatiens]
Synjap_jcf7180001990325	443821	141	gi|759042430|ref|XP_011330066.1|	78.35	97	16	2	66775	67065	160	251	4e-30	Cerapachys biroi	Eukaryota	PREDICTED: synaptotagmin 1 isoform X1 [Cerapachys biroi]
Synjap_jcf7180001990325	83485	137	gi|815806981|ref|XP_012224278.1|	84.42	77	10	1	83156	82932	184	260	3e-29	Linepithema humile	Eukaryota	PREDICTED: pancreatic lipase-related protein 2 [Linepithema humile]
Synjap_jcf7180001990325	7130	129	gi|12658419|gb|AAK01129.1|AF331039_1	78.21	78	14	1	68655	68888	211	285	3e-26	Manduca sexta	Eukaryota	synaptotagmin [Manduca sexta]
Synjap_jcf7180001990325	7463	115	gi|380013267|ref|XP_003690686.1|	65.52	87	28	1	82724	82464	250	334	4e-22	Apis florea	Eukaryota	PREDICTED: phospholipase A1 member A [Apis florea]
Synjap_jcf7180001990325	143995	101	gi|805784055|ref|XP_012139965.1|	27.62	362	200	11	91795	92880	8	307	7e-18	Megachile rotundata	Eukaryota	PREDICTED: uncharacterized protein LOC105662416 [Megachile rotundata]
Synjap_jcf7180001990325	143995	93.6	gi|805784055|ref|XP_012139965.1|	27.22	371	209	8	91119	92225	4	315	3e-15	Megachile rotundata	Eukaryota	PREDICTED: uncharacterized protein LOC105662416 [Megachile rotundata]
Synjap_jcf7180001990325	143995	92.8	gi|805784055|ref|XP_012139965.1|	28.35	328	201	7	91237	92184	13	318	4e-15	Megachile rotundata	Eukaryota	PREDICTED: uncharacterized protein LOC105662416 [Megachile rotundata]
Synjap_jcf7180001990325	143995	67.8	gi|805784055|ref|XP_012139965.1|	26.18	317	194	9	91241	92161	21	307	5e-07	Megachile rotundata	Eukaryota	PREDICTED: uncharacterized protein LOC105662416 [Megachile rotundata]
Synjap_jcf7180001990325	222816	97.8	gi|817187491|ref|XP_012288297.1|	34.91	169	100	3	39569	39075	174	336	5e-16	Orussus abietinus	Eukaryota	PREDICTED: cytochrome P450 6k1-like [Orussus abietinus]
Synjap_jcf7180001990325	326594	95.1	gi|766925959|ref|XP_011494897.1|	40.58	138	41	2	14546	14136	1	98	1e-15	Ceratosolen solmsi marchali	Eukaryota	PREDICTED: sulfotransferase family cytosolic 1B member 1 [Ceratosolen solmsi marchali]
Synjap_jcf7180001990325	12957	89	gi|801385171|ref|XP_012055835.1|	67.74	62	20	0	84312	84127	54	115	6e-15	Atta cephalotes	Eukaryota	PREDICTED: uncharacterized protein LOC105618916 [Atta cephalotes]
Synjap_jcf7180001990325	64838	87.8	gi|755986530|ref|XP_011311216.1|	89.8	49	5	0	81568	81422	316	364	2e-13	Fopius arisanus	Eukaryota	PREDICTED: uncharacterized protein LOC105271386 isoform X1 [Fopius arisanus]
Synjap_jcf7180001990325	1420915	84	gi|682463756|gb|KFZ19028.1|	23.45	290	187	7	51521	52378	5	263	2e-12	Pseudogymnoascus pannorum VKM F-4520 (FW-2644)	Eukaryota	hypothetical protein V502_03873 [Pseudogymnoascus pannorum VKM F-4520 (FW-2644)]
Synjap_jcf7180001990325	69319	70.9	gi|665785160|ref|XP_008545680.1|	57.38	61	18	2	87602	87420	6	58	7e-08	Microplitis demolitor	Eukaryota	PREDICTED: phospholipase A1 member A [Microplitis demolitor]
Synjap_jcf7180001990325	7463	70.9	gi|820845524|ref|XP_012340785.1|	50	80	37	2	6796	7029	132	210	1e-07	Apis florea	Eukaryota	PREDICTED: uncharacterized protein LOC105735199 [Apis florea]
Synjap_jcf7180001990325	610380	69.3	gi|749754705|ref|XP_011139802.1|	97.06	34	1	0	65975	66076	125	158	4e-07	Harpegnathos saltator	Eukaryota	PREDICTED: synaptotagmin 1 isoform X1 [Harpegnathos saltator]
Synjap_jcf7180001990325	222816	67	gi|817182455|ref|XP_012271122.1|	82.05	39	7	0	81576	81460	313	351	1e-06	Orussus abietinus	Eukaryota	PREDICTED: pancreatic lipase-related protein 2 [Orussus abietinus]
