# Supplementary material for: Genomic dissection of an extended phenotype: Oak galling by a cynipid gall wasp
Source: PLoS Genet. 2019 Nov 4;15(11):e1008398. doi: 10.1371/journal.pgen.1008398 (PMC6855507; doi:10.1371/journal.pgen.1008398)
Supplement: S20 Table — All sequencing was paired end. Sample Name = original sample identification; Stage = developmental stage of a replicate in gall or bud; Raw Reads = number of read pairs sequenced; Trimmed Reads = number of read-pairs remaining after quality filtering and trimming; Salmon Mapped Reads = number of read pairs mapped by Salmon; Mapping Rate = percentage of trimmed reads that mapped to the transcriptome. (XLSX) [file pgen.1008398.s035.xlsx]

## Sheet: Sheet1
Sample Name	Stage	Tissue	Raw Reads	Trimmed Reads	Salmon Mapped Reads	Mapping Rate
1.Galls	Early	Gall	51311220	50657916	44834406	0.885042
4.Galls	Early	Gall	39357658	38912194	34500892	0.886634
8.Galls	Early	Gall	28750154	28398047	25050287	0.882113
211.Galls	Early	Gall	33857885	33406007	29629803	0.88696
127.Galls	Growth	Gall	45454909	44436211	39099662	0.879905
148.Galls	Growth	Gall	37893822	37276679	33060949	0.886907
182.Galls	Growth	Gall	17189006	17015523	15321646	0.900451
224.Galls	Growth	Gall	32082970	31477681	28637730	0.909779
234.Galls	Mature	Gall	11400484	11298501	9726247	0.860844
252.Galls	Mature	Gall	8726234	8642023	7688127	0.889621
270C.Galls	Mature	Bud	13139266	13032411	11519496	0.883911
281.Galls	Mature	Bud	14246930	14111546	12418307	0.88001
259C.Oak_Buds	S0	Bud	27830501	27595965	24503246	0.887929
268.Oak_Buds	S0	Bud	25070216	24651119	21006112	0.852136
284.Oak_Buds	S0	Bud	27302217	26942842	23399302	0.868479
297.Oak_Buds	S0	Bud	28368150	28174498	24422194	0.866819
292C.Oak_Buds	S1	Bud	27135431	26699687	23803290	0.891519
302.Oak_Buds	S1	Bud	35829612	35500761	31161573	0.877772
256.Oak_Buds	S1	Bud	25050592	24829865	22000286	0.886041
278.Oak_Buds	S1	Bud	20058732	19837477	17348059	0.874509
287.Oak_Buds	S3	Bud	47502595	47050652	40503770	0.860855
289.Oak_Buds	S3	Bud	28210464	27994760	24590134	0.878383
304.Oak_Buds	S3	Bud	28104954	27925507	24643237	0.882463
306.Oak_Buds	S3	Bud	25245987	25033621	21248829	0.848812
254.Oak_Buds	S4	Bud	32548039	32271660	28030610	0.868583
283.Oak_Buds	S4	Bud	23778210	23581906	20807104	0.882333
294.Oak_Buds	S4	Bud	30268336	30061423	26652322	0.886595
299.Oak_Buds	S4	Bud	30101327	29871918	26536591	0.888346
323C.Oak_Buds	S5	Leaf	19977106	19728636	17071676	0.865325
327C.Oak_Buds	S5	Leaf	31368659	31134817	27509319	0.883555
329C.Oak_Buds	S5	Leaf	38111915	37667847	32712840	0.868455
332C.Oak_Buds	S5	Leaf	45719309	44943539	39249302	0.873302
