# Supplementary material for: Genomic dissection of an extended phenotype: Oak galling by a cynipid gall wasp
Source: PLoS Genet. 2019 Nov 4;15(11):e1008398. doi: 10.1371/journal.pgen.1008398 (PMC6855507; doi:10.1371/journal.pgen.1008398)
Supplement: S21 Table — The table shows results of a nucleotide blast comparison between cellulases and chitinases identified in the Biorhiza pallida venom gland [49], in larvally expressed transcripts and in the B. pallida genome assembly. Results were filtered to included matches with an e-value score of 1e-5 or less. (XLSX) [file pgen.1008398.s036.xlsx]

## Sheet: Sheet1
Supplementary Table 21. Comparison of venom gland and larval cellulases and chitinases to each other and the B. pallida genome. Results were filtered to e-value of 1e-5 or less.
Cambier et al	This Study	Percent identity	Alignment length	Number of mismatches	Number of gap opens	Query start	Query end	Subject start	Subject end	E-value	Bit Score	Annotation
contig00227	TRINITY_DN50359_c0_g3	77.58	455	96	2	5	459	515	963	4e-101	358	Cellulase
contig00227	TRINITY_DN50359_c1_g1	73.15	447	66	2	92	484	920	474	2e-85	306	Cellulase
contig00227	TRINITY_DN50359_c1_g1	68.78	474	67	5	364	758	472	1	2e-65	239	Cellulase
contig00227	TRINITY_DN50359_c1_g1	80.71	197	30	1	4	192	1119	923	1e-49	187	Cellulase
contig02577	TRINITY_DN50359_c1_g1	74.35	230	24	1	1	195	1442	1671	6e-47	176	Cellulase
contig02577	TRINITY_DN50359_c1_g1	89.02	82	9	0	2	83	1317	1398	2e-26	107	Cellulase
contig00478	TRINITY_DN75762_c2_g3	63.91	507	153	9	43	528	660	1157	1e-16	77	Chitinase
contig02577	TRINITY_DN50359_c0_g3	67.21	183	28	3	45	195	357	175	1e-16	75.2	Cellulase
contig00227	TRINITY_DN75559_c1_g1	70.42	142	42	0	415	556	3034	3175	9e-14	68	Cellulase
contig02577	TRINITY_DN75559_c1_g1	75.76	99	23	1	92	189	1957	1859	2e-14	68	Cellulase
contig02577	TRINITY_DN75559_c1_g1	67.2	189	46	3	5	177	2159	1971	9e-13	62.6	Cellulase
contig00227	TRINITY_DN75559_c1_g1	75.68	74	18	0	371	444	2915	2988	2e-09	53.6	Cellulase
contig00227	TRINITY_DN50359_c1_g1	89.19	37	4	0	4	40	1197	1161	2e-08	50	Cellulase
contig00478	TRINITY_DN57554_c4_g4	67.24	174	54	3	258	429	1582	1754	2e-07	46.4	Chitinase
contig00478	TRINITY_DN57554_c4_g4	69.44	108	33	0	60	167	1276	1383	2e-07	46.4	Chitinase
contig00478	TRINITY_DN57554_c4_g4	67.48	123	34	1	454	570	2964	3086	3e-06	42.8	Chitinase
contig00478	TRINITY_DN57554_c4_g4	63.77	265	92	2	8	270	538	800	9e-06	41	Chitinase
Best BLAST match between chitinases and cellulases and B. pallida genome assembly for larval transcripts
Biorhiza_pallida_contig_69918-	TRINITY_DN50359_c0_g3	89.9	960	3	4	1388	2253	964	5	0	1361	Cellulase
Biorhiza_pallida_contig_167705-	TRINITY_DN50359_c1_g1	85.27	448	12	2	1015	1408	920	473	9e-159	551	Cellulase
Biorhiza_pallida_contig_37285-	TRINITY_DN57554_c4_g4	98.75	321	3	1	1196	1515	1902	1582	8e-161	558	Chitinase
Biorhiza_pallida_contig_540142-	TRINITY_DN63962_c3_g1	83.79	327	42	5	1	324	969	651	2e-95	338	Chitinase
Biorhiza_pallida_contig_630757-	TRINITY_DN68683_c5_g1	100	280	0	0	263	542	1933	2212	1e-145	506	Chitinase
Biorhiza_pallida_contig_29023-	TRINITY_DN73295_c1_g1	99.29	1542	10	1	2979	4520	3023	1483	0	2727	Chitinase
Biorhiza_pallida_contig_64742-	TRINITY_DN75559_c1_g1	95.24	757	21	3	465	1209	986	1739	0	1204	Cellulase
Biorhiza_pallida_contig_256750-	TRINITY_DN75762_c2_g3	89.54	564	0	2	1138	1642	1634	2197	0	796	Chitinase
Biorhiza_pallida_contig_108948-	TRINITY_DN83152_c0_g1	99.83	592	1	0	1436	2027	1037	1628	0	1063	Chitinase
Biorhiza_pallida_contig_167951-	TRINITY_DN83290_c1_g2	97.24	181	5	0	29	209	411	231	1e-84	304	Chitinase
Best BLAST match between chitinases and cellulases and B. pallida genome assembly for venom gland transcripts
Biorhiza_pallida_contig_249861-	contig00227	99.66	580	2	0	630	1209	4	583	0	1038	Cellulase
Biorhiza_pallida_contig_201797-	contig00478	100	386	0	0	1272	1657	183	568	0	697	Chitinase
Biorhiza_pallida_contig_720147-	contig02351	100	319	0	0	536	854	107	425	5e-168	576	Cellulase
Biorhiza_pallida_contig_249861-	contig02577	100	196	0	0	333	528	196	1	6e-101	354	Cellulase
