# Supplementary material for: Genomic dissection of an extended phenotype: Oak galling by a cynipid gall wasp
Source: PLoS Genet. 2019 Nov 4;15(11):e1008398. doi: 10.1371/journal.pgen.1008398 (PMC6855507; doi:10.1371/journal.pgen.1008398)
Supplement: S22 Table — Genes are sorted by mean expression in the gall comparison, note that mean expression levels are not directly comparable between experiments due to normalisation of gene counts during separate DESEq2 analyses. Where no annotation was made a “.” Is present in the description column. (XLSX) [file pgen.1008398.s037.xlsx]

## Sheet: Sheet1
S22 Table. Mean expression of uniquely DE genes in gall tissue contrasts for gall- and bud tissues. Genes are sorted by mean expression in the gall comparison, note that mean expression levels are not directly comparable between experiments due to normalisation of gene counts during DESEq2 analsys
Upregulated in Early versus Growth galls: 196 genes were expressed in both experiments
Gene name	Mean expression in gall tissues	Mean Expression in buds	Brief gene description from trinotate results
TRINITY_DN75537_c1_g1	1783.36	7513.65	Endoglucanase 17
TRINITY_DN76826_c1_g1	1334.27	104.069	Probable inactive purple acid phosphatase 27
TRINITY_DN75938_c0_g1	1163.36	5034.75	Probable polygalacturonase
TRINITY_DN56098_c2_g1	840.383	302.478	.
TRINITY_DN84485_c0_g1	786.555	1319.97	40S ribosomal protein S4
TRINITY_DN66500_c4_g1	739.909	3089.73	Zinc-finger homeodomain protein 9
TRINITY_DN84226_c0_g1	676.266	1438.33	Probable inactive leucine-rich repeat receptor-like protein kinase At3g03770
TRINITY_DN57012_c1_g1	675.443	3763.94	GDSL esterase/lipase EXL3
TRINITY_DN61770_c4_g1	650.401	82.3022	Probable inactive purple acid phosphatase 27
TRINITY_DN84391_c1_g1	566.151	6618.97	Protein TSS {ECO:0000303|PubMed:21185286}
TRINITY_DN64253_c0_g2	556.662	3138.47	Protein EXORDIUM
TRINITY_DN68188_c1_g2	507.798	2243.47	.
TRINITY_DN62626_c3_g1	453.891	1990.86	Protein RALF-like 34
TRINITY_DN84306_c0_g1	430.656	794.705	Probable vacuolar amino acid transporter YPQ3
TRINITY_DN59618_c2_g2	410.201	26.6456	Bifunctional dihydroflavonol 4-reductase/flavanone 4-reductase
TRINITY_DN80797_c0_g1	353.139	66.3029	Secoisolariciresinol dehydrogenase
TRINITY_DN77281_c1_g2	349.848	177.55	Glycerophosphodiester phosphodiesterase GDPD1, chloroplastic {ECO:0000305}
TRINITY_DN70667_c2_g2	346.697	845.439	Probable inactive receptor kinase At5g67200
TRINITY_DN79410_c0_g1	345.076	4669.42	Patellin-4
TRINITY_DN85580_c2_g1	340.784	596.027	Separase
TRINITY_DN79169_c1_g1	334.515	1705.54	TOG array regulator of axonemal microtubules protein 1
TRINITY_DN80240_c2_g2	328.027	1568.42	Endoglucanase 17
TRINITY_DN75434_c1_g1	316.98	143.029	Spermidine hydroxycinnamoyl transferase
TRINITY_DN76116_c0_g1	315.425	95.4023	.
TRINITY_DN77407_c2_g3	297.972	675.104	.
TRINITY_DN83117_c1_g2	288.357	298.294	Protein EXORDIUM-like 1
TRINITY_DN70533_c3_g1	286.279	1320.26	Long chain acyl-CoA synthetase 1
TRINITY_DN64871_c2_g1	281.048	1734.41	Scarecrow-like protein 28
TRINITY_DN70864_c1_g1	280.757	1522.32	Protein YLS3
TRINITY_DN57544_c2_g1	278.51	4695.85	GDSL esterase/lipase At5g33370
TRINITY_DN83117_c0_g1	273.641	169.887	Protein EXORDIUM
TRINITY_DN76760_c3_g1	272.548	2495.8	.
TRINITY_DN54390_c4_g1	270.853	511.151	Auxin-responsive protein IAA13
TRINITY_DN85662_c3_g1	263.972	994.001	Long chain acyl-CoA synthetase 1
TRINITY_DN82268_c1_g1	245.153	220.628	Probable RNA-binding protein ARP1
TRINITY_DN66227_c1_g1	227.866	1641.51	BTB/POZ domain-containing protein NPY2
TRINITY_DN61543_c0_g1	206.028	2540.52	.
TRINITY_DN56605_c5_g1	204.989	212.703	SPX domain-containing protein 2 {ECO:0000303|PubMed:18315545}
TRINITY_DN60721_c2_g1	200.965	465.747	Probable inactive receptor kinase At5g67200
TRINITY_DN51987_c0_g1	189.585	235.55	Myb-related protein 306
TRINITY_DN71811_c3_g1	185.987	592.542	VAN3-binding protein {ECO:0000303|PubMed:19363154}
TRINITY_DN82030_c0_g3	184.314	562.105	Leucine-rich repeat receptor-like protein kinase TDR
TRINITY_DN74895_c4_g1	182.388	599.377	Probable RNA-binding protein ARP1
TRINITY_DN78970_c2_g1	167.409	824.033	Transcription initiation factor TFIID subunit 8
TRINITY_DN52447_c0_g2	160.953	3307.64	3-ketoacyl-CoA synthase 10 {ECO:0000303|PubMed:18465198}
TRINITY_DN85348_c2_g1	159.862	365.725	Basic leucine zipper 34 {ECO:0000303|PubMed:11906833}
TRINITY_DN56457_c1_g1	159.084	1311.63	Transcription factor bHLH67
TRINITY_DN62986_c8_g2	156.72	108.781	Transcription factor bHLH61
TRINITY_DN77443_c0_g1	151.138	192.952	Cytochrome P450 78A5
TRINITY_DN62922_c4_g1	146.997	77.4347	Zinc finger protein MAGPIE {ECO:0000303|PubMed:17785527}
TRINITY_DN83616_c0_g1	144.266	810.345	Linoleate 9S-lipoxygenase 5
TRINITY_DN77347_c0_g1	139.703	822.438	Probable receptor-like protein kinase At1g49730
TRINITY_DN68199_c0_g1	138.598	904.191	.
TRINITY_DN82826_c0_g1	138.315	753.781	.
TRINITY_DN81412_c3_g1	131.86	551.931	.
TRINITY_DN73568_c3_g1	131.446	1103.62	.
TRINITY_DN63716_c0_g1	128.906	531.09	Long chain acyl-CoA synthetase 1
TRINITY_DN65249_c4_g1	126.208	1335.74	Receptor protein kinase-like protein ZAR1 {ECO:0000303|PubMed:27014878}
TRINITY_DN64927_c1_g1	123.616	989.353	.
TRINITY_DN66872_c1_g1	123.391	701.438	Probable pectinesterase 68
TRINITY_DN65610_c4_g1	121.695	523.629	E3 ubiquitin-protein ligase SPL2 {ECO:0000305}
TRINITY_DN59742_c3_g1	119.059	1658.08	Lysine histidine transporter-like 8
TRINITY_DN69000_c3_g2	118.439	1104.8	Protein JASON {ECO:0000305}
TRINITY_DN81719_c2_g1	116.674	586.545	Nitrate regulatory gene2 protein {ECO:0000303|PubMed:26744214}
TRINITY_DN78081_c1_g1	111.924	173.46	Probable RNA-binding protein ARP1
TRINITY_DN65401_c3_g1	104.395	1420.8	Rho GTPase-activating protein 2
TRINITY_DN80215_c2_g1	103.717	909.54	.
TRINITY_DN67953_c2_g4	102.472	195.085	Probable serine/threonine-protein kinase PBL28 {ECO:0000305}
TRINITY_DN72246_c0_g5	101.644	975.283	Probably inactive leucine-rich repeat receptor-like protein kinase IMK2
TRINITY_DN71233_c3_g3	101.357	747.202	Leucine-rich repeat receptor-like serine/threonine-protein kinase BAM3
TRINITY_DN72024_c5_g1	100.516	907.665	O-fucosyltransferase 11 {ECO:0000305}
TRINITY_DN69833_c0_g1	100.22	86.2253	Heat stress transcription factor B-4
TRINITY_DN81222_c0_g1	96.3553	957.841	Retrovirus-related Pol polyprotein from transposon TNT 1-94
TRINITY_DN59548_c0_g1	95.6629	403.492	.
TRINITY_DN49180_c0_g1	93.7561	544.319	Myb-related protein Zm38
TRINITY_DN59231_c5_g1	88.0798	42.9547	Ethylene-responsive transcription factor ERF012
TRINITY_DN69107_c0_g2	87.4479	243.245	Calmodulin-like protein 3
TRINITY_DN74939_c1_g2	86.7078	771.147	.
TRINITY_DN63476_c4_g1	84.6105	390.188	Glutathione S-transferase L1
TRINITY_DN68653_c1_g1	83.336	205.097	Protein TORNADO 1
TRINITY_DN69878_c2_g2	80.4408	226.984	Ankyrin repeat domain-containing protein 13C
TRINITY_DN77120_c0_g1	75.811	708.265	Guard cell S-type anion channel SLAC1
TRINITY_DN71811_c3_g2	73.9105	309.553	VAN3-binding protein {ECO:0000303|PubMed:19363154}
TRINITY_DN61611_c1_g1	73.6078	1158.41	.
TRINITY_DN69403_c2_g1	71.1185	748.151	Protein IQ-DOMAIN 1 {ECO:0000303|PubMed:15960618}
TRINITY_DN79042_c1_g7	68.9375	1159.37	Thermospermine synthase ACAULIS5
TRINITY_DN71057_c0_g1	68.2144	1130.06	Cysteine-rich receptor-like protein kinase 3
TRINITY_DN77786_c0_g1	63.5516	102.059	Protein BREVIS RADIX
TRINITY_DN71846_c0_g2	61.2365	155.065	Meiosis-specific protein ASY3 {ECO:0000305}
TRINITY_DN73498_c0_g1	60.2978	517.229	Vacuolar protein sorting-associated protein 2 homolog 2
TRINITY_DN52943_c0_g2	60.1652	50.9465	Protein EXORDIUM
TRINITY_DN62649_c5_g1	59.9057	909.011	Subtilisin-like protease SBT2.2 {ECO:0000303|PubMed:16193095}
TRINITY_DN76760_c3_g3	58.5572	273.369	.
TRINITY_DN61593_c2_g1	55.3015	6.42338	Secoisolariciresinol dehydrogenase
TRINITY_DN84264_c1_g2	53.0416	358.702	Beta-1,4-mannosyl-glycoprotein 4-beta-N-acetylglucosaminyltransferase
TRINITY_DN66812_c1_g4	51.364	334.646	2-hydroxyisoflavanone dehydratase
TRINITY_DN62718_c1_g1	50.9781	251.923	.
TRINITY_DN63823_c2_g1	49.4676	189.92	.
TRINITY_DN74461_c4_g1	47.3989	167.279	Proline-rich protein 3
TRINITY_DN66693_c1_g1	46.0769	2.23899	.
TRINITY_DN73137_c4_g1	45.9815	122.62	.
TRINITY_DN74900_c2_g1	44.4362	9.3543	Phospholipase A1-Igamma1, chloroplastic
TRINITY_DN79880_c1_g2	44.3889	509.064	Benzyl alcohol O-benzoyltransferase
TRINITY_DN84482_c3_g1	43.734	24.3511	Uncharacterized mitochondrial protein AtMg00310
TRINITY_DN78201_c1_g4	42.9279	290.831	Protein trichome birefringence-like 41
TRINITY_DN66462_c0_g2	42.1751	4.19711	.
TRINITY_DN64430_c2_g1	42.0985	89.121	Putative ribonuclease H protein At1g65750
TRINITY_DN79495_c0_g1	41.6361	342.206	Uncharacterized protein L728
TRINITY_DN85779_c4_g1	39.4047	293.099	Early nodulin-like protein 1
TRINITY_DN57965_c4_g1	39.0164	414.914	Transcription factor WER
TRINITY_DN72409_c4_g1	38.7532	13.3076	1-aminocyclopropane-1-carboxylate synthase CMA101
TRINITY_DN66562_c0_g1	38.2769	513.328	Microtubule-binding protein TANGLED
TRINITY_DN84962_c2_g2	37.7276	29.0376	.
TRINITY_DN84512_c2_g1	37.2665	18.3484	Geraniol 8-hydroxylase
TRINITY_DN60476_c1_g2	37.0035	60.943	ATPase 8, plasma membrane-type
TRINITY_DN58208_c3_g3	36.1954	180.247	Homeobox-leucine zipper protein HAT3
TRINITY_DN80289_c4_g1	36.0907	9.38119	Retrovirus-related Pol polyprotein from transposon RE1
TRINITY_DN66172_c1_g2	35.8509	318.479	BTB/POZ domain-containing protein NPY5
TRINITY_DN57937_c0_g1	35.458	229.365	Plant UBX domain-containing protein 10 {ECO:0000303|Ref.4}
TRINITY_DN56587_c2_g1	34.8642	321.781	Protein NETWORKED 3C {ECO:0000303|PubMed:22840520}
TRINITY_DN76257_c6_g1	33.8544	215.611	.
TRINITY_DN82000_c3_g1	32.8553	240.38	Transcription factor bHLH30
TRINITY_DN66084_c2_g1	32.5316	689.623	Serine carboxypeptidase 24
TRINITY_DN79405_c0_g1	31.5777	153.479	.
TRINITY_DN74879_c0_g1	31.342	221.317	Probably inactive leucine-rich repeat receptor-like protein kinase At2g25790
TRINITY_DN81554_c0_g2	31.1952	113.263	AAA-ATPase At4g30250
TRINITY_DN82745_c1_g2	30.353	1055.36	7-deoxyloganetin glucosyltransferase
TRINITY_DN64623_c2_g1	29.9659	445.176	.
TRINITY_DN81476_c1_g1	29.4183	136.658	Protein JINGUBANG {ECO:0000303|PubMed:27468890}
TRINITY_DN83142_c3_g4	28.9718	167.384	Thymidine kinase b {ECO:0000303|PubMed:22897443}
TRINITY_DN54712_c2_g4	28.7526	8.90289	Cytochrome P450 76C4
TRINITY_DN50696_c0_g2	28.2466	456.87	F-box only protein 13
TRINITY_DN75902_c0_g2	27.6376	264.971	.
TRINITY_DN80119_c0_g1	27.4309	31.3976	Histidine kinase 5
TRINITY_DN64429_c0_g1	27.4174	1047.15	Sulfite exporter TauE/SafE family protein 3 {ECO:0000312|EMBL:AEC07746.1}
TRINITY_DN70621_c3_g1	27.1938	269.187	11-beta-hydroxysteroid dehydrogenase 1A
TRINITY_DN81554_c0_g1	27.0549	111.982	AAA-ATPase At5g57480
TRINITY_DN63114_c0_g3	26.1904	55.0799	.
TRINITY_DN67856_c0_g2	26.0459	22.9812	Subtilisin-like protease SBT3.6 {ECO:0000303|PubMed:16193095}
TRINITY_DN81554_c0_g3	24.7104	70.6961	AAA-ATPase At2g46620
TRINITY_DN67115_c0_g3	24.3752	137.553	Probable L-type lectin-domain containing receptor kinase S.7 {ECO:0000303|PubMed:19773388}
TRINITY_DN68981_c2_g1	24.0105	139.79	Cysteine-rich receptor-like protein kinase 11
TRINITY_DN79145_c0_g1	23.7866	280.356	4-coumarate--CoA ligase-like 5
TRINITY_DN69593_c0_g1	23.5868	88.8579	F-box/LRR-repeat protein At5g02910
TRINITY_DN79050_c2_g2	23.5255	107.665	65-kDa microtubule-associated protein 3
TRINITY_DN84034_c1_g1	23.2391	142.445	Transcription factor TT2
TRINITY_DN84565_c1_g1	23.2254	16.3766	Retrovirus-related Pol polyprotein from transposon TNT 1-94
TRINITY_DN71878_c2_g3	23.2179	655.651	Aldehyde dehydrogenase family 3 member I1, chloroplastic
TRINITY_DN67607_c0_g2	21.9901	323.8	.
TRINITY_DN63405_c3_g3	21.8974	29.3554	Protein DETOXIFICATION 51 {ECO:0000303|PubMed:11739388}
TRINITY_DN82736_c2_g2	21.4001	128.338	Probable L-type lectin-domain containing receptor kinase S.7 {ECO:0000303|PubMed:19773388}
TRINITY_DN69958_c2_g1	20.9127	140.513	.
TRINITY_DN76029_c2_g1	19.9719	181.923	Histidine-containing phosphotransfer protein 4
TRINITY_DN64670_c1_g1	19.5893	52.5358	F-box/LRR-repeat protein At5g02910
TRINITY_DN56807_c1_g2	19.4538	31.3754	Linamarin synthase 2 {ECO:0000305}
TRINITY_DN56096_c2_g1	19.1598	374.383	.
TRINITY_DN84575_c2_g3	19.0502	305.338	Rho guanine nucleotide exchange factor 8 {ECO:0000303|PubMed:15980860}
TRINITY_DN67798_c1_g1	18.5661	1.55617	GDSL esterase/lipase At5g14450
TRINITY_DN65768_c1_g1	18.5608	63.4602	Transcription factor SPATULA
TRINITY_DN59242_c0_g3	18.3253	221.271	.
TRINITY_DN71865_c1_g3	17.754	147.565	Probable arabinosyltransferase ARAD1
TRINITY_DN82505_c1_g2	16.3927	21.6078	Ferruginol synthase {ECO:0000303|PubMed:23812755}
TRINITY_DN85228_c2_g1	16.0616	42.8033	F-box protein PP2-B10
TRINITY_DN73990_c1_g5	15.9321	153.699	.
TRINITY_DN54786_c5_g3	15.5203	89.174	.
TRINITY_DN54955_c4_g1	15.2738	54.1692	WAT1-related protein At5g64700
TRINITY_DN67159_c0_g1	14.8494	479.392	.
TRINITY_DN55590_c4_g2	13.7159	563.825	Subtilisin-like protease SBT1.9 {ECO:0000303|PubMed:16193095}
TRINITY_DN84677_c0_g1	13.2045	205.059	.
TRINITY_DN74763_c4_g1	13.0947	276.143	Probable protein ABIL5
TRINITY_DN83366_c1_g1	12.9538	19.7924	Zinc finger BED domain-containing protein RICESLEEPER 2
TRINITY_DN72072_c0_g1	12.6216	175.577	Dof zinc finger protein DOF5.7
TRINITY_DN74040_c1_g1	12.6167	67.9488	Thymidine kinase a {ECO:0000303|PubMed:22897443}
TRINITY_DN85547_c9_g1	12.3835	29.9204	Putative disease resistance protein RGA4
TRINITY_DN83798_c1_g3	12.2582	61.308	Probable protein phosphatase 2C 72
TRINITY_DN84054_c2_g2	12.1788	53.9039	.
TRINITY_DN62848_c0_g2	11.5898	186.646	Acetylajmalan esterase {ECO:0000303|PubMed:16133216}
TRINITY_DN72197_c1_g1	11.2657	540.843	Superoxide dismutase [Fe] 2, chloroplastic
TRINITY_DN76059_c7_g1	10.9149	92.2222	.
TRINITY_DN59814_c7_g1	10.203	0.638058	.
TRINITY_DN60173_c2_g1	9.99908	9.70125	.
TRINITY_DN77398_c4_g1	9.30534	40.7932	5' exonuclease Apollo
TRINITY_DN77484_c1_g1	9.10576	293.549	.
TRINITY_DN52924_c0_g1	9.01782	109.012	.
TRINITY_DN74776_c1_g1	8.38459	16.4226	DnaJ homolog subfamily B member 4
TRINITY_DN76940_c3_g1	8.10762	33.6305	Putative germin-like protein 2-1
TRINITY_DN62260_c4_g1	6.55326	59.9453	Putative pentatricopeptide repeat-containing protein At1g53330
TRINITY_DN83693_c0_g1	6.37664	37.2153	.
TRINITY_DN82651_c2_g2	6.01546	147.974	.
TRINITY_DN71634_c0_g1	5.89283	8.37297	Long chain acyl-CoA synthetase 1
TRINITY_DN70177_c0_g2	5.79484	208.597	BTB/POZ domain-containing protein At3g49900
TRINITY_DN70749_c2_g2	5.76874	8.16304	Zinc finger protein 1 {ECO:0000305}
TRINITY_DN60383_c0_g1	5.44814	198.077	.
TRINITY_DN56565_c5_g2	5.37799	5.68611	.
TRINITY_DN60401_c0_g2	3.79646	133.67	Salicylate carboxymethyltransferase
TRINITY_DN82775_c1_g1	3.75916	20.5886	Uncharacterized mitochondrial protein AtMg01250
Downregulated in Early versus Growth galls: 483 genes were expressed in both experiments
TRINITY_DN84977_c7_g3	122838	17086	Adenosylhomocysteinase
TRINITY_DN76378_c1_g1	52330.7	19381.5	5-methyltetrahydropteroyltriglutamate--homocysteine methyltransferase
TRINITY_DN84977_c7_g5	49428	5297.64	Adenosylhomocysteinase
TRINITY_DN62442_c3_g1	33544.8	325.13	.
TRINITY_DN56525_c2_g1	31042	11305.5	Serine hydroxymethyltransferase 4
TRINITY_DN53135_c0_g1	18164.8	7.35464	MLP-like protein 28
TRINITY_DN85439_c1_g1	18086.3	10795.1	Methylenetetrahydrofolate reductase 2
TRINITY_DN63592_c1_g2	17338.7	63.5649	.
TRINITY_DN59312_c5_g1	16952.5	206.798	.
TRINITY_DN53186_c2_g1	14221.2	4218.07	5-methyltetrahydropteroyltriglutamate--homocysteine methyltransferase
TRINITY_DN55180_c4_g1	13547.5	5926.56	S-adenosylmethionine synthase 2
TRINITY_DN74806_c1_g4	13534.5	8696.67	UDP-glucose 6-dehydrogenase 1
TRINITY_DN62085_c1_g1	12541.7	2294.12	4-coumarate--CoA ligase 2
TRINITY_DN83659_c2_g2	12110.6	2119.93	.
TRINITY_DN80336_c1_g1	10524.7	2393.76	Dehydrin DHN1 {ECO:0000305}
TRINITY_DN59383_c2_g1	10298.4	5506.46	Phospho-2-dehydro-3-deoxyheptonate aldolase 1, chloroplastic
TRINITY_DN64553_c2_g1	9474.22	2388.57	.
TRINITY_DN68343_c1_g3	9414.35	329.205	1-aminocyclopropane-1-carboxylate oxidase homolog 1
TRINITY_DN62314_c1_g1	8891.26	3254.14	Fasciclin-like arabinogalactan protein 7
TRINITY_DN65698_c5_g2	8231.34	7129.16	Probable aquaporin PIP1-2
TRINITY_DN75481_c1_g2	8216.8	4152.09	Trans-cinnamate 4-monooxygenase
TRINITY_DN84977_c7_g1	7428.81	2926.6	Serine/threonine-protein kinase AFC1
TRINITY_DN72581_c2_g1	6986.77	5140.8	Aspartic proteinase
TRINITY_DN83255_c2_g2	6767.41	7508.66	Probable cysteine protease RD21B {ECO:0000305}
TRINITY_DN64939_c2_g2	6561.38	637.18	REF/SRPP-like protein At3g05500
TRINITY_DN68387_c2_g2	6448.96	4049.2	.
TRINITY_DN58495_c1_g1	5937.7	1455.47	.
TRINITY_DN69171_c2_g1	5841.47	2793.85	S-adenosylmethionine synthase 2
TRINITY_DN74117_c0_g1	5736.73	5387.46	Aquaporin PIP1-3
TRINITY_DN81971_c1_g1	5661.27	383.018	.
TRINITY_DN85518_c2_g1	5249.68	1232.2	Shikimate O-hydroxycinnamoyltransferase
TRINITY_DN65590_c3_g1	4897.96	962.318	Cytochrome P450 84A1
TRINITY_DN81994_c3_g1	4863.1	301.498	Polygalacturonase-1 non-catalytic subunit beta
TRINITY_DN79293_c2_g2	4816.36	2524.74	Phenylalanine ammonia-lyase G1
TRINITY_DN84968_c1_g1	4785.12	1421.87	Polyol transporter 5
TRINITY_DN63372_c0_g1	4640.75	912.641	Extradiol ring-cleavage dioxygenase
TRINITY_DN61461_c1_g3	4615.19	3806.84	Stearoyl-[acyl-carrier-protein] 9-desaturase, chloroplastic
TRINITY_DN66137_c1_g1	4419.68	1675.53	Phenylalanine ammonia-lyase
TRINITY_DN53575_c1_g1	4342.76	2133.27	Dirigent protein 5
TRINITY_DN74799_c2_g1	4338.46	894.526	Caffeoylshikimate esterase
TRINITY_DN79293_c2_g1	4158.79	1096.79	Phenylalanine ammonia-lyase 1
TRINITY_DN66032_c1_g1	3826.93	7970.99	Protein IQ-DOMAIN 14
TRINITY_DN65738_c5_g1	3501.01	73.4212	Sulfate transporter 3.1
TRINITY_DN57607_c2_g1	3417.1	129.259	17.3 kDa class II heat shock protein
TRINITY_DN66137_c2_g2	3254.02	1221.36	Phenylalanine ammonia-lyase 3
TRINITY_DN83805_c3_g3	3194.17	1990.09	Phosphoenolpyruvate carboxykinase (ATP)
TRINITY_DN75861_c1_g1	3033.61	568.639	Late embryogenesis abundant protein At5g17165
TRINITY_DN77197_c1_g2	3018.01	650.69	Sucrose transport protein SUC2
TRINITY_DN82822_c2_g1	2937.78	1165.38	Primary amine oxidase
TRINITY_DN67112_c0_g1	2783	1355.51	Protein trichome birefringence-like 2
TRINITY_DN66585_c4_g2	2718.19	421.087	Caffeoyl-CoA O-methyltransferase
TRINITY_DN82148_c4_g1	2611.56	408	Probable glutamate carboxypeptidase LAMP1 {ECO:0000305}
TRINITY_DN73717_c0_g1	2509.02	2585.27	Vacuolar-processing enzyme
TRINITY_DN80354_c0_g1	2398.71	422.406	Probable galacturonosyltransferase-like 1
TRINITY_DN57236_c0_g1	2378.86	482.428	Cellulose synthase A catalytic subunit 4 [UDP-forming]
TRINITY_DN85681_c4_g1	2373.25	1719.69	3-phosphoshikimate 1-carboxyvinyltransferase, chloroplastic
TRINITY_DN67369_c2_g1	2289.75	4759.71	Cathepsin B-like protease 2 {ECO:0000305}
TRINITY_DN75991_c7_g2	2194.2	1563.43	Protein EXORDIUM-like 2
TRINITY_DN80237_c5_g1	2149.79	697.308	.
TRINITY_DN63123_c1_g1	2137.21	610.144	Lipid transfer protein EARLI 1
TRINITY_DN64677_c0_g1	2085.68	2080.19	ATP sulfurylase 1, chloroplastic
TRINITY_DN81748_c2_g2	2075.48	130.151	Abscisate beta-glucosyltransferase
TRINITY_DN77258_c0_g2	2043.35	91.38	Polygalacturonase non-catalytic subunit AroGP2
TRINITY_DN84422_c4_g2	2010.42	1733.04	Bifunctional aspartate aminotransferase and glutamate/aspartate-prephenate aminotransferase
TRINITY_DN84164_c2_g1	2004.37	4094.65	Glyoxysomal fatty acid beta-oxidation multifunctional protein MFP-a
TRINITY_DN64907_c2_g1	1959.04	320.345	2-oxoglutarate-dependent dioxygenase DAO
TRINITY_DN85348_c3_g1	1955.77	639.43	Probable peroxygenase 4
TRINITY_DN70206_c0_g1	1933.7	1936.15	Glucose-6-phosphate isomerase, cytosolic 1
TRINITY_DN83342_c2_g1	1898.83	456.9	Cellulose synthase A catalytic subunit 9 [UDP-forming]
TRINITY_DN78165_c2_g1	1863.16	1374.23	UDP-arabinose 4-epimerase 1
TRINITY_DN58565_c2_g1	1849.74	1559.61	Cellulose synthase A catalytic subunit 4 [UDP-forming]
TRINITY_DN65253_c1_g1	1821.96	1070.09	Glucan endo-1,3-beta-glucosidase 7
TRINITY_DN59070_c0_g1	1783.14	1153.21	Uncharacterized protein At4g22758
TRINITY_DN64923_c2_g2	1740.11	367.455	ATP synthase subunit alpha, mitochondrial
TRINITY_DN84172_c2_g2	1599.81	643.982	Cytochrome b5
TRINITY_DN79712_c1_g1	1570.15	2893.4	Probable beta-D-xylosidase 7
TRINITY_DN80912_c0_g1	1493.28	8.5669	18.1 kDa class I heat shock protein
TRINITY_DN60630_c3_g1	1480.13	1097.98	Beta-galactosidase
TRINITY_DN80254_c0_g5	1462.92	109.514	1-aminocyclopropane-1-carboxylate oxidase homolog 6
TRINITY_DN76410_c2_g2	1432.09	846.167	Subtilisin-like protease SBT3.17 {ECO:0000303|PubMed:16193095}
TRINITY_DN84437_c3_g1	1374.29	437.551	Cytochrome b
TRINITY_DN70306_c1_g1	1353.95	1195.39	Protein REDUCED WALL ACETYLATION 1 {ECO:0000303|PubMed:21212300, ECO:0000303|PubMed:21673009}
TRINITY_DN76586_c0_g1	1338.41	1107.22	Peroxidase 4 {ECO:0000250|UniProtKB:Q42578}
TRINITY_DN83562_c3_g1	1325.51	806.881	Cytochrome P450 3A29
TRINITY_DN73042_c3_g2	1304.37	1030.61	Probable polygalacturonase
TRINITY_DN63283_c1_g1	1286.73	260.853	Bifunctional pinoresinol-lariciresinol reductase
TRINITY_DN72021_c0_g1	1266.97	2157.07	BAG family molecular chaperone regulator 1
TRINITY_DN80877_c0_g3	1255.96	56.5589	1-aminocyclopropane-1-carboxylate oxidase homolog 6
TRINITY_DN70672_c4_g1	1219.98	387.512	Heavy metal-associated isoprenylated plant protein 6 {ECO:0000303|PubMed:21072340, ECO:0000303|PubMed:23368984}
TRINITY_DN73166_c1_g1	1218.55	949.044	Beta-galactosidase
TRINITY_DN85739_c5_g1	1185.67	1523.6	Cold-regulated 413 inner membrane protein 1, chloroplastic
TRINITY_DN84712_c2_g1	1165.69	1284.94	Pyrrolidone-carboxylate peptidase
TRINITY_DN73703_c0_g1	1141.45	298.059	BEL1-like homeodomain protein 3
TRINITY_DN72514_c0_g1	1130.01	265.453	Probable aspartyl protease At4g16563 {ECO:0000305}
TRINITY_DN81418_c2_g1	1118.95	207.193	Serine carboxypeptidase-like 18
TRINITY_DN69229_c3_g1	1106.93	123.554	Protein MOTHER of FT and TFL1
TRINITY_DN84185_c0_g2	1103.57	108.022	Succinate dehydrogenase cytochrome b560 subunit
TRINITY_DN72664_c6_g1	1082.57	865.878	Vacuolar-sorting receptor 6
TRINITY_DN69768_c0_g2	1017.57	635.099	Glyoxysomal processing protease, glyoxysomal
TRINITY_DN56272_c4_g1	1008.44	1032.58	Probable CCR4-associated factor 1 homolog 7
TRINITY_DN74172_c4_g1	995.441	964.485	WAT1-related protein At3g28050
TRINITY_DN56276_c1_g1	988.063	200.168	Cellulose synthase A catalytic subunit 8 [UDP-forming]
TRINITY_DN78243_c0_g1	964.03	477.101	E3 ubiquitin-protein ligase At4g11680
TRINITY_DN56360_c0_g2	946.474	435.738	Probable beta-1,4-xylosyltransferase IRX10
TRINITY_DN64417_c3_g5	943.006	159.872	Protein TPX2
TRINITY_DN69471_c0_g1	931.627	652.169	Endo-1,3
TRINITY_DN74223_c2_g1	924.853	890.443	.
TRINITY_DN68642_c0_g2	922.526	875.101	Probable cinnamyl alcohol dehydrogenase
TRINITY_DN79964_c4_g1	908.584	357.59	Cysteine-rich repeat secretory protein 12
TRINITY_DN85754_c6_g1	890.732	826.175	Shikimate kinase, chloroplastic
TRINITY_DN65090_c0_g2	890.708	1805.49	Homeobox protein HD1
TRINITY_DN68703_c3_g5	871.733	346.362	Stem-specific protein TSJT1
TRINITY_DN79019_c1_g2	866.861	242.387	Bifunctional 3-dehydroquinate dehydratase/shikimate dehydrogenase, chloroplastic
TRINITY_DN60412_c1_g1	850.101	303.208	NDR1/HIN1-like protein 1 {ECO:0000303|Ref.1}
TRINITY_DN68721_c1_g2	805.803	178.331	.
TRINITY_DN73070_c2_g1	799.327	399.047	.
TRINITY_DN74915_c2_g1	792.934	328.589	Cysteine proteinase RD21A {ECO:0000305}
TRINITY_DN83390_c3_g3	789.996	531.877	Protein KINESIN LIGHT CHAIN-RELATED 2 {ECO:0000303|PubMed:23204523}
TRINITY_DN66746_c3_g3	784.928	703.478	Protein STAY-GREEN, chloroplastic
TRINITY_DN62281_c1_g1	778.167	1082.14	Uncharacterized protein C24B11.05
TRINITY_DN67881_c3_g2	777.842	24.9821	.
TRINITY_DN61279_c0_g1	766.64	284.246	Homocysteine S-methyltransferase 3
TRINITY_DN82757_c5_g1	763.469	1250.9	.
TRINITY_DN80321_c0_g2	757.911	1312.04	Berberine bridge enzyme-like 13 {ECO:0000303|PubMed:26037923}
TRINITY_DN85383_c0_g2	750.409	806.017	Respiratory burst oxidase homolog protein F
TRINITY_DN64320_c1_g2	744.847	287.59	Probable beta-1,4-xylosyltransferase IRX10
TRINITY_DN64924_c4_g2	728.524	241.765	Heat shock factor protein HSF24
TRINITY_DN68703_c3_g2	726.621	247.719	.
TRINITY_DN81545_c0_g1	673.004	303.154	Endoplasmic reticulum oxidoreductin-1
TRINITY_DN85210_c5_g1	672.97	112.224	Respiratory burst oxidase homolog protein E
TRINITY_DN71778_c0_g2	672.075	733.179	.
TRINITY_DN84214_c4_g2	670.968	660.265	L-idonate 5-dehydrogenase
TRINITY_DN76736_c4_g1	663.265	728.409	E3 ubiquitin-protein ligase RMA1H1
TRINITY_DN51924_c0_g1	657.174	189.966	BURP domain-containing protein BNM2A {ECO:0000303|PubMed:19714473}
TRINITY_DN61155_c1_g1	650.633	13.117	Abscisate beta-glucosyltransferase
TRINITY_DN79703_c1_g1	621.155	137.423	COBRA-like protein 4
TRINITY_DN77554_c3_g1	614.529	473.377	Probable nucleoredoxin 1
TRINITY_DN57043_c0_g2	603.19	193.348	Pentatricopeptide repeat-containing protein At5g61800
TRINITY_DN56941_c3_g2	593.745	711.278	Photosystem I P700 chlorophyll a apoprotein A2 {ECO:0000255|HAMAP-Rule:MF_00482}
TRINITY_DN82345_c1_g1	582.627	628.205	Long chain acyl-CoA synthetase 8
TRINITY_DN67744_c2_g1	582.327	107.822	Cytochrome c oxidase subunit 1
TRINITY_DN69092_c0_g1	578.461	163.326	Protein COBRA
TRINITY_DN60410_c5_g1	578.023	945.744	.
TRINITY_DN84232_c5_g1	572.752	248.014	Syntaxin-binding protein 5-like
TRINITY_DN56214_c0_g1	570.526	152.282	Glycine dehydrogenase (decarboxylating), mitochondrial
TRINITY_DN73985_c1_g2	560.168	220.429	S-alkyl-thiohydroximate lyase SUR1
TRINITY_DN69825_c0_g1	556.204	255.996	Leucine-rich repeat receptor-like serine/threonine-protein kinase At1g17230
TRINITY_DN54228_c1_g1	554.597	200.92	Amino acid transporter AVT6C {ECO:0000305}
TRINITY_DN70761_c1_g1	553.552	1567.58	Putative ABC transporter C family member 15
TRINITY_DN80523_c0_g1	541.458	344.192	Chorismate mutase 1, chloroplastic
TRINITY_DN78197_c0_g2	536.862	158.758	Cytochrome c oxidase subunit 3
TRINITY_DN84296_c2_g2	517.877	1606.91	Pectin acetylesterase 8 {ECO:0000303|PubMed:25115560}
TRINITY_DN76410_c2_g1	504.045	331.077	.
TRINITY_DN78005_c0_g1	503.926	414.212	.
TRINITY_DN53820_c0_g1	498.166	397.863	Beta-galactosidase 12
TRINITY_DN50763_c0_g1	496.518	926.477	.
TRINITY_DN76764_c5_g1	494.654	404.047	3-phosphoshikimate 1-carboxyvinyltransferase, chloroplastic
TRINITY_DN70410_c2_g2	485.542	578.536	Beta-glucuronosyltransferase GlcAT14A {ECO:0000305}
TRINITY_DN83588_c5_g1	477.648	614.291	Hydroxymethylglutaryl-CoA lyase, mitochondrial
TRINITY_DN59751_c1_g7	474.521	163.223	VQ motif-containing protein 22 {ECO:0000303|PubMed:22535423}
TRINITY_DN77795_c2_g1	474.058	168.33	Probable sucrose-phosphate synthase 1
TRINITY_DN73674_c3_g2	473.037	153.937	9-cis-epoxycarotenoid dioxygenase NCED1, chloroplastic
TRINITY_DN59661_c5_g1	470.104	463.887	Nudix hydrolase 25
TRINITY_DN56649_c0_g1	452.789	255.58	.
TRINITY_DN49818_c0_g1	452.478	228.541	Homeobox-leucine zipper protein ATHB-12
TRINITY_DN71771_c0_g2	451.334	107.382	Amino acid permease 3
TRINITY_DN47666_c0_g1	449.944	21.3814	Dirigent protein 19
TRINITY_DN55905_c2_g1	449.577	328.127	Tyrosine aminotransferase
TRINITY_DN55406_c7_g2	447.31	218.469	Chorismate mutase 1, chloroplastic
TRINITY_DN76328_c2_g1	432.486	261.192	.
TRINITY_DN69269_c1_g2	427.087	250.009	Gibberellin-regulated protein 1
TRINITY_DN82331_c3_g1	425.324	266.776	Type I inositol polyphosphate 5-phosphatase 2 {ECO:0000303|PubMed:11402208}
TRINITY_DN81759_c2_g4	423.051	513.948	UDP-N-acetylglucosamine diphosphorylase 2
TRINITY_DN70798_c1_g1	415.57	304.837	MLP-like protein 28
TRINITY_DN81759_c2_g3	410.113	536.067	UDP-N-acetylglucosamine diphosphorylase 2
TRINITY_DN55798_c2_g1	406.295	209.185	WAT1-related protein At4g19185
TRINITY_DN68642_c0_g4	402.706	491.52	Cinnamyl alcohol dehydrogenase 1
TRINITY_DN53528_c3_g4	401.185	750.567	Gibberellin-regulated protein 3
TRINITY_DN76074_c4_g1	393.342	237.988	Shikimate kinase 2, chloroplastic
TRINITY_DN82478_c1_g1	393.039	489.865	.
TRINITY_DN66685_c1_g2	381.563	231.637	Reticulon-like protein B2
TRINITY_DN75412_c6_g3	374.474	258.574	Chaperone protein dnaJ 11, chloroplastic
TRINITY_DN66845_c2_g2	372.399	72.8876	Bifunctional 3-dehydroquinate dehydratase/shikimate dehydrogenase, chloroplastic
TRINITY_DN85715_c9_g1	369.027	61.6626	17.5 kDa class I heat shock protein
TRINITY_DN59419_c3_g1	367.362	1360.53	BEL1-like homeodomain protein 7
TRINITY_DN79403_c5_g3	358.946	234.07	IAA-amino acid hydrolase ILR1 {ECO:0000303|PubMed:7792599}
TRINITY_DN54348_c3_g1	353.992	656.414	Protein NRT1/ PTR FAMILY 3.1
TRINITY_DN78306_c1_g3	344.923	128.296	Phosphoenolpyruvate carboxykinase (ATP)
TRINITY_DN64719_c0_g1	342.003	732.702	Protein IQ-DOMAIN 1 {ECO:0000303|PubMed:15960618}
TRINITY_DN66514_c0_g1	341.671	375.435	Probable acyl-activating enzyme 2
TRINITY_DN79302_c0_g2	338.807	388.158	5'-deoxyadenosine deaminase {ECO:0000255|HAMAP-Rule:MF_01281}
TRINITY_DN66459_c0_g3	336.518	860.022	.
TRINITY_DN73173_c0_g3	333.23	799.853	ABC transporter C family member 3
TRINITY_DN54324_c1_g1	332.211	8.58702	Rapid alkalinization factor
TRINITY_DN67712_c0_g1	331.304	199.414	Bifunctional aspartate aminotransferase and glutamate/aspartate-prephenate aminotransferase
TRINITY_DN56839_c1_g1	328.074	129.343	Heavy metal-associated isoprenylated plant protein 5 {ECO:0000303|PubMed:21072340, ECO:0000303|PubMed:23368984}
TRINITY_DN82863_c3_g3	327.503	290.435	Actin-depolymerizing factor 5
TRINITY_DN85622_c1_g1	325.348	302.595	Sulfite oxidase
TRINITY_DN65372_c0_g1	323.618	181.55	High affinity nitrate transporter 2.7
TRINITY_DN65150_c1_g1	320.674	208.824	Rac-like GTP-binding protein 5
TRINITY_DN80578_c2_g1	315.579	129.593	Amino acid transporter ANT1 {ECO:0000305}
TRINITY_DN61844_c0_g2	315.05	84.2412	Cytochrome c oxidase subunit 1
TRINITY_DN57336_c0_g1	313.444	458.675	L-type lectin-domain containing receptor kinase VIII.2 {ECO:0000303|PubMed:19773388}
TRINITY_DN80391_c1_g1	312.625	62.8947	18.2 kDa class I heat shock protein
TRINITY_DN73781_c3_g1	312.127	579.705	WAT1-related protein At2g37460
TRINITY_DN67426_c1_g1	305.552	261.703	B3 domain-containing protein Os07g0679700
TRINITY_DN85503_c3_g2	305.204	109.812	Aquaporin NIP3-1
TRINITY_DN66878_c2_g1	304.464	111.929	.
TRINITY_DN81324_c3_g1	296.867	17.9416	Malate synthase, glyoxysomal
TRINITY_DN83658_c2_g3	294.496	371.59	Acylamino-acid-releasing enzyme {ECO:0000305}
TRINITY_DN54210_c0_g1	293.067	34.3707	Glucose-6-phosphate/phosphate translocator 2, chloroplastic
TRINITY_DN82034_c1_g1	288.157	680.425	F-box/kelch-repeat protein SKIP20
TRINITY_DN79541_c0_g1	284.798	245.751	Probable copper-transporting ATPase HMA5
TRINITY_DN69437_c5_g1	280.986	404.278	Protein NRT1/ PTR FAMILY 3.1
TRINITY_DN78761_c0_g2	278.629	132.222	.
TRINITY_DN52033_c0_g1	277.577	257.664	Major allergen Pru ar 1
TRINITY_DN62498_c1_g2	276.815	76.865	NADH-ubiquinone oxidoreductase chain 4L
TRINITY_DN84826_c3_g1	275.447	45.8579	Nitrile-specifier protein 5
TRINITY_DN59029_c0_g1	272.462	804.757	Pectin acetylesterase 8 {ECO:0000303|PubMed:25115560}
TRINITY_DN57029_c0_g1	271.315	111.097	Heat stress transcription factor B-2b
TRINITY_DN58180_c0_g2	269.24	410.594	E3 ubiquitin-protein ligase ZNRF4 {ECO:0000250|UniProtKB:Q8WWF5}
TRINITY_DN65429_c4_g1	263.706	1132.13	Heavy metal-associated isoprenylated plant protein 39 {ECO:0000303|PubMed:21072340, ECO:0000303|PubMed:23368984}
TRINITY_DN82100_c1_g1	263.476	155.896	Phosphatidylinositol 4-phosphate 5-kinase 8
TRINITY_DN50803_c0_g2	261.061	120.125	Transcription repressor OFP4
TRINITY_DN85745_c5_g2	257.689	57.1816	Ribosomal protein S10, mitochondrial
TRINITY_DN74549_c1_g1	247.397	1327.8	ABC transporter G family member 22
TRINITY_DN81101_c1_g3	246.605	56.3144	.
TRINITY_DN54654_c7_g1	246.072	198.571	2-alkenal reductase (NADP(+)-dependent)
TRINITY_DN58018_c0_g3	244.782	11.145	Small heat shock protein, chloroplastic
TRINITY_DN63823_c3_g1	242.869	89.91	.
TRINITY_DN54543_c3_g1	240.027	345.598	Beta-ureidopropionase {ECO:0000303|PubMed:11161056}
TRINITY_DN82789_c3_g2	239.559	231.183	.
TRINITY_DN67239_c1_g2	236.21	65.6564	Probable 2-oxoglutarate-dependent dioxygenase At5g05600 {ECO:0000305}
TRINITY_DN79156_c1_g1	227.86	137.053	1-aminocyclopropane-1-carboxylate oxidase homolog 8
TRINITY_DN54177_c2_g1	223.918	96.6035	Cytochrome P450 711A1
TRINITY_DN85499_c1_g3	223.877	58.7461	Cellulose synthase A catalytic subunit 8 [UDP-forming]
TRINITY_DN55117_c0_g2	223.315	68.4228	Laccase-17
TRINITY_DN73776_c2_g1	222.061	188.323	BAG family molecular chaperone regulator 4
TRINITY_DN69432_c2_g1	215.83	343.921	Beta-ureidopropionase {ECO:0000303|PubMed:11161056}
TRINITY_DN83328_c0_g1	213.38	17.3216	Universal stress protein A-like protein
TRINITY_DN68330_c5_g1	211.855	154.538	.
TRINITY_DN74496_c2_g1	205.45	4.29592	Heat shock protein 83
TRINITY_DN63982_c3_g1	204.996	31.9641	Galactinol synthase 1
TRINITY_DN66735_c1_g1	202.998	23.5383	Agglutinin
TRINITY_DN75617_c2_g2	200.448	508.33	Glyoxylate/hydroxypyruvate reductase HPR3
TRINITY_DN66560_c0_g3	199.429	230.283	Vestitone reductase
TRINITY_DN55799_c1_g1	198.575	48.0516	Transcription factor MYB52 {ECO:0000303|PubMed:9839469}
TRINITY_DN57414_c0_g1	195.781	8.89234	WAT1-related protein At2g39510
TRINITY_DN56445_c2_g3	192.476	75.416	.
TRINITY_DN60431_c2_g1	192.375	20.6675	Vacuolar-processing enzyme
TRINITY_DN81494_c0_g1	189.943	391.179	ABC transporter I family member 17
TRINITY_DN76182_c1_g1	178.737	69.9065	.
TRINITY_DN79322_c0_g1	178.633	89.7319	Laccase-4
TRINITY_DN84569_c2_g2	177.77	141.512	ATP-dependent 6-phosphofructokinase 2 {ECO:0000255|HAMAP-Rule:MF_03186}
TRINITY_DN75428_c0_g1	177.383	516.761	Tonoplast dicarboxylate transporter
TRINITY_DN70032_c2_g2	177.276	161.912	.
TRINITY_DN55590_c4_g1	171.838	993.034	Subtilisin-like protease SBT1.7 {ECO:0000303|PubMed:16193095}
TRINITY_DN58415_c3_g1	170.317	84.1856	.
TRINITY_DN79862_c2_g1	168.294	106.236	.
TRINITY_DN66013_c2_g3	167.268	16.8182	ADP,ATP carrier protein, mitochondrial
TRINITY_DN75612_c3_g2	166.395	66.1494	.
TRINITY_DN80853_c3_g2	163.023	137.39	Beta-glucosidase BoGH3B
TRINITY_DN63571_c3_g3	161.028	195.373	Laccase-4
TRINITY_DN62870_c0_g1	159.795	9.81498	22.0 kDa class IV heat shock protein
TRINITY_DN82345_c1_g3	157.966	144.78	Long chain acyl-CoA synthetase 8
TRINITY_DN84204_c1_g3	157.837	266.806	.
TRINITY_DN61454_c0_g2	156.258	9.70368	Glycosyltransferase family 92 protein RCOM_0530710
TRINITY_DN75893_c1_g2	155.941	111.716	.
TRINITY_DN69029_c1_g1	155.763	67.6552	RING-H2 finger protein ATL54
TRINITY_DN68572_c0_g1	154.327	76.2087	Rac-like GTP-binding protein RAC2
TRINITY_DN72576_c2_g1	152.986	35.9591	NADH dehydrogenase [ubiquinone] iron-sulfur protein 2
TRINITY_DN62318_c4_g1	152.675	114.606	3-phosphoshikimate 1-carboxyvinyltransferase 1, chloroplastic
TRINITY_DN53423_c2_g1	151.999	24.8523	Aspartate aminotransferase
TRINITY_DN66442_c1_g1	150.426	7.06255	Probable myosin-binding protein 5 {ECO:0000305}
TRINITY_DN72199_c2_g1	147.839	236.146	ABC transporter I family member 17
TRINITY_DN72355_c0_g6	144.973	41.4536	Transcription factor MYB83 {ECO:0000303|PubMed:11597504}
TRINITY_DN53951_c0_g1	144.386	413.257	Protein RADIALIS-like 3
TRINITY_DN63128_c4_g5	143.819	138.7	Formin-like protein 13
TRINITY_DN81940_c0_g1	141.75	154.643	Lupeol synthase
TRINITY_DN51595_c0_g1	141.193	211.189	Transcription factor MYB62 {ECO:0000303|PubMed:9839469}
TRINITY_DN75412_c6_g1	139.462	106.706	DnaJ homolog subfamily C member 11
TRINITY_DN75588_c0_g1	137.34	8.0742	.
TRINITY_DN82126_c1_g2	136.458	343.8	1-aminocyclopropane-1-carboxylate oxidase homolog 1
TRINITY_DN70214_c0_g1	135.911	64.4397	Protein NRT1/ PTR FAMILY 1.2
TRINITY_DN63583_c5_g1	134.752	180.821	Transcription factor MYB86
TRINITY_DN63571_c3_g2	134.014	85.4883	Laccase-22
TRINITY_DN71761_c8_g2	133.688	142.504	Chlorophyllase-1
TRINITY_DN74634_c2_g1	133.15	55.5145	.
TRINITY_DN54504_c1_g1	132.141	13.4531	Respiratory burst oxidase homolog protein E
TRINITY_DN59645_c1_g2	131.684	21.464	Serine/threonine-protein kinase RIPK {ECO:0000305}
TRINITY_DN61650_c0_g1	131.67	35.8434	Putative cytochrome c biosynthesis ccmC-like mitochondrial protein
TRINITY_DN67645_c0_g1	128.877	426.907	3-oxoacyl-[acyl-carrier-protein] synthase I, chloroplastic
TRINITY_DN82363_c3_g1	128.156	137.819	Allantoate deiminase 1 {ECO:0000305}
TRINITY_DN75183_c2_g1	126.611	163.858	Flavin-containing monooxygenase FMO GS-OX-like 9
TRINITY_DN80374_c1_g2	126.511	11.2015	Myrcene synthase, chloroplastic
TRINITY_DN68077_c0_g3	122.213	149.105	RING-H2 finger protein ATL33
TRINITY_DN66969_c0_g1	118.823	116.208	.
TRINITY_DN61128_c0_g2	116.781	195.601	Protein DETOXIFICATION 42 {ECO:0000303|PubMed:11739388}
TRINITY_DN84544_c4_g3	115.128	238.174	.
TRINITY_DN46009_c0_g1	114.312	1.28652	Tryptophan synthase beta chain 2, chloroplastic
TRINITY_DN65445_c3_g1	109.488	40.2281	Short-chain dehydrogenase TIC 32, chloroplastic
TRINITY_DN85486_c4_g6	109.108	1264.5	Subtilisin-like protease SBT4.3 {ECO:0000303|PubMed:16193095}
TRINITY_DN55298_c1_g1	105.431	139.333	Caffeoylshikimate esterase
TRINITY_DN76936_c0_g4	102.547	12.8187	Myrcene synthase, chloroplastic
TRINITY_DN68142_c2_g2	102.245	137.099	21 kDa protein
TRINITY_DN54928_c2_g1	102.227	204.533	.
TRINITY_DN64757_c0_g2	100.785	302.29	Deacetoxyvindoline 4-hydroxylase {ECO:0000303|PubMed:9290645}
TRINITY_DN57049_c1_g2	97.1458	9.08775	.
TRINITY_DN59308_c0_g1	95.7197	74.9657	.
TRINITY_DN65831_c0_g2	94.8382	135.445	Universal stress protein MJ0531
TRINITY_DN78180_c2_g3	94.3149	151.124	.
TRINITY_DN78897_c4_g1	92.4965	10.5459	Nuclear transcription factor Y subunit B-6
TRINITY_DN73885_c0_g2	91.6965	541.141	GDSL esterase/lipase At4g01130
TRINITY_DN79194_c3_g1	91.4482	1.02398	.
TRINITY_DN55705_c0_g1	90.6512	202.052	Ferric reduction oxidase 8, mitochondrial
TRINITY_DN71364_c2_g2	87.229	505.46	F-box protein SKIP1
TRINITY_DN80187_c0_g1	83.306	4.35778	17.5 kDa class I heat shock protein
TRINITY_DN57788_c0_g1	82.9233	111.126	Protein terminal ear1
TRINITY_DN81193_c2_g1	80.3891	17.7532	.
TRINITY_DN57288_c1_g2	79.1442	533.753	Subtilisin-like protease SBT4.3 {ECO:0000303|PubMed:16193095}
TRINITY_DN80143_c2_g2	78.8732	15.8412	Proline-rich receptor-like protein kinase PERK13
TRINITY_DN85119_c1_g2	77.6747	25.2968	Protein trichome birefringence-like 31
TRINITY_DN75936_c1_g1	76.9846	65.753	Probable serine/threonine-protein kinase PBL28 {ECO:0000305}
TRINITY_DN59713_c0_g2	76.9043	5.5273	Myrcene synthase, chloroplastic
TRINITY_DN57298_c1_g2	76.656	171.792	Membrane-anchored ubiquitin-fold protein 6
TRINITY_DN83260_c2_g2	75.935	24.6125	Beta-galactosidase 16
TRINITY_DN63209_c0_g1	74.8461	138.031	Sugar transport protein 5
TRINITY_DN51059_c0_g1	74.4154	73.9462	F-box/LRR-repeat protein At3g48880
TRINITY_DN79991_c3_g3	73.4181	67.0122	Protein phosphatase 2C 77
TRINITY_DN79659_c1_g1	73.208	452.72	Transcription factor bHLH68
TRINITY_DN84422_c4_g3	70.7946	15.5926	Bifunctional aspartate aminotransferase and glutamate/aspartate-prephenate aminotransferase
TRINITY_DN51952_c0_g1	69.1538	283.409	.
TRINITY_DN55835_c0_g1	67.7259	3.50942	GDSL esterase/lipase 5
TRINITY_DN55623_c3_g2	67.3195	38.8643	Heat shock protein 90-1 {ECO:0000305}
TRINITY_DN80187_c0_g2	67.2557	0.837805	Class I heat shock protein
TRINITY_DN60014_c0_g4	66.4662	48.3923	Non-specific lipid-transfer protein-like protein At2g13820
TRINITY_DN77052_c1_g1	65.9505	121.37	.
TRINITY_DN72120_c0_g1	65.2175	39.9995	Protein SUPPRESSOR OF K(+) TRANSPORT GROWTH DEFECT 1 {ECO:0000303|PubMed:17468262}
TRINITY_DN64318_c1_g3	64.6752	3.96268	Protein NUCLEAR FUSION DEFECTIVE 4 {ECO:0000303|PubMed:16698901}
TRINITY_DN84895_c2_g1	64.2063	492.41	Cucumisin
TRINITY_DN84512_c0_g1	62.3469	141.135	Geraniol 8-hydroxylase
TRINITY_DN83309_c2_g2	61.0934	13.509	Aspartyl protease family protein 1 {ECO:0000305}
TRINITY_DN68616_c0_g1	61.045	248.704	Protein yippee-like At4g27745
TRINITY_DN83636_c2_g1	60.0631	55.5885	Lysosomal beta glucosidase
TRINITY_DN65144_c5_g1	59.7808	908.344	Gibberellin receptor GID1C
TRINITY_DN74236_c0_g1	59.626	359.504	Thioredoxin H2
TRINITY_DN70635_c0_g1	59.5703	1.59614	Vacuolar-processing enzyme
TRINITY_DN73950_c3_g1	58.1549	29.8587	Ras-related protein RABH1e
TRINITY_DN53193_c6_g1	57.8282	55.0828	.
TRINITY_DN54040_c0_g6	56.8066	680.021	Xyloglucan endotransglucosylase/hydrolase protein 22
TRINITY_DN59851_c1_g1	56.2551	12.5156	NAC domain-containing protein 104 {ECO:0000305}
TRINITY_DN73651_c2_g1	54.2849	37.2373	Proline-rich receptor-like protein kinase PERK14
TRINITY_DN50504_c0_g1	54.0024	0.7926	Zinc finger protein 10 {ECO:0000305}
TRINITY_DN75173_c0_g3	53.6623	28.3518	Purple acid phosphatase 22
TRINITY_DN74288_c0_g5	53.5234	132.317	Auxin response factor 18
TRINITY_DN60185_c4_g4	53.4892	9.9827	Thaumatin-like protein 1
TRINITY_DN82363_c3_g2	52.1187	67.5262	Allantoate deiminase
TRINITY_DN68210_c0_g1	52.0425	17.1732	LRR receptor-like serine/threonine-protein kinase GSO1 {ECO:0000303|PubMed:18088309}
TRINITY_DN80135_c0_g6	51.1864	51.1819	Formamidase
TRINITY_DN79876_c4_g1	50.8536	92.1061	Protein SRG1
TRINITY_DN78143_c2_g3	50.5477	1.38567	Cytochrome P450 71A1
TRINITY_DN64079_c1_g1	48.5372	49.4165	Basic leucine zipper 43 {ECO:0000303|PubMed:11906833}
TRINITY_DN57861_c0_g2	48.2994	3.4147	Beta-glucosidase 17
TRINITY_DN61331_c4_g1	48.1037	6.71699	Cyanogenic beta-glucosidase
TRINITY_DN72702_c1_g5	47.2757	21.4242	Fasciclin-like arabinogalactan protein 6
TRINITY_DN78456_c1_g1	47.0292	13.8061	Cytochrome P450 CYP71D313
TRINITY_DN85486_c4_g3	46.1713	403.881	Cucumisin
TRINITY_DN82967_c3_g1	45.8035	82.532	Salutaridine reductase {ECO:0000303|PubMed:16968522}
TRINITY_DN85486_c3_g1	45.7601	738.086	Cucumisin
TRINITY_DN79228_c2_g5	45.3958	58.057	Formin-like protein 13
TRINITY_DN72020_c0_g1	45.2991	7.15489	Putative ribonuclease H protein At1g65750
TRINITY_DN85125_c3_g2	45.2567	90.1204	Laccase-2
TRINITY_DN50407_c0_g1	45.2089	24.586	Peroxidase 21
TRINITY_DN43495_c0_g1	45.0948	1.58513	.
TRINITY_DN66071_c0_g1	44.9986	37.457	Disease resistance protein RGA2
TRINITY_DN49879_c0_g1	44.0708	13.8945	BAG family molecular chaperone regulator 6 {ECO:0000303|Ref.3}
TRINITY_DN72011_c1_g3	43.9164	10.3616	Probable (S)-N-methylcoclaurine 3'-hydroxylase isozyme 2
TRINITY_DN84382_c0_g1	43.5473	6.80557	Beta-glucosidase 13
TRINITY_DN83260_c2_g1	43.2623	15.775	Beta-galactosidase 6
TRINITY_DN59430_c2_g1	43.0291	22.6751	O-fucosyltransferase 19 {ECO:0000305}
TRINITY_DN56248_c2_g1	42.611	23.024	BTB/POZ domain-containing protein At3g56230
TRINITY_DN70143_c2_g1	42.5086	68.768	.
TRINITY_DN55255_c1_g1	42.1744	120.621	Probable inactive purple acid phosphatase 1
TRINITY_DN63973_c0_g1	41.1668	52.1485	Transcription factor MYB26 {ECO:0000305}
TRINITY_DN80045_c1_g1	40.9069	107.363	Uncharacterized protein At4g06744
TRINITY_DN78844_c0_g1	39.792	74.6119	Wall-associated receptor kinase 2
TRINITY_DN83260_c2_g6	38.9092	12.9188	Beta-galactosidase 6
TRINITY_DN66074_c0_g1	38.842	161.969	Beta-fructofuranosidase, insoluble isoenzyme CWINV1
TRINITY_DN60039_c2_g4	38.3047	37.5706	WAT1-related protein At5g07050
TRINITY_DN62977_c0_g1	37.7078	39.6445	Protein transport protein SEC31 homolog B {ECO:0000305}
TRINITY_DN62118_c0_g1	37.3491	55.3162	Retrovirus-related Pol polyprotein from transposon RE2
TRINITY_DN63746_c7_g1	36.8201	0.668678	MADS-box protein EJ2 {ECO:0000305}
TRINITY_DN83020_c2_g2	36.8113	665.183	Transcription factor bHLH51
TRINITY_DN66169_c2_g1	35.6283	159.404	Flavin-containing monooxygenase FMO GS-OX-like 3
TRINITY_DN69788_c2_g2	33.5989	11.2788	.
TRINITY_DN80901_c1_g1	33.3304	4.11586	Lysosomal Pro-X carboxypeptidase
TRINITY_DN64051_c3_g1	33.2209	2.12434	RING-H2 finger protein ATL13
TRINITY_DN79987_c0_g4	33.1577	12.6102	Protein trichome birefringence-like 31
TRINITY_DN67168_c2_g1	32.1434	4.21861	Putative ribonuclease H protein At1g65750
TRINITY_DN78054_c0_g1	31.8107	71.3789	Protein SUPPRESSOR OF K(+) TRANSPORT GROWTH DEFECT 1 {ECO:0000303|PubMed:17468262}
TRINITY_DN84183_c1_g3	31.0655	164.498	High affinity nitrate transporter 2.5
TRINITY_DN74610_c1_g2	29.7575	36.409	.
TRINITY_DN83309_c1_g1	29.346	12.6092	Aspartyl protease family protein 1 {ECO:0000305}
TRINITY_DN67463_c1_g2	29.1199	7.41215	Aspartyl protease family protein 1 {ECO:0000305}
TRINITY_DN55603_c1_g1	28.3346	236.079	Receptor-like protein 33 {ECO:0000303|PubMed:18434605}
TRINITY_DN60224_c1_g1	25.7013	1.65247	.
TRINITY_DN35273_c0_g1	25.5809	2.24395	Pectinesterase inhibitor
TRINITY_DN64766_c3_g3	25.3577	32.481	3-oxo-Delta(4,5)-steroid 5-beta-reductase
TRINITY_DN57767_c0_g1	25.2476	17.0407	.
TRINITY_DN80819_c1_g3	25.0738	7.34997	Cytochrome P450 71D7
TRINITY_DN77181_c1_g2	24.9507	103.109	.
TRINITY_DN59143_c1_g1	24.8696	12.9699	Beta-galactosidase 16
TRINITY_DN84601_c3_g3	24.7475	27.3087	.
TRINITY_DN58301_c2_g1	24.6377	868.958	F-box protein At2g32560
TRINITY_DN65898_c1_g4	24.2917	40.2491	Probable carboxylesterase 2
TRINITY_DN54124_c0_g1	23.2891	40.1872	Auxin response factor 16
TRINITY_DN44413_c0_g1	23.0401	8.39397	.
TRINITY_DN49486_c0_g2	22.2703	22.3623	.
TRINITY_DN84296_c2_g1	22.0596	36.3287	Uncharacterized mitochondrial protein AtMg00810
TRINITY_DN70359_c0_g2	19.9098	48.9119	Dirigent protein 21
TRINITY_DN71518_c0_g2	19.8598	171.812	Uncharacterized protein At5g50100, chloroplastic
TRINITY_DN64417_c3_g4	19.5299	0.989637	.
TRINITY_DN71578_c0_g1	19.4805	7.65563	Putative disease resistance protein RGA3
TRINITY_DN81577_c1_g3	19.108	7.68516	Hevamine-A
TRINITY_DN82366_c1_g2	18.752	5.39321	Formin-like protein 11
TRINITY_DN85499_c1_g2	18.381	7.19446	Cellulose synthase A catalytic subunit 8 [UDP-forming]
TRINITY_DN57886_c1_g1	18.3759	3.1702	.
TRINITY_DN58361_c0_g1	18.3472	0.707047	Cytochrome P450 71A1
TRINITY_DN57606_c2_g1	18.1018	90.5049	7-deoxyloganetic acid glucosyltransferase
TRINITY_DN82263_c4_g1	17.3729	128.89	Prolyl endopeptidase
TRINITY_DN72011_c1_g2	17.1555	1.52102	Probable (S)-N-methylcoclaurine 3'-hydroxylase isozyme 2
TRINITY_DN78243_c0_g5	16.7914	6.5301	.
TRINITY_DN79214_c0_g1	16.6692	10.5507	Receptor-like protein EIX1 {ECO:0000305}
TRINITY_DN65737_c1_g1	16.4079	152.23	Phospholipase A1-Igamma3, chloroplastic
TRINITY_DN79748_c4_g2	16.3136	4.78219	Premnaspirodiene oxygenase
TRINITY_DN74843_c2_g3	16.2823	93.673	Subtilisin-like protease SBT4.8 {ECO:0000303|PubMed:16193095}
TRINITY_DN80124_c2_g1	16.1501	5.3461	Probable LRR receptor-like serine/threonine-protein kinase At3g47570
TRINITY_DN55784_c0_g1	15.8835	6.64719	IST1-like protein
TRINITY_DN76794_c2_g1	15.6421	35.2641	.
TRINITY_DN59143_c3_g2	15.3664	5.47122	Beta-galactosidase 6
TRINITY_DN50918_c0_g1	14.9108	4.05866	Ferric reduction oxidase 4
TRINITY_DN83459_c3_g4	14.8518	30.495	Protein SUPPRESSOR OF K(+) TRANSPORT GROWTH DEFECT 1 {ECO:0000303|PubMed:17468262}
TRINITY_DN61708_c1_g1	14.5349	1.70809	Transcription factor MYB26 {ECO:0000305}
TRINITY_DN64451_c0_g1	14.3577	3.11119	L-type lectin-domain containing receptor kinase S.4 {ECO:0000303|PubMed:19773388}
TRINITY_DN85640_c7_g1	13.619	129.23	Uncharacterized protein At5g50100, chloroplastic
TRINITY_DN82389_c1_g2	13.5903	30.6595	DEAD-box ATP-dependent RNA helicase 9
TRINITY_DN83231_c1_g2	13.5164	26.2952	Protopine 6-monooxygenase
TRINITY_DN71307_c2_g2	13.4463	18.0292	Allantoate deiminase 2 {ECO:0000305}
TRINITY_DN67885_c0_g2	13.3753	8.48584	Putative disease resistance protein At3g14460
TRINITY_DN79322_c1_g4	13.3622	5.11925	Laccase-17
TRINITY_DN84307_c0_g2	13.3304	11.2335	Probable fatty acyl-CoA reductase 4 {ECO:0000305}
TRINITY_DN63615_c2_g2	13.2132	0.759698	Cytochrome P450 71A6
TRINITY_DN56297_c1_g3	12.2894	1.42469	.
TRINITY_DN43202_c0_g1	11.8908	5.10517	L-ascorbate oxidase homolog
TRINITY_DN42367_c0_g1	11.5295	2.71402	Probable aquaporin TIP-type
TRINITY_DN60758_c0_g1	11.3577	40.4406	Alpha-N-acetylglucosaminidase {ECO:0000305}
TRINITY_DN58454_c2_g1	11.3537	0.512213	Transcription factor MYB48
TRINITY_DN72805_c2_g3	10.6598	2.52733	.
TRINITY_DN80819_c0_g1	10.5767	2.59058	Cytochrome P450 71D6
TRINITY_DN67552_c0_g6	10.3466	91.7029	Probable inactive purple acid phosphatase 1
TRINITY_DN63403_c2_g1	10.1978	1.5967	.
TRINITY_DN81372_c3_g2	9.87436	5.65021	2-methylene-furan-3-one reductase
TRINITY_DN66258_c2_g3	9.7914	13.8942	.
TRINITY_DN47864_c0_g1	9.78045	1.95469	.
TRINITY_DN65342_c2_g1	9.71135	2.67922	.
TRINITY_DN67825_c6_g1	9.60259	2.5936	.
TRINITY_DN57060_c0_g5	9.48976	7.07879	Probable inactive purple acid phosphatase 16
TRINITY_DN56675_c5_g1	8.4369	1.52559	.
TRINITY_DN67636_c1_g4	8.40356	0.72928	.
TRINITY_DN54684_c3_g1	8.23056	2.16906	.
TRINITY_DN67884_c3_g2	8.21511	6.68098	.
TRINITY_DN58394_c1_g1	7.73535	2.71135	.
TRINITY_DN72049_c2_g2	6.72863	1.50602	Laccase-17
TRINITY_DN73481_c4_g5	6.45243	2.76643	.
TRINITY_DN83475_c2_g1	5.85788	23.4054	.
TRINITY_DN71574_c2_g2	5.36551	4.92254	Putative ribonuclease H protein At1g65750
TRINITY_DN68932_c3_g1	4.70548	4.00367	Retrovirus-related Pol polyprotein from transposon RE1
TRINITY_DN84995_c1_g4	4.52588	20.9104	Putative disease resistance protein RGA1
TRINITY_DN62084_c2_g3	4.43135	1.28126	.
TRINITY_DN57841_c1_g2	3.97516	2.04147	Auxin efflux carrier component 3 {ECO:0000303|PubMed:11845211}
TRINITY_DN76187_c0_g7	3.69267	0.854841	Cysteine-rich receptor-like protein kinase 10
TRINITY_DN70003_c2_g1	3.64856	1.23313	Universal stress protein PHOS32 {ECO:0000303|PubMed:12644671}
TRINITY_DN61708_c1_g2	3.44986	15.2759	Transcription factor MYB26 {ECO:0000305}
Upregulated in Early versus Mature galls: 420 genes were expressed in both experiments
TRINITY_DN79615_c1_g1	12929.5	12559.8	2,3-bisphosphoglycerate-independent phosphoglycerate mutase
TRINITY_DN81785_c0_g1	6969.75	2137.46	Pyruvate decarboxylase 4
TRINITY_DN75706_c4_g2	6367.47	9385.31	Delta(24)-sterol reductase
TRINITY_DN69609_c4_g4	5352.41	1030.87	Aquaporin TIP1-3
TRINITY_DN75716_c0_g1	4823.58	11947.1	Endoplasmin homolog
TRINITY_DN64723_c1_g1	4431.1	3871.44	GDSL esterase/lipase At1g29670
TRINITY_DN85137_c7_g2	4257.99	10162.4	Pyrophosphate-energized vacuolar membrane proton pump
TRINITY_DN84331_c2_g1	4185.8	1538.32	Protein ECERIFERUM 1
TRINITY_DN78958_c1_g1	3689.15	8673.24	Glucomannan 4-beta-mannosyltransferase 2 {ECO:0000305}
TRINITY_DN64055_c3_g3	3379.02	11291.3	Expansin-A1
TRINITY_DN60553_c1_g1	3257.66	11733.1	High mobility group B protein 3
TRINITY_DN80853_c2_g1	3103.01	2675.21	Beta-glucosidase BoGH3B
TRINITY_DN69609_c4_g5	2919.13	312.692	Aquaporin TIP1-3
TRINITY_DN55188_c2_g2	2713.44	7067.79	40S ribosomal protein S14-1
TRINITY_DN83337_c1_g3	2680.6	6512.84	Subtilisin-like protease SBT1.8 {ECO:0000303|PubMed:16193095}
TRINITY_DN84846_c3_g2	2662.55	1423.14	Glutathione hydrolase 2
TRINITY_DN64154_c3_g1	2654.88	5854.66	Aspartyl protease AED3 {ECO:0000303|PubMed:24755512}
TRINITY_DN68219_c2_g1	2313.64	1517.21	Bifunctional dTDP-4-dehydrorhamnose 3,5-epimerase/dTDP-4-dehydrorhamnose reductase {ECO:0000305}
TRINITY_DN63123_c1_g1	2137.21	610.144	Lipid transfer protein EARLI 1
TRINITY_DN75537_c1_g1	1783.36	7513.65	Endoglucanase 17
TRINITY_DN80853_c3_g5	1736.54	1477.73	Lysosomal beta glucosidase
TRINITY_DN66444_c1_g3	1711.75	2251.62	Mediator of RNA polymerase II transcription subunit 37a
TRINITY_DN66311_c0_g1	1693.62	1641.39	Beta-glucosidase BoGH3B
TRINITY_DN65065_c0_g1	1671.75	2111.63	Bifunctional dTDP-4-dehydrorhamnose 3,5-epimerase/dTDP-4-dehydrorhamnose reductase {ECO:0000305}
TRINITY_DN74277_c6_g2	1625.85	3644.87	Probable pectate lyase 8
TRINITY_DN77945_c2_g1	1517.49	3833.1	LysM domain-containing GPI-anchored protein 1
TRINITY_DN82404_c2_g3	1465.41	3920.9	Aquaporin PIP1-3
TRINITY_DN76399_c1_g1	1426.65	5591.68	65-kDa microtubule-associated protein 1
TRINITY_DN84368_c2_g4	1352.33	3546.83	PLASMODESMATA CALLOSE-BINDING PROTEIN 2
TRINITY_DN76826_c1_g1	1334.27	104.069	Probable inactive purple acid phosphatase 27
TRINITY_DN71610_c2_g3	1253.57	9862.58	.
TRINITY_DN81120_c0_g2	1217.58	2.97839	Uncharacterized protein L728
TRINITY_DN69862_c2_g2	1197.67	4779.07	.
TRINITY_DN75674_c3_g4	1189.64	1421.37	GMP synthase [glutamine-hydrolyzing]
TRINITY_DN84236_c2_g1	1178.07	4958.39	.
TRINITY_DN77543_c3_g1	1177.79	1229.38	ACT domain-containing protein ACR8 {ECO:0000305}
TRINITY_DN82784_c1_g3	1172.56	3544.92	Probable pectinesterase/pectinesterase inhibitor 51
TRINITY_DN75938_c0_g1	1163.36	5034.75	Probable polygalacturonase
TRINITY_DN69798_c0_g1	1035.67	2982.75	Mitochondrial import receptor subunit TOM20
TRINITY_DN72498_c0_g3	1020.26	3769.57	Probable glucan endo-1,3-beta-glucosidase A6
TRINITY_DN77372_c1_g1	1010.16	3578.7	Probable inactive receptor kinase At2g26730
TRINITY_DN82404_c2_g1	996.672	2093.75	Aquaporin PIP1-2
TRINITY_DN73276_c1_g3	968.441	2499.64	Probable histone H2A.2
TRINITY_DN85593_c5_g1	962.943	1059.66	Threonine synthase, chloroplastic
TRINITY_DN61426_c0_g1	916.237	1686	Expansin-B3
TRINITY_DN80997_c4_g1	913.998	990.131	Probable WRKY transcription factor 11
TRINITY_DN51637_c0_g1	892.72	644.098	L-ascorbate oxidase
TRINITY_DN63413_c1_g1	891.943	759.173	Gibberellin-regulated protein 4
TRINITY_DN79927_c0_g1	848.604	2912.15	Kinesin-like protein KIN-13B {ECO:0000305}
TRINITY_DN56098_c2_g1	840.383	302.478	.
TRINITY_DN65940_c0_g1	792.386	2397.57	Polyadenylate-binding protein RBP47C'
TRINITY_DN66500_c4_g1	739.909	3089.73	Zinc-finger homeodomain protein 9
TRINITY_DN63423_c2_g2	728.719	3063.82	Protein IQ-DOMAIN 31
TRINITY_DN74839_c1_g1	728.16	2831.48	Peroxidase 16
TRINITY_DN73914_c1_g1	689.679	1706.38	Boron transporter 1
TRINITY_DN84226_c0_g1	676.266	1438.33	Probable inactive leucine-rich repeat receptor-like protein kinase At3g03770
TRINITY_DN57012_c1_g1	675.443	3763.94	GDSL esterase/lipase EXL3
TRINITY_DN78866_c0_g1	658.169	1062.29	Transcription factor bHLH74
TRINITY_DN82404_c2_g2	655.171	2950.5	Aquaporin PIP1-3
TRINITY_DN61770_c4_g1	650.401	82.3022	Probable inactive purple acid phosphatase 27
TRINITY_DN72294_c1_g2	642.219	2745.76	BAHD acyltransferase DCR
TRINITY_DN82492_c2_g1	614.107	3466.5	Protein TRI1
TRINITY_DN85266_c3_g1	612.093	2652.69	Glucan endo-1,3-beta-glucosidase 1
TRINITY_DN55383_c1_g4	610.356	260.432	Probable pectate lyase 5
TRINITY_DN81652_c0_g2	606.287	548.15	Calcium-transporting ATPase 8, plasma membrane-type
TRINITY_DN80145_c0_g3	583.204	831.345	Probable pectate lyase 13
TRINITY_DN81746_c4_g1	577.535	2910.68	Probably inactive leucine-rich repeat receptor-like protein kinase At3g28040
TRINITY_DN84391_c1_g1	566.151	6618.97	Protein TSS {ECO:0000303|PubMed:21185286}
TRINITY_DN63083_c1_g1	563.599	1596.26	Probable LRR receptor-like serine/threonine-protein kinase At4g37250
TRINITY_DN77187_c1_g1	563.014	770.383	FT-interacting protein 1 {ECO:0000303|PubMed:22529749}
TRINITY_DN66501_c1_g1	543.349	1299.97	.
TRINITY_DN49215_c0_g1	522.994	1368.56	Pyrophosphate-energized vacuolar membrane proton pump 1
TRINITY_DN64593_c1_g1	511.731	3272.88	Probable inactive receptor kinase At5g58300
TRINITY_DN72555_c0_g2	508.696	1988.9	DNA damage-repair/toleration protein DRT100
TRINITY_DN68188_c1_g2	507.798	2243.47	.
TRINITY_DN63314_c1_g2	501.811	295.455	Calcium-transporting ATPase 10, plasma membrane-type
TRINITY_DN76956_c2_g1	494.815	65.7908	GDSL esterase/lipase EXL2
TRINITY_DN73200_c1_g1	477.334	2346.08	Protein DETOXIFICATION 35 {ECO:0000303|PubMed:11739388}
TRINITY_DN69838_c0_g3	469.543	1999.04	Monocopper oxidase-like protein SKU5
TRINITY_DN75601_c1_g1	460.343	180.343	Pectinesterase inhibitor 7 {ECO:0000305}
TRINITY_DN63832_c2_g1	460.25	450.705	Calcium-transporting ATPase 8, plasma membrane-type
TRINITY_DN74632_c0_g1	456.391	2695.34	Probable histone H2A.3
TRINITY_DN65727_c1_g1	454.397	1830.38	Endoglucanase 11
TRINITY_DN62626_c3_g1	453.891	1990.86	Protein RALF-like 34
TRINITY_DN59018_c2_g1	448.597	2187.93	Monocopper oxidase-like protein SKU5
TRINITY_DN75825_c4_g2	442.078	2457.71	Probable protein S-acyltransferase 22
TRINITY_DN84306_c0_g1	430.656	794.705	Probable vacuolar amino acid transporter YPQ3
TRINITY_DN64167_c0_g3	421.291	812.042	Tubulin beta-1 chain
TRINITY_DN80145_c0_g1	408.173	502.673	Probable pectate lyase 12
TRINITY_DN72360_c4_g1	399.619	1943.87	.
TRINITY_DN70404_c0_g1	397.353	729.311	Probable protein phosphatase 2C 3
TRINITY_DN66272_c0_g2	385.593	459.904	.
TRINITY_DN64921_c0_g1	384.041	1290.55	PI-PLC X domain-containing protein At5g67130
TRINITY_DN70321_c2_g1	382.838	1528.69	Inositol-phosphate phosphatase
TRINITY_DN72714_c1_g2	368.457	1717.47	.
TRINITY_DN67042_c1_g2	366.139	661.186	ER membrane protein complex subunit 8/9 homolog
TRINITY_DN82948_c2_g1	362.33	2234.26	Acyl-CoA-binding domain-containing protein 4
TRINITY_DN81260_c1_g2	356.081	1558.14	Beta-galactosidase 3
TRINITY_DN71517_c0_g1	349.691	7579.76	GDSL esterase/lipase At5g33370
TRINITY_DN61472_c0_g1	348.968	1218.93	Receptor protein kinase TMK1 {ECO:0000303|PubMed:1332795}
TRINITY_DN70667_c2_g2	346.697	845.439	Probable inactive receptor kinase At5g67200
TRINITY_DN79410_c0_g1	345.076	4669.42	Patellin-4
TRINITY_DN85303_c1_g1	344.46	1687.42	Fimbrin-2 {ECO:0000305}
TRINITY_DN56584_c0_g2	343.732	872.859	Mitochondrial import inner membrane translocase subunit Tim9
TRINITY_DN85580_c2_g1	340.784	596.027	Separase
TRINITY_DN58512_c1_g1	339.542	166.001	Cationic peroxidase 1
TRINITY_DN68232_c2_g1	339.152	837.386	LEAF RUST 10 DISEASE-RESISTANCE LOCUS RECEPTOR-LIKE PROTEIN KINASE-like 1.5 {ECO:0000303|PubMed:12805585}
TRINITY_DN73203_c1_g1	331.7	5729.48	Protein THYLAKOID FORMATION1, chloroplastic
TRINITY_DN80240_c2_g2	328.027	1568.42	Endoglucanase 17
TRINITY_DN77143_c2_g1	321.668	2123.67	Granule-bound starch synthase 1, chloroplastic/amyloplastic
TRINITY_DN75434_c1_g1	316.98	143.029	Spermidine hydroxycinnamoyl transferase
TRINITY_DN62312_c1_g1	310.113	602.338	Endoglucanase 24
TRINITY_DN54700_c0_g1	308.316	2410.24	Subtilisin-like protease SBT1.3 {ECO:0000303|PubMed:16193095}
TRINITY_DN72555_c0_g4	302.466	1819.78	.
TRINITY_DN77754_c3_g1	299.837	1573.14	Transcription factor bHLH94
TRINITY_DN52504_c1_g8	294.736	393.358	Histone H3.3
TRINITY_DN53925_c1_g1	291.54	109.847	Glutathione hydrolase 2
TRINITY_DN63155_c2_g2	287.623	1513.09	Uncharacterized GPI-anchored protein At4g28100
TRINITY_DN64871_c2_g1	281.048	1734.41	Scarecrow-like protein 28
TRINITY_DN70864_c1_g1	280.757	1522.32	Protein YLS3
TRINITY_DN62831_c3_g1	278.606	1250.95	.
TRINITY_DN57544_c2_g1	278.51	4695.85	GDSL esterase/lipase At5g33370
TRINITY_DN70128_c3_g1	277.284	752.843	Protein trichome birefringence-like 45
TRINITY_DN57706_c1_g1	276.814	3552.6	Linoleate 13S-lipoxygenase 2-1, chloroplastic
TRINITY_DN77836_c1_g1	273.966	602.854	Oxysterol-binding protein-related protein 1D
TRINITY_DN76760_c3_g1	272.548	2495.8	.
TRINITY_DN75517_c2_g1	266.938	934.764	Protein NDL2 {ECO:0000305}
TRINITY_DN85168_c3_g1	264.091	797.901	Membrane protein of ER body-like protein
TRINITY_DN70727_c1_g1	256.888	1401.21	RAN GTPase-activating protein 1
TRINITY_DN76530_c0_g2	256.676	1483.51	Serine/threonine-protein kinase Nek1 {ECO:0000305}
TRINITY_DN79455_c1_g1	255.252	188.37	.
TRINITY_DN57767_c2_g1	253.918	2742.24	Auxin-responsive protein IAA27
TRINITY_DN75111_c2_g4	243.842	960.385	.
TRINITY_DN57434_c3_g1	236.737	453.939	Dof zinc finger protein DOF5.6
TRINITY_DN73580_c0_g2	235.909	915.619	WD repeat-containing protein WRAP73
TRINITY_DN56492_c0_g2	234.835	322.516	Probable pectinesterase 53
TRINITY_DN70942_c1_g1	231.335	801.326	Protein SMAX1-LIKE 3 {ECO:0000303|PubMed:23893171}
TRINITY_DN83461_c1_g2	230.207	313.221	Heat shock 70 kDa protein 17
TRINITY_DN74012_c1_g2	228.792	1416.92	DNA damage-repair/toleration protein DRT100
TRINITY_DN75648_c1_g1	228.336	1726.33	Receptor protein-tyrosine kinase CEPR2 {ECO:0000303|PubMed:25324386}
TRINITY_DN66227_c1_g1	227.866	1641.51	BTB/POZ domain-containing protein NPY2
TRINITY_DN61204_c1_g2	221.003	411.048	.
TRINITY_DN81120_c0_g3	215.073	2.20441	.
TRINITY_DN61349_c1_g1	214.306	1284.05	BTB/POZ domain-containing protein At3g08570
TRINITY_DN72246_c0_g4	213.538	1144.08	Leucine-rich repeat receptor-like protein kinase PXC1 {ECO:0000305}
TRINITY_DN83268_c4_g1	213.44	2847.69	Ribonuclease J {ECO:0000303|PubMed:22033332}
TRINITY_DN75472_c2_g1	213.027	398.257	Intermediate cleaving peptidase 55, mitochondrial {ECO:0000305}
TRINITY_DN75601_c1_g2	211.85	55.9647	Pectinesterase inhibitor 3 {ECO:0000305}
TRINITY_DN67424_c4_g2	209.373	874.619	60S ribosomal protein L6
TRINITY_DN80190_c0_g2	208.91	826.681	Protein KINESIN LIGHT CHAIN-RELATED 1 {ECO:0000303|PubMed:23204523}
TRINITY_DN76730_c2_g1	208.553	722.143	Receptor protein kinase TMK1 {ECO:0000303|PubMed:1332795}
TRINITY_DN80450_c0_g1	206.172	3364.99	Probable GMP synthase [glutamine-hydrolyzing]
TRINITY_DN61543_c0_g1	206.028	2540.52	.
TRINITY_DN82570_c0_g2	202.448	1158.83	.
TRINITY_DN82528_c1_g2	202.39	1148.19	DeSI-like protein At4g17486
TRINITY_DN60721_c2_g1	200.965	465.747	Probable inactive receptor kinase At5g67200
TRINITY_DN63079_c1_g1	200.534	3571.18	50S ribosomal protein L9, chloroplastic
TRINITY_DN78352_c3_g3	195.792	12.2492	AT-hook motif nuclear-localized protein 24 {ECO:0000312|EMBL:FAA00295.1}
TRINITY_DN70137_c0_g1	193.459	465.864	Beta-glucuronosyltransferase GlcAT14A {ECO:0000305}
TRINITY_DN81549_c1_g1	193.24	1160.72	Protein PHYLLO, chloroplastic
TRINITY_DN52005_c1_g2	192.777	233.586	Acid phosphatase 1
TRINITY_DN66284_c0_g1	191.916	1520.57	Serine carboxypeptidase-like 33
TRINITY_DN82030_c0_g3	184.314	562.105	Leucine-rich repeat receptor-like protein kinase TDR
TRINITY_DN74895_c4_g1	182.388	599.377	Probable RNA-binding protein ARP1
TRINITY_DN81957_c0_g1	178.386	1160.13	DNA gyrase subunit B, chloroplastic/mitochondrial
TRINITY_DN73546_c0_g1	178.148	1478.67	Pentatricopeptide repeat-containing protein At1g74850, chloroplastic
TRINITY_DN85168_c3_g2	177.249	357.971	.
TRINITY_DN73517_c1_g1	174.383	680.833	Serine/threonine-protein kinase Nek2
TRINITY_DN78826_c0_g1	173.466	730.304	Thioredoxin domain-containing protein PLP3B
TRINITY_DN77357_c7_g1	172.862	746.752	Probable LRR receptor-like serine/threonine-protein kinase At2g23950
TRINITY_DN80042_c3_g3	172.462	1882.55	Stomatal closure-related actin-binding protein 2 {ECO:0000303|PubMed:21719691}
TRINITY_DN75825_c4_g1	170.736	1086.21	Probable protein S-acyltransferase 22
TRINITY_DN62168_c3_g1	167.092	380.758	Replication protein A 14 kDa subunit B
TRINITY_DN80179_c0_g1	165.677	2326.8	Protein TRANSPORT INHIBITOR RESPONSE 1
TRINITY_DN64722_c4_g1	164.469	633.226	.
TRINITY_DN81560_c0_g1	162.31	294.337	Kinesin-like protein KIN-8B {ECO:0000305}
TRINITY_DN63979_c1_g1	161.932	1945.51	Glutathione S-transferase F8, chloroplastic
TRINITY_DN84269_c1_g3	161.864	286.302	ABC transporter G family member 32 {ECO:0000303|PubMed:18299247}
TRINITY_DN52447_c0_g2	160.953	3307.64	3-ketoacyl-CoA synthase 10 {ECO:0000303|PubMed:18465198}
TRINITY_DN67602_c1_g1	160.431	475.559	Mannose-1-phosphate guanyltransferase alpha
TRINITY_DN58335_c0_g2	160.197	3011.41	LIM domain-containing protein WLIM1 {ECO:0000305}
TRINITY_DN85348_c2_g1	159.862	365.725	Basic leucine zipper 34 {ECO:0000303|PubMed:11906833}
TRINITY_DN66179_c2_g3	159.374	461.26	UDP-URONIC ACID TRANSPORTER 1 {ECO:0000303|PubMed:28062750}
TRINITY_DN81304_c0_g5	158.279	120.573	Guanylate kinase 3, chloroplastic
TRINITY_DN81392_c1_g2	156.881	471.88	Receptor homology region, transmembrane domain- and RING domain-containing protein 2
TRINITY_DN58320_c4_g1	155.052	1264.05	WEB family protein At2g38370
TRINITY_DN84943_c3_g2	153.882	472.375	Protein SIEVE ELEMENT OCCLUSION B {ECO:0000303|PubMed:20932300}
TRINITY_DN84705_c1_g1	153.202	1380.56	Phototropin-1
TRINITY_DN84244_c0_g2	153.146	94.0281	L-type lectin-domain containing receptor kinase S.4 {ECO:0000303|PubMed:19773388}
TRINITY_DN78392_c4_g3	153.138	370.428	Membrane protein of ER body-like protein
TRINITY_DN71357_c1_g2	152.693	504.423	Protein NSP-INTERACTING KINASE 1 {ECO:0000303|PubMed:15489295}
TRINITY_DN58706_c0_g1	150.328	198.093	.
TRINITY_DN70808_c0_g2	150.148	1939.5	Receptor-like kinase TMK3 {ECO:0000303|PubMed:23613767}
TRINITY_DN85125_c2_g1	149.395	639.454	Uncharacterized GPI-anchored protein At4g28100
TRINITY_DN66119_c1_g2	146.179	1048.82	Ribosome-binding ATPase YchF {ECO:0000255|HAMAP-Rule:MF_00944}
TRINITY_DN80664_c0_g2	141.756	1083.74	Villin-1 {ECO:0000303|PubMed:10631247}
TRINITY_DN60385_c0_g1	141.601	135.59	ABC transporter C family member 1
TRINITY_DN77653_c0_g2	141.283	171.223	G-type lectin S-receptor-like serine/threonine-protein kinase SD2-2
TRINITY_DN77347_c0_g1	139.703	822.438	Probable receptor-like protein kinase At1g49730
TRINITY_DN70630_c2_g3	139.619	180.471	Subtilisin-like protease SBT1.8 {ECO:0000303|PubMed:16193095}
TRINITY_DN68199_c0_g1	138.598	904.191	.
TRINITY_DN82826_c0_g1	138.315	753.781	.
TRINITY_DN64243_c1_g3	137.206	1379.21	Leucine-rich repeat receptor-like tyrosine-protein kinase PXC3 {ECO:0000305}
TRINITY_DN74105_c2_g1	137.174	2164.84	Patellin-6
TRINITY_DN72168_c2_g3	137.074	460.553	Plant UBX domain-containing protein 8 {ECO:0000303|Ref.5}
TRINITY_DN65564_c0_g4	136.524	350.043	Lamin-like protein
TRINITY_DN82988_c3_g2	133.032	209.922	Ras-related protein RABA1f
TRINITY_DN81412_c3_g1	131.86	551.931	.
TRINITY_DN73568_c3_g1	131.446	1103.62	.
TRINITY_DN81927_c0_g3	130.378	1564.89	Fructose-1,6-bisphosphatase, chloroplastic
TRINITY_DN65249_c4_g1	126.208	1335.74	Receptor protein kinase-like protein ZAR1 {ECO:0000303|PubMed:27014878}
TRINITY_DN69421_c0_g5	125.904	2678.8	3-ketoacyl-CoA synthase 10 {ECO:0000303|PubMed:18465198}
TRINITY_DN64700_c2_g1	124.496	418.409	Serine/threonine-protein kinase BRI1-like 2
TRINITY_DN82030_c0_g2	123.641	288.27	Leucine-rich repeat receptor-like protein kinase TDR
TRINITY_DN64927_c1_g1	123.616	989.353	.
TRINITY_DN66872_c1_g1	123.391	701.438	Probable pectinesterase 68
TRINITY_DN63415_c7_g2	120.113	284.65	Transcription factor bHLH157
TRINITY_DN57041_c2_g1	119.65	203.058	.
TRINITY_DN59742_c3_g1	119.059	1658.08	Lysine histidine transporter-like 8
TRINITY_DN69000_c3_g2	118.439	1104.8	Protein JASON {ECO:0000305}
TRINITY_DN85321_c2_g3	118.381	64.2265	(+)-neomenthol dehydrogenase {ECO:0000303|PubMed:18599651}
TRINITY_DN73429_c0_g1	118.303	1199.09	.
TRINITY_DN85580_c1_g1	118.213	178.709	Separase
TRINITY_DN78038_c1_g2	116.851	922.364	Leucine-rich repeat receptor-like protein kinase PXC1 {ECO:0000305}
TRINITY_DN81719_c2_g1	116.674	586.545	Nitrate regulatory gene2 protein {ECO:0000303|PubMed:26744214}
TRINITY_DN76320_c5_g1	116.529	350.52	Ethylene-responsive transcription factor RAP2-7
TRINITY_DN81111_c1_g1	115.468	1088.13	Receptor protein kinase-like protein ZAR1 {ECO:0000303|PubMed:27014878}
TRINITY_DN81389_c0_g1	115.267	366.044	WD repeat-containing protein 62
TRINITY_DN79892_c1_g1	113.891	312.901	Protein QUIRKY {ECO:0000303|PubMed:19180193}
TRINITY_DN78081_c1_g1	111.924	173.46	Probable RNA-binding protein ARP1
TRINITY_DN53151_c1_g1	111.646	140.093	3beta-hydroxysteroid-dehydrogenase/decarboxylase isoform 1
TRINITY_DN84609_c4_g2	111.519	303.296	.
TRINITY_DN58147_c4_g1	109.741	939.227	Homeobox-leucine zipper protein ATHB-16
TRINITY_DN71357_c1_g3	106.887	432.6	Protein NSP-INTERACTING KINASE 2
TRINITY_DN82304_c0_g1	106.254	292.798	Protein BRANCHLESS TRICHOME
TRINITY_DN76097_c1_g1	105.318	667.066	ABC transporter G family member 12
TRINITY_DN65638_c0_g4	104.873	681.845	Protein ASPARTIC PROTEASE IN GUARD CELL 1
TRINITY_DN65401_c3_g1	104.395	1420.8	Rho GTPase-activating protein 2
TRINITY_DN80215_c2_g1	103.717	909.54	.
TRINITY_DN84787_c1_g2	103.091	659.822	Protein S-acyltransferase 21
TRINITY_DN67953_c2_g4	102.472	195.085	Probable serine/threonine-protein kinase PBL28 {ECO:0000305}
TRINITY_DN72246_c0_g5	101.644	975.283	Probably inactive leucine-rich repeat receptor-like protein kinase IMK2
TRINITY_DN71233_c3_g3	101.357	747.202	Leucine-rich repeat receptor-like serine/threonine-protein kinase BAM3
TRINITY_DN72024_c5_g1	100.516	907.665	O-fucosyltransferase 11 {ECO:0000305}
TRINITY_DN58459_c3_g2	100.224	491.226	.
TRINITY_DN69833_c0_g1	100.22	86.2253	Heat stress transcription factor B-4
TRINITY_DN74968_c0_g1	99.9176	201.537	S-norcoclaurine synthase 1
TRINITY_DN69457_c0_g2	99.8319	151.392	Amino acid transporter AVT1I {ECO:0000305}
TRINITY_DN82908_c1_g1	98.8884	926.267	ABC transporter G family member 8
TRINITY_DN78963_c4_g4	98.0587	432.084	Beta-galactosidase 3
TRINITY_DN81222_c0_g1	96.3553	957.841	Retrovirus-related Pol polyprotein from transposon TNT 1-94
TRINITY_DN59548_c0_g1	95.6629	403.492	.
TRINITY_DN66432_c3_g2	92.3559	354.398	UBP1-associated protein 2A
TRINITY_DN78110_c4_g1	91.0097	438.485	Acyl-CoA-binding domain-containing protein 6 {ECO:0000305}
TRINITY_DN74566_c2_g1	90.7883	99.258	Indole-3-acetic acid-induced protein ARG7
TRINITY_DN70230_c4_g1	89.2925	424.924	Uracil-DNA glycosylase, mitochondrial {ECO:0000303|PubMed:20056608}
TRINITY_DN80992_c1_g1	89.2524	507.105	Probable beta-1,4-xylosyltransferase IRX9H
TRINITY_DN66493_c2_g2	87.3708	47.0507	Alpha carbonic anhydrase 4
TRINITY_DN74939_c1_g2	86.7078	771.147	.
TRINITY_DN59129_c5_g1	85.646	27.4021	Protein ECERIFERUM 1
TRINITY_DN78743_c4_g1	85.6108	47.8915	Protein ENHANCED DOWNY MILDEW 2 {ECO:0000303|PubMed:23940361}
TRINITY_DN72062_c0_g1	85.0921	507.761	Gamma-interferon-responsive lysosomal thiol protein {ECO:0000303|PubMed:21052676}
TRINITY_DN75883_c4_g1	83.5679	683.907	.
TRINITY_DN68653_c1_g1	83.336	205.097	Protein TORNADO 1
TRINITY_DN69878_c2_g2	80.4408	226.984	Ankyrin repeat domain-containing protein 13C
TRINITY_DN53718_c0_g2	79.1585	378.92	Protein SIEVE ELEMENT OCCLUSION B {ECO:0000303|PubMed:20932300}
TRINITY_DN77594_c0_g1	76.8901	331.564	Poly [ADP-ribose] polymerase 2
TRINITY_DN64477_c2_g1	75.8885	428.57	.
TRINITY_DN77120_c0_g1	75.811	708.265	Guard cell S-type anion channel SLAC1
TRINITY_DN79093_c3_g3	74.0978	266.497	.
TRINITY_DN67458_c0_g1	73.8769	111.219	Phospholipase D alpha 1
TRINITY_DN61611_c1_g1	73.6078	1158.41	.
TRINITY_DN75340_c2_g1	72.7374	294.715	Potassium channel SKOR
TRINITY_DN62939_c0_g1	72.5271	190.099	Glucan endo-1,3-beta-glucosidase 9
TRINITY_DN78951_c1_g1	72.2229	303.642	Receptor protein-tyrosine kinase CEPR2 {ECO:0000303|PubMed:25324386}
TRINITY_DN68076_c0_g3	72.0809	316.77	Receptor-like protein kinase THESEUS 1
TRINITY_DN69403_c2_g1	71.1185	748.151	Protein IQ-DOMAIN 1 {ECO:0000303|PubMed:15960618}
TRINITY_DN81286_c1_g1	70.9458	438.459	Receptor-like protein 51 {ECO:0000303|PubMed:18434605}
TRINITY_DN79042_c1_g7	68.9375	1159.37	Thermospermine synthase ACAULIS5
TRINITY_DN64291_c1_g4	68.9282	161.766	.
TRINITY_DN79074_c1_g1	68.8968	116.624	.
TRINITY_DN84437_c3_g5	68.0998	1.31625	Fructose-bisphosphate aldolase, cytoplasmic isozyme
TRINITY_DN70264_c5_g2	67.8432	654.524	Protein TRANSPORT INHIBITOR RESPONSE 1
TRINITY_DN74815_c1_g1	67.4014	249.923	Alpha-L-fucosidase 3
TRINITY_DN64972_c1_g2	66.2115	1272.91	Linoleate 13S-lipoxygenase 2-1, chloroplastic
TRINITY_DN64048_c1_g1	65.4031	63.7605	Separase
TRINITY_DN77683_c1_g3	64.3797	92.1254	GATA transcription factor 9
TRINITY_DN77786_c0_g1	63.5516	102.059	Protein BREVIS RADIX
TRINITY_DN80681_c5_g1	63.487	988.833	Subtilisin-like protease SBT2.2 {ECO:0000303|PubMed:16193095}
TRINITY_DN64004_c2_g2	62.7095	185.79	Tubulin beta-1 chain
TRINITY_DN82436_c1_g3	61.8727	507.873	Histone H2B.6
TRINITY_DN68824_c7_g1	61.8237	145.272	.
TRINITY_DN71846_c0_g2	61.2365	155.065	Meiosis-specific protein ASY3 {ECO:0000305}
TRINITY_DN51378_c0_g1	60.9073	163.417	Protein SIEVE ELEMENT OCCLUSION B {ECO:0000303|PubMed:20932300}
TRINITY_DN53002_c0_g2	60.3063	186.092	Alpha-xylosidase 1
TRINITY_DN73498_c0_g1	60.2978	517.229	Vacuolar protein sorting-associated protein 2 homolog 2
TRINITY_DN84943_c3_g1	60.0992	212.785	Protein SIEVE ELEMENT OCCLUSION B {ECO:0000303|PubMed:20932300}
TRINITY_DN62649_c5_g1	59.9057	909.011	Subtilisin-like protease SBT2.2 {ECO:0000303|PubMed:16193095}
TRINITY_DN61489_c0_g1	59.7733	468.483	Putative tRNA (cytidine(34)-2'-O)-methyltransferase {ECO:0000255|HAMAP-Rule:MF_01885}
TRINITY_DN55955_c0_g1	59.4023	479.925	Aspartic proteinase PCS1
TRINITY_DN70618_c2_g3	59.2239	269.572	Alpha-xylosidase 1
TRINITY_DN76760_c3_g3	58.5572	273.369	.
TRINITY_DN63739_c1_g2	57.8473	293.222	Alpha-xylosidase 1
TRINITY_DN80447_c0_g1	57.0913	153.399	Serine/threonine-protein kinase-like protein CCR1
TRINITY_DN61726_c2_g1	55.929	287.226	Uncharacterized protein C594.04c
TRINITY_DN74603_c1_g1	55.929	473.057	Protein XRI1
TRINITY_DN57144_c0_g4	55.6636	147.112	Glucan endo-1,3-beta-glucosidase
TRINITY_DN60593_c0_g1	55.1565	216.287	.
TRINITY_DN62470_c2_g2	55.0698	33.9482	Syntaxin-52
TRINITY_DN64291_c1_g1	52.5066	119.085	.
TRINITY_DN77345_c1_g3	52.4837	383.735	ATPase family AAA domain-containing protein FIGL1 {ECO:0000305}
TRINITY_DN74815_c1_g5	52.3793	194.455	GDSL esterase/lipase At3g26430
TRINITY_DN68207_c1_g2	50.9951	70.4529	FT-interacting protein 1 {ECO:0000303|PubMed:22529749}
TRINITY_DN62718_c1_g1	50.9781	251.923	.
TRINITY_DN53718_c0_g1	50.8223	159.12	Protein SIEVE ELEMENT OCCLUSION B {ECO:0000303|PubMed:20932300}
TRINITY_DN53469_c5_g1	49.7217	160.825	Uncharacterized membrane protein At1g16860
TRINITY_DN63823_c2_g1	49.4676	189.92	.
TRINITY_DN64213_c0_g1	48.3082	90.8011	NAC domain-containing protein 86 {ECO:0000312|EMBL:AED92405.1}
TRINITY_DN74461_c4_g1	47.3989	167.279	Proline-rich protein 3
TRINITY_DN66693_c1_g1	46.0769	2.23899	.
TRINITY_DN73137_c4_g1	45.9815	122.62	.
TRINITY_DN59851_c3_g2	45.6177	324.913	.
TRINITY_DN81489_c4_g1	45.0416	99.8405	Pathogenesis-related protein 5
TRINITY_DN55663_c0_g1	43.892	383.973	Type IV inositol polyphosphate 5-phosphatase 7 {ECO:0000303|PubMed:21677096}
TRINITY_DN84154_c2_g2	43.4209	453.339	Stomatal closure-related actin-binding protein 3 {ECO:0000303|PubMed:21719691}
TRINITY_DN61304_c3_g1	43.0178	18.0818	MLO-like protein 4
TRINITY_DN78278_c0_g1	42.0723	68.8672	CASP-like protein 3A1
TRINITY_DN70668_c2_g1	41.5787	390.46	.
TRINITY_DN78510_c3_g1	41.3064	339.247	TMV resistance protein N
TRINITY_DN78682_c1_g1	41.2771	39.2085	.
TRINITY_DN68252_c1_g2	40.678	431.799	.
TRINITY_DN84653_c1_g2	40.1232	322.448	.
TRINITY_DN85779_c4_g1	39.4047	293.099	Early nodulin-like protein 1
TRINITY_DN75100_c0_g1	39.0666	251.999	Beta-galactosidase 5
TRINITY_DN72409_c4_g1	38.7532	13.3076	1-aminocyclopropane-1-carboxylate synthase CMA101
TRINITY_DN59595_c0_g1	38.5398	108.733	Uncharacterized protein C17orf53 homolog
TRINITY_DN66562_c0_g1	38.2769	513.328	Microtubule-binding protein TANGLED
TRINITY_DN75965_c1_g3	37.7664	1047.7	Subtilisin-like protease SBT5.3
TRINITY_DN78426_c5_g1	37.3686	362.789	Nucleobase-ascorbate transporter 1
TRINITY_DN84512_c2_g1	37.2665	18.3484	Geraniol 8-hydroxylase
TRINITY_DN58208_c3_g3	36.1954	180.247	Homeobox-leucine zipper protein HAT3
TRINITY_DN66172_c1_g2	35.8509	318.479	BTB/POZ domain-containing protein NPY5
TRINITY_DN53368_c0_g1	35.5686	188.363	.
TRINITY_DN57937_c0_g1	35.458	229.365	Plant UBX domain-containing protein 10 {ECO:0000303|Ref.4}
TRINITY_DN67062_c2_g1	34.6959	390.637	Methionyl-tRNA formyltransferase {ECO:0000255|HAMAP-Rule:MF_00182}
TRINITY_DN79271_c0_g5	34.6596	414.047	Kinesin-like protein KIN-14F {ECO:0000305}
TRINITY_DN84096_c2_g1	34.2143	126.887	ABC transporter G family member 11
TRINITY_DN82000_c3_g1	32.8553	240.38	Transcription factor bHLH30
TRINITY_DN81300_c3_g1	32.6752	357.096	TMV resistance protein N
TRINITY_DN80158_c2_g1	32.6156	1051.53	VAN3-binding protein {ECO:0000303|PubMed:19363154}
TRINITY_DN63162_c1_g1	32.4288	214.916	Transcription factor PAR2
TRINITY_DN79405_c0_g1	31.5777	153.479	.
TRINITY_DN74879_c0_g1	31.342	221.317	Probably inactive leucine-rich repeat receptor-like protein kinase At2g25790
TRINITY_DN81554_c0_g2	31.1952	113.263	AAA-ATPase At4g30250
TRINITY_DN74370_c0_g1	30.7638	82.7779	.
TRINITY_DN79322_c1_g1	30.3638	230.058	Laccase-17
TRINITY_DN64623_c2_g1	29.9659	445.176	.
TRINITY_DN79291_c1_g1	29.5334	54.2812	RING-H2 finger protein ATL43
TRINITY_DN69406_c1_g1	29.0796	133.33	ABC transporter G family member 11
TRINITY_DN83142_c3_g4	28.9718	167.384	Thymidine kinase b {ECO:0000303|PubMed:22897443}
TRINITY_DN54712_c2_g4	28.7526	8.90289	Cytochrome P450 76C4
TRINITY_DN85389_c2_g1	28.2048	441.717	.
TRINITY_DN75902_c0_g2	27.6376	264.971	.
TRINITY_DN74945_c2_g1	27.5769	37.5316	Probable LRR receptor-like serine/threonine-protein kinase At1g34110
TRINITY_DN76140_c1_g2	27.1309	547.126	.
TRINITY_DN81554_c0_g1	27.0549	111.982	AAA-ATPase At5g57480
TRINITY_DN83348_c0_g1	26.9921	61.5956	Basic leucine zipper 34 {ECO:0000303|PubMed:11906833}
TRINITY_DN59371_c2_g1	26.6813	134.309	.
TRINITY_DN79326_c0_g5	26.2543	309.078	Uncharacterized protein YnbB
TRINITY_DN67856_c0_g2	26.0459	22.9812	Subtilisin-like protease SBT3.6 {ECO:0000303|PubMed:16193095}
TRINITY_DN80349_c4_g1	25.5983	107.8	(+)-neomenthol dehydrogenase {ECO:0000303|PubMed:18599651}
TRINITY_DN84653_c1_g1	25.4231	251.708	Phytosulfokine receptor 1 {ECO:0000303|PubMed:16829587}
TRINITY_DN81554_c0_g3	24.7104	70.6961	AAA-ATPase At2g46620
TRINITY_DN55807_c5_g1	24.4061	33.583	WRKY transcription factor 71
TRINITY_DN67115_c0_g3	24.3752	137.553	Probable L-type lectin-domain containing receptor kinase S.7 {ECO:0000303|PubMed:19773388}
TRINITY_DN84050_c2_g2	24.0832	216.095	Anti-sigma-I factor RsgI6 {ECO:0000305}
TRINITY_DN79145_c0_g1	23.7866	280.356	4-coumarate--CoA ligase-like 5
TRINITY_DN79050_c2_g2	23.5255	107.665	65-kDa microtubule-associated protein 3
TRINITY_DN71878_c2_g3	23.2179	655.651	Aldehyde dehydrogenase family 3 member I1, chloroplastic
TRINITY_DN62512_c5_g2	23.1089	61.8489	.
TRINITY_DN55036_c5_g1	22.9246	134.917	.
TRINITY_DN75830_c0_g1	22.1821	19.2532	Pollen-specific leucine-rich repeat extensin-like protein 1
TRINITY_DN69476_c2_g1	22.179	197.109	E3 ubiquitin-protein ligase BIG BROTHER
TRINITY_DN67607_c0_g2	21.9901	323.8	.
TRINITY_DN67029_c2_g2	21.0981	267.272	Uncharacterized RNA-binding protein C17H9.04c
TRINITY_DN69958_c2_g1	20.9127	140.513	.
TRINITY_DN79945_c3_g2	20.531	218.37	Type IV inositol polyphosphate 5-phosphatase 6 {ECO:0000305}
TRINITY_DN76029_c2_g1	19.9719	181.923	Histidine-containing phosphotransfer protein 4
TRINITY_DN75390_c0_g3	19.8865	83.9725	Alpha-xylosidase 1
TRINITY_DN56096_c2_g1	19.1598	374.383	.
TRINITY_DN84575_c2_g3	19.0502	305.338	Rho guanine nucleotide exchange factor 8 {ECO:0000303|PubMed:15980860}
TRINITY_DN64256_c0_g1	19.0143	126.454	Uncharacterized protein At3g17950
TRINITY_DN84107_c0_g3	18.9848	38.3746	Transposon TX1 uncharacterized 149 kDa protein
TRINITY_DN74675_c2_g3	18.8599	115.596	.
TRINITY_DN59242_c0_g3	18.3253	221.271	.
TRINITY_DN67332_c1_g1	17.8165	234.086	UDP-glycosyltransferase 73E1 {ECO:0000303|PubMed:15610349}
TRINITY_DN60483_c1_g1	16.8482	90.0736	.
TRINITY_DN73355_c2_g1	16.4316	113.198	Phosphoinositide phospholipase C 2
TRINITY_DN75951_c0_g3	16.3707	210.067	.
TRINITY_DN73990_c1_g5	15.9321	153.699	.
TRINITY_DN54786_c5_g3	15.5203	89.174	.
TRINITY_DN69609_c4_g1	14.8154	2.53302	Aquaporin TIP1-1
TRINITY_DN77244_c1_g1	14.47	31.7474	Cysteine-rich receptor-like protein kinase 29
TRINITY_DN55590_c4_g2	13.7159	563.825	Subtilisin-like protease SBT1.9 {ECO:0000303|PubMed:16193095}
TRINITY_DN84677_c0_g1	13.2045	205.059	.
TRINITY_DN69911_c2_g2	13.1499	731.782	Indole-3-acetic acid-amido synthetase GH3.10 {ECO:0000305}
TRINITY_DN73431_c3_g1	13.1331	46.7795	.
TRINITY_DN74763_c4_g1	13.0947	276.143	Probable protein ABIL5
TRINITY_DN73866_c0_g1	12.7141	98.6761	TMV resistance protein N
TRINITY_DN65317_c0_g2	12.6195	309.65	Wall-associated receptor kinase 2
TRINITY_DN74040_c1_g1	12.6167	67.9488	Thymidine kinase a {ECO:0000303|PubMed:22897443}
TRINITY_DN56235_c0_g1	12.0012	21.5146	Tubulin beta-1 chain
TRINITY_DN46761_c0_g1	11.7718	103.612	CLAVATA3/ESR (CLE)-related protein 25
TRINITY_DN70049_c1_g2	11.4542	26.4827	TPR repeat-containing protein ZIP4 {ECO:0000305}
TRINITY_DN72197_c1_g1	11.2657	540.843	Superoxide dismutase [Fe] 2, chloroplastic
TRINITY_DN84245_c0_g1	10.7863	83.9883	UDP-glycosyltransferase 83A1
TRINITY_DN59814_c7_g1	10.203	0.638058	.
TRINITY_DN50626_c0_g1	9.25038	9.38117	Thaumatin-like protein
TRINITY_DN54175_c5_g1	9.21949	46.8636	.
TRINITY_DN76360_c0_g1	9.12005	159.391	Probable membrane-associated kinase regulator 4
Downregulated in Early versus Growth galls: 586 genes were expressed in both experiments
TRINITY_DN84977_c7_g3	122838	17086	Adenosylhomocysteinase
TRINITY_DN84977_c7_g5	49428	5297.64	Adenosylhomocysteinase
TRINITY_DN71161_c2_g1	37582.9	14921.5	GDP-mannose 3,5-epimerase 1
TRINITY_DN62442_c3_g1	33544.8	325.13	.
TRINITY_DN56525_c2_g1	31042	11305.5	Serine hydroxymethyltransferase 4
TRINITY_DN53135_c0_g1	18164.8	7.35464	MLP-like protein 28
TRINITY_DN85439_c1_g1	18086.3	10795.1	Methylenetetrahydrofolate reductase 2
TRINITY_DN59312_c5_g1	16952.5	206.798	.
TRINITY_DN62085_c1_g1	12541.7	2294.12	4-coumarate--CoA ligase 2
TRINITY_DN80336_c1_g1	10524.7	2393.76	Dehydrin DHN1 {ECO:0000305}
TRINITY_DN59383_c2_g1	10298.4	5506.46	Phospho-2-dehydro-3-deoxyheptonate aldolase 1, chloroplastic
TRINITY_DN64553_c2_g1	9474.22	2388.57	.
TRINITY_DN68343_c1_g3	9414.35	329.205	1-aminocyclopropane-1-carboxylate oxidase homolog 1
TRINITY_DN62314_c1_g1	8891.26	3254.14	Fasciclin-like arabinogalactan protein 7
TRINITY_DN75481_c1_g2	8216.8	4152.09	Trans-cinnamate 4-monooxygenase
TRINITY_DN83255_c2_g2	6767.41	7508.66	Probable cysteine protease RD21B {ECO:0000305}
TRINITY_DN64939_c2_g2	6561.38	637.18	REF/SRPP-like protein At3g05500
TRINITY_DN77593_c2_g1	6321.9	2070.84	UDP-glucuronic acid decarboxylase 5
TRINITY_DN58495_c1_g1	5937.7	1455.47	.
TRINITY_DN81971_c1_g1	5661.27	383.018	.
TRINITY_DN65590_c3_g1	4897.96	962.318	Cytochrome P450 84A1
TRINITY_DN81994_c3_g1	4863.1	301.498	Polygalacturonase-1 non-catalytic subunit beta
TRINITY_DN84968_c1_g1	4785.12	1421.87	Polyol transporter 5
TRINITY_DN77639_c1_g1	4771.89	1978.89	Beta-amylase 1, chloroplastic
TRINITY_DN63372_c0_g1	4640.75	912.641	Extradiol ring-cleavage dioxygenase
TRINITY_DN61461_c1_g3	4615.19	3806.84	Stearoyl-[acyl-carrier-protein] 9-desaturase, chloroplastic
TRINITY_DN74799_c2_g1	4338.46	894.526	Caffeoylshikimate esterase
TRINITY_DN82010_c0_g1	4181.66	3726.91	Chorismate synthase, chloroplastic
TRINITY_DN79293_c2_g1	4158.79	1096.79	Phenylalanine ammonia-lyase 1
TRINITY_DN66032_c1_g1	3826.93	7970.99	Protein IQ-DOMAIN 14
TRINITY_DN65738_c5_g1	3501.01	73.4212	Sulfate transporter 3.1
TRINITY_DN66137_c2_g2	3254.02	1221.36	Phenylalanine ammonia-lyase 3
TRINITY_DN85050_c5_g1	3225.27	402.423	BAG family molecular chaperone regulator 6 {ECO:0000303|Ref.3}
TRINITY_DN83805_c3_g3	3194.17	1990.09	Phosphoenolpyruvate carboxykinase (ATP)
TRINITY_DN75861_c1_g1	3033.61	568.639	Late embryogenesis abundant protein At5g17165
TRINITY_DN67112_c0_g1	2783	1355.51	Protein trichome birefringence-like 2
TRINITY_DN55929_c1_g2	2693.22	80.783	8-hydroxygeraniol dehydrogenase
TRINITY_DN57319_c0_g2	2677.32	4532.45	NADP-dependent glyceraldehyde-3-phosphate dehydrogenase
TRINITY_DN82148_c4_g1	2611.56	408	Probable glutamate carboxypeptidase LAMP1 {ECO:0000305}
TRINITY_DN76358_c1_g1	2587.78	6893.77	NADP-dependent malic enzyme
TRINITY_DN73717_c0_g1	2509.02	2585.27	Vacuolar-processing enzyme
TRINITY_DN79894_c2_g3	2466.24	1994.16	Probable mannitol dehydrogenase
TRINITY_DN70656_c1_g1	2422.06	5339.96	Metallothionein-like protein type 2
TRINITY_DN79811_c1_g2	2420.85	957.959	6-phosphogluconate dehydrogenase, decarboxylating 2, chloroplastic
TRINITY_DN57236_c0_g1	2378.86	482.428	Cellulose synthase A catalytic subunit 4 [UDP-forming]
TRINITY_DN70869_c1_g2	2238.95	993.958	Acetate/butyrate--CoA ligase AAE7, peroxisomal
TRINITY_DN75991_c7_g2	2194.2	1563.43	Protein EXORDIUM-like 2
TRINITY_DN80237_c5_g1	2149.79	697.308	.
TRINITY_DN77258_c0_g2	2043.35	91.38	Polygalacturonase non-catalytic subunit AroGP2
TRINITY_DN84164_c2_g1	2004.37	4094.65	Glyoxysomal fatty acid beta-oxidation multifunctional protein MFP-a
TRINITY_DN63129_c3_g2	2002.56	665.514	Microsomal glutathione S-transferase 3
TRINITY_DN71354_c1_g4	1992.57	445.364	Late embryogenesis abundant protein Lea5
TRINITY_DN85348_c3_g1	1955.77	639.43	Probable peroxygenase 4
TRINITY_DN85449_c9_g1	1932.76	2412.1	Putative 1-phosphatidylinositol-3-phosphate 5-kinase FAB1C
TRINITY_DN83342_c2_g1	1898.83	456.9	Cellulose synthase A catalytic subunit 9 [UDP-forming]
TRINITY_DN60785_c1_g1	1868.77	1869.53	T-complex protein 11-like protein 1
TRINITY_DN59070_c0_g1	1783.14	1153.21	Uncharacterized protein At4g22758
TRINITY_DN84950_c1_g1	1737.08	1554.07	Cysteine proteinase inhibitor 6
TRINITY_DN79595_c3_g1	1533.31	425.363	Persulfide dioxygenase ETHE1 homolog, mitochondrial
TRINITY_DN60630_c3_g1	1480.13	1097.98	Beta-galactosidase
TRINITY_DN79621_c1_g2	1470.11	2592.14	Alpha-amylase 3, chloroplastic {ECO:0000303|PubMed:15637061}
TRINITY_DN80254_c0_g5	1462.92	109.514	1-aminocyclopropane-1-carboxylate oxidase homolog 6
TRINITY_DN76410_c2_g2	1432.09	846.167	Subtilisin-like protease SBT3.17 {ECO:0000303|PubMed:16193095}
TRINITY_DN68422_c3_g2	1315.66	1528.12	Probable serine protease EDA2
TRINITY_DN80877_c0_g3	1255.96	56.5589	1-aminocyclopropane-1-carboxylate oxidase homolog 6
TRINITY_DN67762_c0_g1	1238.39	357.752	Protein FAF-like, chloroplastic
TRINITY_DN70672_c4_g1	1219.98	387.512	Heavy metal-associated isoprenylated plant protein 6 {ECO:0000303|PubMed:21072340, ECO:0000303|PubMed:23368984}
TRINITY_DN73166_c1_g1	1218.55	949.044	Beta-galactosidase
TRINITY_DN73703_c0_g1	1141.45	298.059	BEL1-like homeodomain protein 3
TRINITY_DN72514_c0_g1	1130.01	265.453	Probable aspartyl protease At4g16563 {ECO:0000305}
TRINITY_DN81418_c2_g1	1118.95	207.193	Serine carboxypeptidase-like 18
TRINITY_DN69229_c3_g1	1106.93	123.554	Protein MOTHER of FT and TFL1
TRINITY_DN73791_c1_g1	1102.44	1158.54	IST1-like protein
TRINITY_DN82496_c0_g1	1043.41	1521.3	Gamma aminobutyrate transaminase 1, mitochondrial
TRINITY_DN69768_c0_g2	1017.57	635.099	Glyoxysomal processing protease, glyoxysomal
TRINITY_DN75671_c1_g2	1003.48	1505	NADP-dependent malic enzyme 4, chloroplastic
TRINITY_DN74172_c4_g1	995.441	964.485	WAT1-related protein At3g28050
TRINITY_DN56276_c1_g1	988.063	200.168	Cellulose synthase A catalytic subunit 8 [UDP-forming]
TRINITY_DN85023_c5_g1	978.695	2022.52	Ubiquitin-conjugating enzyme E2 27
TRINITY_DN61634_c2_g1	965.667	1260.29	Methylmalonate-semialdehyde dehydrogenase [acylating], mitochondrial
TRINITY_DN78243_c0_g1	964.03	477.101	E3 ubiquitin-protein ligase At4g11680
TRINITY_DN64767_c3_g1	961.845	213.466	Probable calcium-binding protein CML41
TRINITY_DN64417_c3_g5	943.006	159.872	Protein TPX2
TRINITY_DN69471_c0_g1	931.627	652.169	Endo-1,3
TRINITY_DN74223_c2_g1	924.853	890.443	.
TRINITY_DN68642_c0_g2	922.526	875.101	Probable cinnamyl alcohol dehydrogenase
TRINITY_DN84140_c2_g2	921.547	2051.29	NADP-dependent glyceraldehyde-3-phosphate dehydrogenase
TRINITY_DN75945_c2_g1	898.477	1312.69	Zinc finger A20 and AN1 domain-containing stress-associated protein 8
TRINITY_DN65090_c0_g2	890.708	1805.49	Homeobox protein HD1
TRINITY_DN79019_c1_g2	866.861	242.387	Bifunctional 3-dehydroquinate dehydratase/shikimate dehydrogenase, chloroplastic
TRINITY_DN80883_c2_g1	859.495	556.221	.
TRINITY_DN83728_c2_g1	835.747	346.895	Universal stress protein A-like protein
TRINITY_DN60897_c0_g1	825.115	164.954	CASP-like protein 1D2
TRINITY_DN84466_c5_g2	825.012	673.374	Rac-like GTP-binding protein ARAC3
TRINITY_DN68721_c1_g2	805.803	178.331	.
TRINITY_DN72379_c2_g1	801.57	614.298	Oxysterol-binding protein-related protein 3C
TRINITY_DN73070_c2_g1	799.327	399.047	.
TRINITY_DN60965_c1_g3	796.444	204.405	Glutathione S-transferase U22
TRINITY_DN83390_c3_g3	789.996	531.877	Protein KINESIN LIGHT CHAIN-RELATED 2 {ECO:0000303|PubMed:23204523}
TRINITY_DN71756_c3_g4	785.145	33.4545	Pectinesterase/pectinesterase inhibitor
TRINITY_DN66746_c3_g3	784.928	703.478	Protein STAY-GREEN, chloroplastic
TRINITY_DN62281_c1_g1	778.167	1082.14	Uncharacterized protein C24B11.05
TRINITY_DN67881_c3_g2	777.842	24.9821	.
TRINITY_DN61279_c0_g1	766.64	284.246	Homocysteine S-methyltransferase 3
TRINITY_DN82757_c5_g1	763.469	1250.9	.
TRINITY_DN78046_c4_g1	756.703	651.268	U-box domain-containing protein 14
TRINITY_DN74990_c0_g2	756.07	728.319	Autophagy-related protein 18g
TRINITY_DN82022_c1_g1	752.524	508.338	Prostaglandin reductase-3 {ECO:0000303|PubMed:23821743}
TRINITY_DN85383_c0_g2	750.409	806.017	Respiratory burst oxidase homolog protein F
TRINITY_DN72240_c3_g1	706.708	130.541	Transcription factor MYB20 {ECO:0000305}
TRINITY_DN80754_c3_g1	690.334	215.331	Probable endo-1,3(4)-beta-glucanase ARB_01444 {ECO:0000305}
TRINITY_DN69618_c3_g1	683.826	943.44	Ubiquitin and WLM domain-containing metalloprotease SPCC1442.07c
TRINITY_DN81545_c0_g1	673.004	303.154	Endoplasmic reticulum oxidoreductin-1
TRINITY_DN85210_c5_g1	672.97	112.224	Respiratory burst oxidase homolog protein E
TRINITY_DN71778_c0_g2	672.075	733.179	.
TRINITY_DN76736_c4_g1	663.265	728.409	E3 ubiquitin-protein ligase RMA1H1
TRINITY_DN67979_c1_g1	660.368	662.955	Glucan endo-1,3-beta-glucosidase 11
TRINITY_DN51924_c0_g1	657.174	189.966	BURP domain-containing protein BNM2A {ECO:0000303|PubMed:19714473}
TRINITY_DN65053_c3_g1	653.915	427.406	Respiratory burst oxidase homolog protein A
TRINITY_DN61155_c1_g1	650.633	13.117	Abscisate beta-glucosyltransferase
TRINITY_DN77309_c2_g1	642.067	20.5856	NAC transcription factor 56 {ECO:0000303|PubMed:15029955}
TRINITY_DN76115_c2_g1	632.287	363.478	Uncharacterized protein At5g39865
TRINITY_DN79703_c1_g1	621.155	137.423	COBRA-like protein 4
TRINITY_DN65826_c1_g1	616.358	973.516	Callose synthase 1
TRINITY_DN77554_c3_g1	614.529	473.377	Probable nucleoredoxin 1
TRINITY_DN57043_c0_g2	603.19	193.348	Pentatricopeptide repeat-containing protein At5g61800
TRINITY_DN72601_c3_g1	581.79	884.448	Nuclear transcription factor Y subunit C-3
TRINITY_DN57890_c5_g2	580.392	150.706	Abscisic acid receptor PYL4
TRINITY_DN60410_c5_g1	578.023	945.744	.
TRINITY_DN69825_c0_g1	556.204	255.996	Leucine-rich repeat receptor-like serine/threonine-protein kinase At1g17230
TRINITY_DN54228_c1_g1	554.597	200.92	Amino acid transporter AVT6C {ECO:0000305}
TRINITY_DN70761_c1_g1	553.552	1567.58	Putative ABC transporter C family member 15
TRINITY_DN74805_c4_g1	543.091	196.9	Salicylic acid-binding protein 2
TRINITY_DN80523_c0_g1	541.458	344.192	Chorismate mutase 1, chloroplastic
TRINITY_DN85294_c1_g1	517.421	594.923	Probable LRR receptor-like serine/threonine-protein kinase At1g06840
TRINITY_DN65593_c2_g1	513.161	568.458	Protein MARD1 {ECO:0000303|PubMed:15159630}
TRINITY_DN60732_c0_g1	509.072	1035.08	CBL-interacting serine/threonine-protein kinase 10
TRINITY_DN59014_c3_g1	507.494	104.646	Glutathione S-transferase 3
TRINITY_DN66797_c1_g1	507.046	961.3	.
TRINITY_DN76410_c2_g1	504.045	331.077	.
TRINITY_DN78005_c0_g1	503.926	414.212	.
TRINITY_DN53820_c0_g1	498.166	397.863	Beta-galactosidase 12
TRINITY_DN76883_c2_g1	491.741	138.749	Probable xyloglucan endotransglucosylase/hydrolase protein 30
TRINITY_DN85212_c6_g1	480.323	869	E3 ubiquitin-protein ligase KEG
TRINITY_DN72668_c2_g1	478.858	461.648	Uncharacterized protein At1g01500
TRINITY_DN66189_c0_g2	477.923	2255.25	Homeobox-leucine zipper protein ATHB-13
TRINITY_DN59836_c0_g1	475.71	659.694	Spastin {ECO:0000255|HAMAP-Rule:MF_03021}
TRINITY_DN59751_c1_g7	474.521	163.223	VQ motif-containing protein 22 {ECO:0000303|PubMed:22535423}
TRINITY_DN77795_c2_g1	474.058	168.33	Probable sucrose-phosphate synthase 1
TRINITY_DN73674_c3_g2	473.037	153.937	9-cis-epoxycarotenoid dioxygenase NCED1, chloroplastic
TRINITY_DN63050_c1_g1	471.7	631.942	Desiccation protectant protein Lea14 homolog
TRINITY_DN59661_c5_g1	470.104	463.887	Nudix hydrolase 25
TRINITY_DN56649_c0_g1	452.789	255.58	.
TRINITY_DN49818_c0_g1	452.478	228.541	Homeobox-leucine zipper protein ATHB-12
TRINITY_DN71771_c0_g2	451.334	107.382	Amino acid permease 3
TRINITY_DN47666_c0_g1	449.944	21.3814	Dirigent protein 19
TRINITY_DN55905_c2_g1	449.577	328.127	Tyrosine aminotransferase
TRINITY_DN55406_c7_g2	447.31	218.469	Chorismate mutase 1, chloroplastic
TRINITY_DN59951_c5_g1	441.991	126.571	Pantoate--beta-alanine ligase
TRINITY_DN85120_c4_g1	435.545	668.474	Mitogen-activated protein kinase kinase kinase 3 {ECO:0000303|PubMed:27679653}
TRINITY_DN76328_c2_g1	432.486	261.192	.
TRINITY_DN69269_c1_g2	427.087	250.009	Gibberellin-regulated protein 1
TRINITY_DN82331_c3_g1	425.324	266.776	Type I inositol polyphosphate 5-phosphatase 2 {ECO:0000303|PubMed:11402208}
TRINITY_DN66070_c0_g1	421.616	351.766	.
TRINITY_DN70798_c1_g1	415.57	304.837	MLP-like protein 28
TRINITY_DN73981_c0_g1	414.287	1135.78	Probable acyl-activating enzyme 6
TRINITY_DN67659_c5_g1	412.065	95.223	.
TRINITY_DN61713_c3_g1	406.882	54.4144	.
TRINITY_DN68642_c0_g4	402.706	491.52	Cinnamyl alcohol dehydrogenase 1
TRINITY_DN53528_c3_g4	401.185	750.567	Gibberellin-regulated protein 3
TRINITY_DN82478_c1_g1	393.039	489.865	.
TRINITY_DN66103_c0_g1	387.28	20.8424	Cytochrome P450 CYP72A219
TRINITY_DN71596_c1_g1	379.697	553.289	Protein MARD1 {ECO:0000303|PubMed:15159630}
TRINITY_DN52263_c0_g1	375.131	9.09536	Serine carboxypeptidase-like 31
TRINITY_DN75412_c6_g3	374.474	258.574	Chaperone protein dnaJ 11, chloroplastic
TRINITY_DN82074_c6_g1	371.908	151.236	Small ubiquitin-related modifier 2
TRINITY_DN64662_c1_g1	367.526	676.676	Mitogen-activated protein kinase kinase kinase 3 {ECO:0000303|PubMed:27679653}
TRINITY_DN59419_c3_g1	367.362	1360.53	BEL1-like homeodomain protein 7
TRINITY_DN74982_c1_g3	363.178	279.727	NEP1-interacting protein 2
TRINITY_DN54348_c3_g1	353.992	656.414	Protein NRT1/ PTR FAMILY 3.1
TRINITY_DN55143_c0_g1	350.364	623.826	Scarecrow-like protein 1
TRINITY_DN57704_c7_g1	348.166	300.753	E3 ubiquitin-protein ligase BOI
TRINITY_DN62969_c0_g1	345.414	1073.48	Probable glutathione S-transferase
TRINITY_DN66514_c0_g1	341.671	375.435	Probable acyl-activating enzyme 2
TRINITY_DN66459_c0_g3	336.518	860.022	.
TRINITY_DN73173_c0_g3	333.23	799.853	ABC transporter C family member 3
TRINITY_DN54324_c1_g1	332.211	8.58702	Rapid alkalinization factor
TRINITY_DN84215_c1_g1	331.4	477.741	MORC family CW-type zinc finger protein 4
TRINITY_DN56839_c1_g1	328.074	129.343	Heavy metal-associated isoprenylated plant protein 5 {ECO:0000303|PubMed:21072340, ECO:0000303|PubMed:23368984}
TRINITY_DN82863_c3_g3	327.503	290.435	Actin-depolymerizing factor 5
TRINITY_DN74098_c3_g1	325.43	190.183	.
TRINITY_DN65372_c0_g1	323.618	181.55	High affinity nitrate transporter 2.7
TRINITY_DN55265_c0_g1	318.801	4.76311	Vinorine synthase
TRINITY_DN60336_c0_g2	317.729	51.8533	Peroxidase 10
TRINITY_DN80578_c2_g1	315.579	129.593	Amino acid transporter ANT1 {ECO:0000305}
TRINITY_DN62969_c0_g3	314.418	141.524	Probable glutathione S-transferase
TRINITY_DN57336_c0_g1	313.444	458.675	L-type lectin-domain containing receptor kinase VIII.2 {ECO:0000303|PubMed:19773388}
TRINITY_DN62071_c2_g2	313.297	156.769	Plasma membrane ATPase 1
TRINITY_DN73781_c3_g1	312.127	579.705	WAT1-related protein At2g37460
TRINITY_DN53599_c1_g1	311.079	61.3257	Protein SPIRAL1-like 5
TRINITY_DN83826_c1_g1	309.739	302.123	BTB/POZ and TAZ domain-containing protein 3
TRINITY_DN85503_c3_g2	305.204	109.812	Aquaporin NIP3-1
TRINITY_DN66878_c2_g1	304.464	111.929	.
TRINITY_DN81324_c3_g1	296.867	17.9416	Malate synthase, glyoxysomal
TRINITY_DN82034_c1_g1	288.157	680.425	F-box/kelch-repeat protein SKIP20
TRINITY_DN69259_c0_g1	286.595	33.4694	Probable inositol oxygenase
TRINITY_DN79541_c0_g1	284.798	245.751	Probable copper-transporting ATPase HMA5
TRINITY_DN69607_c0_g3	283.497	318.678	E3 ubiquitin-protein ligase KEG
TRINITY_DN69437_c5_g1	280.986	404.278	Protein NRT1/ PTR FAMILY 3.1
TRINITY_DN83952_c1_g2	278.743	243.706	.
TRINITY_DN78761_c0_g2	278.629	132.222	.
TRINITY_DN52033_c0_g1	277.577	257.664	Major allergen Pru ar 1
TRINITY_DN84826_c3_g1	275.447	45.8579	Nitrile-specifier protein 5
TRINITY_DN57029_c0_g1	271.315	111.097	Heat stress transcription factor B-2b
TRINITY_DN65429_c4_g1	263.706	1132.13	Heavy metal-associated isoprenylated plant protein 39 {ECO:0000303|PubMed:21072340, ECO:0000303|PubMed:23368984}
TRINITY_DN82100_c1_g1	263.476	155.896	Phosphatidylinositol 4-phosphate 5-kinase 8
TRINITY_DN50803_c0_g2	261.061	120.125	Transcription repressor OFP4
TRINITY_DN61827_c2_g1	260.665	255.599	Histone-lysine N-methyltransferase EZ1 {ECO:0000305}
TRINITY_DN74549_c1_g1	247.397	1327.8	ABC transporter G family member 22
TRINITY_DN81101_c1_g3	246.605	56.3144	.
TRINITY_DN75220_c1_g2	243.266	167.598	NAC domain-containing protein 73 {ECO:0000303|PubMed:15029955}
TRINITY_DN63823_c3_g1	242.869	89.91	.
TRINITY_DN70751_c3_g1	241.413	904.845	.
TRINITY_DN54543_c3_g1	240.027	345.598	Beta-ureidopropionase {ECO:0000303|PubMed:11161056}
TRINITY_DN74008_c5_g1	239.567	374.401	Probable E3 ubiquitin-protein ligase RHB1A {ECO:0000305}
TRINITY_DN64271_c1_g7	238.568	76.9546	Cytochrome P450 82A4
TRINITY_DN67870_c1_g1	232.909	300.776	Probable acyl-activating enzyme 1, peroxisomal
TRINITY_DN71527_c3_g1	232.442	970.535	WAT1-related protein At5g40230
TRINITY_DN54177_c2_g1	223.918	96.6035	Cytochrome P450 711A1
TRINITY_DN85499_c1_g3	223.877	58.7461	Cellulose synthase A catalytic subunit 8 [UDP-forming]
TRINITY_DN73776_c2_g1	222.061	188.323	BAG family molecular chaperone regulator 4
TRINITY_DN79800_c0_g1	218.365	110.357	.
TRINITY_DN69432_c2_g1	215.83	343.921	Beta-ureidopropionase {ECO:0000303|PubMed:11161056}
TRINITY_DN68937_c1_g2	213.946	21.474	Spermidine synthase
TRINITY_DN83328_c0_g1	213.38	17.3216	Universal stress protein A-like protein
TRINITY_DN68330_c5_g1	211.855	154.538	.
TRINITY_DN60205_c2_g1	208.808	719.584	Protein GLUTAMINE DUMPER 3
TRINITY_DN57435_c0_g1	208.288	122.325	.
TRINITY_DN72850_c1_g2	205.623	10.8075	.
TRINITY_DN78744_c2_g1	204.831	336.738	Glutaredoxin-C1
TRINITY_DN84521_c0_g2	203.545	135.849	.
TRINITY_DN55799_c1_g1	198.575	48.0516	Transcription factor MYB52 {ECO:0000303|PubMed:9839469}
TRINITY_DN57414_c0_g1	195.781	8.89234	WAT1-related protein At2g39510
TRINITY_DN84627_c3_g6	194.117	14.4864	Cytochrome P450 82A3
TRINITY_DN56445_c2_g3	192.476	75.416	.
TRINITY_DN60431_c2_g1	192.375	20.6675	Vacuolar-processing enzyme
TRINITY_DN81494_c0_g1	189.943	391.179	ABC transporter I family member 17
TRINITY_DN76940_c5_g1	187.029	403.79	Proline dehydrogenase 1, mitochondrial
TRINITY_DN85771_c1_g1	185.987	279.98	Transmembrane protein 8B
TRINITY_DN65946_c2_g3	184.668	352.867	G-type lectin S-receptor-like serine/threonine-protein kinase SD2-5
TRINITY_DN55306_c1_g2	181.201	314.052	.
TRINITY_DN84420_c1_g1	178.995	203.075	Chromatin remodeling protein SHL {ECO:0000305}
TRINITY_DN76182_c1_g1	178.737	69.9065	.
TRINITY_DN84569_c2_g2	177.77	141.512	ATP-dependent 6-phosphofructokinase 2 {ECO:0000255|HAMAP-Rule:MF_03186}
TRINITY_DN75428_c0_g1	177.383	516.761	Tonoplast dicarboxylate transporter
TRINITY_DN54144_c3_g1	176.281	103.095	Expansin-like B1
TRINITY_DN52889_c0_g1	174.989	14.841	.
TRINITY_DN57569_c0_g1	172.876	188.442	ATP-dependent RNA helicase DEAH11, chloroplastic
TRINITY_DN68748_c1_g2	172.206	237.965	Probable ADP-ribosylation factor GTPase-activating protein AGD13
TRINITY_DN55590_c4_g1	171.838	993.034	Subtilisin-like protease SBT1.7 {ECO:0000303|PubMed:16193095}
TRINITY_DN58415_c3_g1	170.317	84.1856	.
TRINITY_DN79862_c2_g1	168.294	106.236	.
TRINITY_DN54084_c0_g2	166.319	47.1003	Pirin-like protein At1g50590
TRINITY_DN71133_c5_g1	164.572	947.939	BEL1-like homeodomain protein 3
TRINITY_DN62870_c0_g1	159.795	9.81498	22.0 kDa class IV heat shock protein
TRINITY_DN77946_c1_g1	159.646	160.223	Probable sulfate transporter 3.4
TRINITY_DN84204_c1_g3	157.837	266.806	.
TRINITY_DN61454_c0_g2	156.258	9.70368	Glycosyltransferase family 92 protein RCOM_0530710
TRINITY_DN75893_c1_g2	155.941	111.716	.
TRINITY_DN69029_c1_g1	155.763	67.6552	RING-H2 finger protein ATL54
TRINITY_DN71577_c1_g3	153.994	169.699	Probable LRR receptor-like serine/threonine-protein kinase At1g06840
TRINITY_DN80819_c1_g1	153.958	124.874	Cytochrome P450 71D10
TRINITY_DN79123_c0_g3	150.851	258.249	F-box protein At4g00893
TRINITY_DN66442_c1_g1	150.426	7.06255	Probable myosin-binding protein 5 {ECO:0000305}
TRINITY_DN85622_c3_g2	149.441	164.519	F-box protein PP2-A12
TRINITY_DN72199_c2_g1	147.839	236.146	ABC transporter I family member 17
TRINITY_DN72355_c0_g6	144.973	41.4536	Transcription factor MYB83 {ECO:0000303|PubMed:11597504}
TRINITY_DN64561_c0_g1	144.654	154.24	Zinc finger protein BRUTUS {ECO:0000303|PubMed:20675571}
TRINITY_DN70056_c3_g1	143.351	95.1601	Cytochrome P450 82A3
TRINITY_DN81940_c0_g1	141.75	154.643	Lupeol synthase
TRINITY_DN51595_c0_g1	141.193	211.189	Transcription factor MYB62 {ECO:0000303|PubMed:9839469}
TRINITY_DN67427_c1_g4	140.132	16.8853	LOB domain-containing protein 4
TRINITY_DN75588_c0_g1	137.34	8.0742	.
TRINITY_DN65754_c3_g2	136.532	484.442	Nudix hydrolase 17, mitochondrial
TRINITY_DN70214_c0_g1	135.911	64.4397	Protein NRT1/ PTR FAMILY 1.2
TRINITY_DN56679_c0_g1	135.303	109.38	.
TRINITY_DN63583_c5_g1	134.752	180.821	Transcription factor MYB86
TRINITY_DN74634_c2_g1	133.15	55.5145	.
TRINITY_DN85330_c1_g1	132.658	45.1377	Thioredoxin-like protein CXXS1
TRINITY_DN84783_c1_g2	132.587	171.758	.
TRINITY_DN59645_c1_g2	131.684	21.464	Serine/threonine-protein kinase RIPK {ECO:0000305}
TRINITY_DN77705_c0_g2	131.639	176.556	Embryo-specific protein ATS3B {ECO:0000305}
TRINITY_DN64582_c0_g1	130.591	132.248	Protein ENHANCED DISEASE RESISTANCE 2
TRINITY_DN67645_c0_g1	128.877	426.907	3-oxoacyl-[acyl-carrier-protein] synthase I, chloroplastic
TRINITY_DN82363_c3_g1	128.156	137.819	Allantoate deiminase 1 {ECO:0000305}
TRINITY_DN77424_c2_g1	127.979	229.309	Autophagy-related protein 8f
TRINITY_DN67386_c1_g2	127.298	295.971	Dehydration-responsive element-binding protein 3
TRINITY_DN69568_c4_g2	125.888	17.4741	.
TRINITY_DN62675_c0_g2	125.493	59.9937	Glucan endo-1,3-beta-glucosidase 8
TRINITY_DN54950_c2_g1	125.483	209.623	E3 ubiquitin-protein ligase ATL23
TRINITY_DN79508_c1_g1	124.52	134.247	.
TRINITY_DN68077_c0_g3	122.213	149.105	RING-H2 finger protein ATL33
TRINITY_DN48584_c0_g1	115.66	148.08	Putative 1-phosphatidylinositol-3-phosphate 5-kinase FAB1C
TRINITY_DN84544_c4_g3	115.128	238.174	.
TRINITY_DN46009_c0_g1	114.312	1.28652	Tryptophan synthase beta chain 2, chloroplastic
TRINITY_DN65445_c3_g1	109.488	40.2281	Short-chain dehydrogenase TIC 32, chloroplastic
TRINITY_DN58805_c1_g1	109.259	363.926	Polyubiquitin
TRINITY_DN58543_c0_g1	106.316	93.3299	Beta-galactosidase 1
TRINITY_DN55298_c1_g1	105.431	139.333	Caffeoylshikimate esterase
TRINITY_DN68142_c2_g2	102.245	137.099	21 kDa protein
TRINITY_DN78854_c2_g1	101.757	34.9008	.
TRINITY_DN79321_c1_g1	101.695	520.882	Shikimate O-hydroxycinnamoyltransferase
TRINITY_DN64757_c0_g2	100.785	302.29	Deacetoxyvindoline 4-hydroxylase {ECO:0000303|PubMed:9290645}
TRINITY_DN79804_c0_g6	100.118	2.0953	WAT1-related protein At5g40230
TRINITY_DN53656_c0_g1	99.7951	88.0717	Transcription factor TGA1
TRINITY_DN58294_c1_g3	98.7534	69.927	Cytochrome P450 CYP82D47
TRINITY_DN73992_c2_g1	97.4832	218.058	TLC domain-containing protein 2
TRINITY_DN57049_c1_g2	97.1458	9.08775	.
TRINITY_DN70954_c2_g2	97.0928	142.643	Zinc transporter 1
TRINITY_DN69535_c0_g2	96.165	661.912	Nodulin-related protein 1 {ECO:0000303|PubMed:20016941}
TRINITY_DN68108_c1_g1	95.8889	42.0496	NAC domain-containing protein 21/22
TRINITY_DN63387_c0_g1	95.8746	35.0562	Type I inositol polyphosphate 5-phosphatase 2 {ECO:0000303|PubMed:11402208}
TRINITY_DN56084_c0_g2	95.8067	133.372	Autophagy-related protein 8i
TRINITY_DN53582_c2_g1	95.8035	115.147	Probable LRR receptor-like serine/threonine-protein kinase At1g06840
TRINITY_DN59308_c0_g1	95.7197	74.9657	.
TRINITY_DN82513_c1_g1	94.8895	67.3519	.
TRINITY_DN65831_c0_g2	94.8382	135.445	Universal stress protein MJ0531
TRINITY_DN72363_c1_g1	94.2721	149.833	Probable LRR receptor-like serine/threonine-protein kinase At1g06840
TRINITY_DN52773_c0_g1	93.8852	317.064	Homeobox-leucine zipper protein ATHB-7
TRINITY_DN71643_c2_g4	93.7503	112.015	F-box protein PP2-A12
TRINITY_DN82741_c1_g1	93.0944	294.096	.
TRINITY_DN78897_c4_g1	92.4965	10.5459	Nuclear transcription factor Y subunit B-6
TRINITY_DN67765_c3_g2	92.3192	37.4978	.
TRINITY_DN69065_c1_g3	91.9639	36.508	Transcription factor SRM1 {ECO:0000305}
TRINITY_DN73530_c0_g1	91.7016	153.964	Probable 1-acyl-sn-glycerol-3-phosphate acyltransferase 4
TRINITY_DN73885_c0_g2	91.6965	541.141	GDSL esterase/lipase At4g01130
TRINITY_DN74292_c2_g2	90.8604	95.8598	NAC domain-containing protein 100 {ECO:0000303|PubMed:15029955}
TRINITY_DN70008_c1_g1	90.6972	44.5628	ABC transporter B family member 11
TRINITY_DN84060_c2_g3	90.6329	80.3431	Probable leucine-rich repeat receptor-like protein kinase At5g63930
TRINITY_DN65653_c1_g2	90.5644	767.241	.
TRINITY_DN80881_c1_g1	87.8205	147.417	.
TRINITY_DN68685_c4_g1	86.3314	36.1367	Flavonol sulfotransferase-like
TRINITY_DN34033_c0_g1	86.3191	20.6031	Basic leucine zipper 43 {ECO:0000303|PubMed:11906833}
TRINITY_DN85055_c2_g1	85.9516	185.458	Probable LRR receptor-like serine/threonine-protein kinase At1g56130
TRINITY_DN73079_c2_g2	84.6673	98.6496	Probable LRR receptor-like serine/threonine-protein kinase At1g06840
TRINITY_DN85251_c6_g6	84.5313	153.834	Probable LRR receptor-like serine/threonine-protein kinase At1g56140
TRINITY_DN77985_c2_g1	84.5213	89.6193	Mannan endo-1,4-beta-mannosidase 7
TRINITY_DN63827_c5_g3	84.4129	32.0098	.
TRINITY_DN62521_c6_g1	84.3885	226.505	Glutaredoxin-C6
TRINITY_DN76030_c3_g3	83.7416	26.6242	.
TRINITY_DN70708_c1_g1	83.4632	82.5827	Delta(12)-acyl-lipid-desaturase {ECO:0000303|PubMed:12354116}
TRINITY_DN60637_c1_g1	83.0006	764.235	GDSL esterase/lipase CPRD49
TRINITY_DN57788_c0_g1	82.9233	111.126	Protein terminal ear1
TRINITY_DN73351_c0_g2	82.8665	25.7788	Sodium/calcium exchanger NCL1 {ECO:0000305}
TRINITY_DN71497_c1_g1	82.1143	69.461	(S)-N-methylcoclaurine 3'-hydroxylase isozyme 1 {ECO:0000305}
TRINITY_DN69179_c3_g1	80.0615	236.043	Remorin 4.1 {ECO:0000305}
TRINITY_DN77821_c0_g1	77.7099	375.015	.
TRINITY_DN85119_c1_g2	77.6747	25.2968	Protein trichome birefringence-like 31
TRINITY_DN72587_c3_g3	77.2266	366.833	11-beta-hydroxysteroid dehydrogenase-like 6
TRINITY_DN75936_c1_g1	76.9846	65.753	Probable serine/threonine-protein kinase PBL28 {ECO:0000305}
TRINITY_DN59713_c0_g2	76.9043	5.5273	Myrcene synthase, chloroplastic
TRINITY_DN57298_c1_g2	76.656	171.792	Membrane-anchored ubiquitin-fold protein 6
TRINITY_DN65688_c1_g1	75.6128	28.954	NADPH-dependent oxidoreductase 2-alkenal reductase {ECO:0000303|PubMed:16299173}
TRINITY_DN51059_c0_g1	74.4154	73.9462	F-box/LRR-repeat protein At3g48880
TRINITY_DN79991_c3_g3	73.4181	67.0122	Protein phosphatase 2C 77
TRINITY_DN79659_c1_g1	73.208	452.72	Transcription factor bHLH68
TRINITY_DN63289_c1_g1	70.6331	93.6733	.
TRINITY_DN51952_c0_g1	69.1538	283.409	.
TRINITY_DN61861_c1_g1	68.7097	326.168	Transcription factor bHLH68
TRINITY_DN55835_c0_g1	67.7259	3.50942	GDSL esterase/lipase 5
TRINITY_DN78487_c2_g1	67.3311	35.7918	.
TRINITY_DN77052_c1_g1	65.9505	121.37	.
TRINITY_DN72120_c0_g1	65.2175	39.9995	Protein SUPPRESSOR OF K(+) TRANSPORT GROWTH DEFECT 1 {ECO:0000303|PubMed:17468262}
TRINITY_DN69799_c5_g2	64.7369	187.191	Protein SRG1
TRINITY_DN64318_c1_g3	64.6752	3.96268	Protein NUCLEAR FUSION DEFECTIVE 4 {ECO:0000303|PubMed:16698901}
TRINITY_DN71594_c1_g5	63.923	134.532	Probable E3 ubiquitin-protein ligase XBOS34
TRINITY_DN63827_c5_g4	63.7334	28.2252	.
TRINITY_DN58712_c1_g1	61.784	268.89	Cytochrome P450 CYP749A22
TRINITY_DN57767_c1_g1	61.5012	64.8089	.
TRINITY_DN83309_c2_g2	61.0934	13.509	Aspartyl protease family protein 1 {ECO:0000305}
TRINITY_DN73890_c3_g1	61.0825	170.991	.
TRINITY_DN68616_c0_g1	61.045	248.704	Protein yippee-like At4g27745
TRINITY_DN51667_c0_g1	61.0412	24.4474	Beta-carotene hydroxylase 2, chloroplastic
TRINITY_DN59572_c3_g1	60.9187	169.725	.
TRINITY_DN79443_c1_g3	60.3979	105.922	O-glucosyltransferase rumi homolog
TRINITY_DN65144_c5_g1	59.7808	908.344	Gibberellin receptor GID1C
TRINITY_DN70635_c0_g1	59.5703	1.59614	Vacuolar-processing enzyme
TRINITY_DN63045_c0_g1	58.4595	294.81	Oxysterol-binding protein-related protein 4B
TRINITY_DN53193_c6_g1	57.8282	55.0828	.
TRINITY_DN83118_c1_g1	57.269	7.27285	.
TRINITY_DN55845_c0_g1	56.6757	31.8564	Probable leucine-rich repeat receptor-like protein kinase At5g63930
TRINITY_DN59851_c1_g1	56.2551	12.5156	NAC domain-containing protein 104 {ECO:0000305}
TRINITY_DN63822_c0_g1	55.1088	14.2801	.
TRINITY_DN50504_c0_g1	54.0024	0.7926	Zinc finger protein 10 {ECO:0000305}
TRINITY_DN73216_c0_g1	53.7654	61.1334	E3 ubiquitin-protein ligase PRT1
TRINITY_DN74288_c0_g5	53.5234	132.317	Auxin response factor 18
TRINITY_DN60185_c4_g4	53.4892	9.9827	Thaumatin-like protein 1
TRINITY_DN60431_c2_g3	52.8835	5.52854	Legumain
TRINITY_DN58813_c2_g1	52.6309	94.0287	Probable LRR receptor-like serine/threonine-protein kinase At1g56140
TRINITY_DN75061_c5_g1	52.3281	121.869	.
TRINITY_DN67400_c1_g9	52.0709	29.6271	Senescence-associated protein 13 {ECO:0000303|PubMed:9617813}
TRINITY_DN49704_c0_g1	51.923	176.834	.
TRINITY_DN80135_c0_g6	51.1864	51.1819	Formamidase
TRINITY_DN72905_c5_g1	50.8138	41.1563	Beta-galactosidase 1
TRINITY_DN77794_c0_g1	50.4506	0.739411	Protein LURP-one-related 5
TRINITY_DN68474_c0_g1	50.254	145.868	Putrescine hydroxycinnamoyltransferase 3 {ECO:0000305}
TRINITY_DN69607_c0_g4	49.9243	48.3349	E3 ubiquitin-protein ligase KEG
TRINITY_DN71594_c1_g1	48.5433	87.8802	Probable E3 ubiquitin-protein ligase XBOS34
TRINITY_DN64079_c1_g1	48.5372	49.4165	Basic leucine zipper 43 {ECO:0000303|PubMed:11906833}
TRINITY_DN59804_c2_g1	48.1664	293.187	Cytokinin riboside 5'-monophosphate phosphoribohydrolase LOG5
TRINITY_DN67413_c0_g2	47.8481	40.5076	Putative RNA methyltransferase At5g10620
TRINITY_DN82513_c1_g2	45.9812	23.1981	.
TRINITY_DN79996_c3_g3	45.8828	99.5213	Putative E3 ubiquitin-protein ligase XBAT35
TRINITY_DN85125_c3_g2	45.2567	90.1204	Laccase-2
TRINITY_DN63152_c0_g1	45.1708	92.1106	E3 ubiquitin-protein ligase RGLG2 {ECO:0000305}
TRINITY_DN68993_c3_g1	44.4655	34.1833	.
TRINITY_DN60943_c1_g1	43.6055	22.2641	Transcription factor GAMYB
TRINITY_DN59430_c2_g1	43.0291	22.6751	O-fucosyltransferase 19 {ECO:0000305}
TRINITY_DN66754_c2_g4	42.9468	93.5884	Myb-related protein 330
TRINITY_DN56248_c2_g1	42.611	23.024	BTB/POZ domain-containing protein At3g56230
TRINITY_DN70143_c2_g1	42.5086	68.768	.
TRINITY_DN85574_c3_g1	42.2977	69.3644	Probable LRR receptor-like serine/threonine-protein kinase At1g56140
TRINITY_DN78761_c0_g1	41.67	35.9463	.
TRINITY_DN70704_c1_g1	41.5311	17.7059	Probable LL-diaminopimelate aminotransferase, chloroplastic
TRINITY_DN63973_c0_g1	41.1668	52.1485	Transcription factor MYB26 {ECO:0000305}
TRINITY_DN66470_c1_g3	40.7373	74.8975	.
TRINITY_DN75590_c0_g1	40.2749	10.5304	Putative E3 ubiquitin-protein ligase LIN-1 {ECO:0000250|UniProtKB:D1FP53}
TRINITY_DN66074_c0_g1	38.842	161.969	Beta-fructofuranosidase, insoluble isoenzyme CWINV1
TRINITY_DN77092_c0_g1	38.6523	46.9131	.
TRINITY_DN82135_c3_g1	38.5162	8.28473	.
TRINITY_DN53808_c0_g1	38.3204	24.5289	.
TRINITY_DN60039_c2_g4	38.3047	37.5706	WAT1-related protein At5g07050
TRINITY_DN71860_c2_g1	37.3924	94.667	Probable LRR receptor-like serine/threonine-protein kinase At1g56130
TRINITY_DN84060_c2_g1	37.1006	37.2389	Probable leucine-rich repeat receptor-like protein kinase At5g63930
TRINITY_DN63746_c7_g1	36.8201	0.668678	MADS-box protein EJ2 {ECO:0000305}
TRINITY_DN73899_c0_g2	36.7496	498.618	Low affinity sulfate transporter 3
TRINITY_DN50119_c0_g1	36.4274	15.3895	Basic leucine zipper 24 {ECO:0000303|PubMed:11906833}
TRINITY_DN50479_c0_g1	36.3374	36.3313	.
TRINITY_DN57457_c0_g1	35.8001	78.5518	Probable LRR receptor-like serine/threonine-protein kinase At1g56140
TRINITY_DN66169_c2_g1	35.6283	159.404	Flavin-containing monooxygenase FMO GS-OX-like 3
TRINITY_DN67142_c2_g1	35.5697	80.7722	Disease resistance protein TAO1 {ECO:0000305}
TRINITY_DN60833_c1_g1	35.1593	1.55673	Bidirectional sugar transporter SWEET17 {ECO:0000303|PubMed:21107422}
TRINITY_DN66206_c1_g2	34.7431	127.187	Ribonuclease 3-like protein 2
TRINITY_DN68591_c0_g1	34.5675	19.9906	Protein NRT1/ PTR FAMILY 5.9
TRINITY_DN85564_c3_g2	34.4397	444.575	.
TRINITY_DN85591_c0_g1	34.1999	139.191	Cytochrome P450 CYP749A22
TRINITY_DN83206_c4_g5	33.2256	5.49254	Putative receptor-like protein kinase At3g47110
TRINITY_DN79987_c0_g4	33.1577	12.6102	Protein trichome birefringence-like 31
TRINITY_DN67168_c2_g1	32.1434	4.21861	Putative ribonuclease H protein At1g65750
TRINITY_DN78054_c0_g1	31.8107	71.3789	Protein SUPPRESSOR OF K(+) TRANSPORT GROWTH DEFECT 1 {ECO:0000303|PubMed:17468262}
TRINITY_DN65567_c0_g1	31.6411	116.566	Ubiquitin-conjugating enzyme E2 11
TRINITY_DN65396_c6_g1	31.5382	99.8746	.
TRINITY_DN67673_c0_g2	31.4992	47.1019	Probable glucomannan 4-beta-mannosyltransferase 9 {ECO:0000305}
TRINITY_DN64905_c0_g1	31.3734	34.8317	.
TRINITY_DN85055_c1_g1	31.2923	60.037	Probable LRR receptor-like serine/threonine-protein kinase At1g56140
TRINITY_DN84183_c1_g3	31.0655	164.498	High affinity nitrate transporter 2.5
TRINITY_DN66034_c1_g3	30.7468	6.7318	Anthocyanidin 5,3-O-glucosyltransferase
TRINITY_DN74623_c2_g2	30.6742	0.662772	Carotenoid cleavage dioxygenase 8 homolog B, chloroplastic
TRINITY_DN83309_c1_g1	29.346	12.6092	Aspartyl protease family protein 1 {ECO:0000305}
TRINITY_DN67463_c1_g2	29.1199	7.41215	Aspartyl protease family protein 1 {ECO:0000305}
TRINITY_DN59368_c0_g2	28.8396	246.247	GDSL esterase/lipase At2g38180
TRINITY_DN42537_c0_g1	28.4313	1.81719	Pathogen-related protein
TRINITY_DN60039_c2_g3	28.1893	23.2651	WAT1-related protein At5g07050
TRINITY_DN67937_c0_g1	28.1686	28.1634	Molybdate transporter 1
TRINITY_DN77248_c1_g2	27.1096	36.4065	Putative disease resistance protein RGA3
TRINITY_DN52761_c0_g1	26.1949	6.13706	.
TRINITY_DN73337_c2_g1	25.877	8.94059	.
TRINITY_DN60224_c1_g1	25.7013	1.65247	.
TRINITY_DN35273_c0_g1	25.5809	2.24395	Pectinesterase inhibitor
TRINITY_DN57767_c0_g1	25.2476	17.0407	.
TRINITY_DN80819_c1_g3	25.0738	7.34997	Cytochrome P450 71D7
TRINITY_DN77181_c1_g2	24.9507	103.109	.
TRINITY_DN76791_c0_g2	24.703	20.8078	Proline transporter 1
TRINITY_DN56763_c0_g1	24.3198	5.48253	.
TRINITY_DN73402_c0_g1	24.1384	192.406	Putrescine hydroxycinnamoyltransferase 1 {ECO:0000305}
TRINITY_DN74651_c1_g1	24.109	35.9409	Cationic amino acid transporter 9, chloroplastic
TRINITY_DN60793_c1_g3	24.0341	57.2553	.
TRINITY_DN70050_c0_g3	23.8011	13.72	.
TRINITY_DN52624_c0_g1	23.3274	23.6067	.
TRINITY_DN54124_c0_g1	23.2891	40.1872	Auxin response factor 16
TRINITY_DN59042_c0_g1	23.0674	46.1871	Probable carboxylesterase 15
TRINITY_DN73050_c3_g5	23.0127	42.9921	Eukaryotic translation initiation factor 2 subunit beta
TRINITY_DN82606_c3_g2	22.734	83.5965	Flavin-containing monooxygenase FMO GS-OX-like 4
TRINITY_DN80911_c0_g1	22.1605	14.6388	Glucomannan 4-beta-mannosyltransferase 9 {ECO:0000305}
TRINITY_DN59407_c0_g3	21.8923	5.79529	Glutamate receptor 2.7
TRINITY_DN61098_c0_g3	21.5692	39.4611	DnaJ homolog subfamily B member 4
TRINITY_DN73653_c0_g1	21.4422	362.141	F-box protein At5g07610
TRINITY_DN74762_c0_g1	21.1675	6.50285	.
TRINITY_DN81546_c2_g6	20.1673	2.27088	.
TRINITY_DN83473_c1_g1	20.0695	29.2373	Phytosulfokine receptor 1
TRINITY_DN74063_c5_g1	20.0637	6.41939	.
TRINITY_DN70359_c0_g2	19.9098	48.9119	Dirigent protein 21
TRINITY_DN74048_c2_g1	19.7087	12.6555	Homeobox-leucine zipper protein HAT22
TRINITY_DN64417_c3_g4	19.5299	0.989637	.
TRINITY_DN71578_c0_g1	19.4805	7.65563	Putative disease resistance protein RGA3
TRINITY_DN82690_c1_g3	19.1711	33.3446	Pleiotropic drug resistance protein 3
TRINITY_DN81577_c1_g3	19.108	7.68516	Hevamine-A
TRINITY_DN79123_c0_g4	18.9681	50.1439	.
TRINITY_DN73240_c1_g1	18.7646	55.2733	Flavin-containing monooxygenase FMO GS-OX3
TRINITY_DN78846_c0_g2	18.6882	28.2498	Receptor-like protein 35 {ECO:0000303|PubMed:18434605}
TRINITY_DN59327_c0_g1	18.1155	35.1941	Receptor-like protein 9DC1 {ECO:0000312|EMBL:AAT77548.1}
TRINITY_DN81423_c1_g4	17.8297	21.7189	Polygalacturonase 1 beta-like protein 3 {ECO:0000303|PubMed:26106400}
TRINITY_DN70077_c0_g1	17.6695	22.8378	TMV resistance protein N
TRINITY_DN56299_c1_g1	17.213	32.1772	.
TRINITY_DN72011_c1_g2	17.1555	1.52102	Probable (S)-N-methylcoclaurine 3'-hydroxylase isozyme 2
TRINITY_DN80124_c2_g1	16.1501	5.3461	Probable LRR receptor-like serine/threonine-protein kinase At3g47570
TRINITY_DN64173_c3_g1	16.1208	29.1484	Putative disease resistance protein RGA3
TRINITY_DN66592_c5_g6	15.9121	2.07118	.
TRINITY_DN60512_c1_g2	15.7346	24.8722	Subtilisin-like protease SBT4.3 {ECO:0000303|PubMed:16193095}
TRINITY_DN76794_c2_g1	15.6421	35.2641	.
TRINITY_DN68569_c2_g2	15.2027	66.9309	Chaperone protein dnaJ 11, chloroplastic
TRINITY_DN50918_c0_g1	14.9108	4.05866	Ferric reduction oxidase 4
TRINITY_DN61708_c1_g1	14.5349	1.70809	Transcription factor MYB26 {ECO:0000305}
TRINITY_DN80645_c1_g2	14.2215	22.3019	Pleiotropic drug resistance protein 3
TRINITY_DN82500_c1_g1	13.9141	84.9636	.
TRINITY_DN60820_c1_g3	13.9005	34.1882	Cytochrome P450 CYP749A22
TRINITY_DN85574_c4_g1	13.5451	23.8567	Probable LRR receptor-like serine/threonine-protein kinase At1g56130
TRINITY_DN83231_c1_g2	13.5164	26.2952	Protopine 6-monooxygenase
TRINITY_DN71307_c2_g2	13.4463	18.0292	Allantoate deiminase 2 {ECO:0000305}
TRINITY_DN83610_c3_g2	13.3606	61.4945	Anthocyanin regulatory C1 protein
TRINITY_DN66371_c3_g4	12.9529	4.36863	Probable pectinesterase 29
TRINITY_DN64940_c1_g4	12.7929	24.7768	.
TRINITY_DN59289_c2_g1	12.4286	2.66422	.
TRINITY_DN63424_c4_g1	12.3068	0.985115	.
TRINITY_DN56297_c1_g3	12.2894	1.42469	.
TRINITY_DN55507_c0_g1	12.1912	2.35617	.
TRINITY_DN77098_c3_g1	12.1593	1.95296	Putative ribonuclease H protein At1g65750
TRINITY_DN78895_c3_g1	12.0528	6.51322	.
TRINITY_DN56745_c0_g2	12.0092	1.666	Putative receptor-like protein kinase At3g47110
TRINITY_DN76773_c1_g1	11.9735	6.8735	S-type anion channel SLAH3
TRINITY_DN81000_c3_g2	11.778	51.4866	.
TRINITY_DN53652_c6_g2	11.4662	1.47734	.
TRINITY_DN85159_c2_g1	11.4209	27.7836	70 kDa peptidyl-prolyl isomerase
TRINITY_DN77554_c2_g1	10.9809	1.84082	Uncharacterized mitochondrial protein AtMg00310
TRINITY_DN76979_c1_g1	10.9411	51.0463	G-type lectin S-receptor-like serine/threonine-protein kinase At1g67520
TRINITY_DN69216_c0_g2	10.7562	2.18936	Cysteine-rich receptor-like protein kinase 25
TRINITY_DN72805_c2_g3	10.6598	2.52733	.
TRINITY_DN67673_c1_g1	10.0044	12.4673	Tropinone reductase homolog At5g06060 {ECO:0000305}
TRINITY_DN80645_c1_g1	9.88671	18.892	Pleiotropic drug resistance protein 3
TRINITY_DN47864_c0_g1	9.78045	1.95469	.
TRINITY_DN51372_c0_g1	9.14812	1.9835	Putative cyclin-D7-1
TRINITY_DN77819_c0_g3	9.11347	8.29099	Polygalacturonase non-catalytic subunit AroGP2
TRINITY_DN55366_c0_g1	8.99934	4.19582	Serine/threonine-protein kinase STY46 {ECO:0000305}
TRINITY_DN60039_c2_g2	8.98313	16.1777	WAT1-related protein At5g07050
TRINITY_DN53501_c0_g1	8.97856	1.07733	Disease resistance-like protein CSA1 {ECO:0000305}
TRINITY_DN75538_c1_g1	8.94891	7.34361	Putative ribonuclease H protein At1g65750
TRINITY_DN42806_c0_g1	8.91303	4.99937	.
TRINITY_DN57582_c1_g1	8.50272	10.6772	Myb-related protein 315
TRINITY_DN52158_c0_g1	8.47524	18.1368	.
TRINITY_DN64571_c1_g1	8.45013	42.8527	MDIS1-interacting receptor like kinase 2 {ECO:0000303|PubMed:26863186}
TRINITY_DN67636_c1_g4	8.40356	0.72928	.
TRINITY_DN52007_c0_g2	8.35973	16.7412	ABC transporter C family member 8
TRINITY_DN54684_c3_g1	8.23056	2.16906	.
TRINITY_DN67884_c3_g2	8.21511	6.68098	.
TRINITY_DN70796_c6_g1	8.0441	45.9789	Probable serine/threonine-protein kinase PBL26 {ECO:0000305}
TRINITY_DN78048_c0_g1	7.89903	14.7519	.
TRINITY_DN83980_c0_g1	7.84542	326.208	Tropinone reductase {ECO:0000303|PubMed:18221363}
TRINITY_DN55696_c1_g1	7.45842	11.9946	Probable peroxidase 61
TRINITY_DN85550_c4_g7	7.42799	2.19376	Zinc finger BED domain-containing protein RICESLEEPER 4
TRINITY_DN68998_c3_g1	7.27766	12.9611	.
TRINITY_DN56075_c2_g3	7.25769	2.06488	Protein DETOXIFICATION 56 {ECO:0000303|PubMed:11739388}
TRINITY_DN77507_c0_g2	7.13098	81.072	.
TRINITY_DN56664_c3_g3	7.10698	4.0799	Putative disease resistance protein RGA3
TRINITY_DN51421_c1_g1	6.77607	2.67841	Transposon TX1 uncharacterized 149 kDa protein
TRINITY_DN56495_c3_g1	6.75288	152.07	Tubby-like F-box protein 14
TRINITY_DN54338_c1_g2	6.34948	1.85321	.
TRINITY_DN65829_c3_g1	6.00241	3.40583	Receptor-like protein EIX1 {ECO:0000305}
TRINITY_DN61291_c0_g1	5.9493	222.151	Ninja-family protein AFP3
TRINITY_DN65324_c2_g1	5.78484	3.21448	Zinc finger protein CONSTANS-LIKE 15
TRINITY_DN51269_c0_g1	5.72202	7.73436	ABC transporter C family member 8
TRINITY_DN48245_c0_g1	5.59506	4.01865	Aluminum-activated malate transporter 13
TRINITY_DN66222_c2_g1	5.56054	7.031	Uncharacterized mitochondrial protein AtMg00310
TRINITY_DN76480_c1_g1	5.41924	2.34898	.
TRINITY_DN49829_c0_g1	5.16371	2.96009	Eukaryotic peptide chain release factor subunit 1-2
TRINITY_DN55098_c3_g3	5.13633	2.48259	.
TRINITY_DN79443_c1_g2	4.78777	6.2463	O-glucosyltransferase rumi homolog
TRINITY_DN60651_c0_g1	4.71893	6.3517	Protein yippee-like At4g27745
TRINITY_DN84995_c1_g4	4.52588	20.9104	Putative disease resistance protein RGA1
TRINITY_DN60214_c0_g1	3.98487	1.03051	.
TRINITY_DN76187_c0_g7	3.69267	0.854841	Cysteine-rich receptor-like protein kinase 10
TRINITY_DN65083_c2_g3	3.68281	0.82031	.
TRINITY_DN70003_c2_g1	3.64856	1.23313	Universal stress protein PHOS32 {ECO:0000303|PubMed:12644671}
TRINITY_DN73697_c1_g4	3.62225	2.83255	Purple acid phosphatase
TRINITY_DN83699_c3_g2	3.28527	4.50368	Disease resistance protein RPP2A {ECO:0000305}
TRINITY_DN60316_c2_g1	3.1954	2.49371	.
TRINITY_DN71099_c0_g1	2.79689	0.765543	Putative ribonuclease H protein At1g65750
